# Supplementary material for: Deciphering regulatory patterns in a mouse model of hyperoxia-induced acute lung injury
Source: PeerJ. 2024 Sep 26;12:e18069. doi: 10.7717/peerj.18069 (PMC11439394; doi:10.7717/peerj.18069)
Supplement: Supplemental Information 1 [file peerj-12-18069-s001.csv]

# Differential expressed results of HALI and healthy control mouse model
GeneID	GeneName	GeneType	baseMean	log2FoldChange	lfcSE	stat	pvalue	padj	CON.1	CON.2	CON.3	CON.4	CON.5	CON.6	HALI.1	HALI.2	HALI.3	HALI.4	HALI.5	HALI.6
ENSMUSG00000102813.2	Gm37795	TEC	323.9789191	2.193485215	0.082408324	26.61727732	4.28E-156	1.01E-151	107.133962	121.8228118	113.3066013	112.8386954	120.5179272	124.4719091	575.0080142	537.5791906	504.1608449	546.7228851	481.489871	542.6943164
ENSMUSG00000005667.9	Mthfd2	protein_coding	508.542166	2.660851419	0.135666716	19.61314834	1.19E-85	1.41E-81	130.8030931	142.2685985	143.2780249	119.4762657	154.1821527	140.9115952	831.132528	651.0681308	1137.015379	1022.014639	715.8994134	914.4561714
ENSMUSG00000003585.14	Sec14l2	protein_coding	520.2627874	-1.616242831	0.100430601	-16.09313108	2.85E-58	2.25E-54	794.1616369	753.0864732	709.0800213	798.7209616	673.9577941	972.2900071	237.4664366	288.6999357	268.0012912	247.9484441	253.4157216	246.3247256
ENSMUSG00000030609.19	Aen	protein_coding	1077.021948	1.668599495	0.106938086	15.60341645	6.90E-55	4.08E-51	463.4166728	491.5507863	534.3685521	588.5312349	506.9832358	522.9385868	1725.024043	1515.176904	1661.07731	1721.215515	1214.283666	1979.696872
ENSMUSG00000024359.11	Hspa9	protein_coding	6470.002448	1.09146906	0.074117897	14.72612011	4.38E-49	2.07E-45	4312.141971	4136.864156	4162.372826	4084.318269	3976.418314	4134.972478	8291.819108	7808.835502	9805.928433	9472.866874	7686.943554	9766.547895
ENSMUSG00000084960.2	B430010I23Rik	lncRNA	437.5107978	-2.865280511	0.199771965	-14.34275584	1.18E-46	4.66E-43	921.2274988	899.6146106	995.6360711	665.9695552	589.7972304	544.0753261	156.0493726	129.4172125	99.50542991	80.36002206	78.13651415	90.34073051
ENSMUSG00000040093.17	Bmf	protein_coding	935.1318402	-1.304768524	0.091223388	-14.30300449	2.10E-46	7.08E-43	1481.812184	1294.899818	1150.610261	1365.126962	1263.755025	1421.641428	495.2871391	651.0681308	578.4582325	543.9755339	500.4960501	474.4513185
ENSMUSG00000043496.8	Tril	protein_coding	534.8163383	-1.169772146	0.082459301	-14.18605455	1.12E-45	3.30E-42	749.3148621	779.4956143	731.0103312	778.8082506	765.5244874	634.8850208	345.1744274	382.2785355	327.7045492	331.7426552	301.9870682	289.8702576
ENSMUSG00000038508.8	Gdf15	protein_coding	472.9284613	5.631364507	0.399474696	14.0969242	3.97E-45	1.04E-41	21.17764365	21.29769438	14.62020662	28.76280471	14.81225921	14.09115952	943.0809909	617.2205522	1357.254064	1132.595525	234.4095424	1275.819093
ENSMUSG00000038539.16	Atf5	protein_coding	1542.826464	1.613249986	0.115075583	14.01904683	1.19E-44	2.82E-41	658.3755688	806.7566631	718.5831556	938.1099383	762.1580649	694.3810276	2311.905379	1847.679588	2661.438565	2256.262158	2050.555547	2807.711912
ENSMUSG00000022074.7	Tnfrsf10b	protein_coding	465.2496742	2.208867077	0.157703404	14.00646417	1.42E-44	3.06E-41	127.6887338	172.9372784	164.4773245	194.7020627	166.9745584	175.3566519	828.5882447	599.3012458	731.0332251	863.3551088	525.8376222	1032.744034
ENSMUSG00000029752.13	Asns	protein_coding	1109.380953	1.853031795	0.13354299	13.8759196	8.86E-44	1.75E-40	529.4410913	457.4744753	561.4159344	362.853844	455.813613	511.1959538	1516.392816	1333.992806	2260.763368	1901.853855	1577.512867	1843.860809
ENSMUSG00000042354.8	Gnl3	protein_coding	920.4050149	0.990709118	0.072167276	13.72795492	6.91E-43	1.26E-39	603.5628441	651.709448	577.4981616	641.6317974	573.6384022	659.935971	1115.244157	1097.059756	1215.292984	1301.557622	1264.96681	1342.762225
ENSMUSG00000034457.11	Eda2r	protein_coding	370.5393493	3.499255789	0.258453653	13.53920037	9.18E-42	1.55E-38	44.84677479	95.41367082	54.82577484	44.25046879	60.59560587	60.27884907	817.5630173	595.3191777	590.3988841	892.2022962	272.4219007	918.3557713
ENSMUSG00000068744.13	Psrc1	protein_coding	152.3624153	2.596302186	0.192437614	13.49165647	1.75E-41	2.76E-38	47.33826228	32.37249546	59.21183683	44.25046879	43.09020862	34.44505661	289.200196	240.9151187	299.8430288	254.8168221	152.0494329	330.8160563
ENSMUSG00000060519.12	Tor3a	protein_coding	1471.465308	-0.94024201	0.070950759	-13.25203596	4.39E-40	6.49E-37	2029.939431	1984.093208	1658.662441	1909.407728	1885.196627	2129.330772	931.2076691	1005.47219	1072.005165	993.8542899	1085.464007	972.9501696
ENSMUSG00000003873.12	Bax	protein_coding	580.3325091	1.510705512	0.114240694	13.22388251	6.39E-40	8.88E-37	292.126908	343.3188334	301.9072668	314.1783284	261.9076742	304.5256142	931.2076691	772.5212072	983.1136475	897.6969985	614.5331248	946.9528371
ENSMUSG00000030717.10	Nupr1	protein_coding	5648.620879	1.889010485	0.143130299	13.19783795	9.03E-40	1.19E-36	2735.653262	2833.44526	2065.104186	2199.248299	2106.707231	2469.867128	7313.118152	6158.268283	10706.78426	9497.593034	8609.79914	11087.86232
ENSMUSG00000029762.7	Akr1b8	protein_coding	724.8016138	1.953929516	0.148262595	13.17884338	1.16E-39	1.45E-36	241.6742864	374.8394211	279.2459465	258.8652424	353.4743676	274.7776107	952.4100295	1087.104585	1281.629937	1040.55926	975.650528	1577.388151
ENSMUSG00000030641.11	Ddias	protein_coding	100.6804328	2.265272381	0.172517091	13.13071283	2.20E-39	2.60E-36	36.12656858	26.40914103	37.28152689	46.46299223	34.33750999	33.66221442	173.0112609	169.2378933	185.7434692	188.8803937	95.03089559	181.9813276
ENSMUSG00000040918.13	Slc19a2	protein_coding	434.719951	1.5430977	0.118414235	13.03135303	8.12E-39	9.14E-36	230.4625927	201.0502349	205.4139031	269.9278596	209.3914825	230.9384478	648.7922285	565.4536671	695.2112703	684.777282	483.6016686	791.6187753
ENSMUSG00000032350.10	Gclc	protein_coding	9762.345882	1.523678036	0.117043853	13.01800986	9.67E-39	1.04E-35	4714.5172	6147.366505	4643.377624	4055.555464	5030.108571	5634.115283	13451.62554	12768.50129	16834.992	15913.34488	11840.84959	16113.79663
ENSMUSG00000068739.14	Sars	protein_coding	2678.693909	1.089875169	0.085251875	12.78417825	2.01E-37	2.07E-34	1814.425763	1699.556011	1589.94747	1809.844173	1628.001944	1741.823886	3326.226301	3038.317944	4390.179568	3763.871119	3539.372911	3802.759815
ENSMUSG00000022964.15	Tmem50b	protein_coding	3043.921114	-0.734304855	0.057782473	-12.70808988	5.33E-37	5.25E-34	3817.581704	3543.084437	3919.677396	3863.065925	3487.61376	4183.508694	2333.107739	2355.393268	2419.972055	2251.454293	2160.369026	2192.225065
ENSMUSG00000026003.6	Acadl	protein_coding	2763.929083	0.751871339	0.061157608	12.2939952	9.76E-35	9.22E-32	2123.993084	2093.137404	1909.398985	2073.134463	2296.573462	1856.118846	3514.503261	3344.937186	3498.610916	3429.381112	3723.099309	3304.260963
ENSMUSG00000048458.9	Inka2	protein_coding	948.0511008	1.470394787	0.119723	12.28164	1.14E-34	1.03E-31	392.4092794	486.4393396	527.0584488	637.2067505	507.6565203	483.796477	1538.443271	1332.001772	1484.621014	1464.33818	1028.44547	1494.196687
ENSMUSG00000055561.10	Spink5	protein_coding	1403.365449	2.624314033	0.21496019	12.2083723	2.80E-34	2.46E-31	415.4555387	475.3645385	317.9894941	329.6659925	191.8860852	617.6624925	2065.957998	2122.442286	2881.67725	2806.419232	2660.865076	1954.999406
ENSMUSG00000054136.7	Adm2	protein_coding	40.43276945	5.217861	0.433506961	12.03639495	2.29E-33	1.93E-30	3.11435936	2.555723325	2.193030994	0	1.346569019	2.348526587	65.30327005	43.80274886	110.1193424	87.22840001	61.24213271	105.93913
ENSMUSG00000085156.10	Snhg15	lncRNA	215.3137902	1.629281576	0.136092776	11.97184466	4.99E-33	4.07E-30	95.29939643	115.0075496	113.3066013	119.4762657	101.665961	95.50674788	361.2882213	274.7626974	364.853243	322.126926	225.9623517	394.509521
ENSMUSG00000020256.15	Aldh1l2	protein_coding	116.3807667	2.86479124	0.241936544	11.84108522	2.39E-32	1.89E-29	21.80051552	36.63203433	17.54424795	11.0626172	41.07035509	36.01074101	148.4165228	149.3275529	246.7734662	251.3826331	192.1735889	244.3749257
ENSMUSG00000050708.17	Ftl1	protein_coding	3654.571397	1.316964489	0.111459551	11.81562704	3.24E-32	2.47E-29	1912.839519	2032.651952	2191.568973	2367.40008	1862.978238	2206.049308	4799.366302	4083.610814	6455.912293	5217.219894	4686.079051	6039.180345
ENSMUSG00000011179.9	Odc1	protein_coding	3576.698145	1.033010905	0.087861998	11.75719798	6.49E-32	4.79E-29	2373.141833	2173.216734	2564.384242	2261.198955	2385.447018	2337.566797	5431.196642	4260.812844	5263.173873	4574.339717	3955.397054	5340.502033
ENSMUSG00000020326.8	Ccng1	protein_coding	6264.212475	1.513668968	0.130179513	11.62755134	2.99E-31	2.08E-28	3139.897107	3430.632611	3303.435687	2606.352611	3225.032801	3789.73907	10006.66602	8350.396761	10406.94123	10504.49724	6177.008213	10229.95035
ENSMUSG00000032715.10	Trib3	protein_coding	278.5101017	2.032632069	0.17481583	11.62727694	2.99E-31	2.08E-28	115.8541682	109.0441952	111.8445807	141.6015001	88.20027076	97.07243228	355.3515604	296.6640718	642.1417077	524.7440757	420.2477383	439.3549196
ENSMUSG00000040713.13	Creg1	protein_coding	3319.745009	1.218712475	0.105265092	11.57755576	5.36E-31	3.62E-28	2133.959034	2015.613796	1966.417791	1807.63165	1670.418868	2375.926064	4226.054476	3900.435683	5645.274724	4656.760253	4441.11052	4997.337244
ENSMUSG00000018446.9	C1qbp	protein_coding	751.7756512	0.868557798	0.075188297	11.55176849	7.23E-31	4.75E-28	513.2464226	507.737034	586.2702856	564.193477	486.111416	547.2066948	932.0557635	911.89359	1075.985382	965.6939403	872.1724417	1058.741367
ENSMUSG00000057963.10	Itpk1	protein_coding	528.444496	-0.969640076	0.084745527	-11.44178477	2.59E-30	1.65E-27	728.1372185	667.8956957	657.1782877	809.7835788	631.54087	700.6437652	360.4401269	334.4937186	336.9917226	326.9347906	435.030322	352.2638557
ENSMUSG00000036390.9	Gadd45a	protein_coding	335.3231103	1.488664028	0.130242102	11.42997542	2.96E-30	1.84E-27	172.5355086	156.7510306	211.992996	201.339633	154.8554372	166.7453877	437.6167188	348.4309569	575.8047544	551.5307497	515.2786338	530.9955167
ENSMUSG00000020010.8	Vnn3	protein_coding	489.668353	1.582386322	0.139045017	11.3803886	5.24E-30	3.17E-27	242.9200301	276.8700269	261.7016986	203.5521564	245.748846	239.5497119	675.9312498	621.2026202	796.0434393	704.695578	565.9617782	1041.843101
ENSMUSG00000037348.16	Paqr7	protein_coding	1980.322722	-0.776239277	0.068983118	-11.25259769	2.25E-29	1.33E-26	2296.528592	2458.605839	2584.121521	2405.012979	2394.199716	2851.894119	1463.810963	1393.723827	1549.631228	1363.373024	1613.413427	1389.557423
ENSMUSG00000028278.15	Rragd	protein_coding	652.9174456	1.674048001	0.148816031	11.24911065	2.34E-29	1.35E-26	342.5795297	313.5020613	295.3281738	207.9772033	348.0880915	354.6275147	965.1314457	945.7411686	1219.273201	1069.406447	656.7690784	1116.585432
ENSMUSG00000055491.15	Pprc1	protein_coding	875.213825	1.046427637	0.093380451	11.20606753	3.81E-29	2.12E-26	525.0809882	508.5889418	556.298862	661.5445083	570.2719797	620.7938612	1081.320381	975.6066792	1294.897328	1316.668054	1131.923556	1259.570761
ENSMUSG00000020250.12	Txnrd1	protein_coding	3653.962328	1.154516438	0.103037943	11.20476987	3.86E-29	2.12E-26	2214.309505	2527.610369	2198.879076	2002.333713	2198.273924	2450.296073	4594.975547	4183.162516	5784.582325	5165.707059	4411.545353	6115.872476
ENSMUSG00000039452.7	Snx22	protein_coding	157.6782125	-1.47861414	0.132567465	-11.15367288	6.87E-29	3.69E-26	229.8397208	236.8303615	234.6543163	216.8272971	183.8066711	283.3888749	89.89800813	95.56963388	68.9904314	78.98634647	99.25449095	74.09239769
ENSMUSG00000062382.10	Ftl1-ps1	protein_coding	74.51429007	1.799181445	0.161657562	11.12958418	9.01E-29	4.73E-26	27.40636237	35.78012656	30.70243391	37.61289847	27.60466489	40.70779418	94.13848021	127.4261785	112.7728206	99.59148033	141.4904445	118.9377963
ENSMUSG00000026875.15	Traf1	protein_coding	1030.221144	-1.395528496	0.126065523	-11.06986643	1.76E-28	9.03E-26	1747.778473	1256.563968	1320.935668	1670.455197	1365.420986	1583.689762	608.9317909	639.1219266	528.0421481	483.5338079	711.6758181	446.5041861
ENSMUSG00000025586.18	Cpeb1	protein_coding	596.2640745	1.116674238	0.101067706	11.04877398	2.22E-28	1.12E-25	406.1124606	337.355479	305.5623184	415.9544066	405.3172748	400.032362	838.7653777	720.7543222	815.9445253	912.80743	699.005032	897.5579053
ENSMUSG00000053398.12	Phgdh	protein_coding	432.8639606	1.46253462	0.133392187	10.96417	5.68E-28	2.80E-25	201.8104866	184.0120794	256.5846262	256.652719	247.095415	243.4639229	566.5270701	501.7405779	809.3108299	630.5170961	551.1791944	745.4735101
ENSMUSG00000048078.17	Tenm4	protein_coding	157.5364174	2.401339853	0.220509922	10.88994013	1.29E-27	6.21E-25	36.74944045	45.15111208	48.97769219	30.97532815	79.44757214	55.5817959	176.4036386	217.0227103	344.952157	331.0558174	223.850554	300.2691906
ENSMUSG00000020184.16	Mdm2	protein_coding	2776.390243	0.777763311	0.071558971	10.8688442	1.62E-27	7.67E-25	2319.574852	2042.022937	1986.15507	1929.320439	2057.557461	1943.797172	3623.059346	3315.071675	3441.561136	3671.834854	3066.330231	3920.397744
ENSMUSG00000062991.10	Nrg1	protein_coding	445.479216	1.490501816	0.137232738	10.8611242	1.77E-27	8.18E-25	244.7886457	254.7204248	233.923306	137.1764532	210.064767	311.5711939	607.2356021	613.2384841	691.2310531	725.9875497	606.0859341	709.7271778
ENSMUSG00000024640.10	Psat1	protein_coding	586.7945621	1.614774945	0.149081083	10.83152142	2.44E-27	1.11E-24	264.7205456	239.3860848	385.9734549	221.2523439	296.2451842	321.7481425	934.6000467	718.7632882	1091.906251	904.5653765	675.7752575	986.5987692
ENSMUSG00000001415.11	Smg5	protein_coding	1850.26399	0.521381385	0.048460747	10.75883929	5.38E-27	2.36E-24	1461.257412	1494.246238	1497.840169	1471.328087	1607.803409	1581.341235	2058.325148	2124.43332	2329.753799	2213.678214	2137.139252	2226.021597
ENSMUSG00000071551.14	Akr1c19	protein_coding	154.8269891	1.112127142	0.1033702	10.75868236	5.39E-27	2.36E-24	85.33344648	103.9327486	111.8445807	95.13850789	94.93311586	96.28959008	194.2136213	189.1482337	236.1595537	219.1012567	223.850554	207.9786602
ENSMUSG00000031167.17	Rbm3	protein_coding	3578.011819	0.984881771	0.091660089	10.74493578	6.26E-27	2.69E-24	2308.363158	2101.656481	3038.809947	2170.485494	2237.99771	2548.151347	4974.921846	4481.817622	4522.853474	4485.737641	4979.618929	5085.728174
ENSMUSG00000029816.11	Gpnmb	protein_coding	727.7335957	1.535891305	0.142976263	10.74228181	6.44E-27	2.72E-24	386.1805607	351.8379111	353.07799	318.6033753	382.4256015	446.2200516	1057.573737	818.3149901	1450.125799	1283.013002	821.4892974	1063.940833
ENSMUSG00000041801.6	Phlda3	protein_coding	1152.419577	1.497622385	0.139563454	10.73076325	7.30E-27	3.03E-24	504.5262164	661.9323413	613.3176679	734.5577818	629.5210165	485.3621614	1911.604814	1463.410019	2040.524683	1706.791921	1186.830296	1890.656008
ENSMUSG00000042622.15	Maff	protein_coding	988.3385925	1.393284782	0.130417628	10.68325507	1.22E-26	4.97E-24	567.4362755	512.8484806	460.5365087	688.0947896	396.5645762	657.5874444	1336.5968	1170.728015	1520.442969	1548.819229	1452.916804	1547.491218
ENSMUSG00000050914.17	Ankrd37	protein_coding	140.0090378	1.79702367	0.168838048	10.64347572	1.87E-26	7.49E-24	71.00739342	71.56025311	59.94284716	64.16317974	57.22918332	49.31905833	228.9854924	322.5475144	195.0306426	201.9303118	198.5089819	159.883595
ENSMUSG00000028047.12	Thbs3	protein_coding	1712.703211	-0.834691572	0.078476473	-10.63620142	2.02E-26	7.97E-24	2211.195146	2019.873335	2258.821923	2015.608853	2214.432752	2447.947546	1214.471204	1260.324547	1442.165364	1239.055383	1049.563447	1178.97903
ENSMUSG00000020097.15	Sgpl1	protein_coding	2408.739394	0.627374418	0.059138849	10.60849894	2.72E-26	1.05E-23	1977.618194	1812.859746	1886.737665	1727.980806	2009.080977	1938.317277	2787.686346	2753.600076	3176.213323	3015.904759	2736.889793	3081.98377
ENSMUSG00000040511.15	Pvr	protein_coding	1417.389914	0.894112342	0.084596409	10.56915238	4.14E-26	1.58E-23	1033.967308	990.7687425	894.025635	1117.324337	945.964736	990.2953776	1932.807175	1568.934823	1918.464689	2024.797821	1590.183653	2001.144671
ENSMUSG00000042406.9	Atf4	protein_coding	5183.997773	0.990075071	0.093703448	10.56604734	4.28E-26	1.61E-23	3426.418168	3335.21894	3638.969429	4203.794535	2941.580023	3307.508277	7044.272222	5682.411148	7370.035509	6948.737976	6652.162691	7656.864361
ENSMUSG00000000881.13	Dlg3	protein_coding	899.7975134	-0.621773965	0.059448096	-10.45910643	1.33E-25	4.92E-23	1075.076851	1023.993146	1186.429768	1022.185829	1055.036827	1168.000556	714.9435929	730.7094924	687.2508359	687.5246332	741.2409856	705.1776446
ENSMUSG00000072596.5	Ear2	protein_coding	991.6664363	-1.379746627	0.132981097	-10.37550947	3.20E-25	1.17E-22	1471.846234	1071.699981	1543.893819	1230.163032	1334.449898	1939.882961	529.2109158	493.7764417	655.4090983	546.0360473	587.079755	496.5490512
ENSMUSG00000079614.5	Seh1l	protein_coding	1615.156185	0.445787286	0.043041219	10.35721791	3.88E-25	1.39E-22	1329.831447	1358.792901	1319.473648	1427.077618	1389.659228	1401.28753	1866.65581	1742.154784	1856.107953	1943.750961	1883.72353	1863.358808
ENSMUSG00000042268.11	Slc26a9	protein_coding	935.3456512	-1.147680391	0.110970648	-10.3421978	4.54E-25	1.60E-22	1355.369194	1489.134791	1128.679951	1272.200978	974.2426854	1516.365333	552.9575594	581.3819395	648.775403	566.6411812	530.0612176	608.337581
ENSMUSG00000062609.15	Kcnj15	protein_coding	2455.787213	-0.802956335	0.078066833	-10.28549898	8.19E-25	2.85E-22	3429.532528	2826.629998	3195.246158	2752.379158	3056.038389	3455.465452	1882.769604	1873.563031	1915.811211	1698.549868	1811.922409	1571.538751
ENSMUSG00000036678.9	Aaas	protein_coding	464.7587226	0.712804878	0.069805058	10.21136435	1.76E-24	5.99E-22	341.3337859	335.6516634	329.6856594	389.4041253	371.6530493	360.8902523	635.2227178	545.5433267	582.4384497	592.0541796	534.284813	558.9426492
ENSMUSG00000038481.14	Cdk19	protein_coding	1953.899258	-0.816670154	0.079981503	-10.21073771	1.78E-24	5.99E-22	2379.370551	2360.636445	2188.644932	2721.40383	2894.450107	2404.108383	1406.140542	1525.132074	1375.828411	1418.320047	1509.935341	1262.820427
ENSMUSG00000027663.13	Zmat3	protein_coding	1310.004628	1.455171952	0.142785415	10.19132069	2.17E-24	7.22E-22	627.2319752	725.8254244	671.7984944	690.3073131	768.2176255	722.5633467	1909.908625	1748.127886	2343.02119	2197.194107	1142.482545	2173.376999
ENSMUSG00000031007.3	Atp6ap2	protein_coding	3105.342551	0.563844427	0.055422778	10.17351433	2.60E-24	8.55E-22	2615.438991	2413.454727	2631.637192	2429.350736	2365.248482	2590.424826	3950.423791	3637.61919	3722.829818	3776.234199	3292.292583	3839.15608
ENSMUSG00000023045.14	Soat2	protein_coding	71.26255318	2.249516432	0.221554171	10.15334727	3.20E-24	1.04E-21	23.04625927	28.11295658	16.81323762	33.18785159	21.54510431	28.96516124	78.87278071	77.65032753	124.7134722	129.8123433	168.9438144	123.4873295
ENSMUSG00000042808.11	Gpx2	protein_coding	839.7792091	1.68706746	0.16680372	10.11408776	4.78E-24	1.53E-21	381.1975857	557.9995927	368.4292069	342.9411331	412.0501199	324.8795112	1209.382638	1230.459036	1536.363838	1094.132608	884.8432278	1734.672012
ENSMUSG00000031799.11	Tpm4	protein_coding	14077.68508	0.597814957	0.059123204	10.11134229	4.92E-24	1.55E-21	11198.61339	11531.42364	10931.52849	11633.44824	10724.07567	11216.56298	18306.11798	16613.18802	17360.38067	17798.02779	14465.81411	17153.04
ENSMUSG00000018102.6	H2bc4	protein_coding	941.1323476	-1.078981548	0.106840885	-10.09895741	5.58E-24	1.74E-21	1076.945467	1133.037341	1513.191386	1360.701915	1121.018709	1469.394801	662.3617391	551.5164289	672.6567062	592.7410174	534.284813	605.7378477
ENSMUSG00000034667.9	Xpot	protein_coding	2745.747173	0.652362051	0.06533073	9.985531277	1.76E-23	5.41E-21	2203.720683	2212.404492	1962.762739	2015.608853	2254.829823	2167.69004	3224.454971	3076.147591	3438.907658	3763.184281	3108.566184	3520.688757
ENSMUSG00000025283.16	Sat1	protein_coding	6390.602687	0.654273645	0.065615558	9.971318817	2.04E-23	6.17E-21	5139.315817	4515.111208	4783.000597	5544.583739	4582.374373	5255.21966	7872.860466	7412.619728	7716.314405	7754.39871	7450.422214	8661.011329
ENSMUSG00000005107.14	Slc2a9	protein_coding	271.437241	1.308544555	0.13126564	9.968675405	2.09E-23	6.25E-21	135.7860681	168.6777395	141.8160043	174.7893517	192.5593698	132.3003311	436.7686244	316.5744122	391.3880243	460.1813229	312.5460566	393.8595877
ENSMUSG00000066438.7	Plekhd1	protein_coding	866.9559461	-0.824613605	0.083152989	-9.916824544	3.52E-23	1.04E-20	1100.614598	1012.066437	1185.698757	1039.886016	1092.067475	1220.450983	597.9065635	533.5971225	724.3995297	582.4384505	629.3157085	685.0297119
ENSMUSG00000010755.18	Cars	protein_coding	934.140517	0.739087981	0.074589369	9.908757696	3.81E-23	1.11E-20	747.4462465	700.2681912	629.3998952	778.8082506	702.9090281	644.2791271	1022.801866	1176.701117	1154.262987	1209.521358	1298.755573	1144.532564
ENSMUSG00000041028.17	Ghitm	protein_coding	5982.977142	0.561013231	0.056651877	9.90281812	4.05E-23	1.17E-20	4768.707053	4725.532429	4821.013134	4765.775488	4767.527613	5168.324176	6897.551888	6554.484057	7779.99788	7359.466977	6574.026177	7613.318829
ENSMUSG00000036181.3	H1f2	protein_coding	1059.51425	-1.384134971	0.139841771	-9.897865026	4.25E-23	1.21E-20	1142.969885	1820.526915	1831.91189	1449.202853	1262.408456	1691.721985	610.6279797	495.7674758	612.9534482	504.1389418	549.0673967	742.8737768
ENSMUSG00000004446.13	Bid	protein_coding	200.776622	0.861334227	0.08743813	9.850785067	6.80E-23	1.91E-20	149.4892493	139.7128751	153.5121696	137.1764532	150.1424456	126.0375935	256.1245137	228.9689145	260.0408568	265.8062268	266.0865076	276.221658
ENSMUSG00000097754.3	Ptgs2os2	lncRNA	262.990051	1.58279001	0.160765085	9.845359218	7.18E-23	2.00E-20	156.9637118	122.6747196	130.8508493	115.0512188	121.8644962	143.2601218	352.8072772	304.628208	497.5271496	492.4626993	266.0865076	451.7036526
ENSMUSG00000034974.14	Dapk3	protein_coding	496.1923857	0.708736351	0.072000689	9.843466187	7.31E-23	2.01E-20	378.0832264	385.9142221	360.3880933	429.2295472	362.2270662	363.2387788	591.9699026	549.5253948	684.5973578	644.9406898	574.4089689	629.7853803
ENSMUSG00000046139.9	Patl1	protein_coding	1316.884433	0.663526498	0.067581729	9.81813434	9.41E-23	2.56E-20	1007.806689	1044.438932	961.2785855	1024.398352	1028.778731	1056.836964	1527.418044	1413.634168	1807.018607	1772.041512	1579.624664	1579.337951
ENSMUSG00000028811.13	Yars	protein_coding	1231.757433	0.666970137	0.068184207	9.781886023	1.35E-22	3.62E-20	914.3759082	1025.696961	903.5287694	993.4230242	929.1326233	952.7189523	1400.203881	1322.046602	1682.305135	1547.445553	1604.966237	1505.245553
ENSMUSG00000055239.11	Kcmf1	protein_coding	2200.849909	0.584897396	0.059837185	9.774814771	1.44E-22	3.84E-20	1679.885439	1754.930017	1738.342568	1823.119314	1668.399015	1914.832011	2731.712115	2291.680179	2779.518342	2632.64927	2677.759458	2717.371182
ENSMUSG00000041313.15	Slc7a1	protein_coding	925.6582041	1.064013635	0.109003297	9.761297766	1.65E-22	4.33E-20	571.1735067	572.4820249	621.3587815	550.9183364	595.856791	686.5526057	1166.977917	1011.445292	1381.135367	1474.640747	1039.004458	1436.352622
ENSMUSG00000021226.8	Acot2	protein_coding	388.3234772	1.030518737	0.105911586	9.729990599	2.25E-22	5.83E-20	254.7545957	252.1647014	252.9295746	261.0777658	241.709139	264.6006622	413.8700751	479.8392035	622.2406217	516.5020221	625.0921132	475.1012518
ENSMUSG00000031387.15	Renbp	protein_coding	1187.171937	1.109135634	0.114229622	9.709702391	2.74E-22	6.97E-20	765.5095308	671.3033268	746.3615481	727.9202115	639.6202841	963.678743	1540.987554	1405.670032	2000.722511	1701.984057	1427.575231	1654.730215
ENSMUSG00000070576.5	Mn1	protein_coding	203.2154171	-1.060946809	0.109265757	-9.709783183	2.74E-22	6.97E-20	255.3774676	242.7937159	274.1288742	318.6033753	282.1062095	288.085928	125.5179736	117.4710083	160.5354269	144.235937	97.14269327	132.5863959
ENSMUSG00000021185.17	Dglucy	protein_coding	462.0425308	1.353472966	0.139504423	9.702007583	2.96E-22	7.43E-20	255.3774676	277.7219347	290.9421118	227.8899142	314.423866	193.3620224	736.9940478	597.3102118	729.706486	650.4353922	479.3780733	790.968842
ENSMUSG00000105987.6	AI506816	lncRNA	655.4255277	1.183392522	0.122153746	9.687730136	3.40E-22	8.46E-20	433.518823	469.4011841	328.2236387	429.2295472	396.5645762	356.9760413	910.8534031	820.3060242	989.7473428	993.1674521	667.3280668	1069.790233
ENSMUSG00000031767.14	Nudt7	protein_coding	297.4463074	-0.756412139	0.078499298	-9.635909577	5.64E-22	1.39E-19	409.22682	368.0241589	353.8090003	380.5540316	362.9003507	365.5873054	228.137398	254.852357	220.2386849	206.0513386	196.3971842	223.5770597
ENSMUSG00000114053.3	Gm35330	lncRNA	56.40915493	2.080987515	0.216263347	9.622469736	6.43E-22	1.57E-19	18.68615616	35.78012656	16.81323762	13.27514064	20.8718198	23.48526587	89.89800813	79.64136157	86.23803926	125.6913166	69.68932343	96.84006364
ENSMUSG00000021149.9	Gtpbp4	protein_coding	1624.633022	0.576681707	0.060190295	9.580974977	9.61E-22	2.32E-19	1324.2256	1235.266274	1381.609526	1325.30154	1275.874146	1296.386676	1942.984308	1708.307206	1852.127735	2087.986898	1985.089819	2080.436535
ENSMUSG00000026426.11	Arl8a	protein_coding	1368.182563	0.568758501	0.059623341	9.539192085	1.44E-21	3.44E-19	1129.889576	1050.402287	1032.186588	1172.637423	1080.621638	1152.343712	1538.443271	1481.329325	1735.374698	1640.855493	1767.574658	1636.532082
ENSMUSG00000024587.11	Nars	protein_coding	3247.304675	0.546984497	0.057374037	9.533658887	1.52E-21	3.59E-19	2574.329447	2636.654564	2568.039293	2694.853549	2602.24463	2772.827057	3753.665886	3334.982016	4130.138711	4098.361125	3868.813349	3932.746477
ENSMUSG00000021789.15	Sftpa1	protein_coding	67169.1051	-1.054252779	0.111065658	-9.492158053	2.26E-21	5.30E-19	89469.31571	85454.86893	91901.15682	84171.0292	74247.79587	118801.0003	41316.61568	42150.19061	53807.22954	42750.15806	40016.45423	41943.44636
ENSMUSG00000028893.9	Sesn2	protein_coding	666.5302542	1.114268784	0.117906049	9.450480207	3.37E-21	7.82E-19	420.4385137	362.9127122	470.7706533	422.5919769	434.2685087	420.3862591	853.1829828	750.6198328	1200.698854	929.2915371	743.3527832	989.8484358
ENSMUSG00000033083.17	Tbc1d4	protein_coding	736.8386007	-0.641489752	0.067937522	-9.442348391	3.65E-21	8.37E-19	927.4562176	848.5001441	891.1015937	865.0966648	950.0044431	901.0513673	597.9065635	670.9784712	520.0817137	592.7410174	519.5022292	557.6427826
ENSMUSG00000027361.16	Gabpb1	protein_coding	809.3915268	0.44358992	0.047166158	9.404834645	5.21E-21	1.18E-18	697.6164967	709.6391767	671.067484	701.3699303	664.531811	674.0271306	916.790064	951.7142708	919.4301724	955.3913733	933.4145744	917.705838
ENSMUSG00000034771.16	Tle2	protein_coding	761.9784992	-0.61874221	0.066060056	-9.366359153	7.51E-21	1.69E-18	923.7189863	955.8405237	864.0542115	1000.060595	911.627226	892.4401032	575.0080142	549.5253948	689.904314	618.1540158	584.9679573	578.4406486
ENSMUSG00000022434.9	Fam118a	protein_coding	422.9995819	0.658575058	0.071123718	9.259570203	2.05E-20	4.58E-18	347.5625046	322.8730468	329.6856594	345.1536565	314.423866	320.9653003	514.7933107	455.946795	506.814323	524.0572379	515.2786338	578.4406486
ENSMUSG00000029560.13	Snx8	protein_coding	707.8182404	0.592588352	0.064024573	9.25563927	2.13E-20	4.70E-18	531.9325788	498.3660485	581.1532133	608.4439458	576.3315402	601.2228064	841.309661	798.4046497	902.1825645	866.7892977	844.7190719	842.963507
ENSMUSG00000020638.9	Cmpk2	protein_coding	623.2493241	-0.88826859	0.096035149	-9.249411309	2.26E-20	4.94E-18	824.0594868	798.2375853	835.5448086	774.3832038	788.4161608	828.2470431	464.7557401	567.4447012	368.8334602	380.5081386	386.4589754	462.1025856
ENSMUSG00000032802.9	Srxn1	protein_coding	1191.14151	1.349704004	0.146121264	9.23687604	2.54E-20	5.50E-18	621.0032565	938.8023682	546.7957277	606.2314224	591.1437995	725.6947155	1542.683743	1365.849351	2100.227941	1900.48018	1446.581411	1908.204207
ENSMUSG00000042608.16	Stk40	protein_coding	1912.529686	0.864241143	0.093801921	9.213469517	3.16E-20	6.79E-18	1232.040563	1350.273824	1266.840904	1703.643048	1339.836174	1266.638673	2388.233876	2036.827822	2775.538125	2612.730974	2498.256655	2479.495589
ENSMUSG00000040596.16	Pogk	protein_coding	850.8894761	0.671300245	0.072931356	9.204549079	3.43E-20	7.31E-18	649.6553626	656.8208946	668.874453	575.2560942	650.3928363	732.7402952	1001.599506	1059.230109	1041.490166	1195.784602	946.0853605	1032.744034
ENSMUSG00000019302.17	Atp6v0a1	protein_coding	3101.731869	0.828821671	0.090132357	9.195606366	3.73E-20	7.87E-18	2129.598931	2154.474763	2154.287446	2276.686619	2230.59158	2468.301443	3489.908523	3315.071675	4756.35955	4375.843594	3790.676835	4078.981473
ENSMUSG00000021559.15	Dapk1	protein_coding	3096.827539	-0.552169128	0.060183161	-9.174811008	4.52E-20	9.46E-18	3747.197183	3994.595558	3443.05866	3584.287972	3326.698762	3990.146672	2411.132425	2460.918072	2657.458348	2482.91863	2608.070134	2455.448057
ENSMUSG00000060450.15	Rnf14	protein_coding	2981.603485	0.357059864	0.038929593	9.171939408	4.65E-20	9.63E-18	2685.200641	2598.318714	2478.856033	2688.215979	2671.592934	2572.419455	3411.883837	3398.695105	3429.620484	3386.797169	3243.721236	3213.920233
ENSMUSG00000024806.5	Mlana	protein_coding	67.04165099	1.733243205	0.189009331	9.170146248	4.72E-20	9.71E-18	22.4233874	29.81677213	41.66758888	28.76280471	39.05050156	25.05095026	107.7079909	87.60549773	135.3273847	105.7730205	76.02471647	105.2891967
ENSMUSG00000034647.16	Ankrd12	protein_coding	3684.114041	0.54749842	0.059777799	9.158892239	5.24E-20	1.07E-17	3264.471482	2753.365929	2964.246893	3174.971135	2804.229983	3015.508138	4407.546681	4272.759048	4091.663278	4790.006785	4234.154348	4436.444795
ENSMUSG00000038975.15	Rabggtb	protein_coding	879.3819324	0.624944515	0.068271615	9.153797107	5.50E-20	1.11E-17	720.0398841	618.4850448	706.8869903	699.1574068	686.7501998	724.1290311	1095.737986	1031.355632	997.7077772	997.9753167	1070.681424	1203.676496
ENSMUSG00000024900.6	Cpt1a	protein_coding	2818.136476	0.749366405	0.082017996	9.136609534	6.44E-20	1.29E-17	2046.756972	2094.841219	1801.209456	2378.462697	2182.78838	2118.370982	3120.987452	3450.46199	3836.929377	3902.612353	3704.09313	3180.123701
ENSMUSG00000026961.7	Lrrc26	protein_coding	140.9545022	-2.086872312	0.228887816	-9.117446029	7.69E-20	1.53E-17	254.1317238	186.5678028	277.0529155	210.1897267	265.2740968	170.6595987	57.67042031	85.61446369	41.12891103	24.72616063	52.79494199	65.64326462
ENSMUSG00000054079.13	Utp18	protein_coding	612.6108581	0.598303563	0.065673854	9.110224688	8.22E-20	1.62E-17	496.4288821	492.402694	467.846612	464.6299223	445.0410609	556.6008012	761.5887858	756.5929349	731.0332251	739.7243056	701.1168297	738.3242436
ENSMUSG00000026234.13	Ncl	protein_coding	7234.8255	0.462610888	0.050809596	9.104793633	8.64E-20	1.69E-17	6657.877441	5865.385032	5809.339102	5949.475528	6010.410817	6209.504297	7695.608733	8322.522284	8508.377627	8903.478341	8438.743528	8447.18327
ENSMUSG00000059195.11	Gm12715	processed_pseudogene	530.1076414	1.023915751	0.112535076	9.098636525	9.15E-20	1.77E-17	327.0077329	349.2821878	356.0020313	296.4781409	361.5537817	393.7696245	592.817997	742.6556966	801.3503955	741.0979812	838.3836788	560.8924491
ENSMUSG00000071604.6	Entrep1	protein_coding	2346.955873	-0.842478861	0.092606449	-9.097410232	9.25E-20	1.78E-17	3158.583263	2705.659094	3055.623184	2955.931315	2678.999064	3522.007039	1743.68212	1393.723827	1830.89991	1604.45309	1928.071282	1585.837284
ENSMUSG00000021996.17	Esd	protein_coding	2404.897459	0.898263533	0.099054976	9.068333241	1.21E-19	2.30E-17	1584.586043	1667.183516	1837.759973	1650.542486	1524.989414	1819.325263	3063.317032	2725.7256	3673.740472	3050.246649	2574.281372	3687.071685
ENSMUSG00000055675.7	Kbtbd11	protein_coding	982.0571825	-1.018539437	0.112541771	-9.050323505	1.43E-19	2.70E-17	1289.344775	1313.641789	1177.657644	1411.589954	1459.007532	1223.582352	591.9699026	782.4763774	517.4282355	613.3461513	823.6010951	581.0403819
ENSMUSG00000051236.14	Msrb3	protein_coding	4043.012638	0.617329437	0.068262028	9.043526175	1.52E-19	2.85E-17	3020.92858	3545.64016	2864.098478	3126.29562	3359.016419	3229.224058	5045.313682	4647.073448	4906.281064	5327.800779	5061.979038	4382.50033
ENSMUSG00000023067.15	Cdkn1a	protein_coding	2804.727612	1.243612111	0.13762744	9.036076729	1.62E-19	3.02E-17	1930.902803	1770.264357	1124.293889	2150.572783	1512.870293	1516.365333	4345.635789	3687.395041	4570.616081	3506.306945	3503.472351	4038.035674
ENSMUSG00000020182.17	Ddc	protein_coding	180.3165498	1.568860662	0.173647014	9.034769033	1.64E-19	3.04E-17	91.5621652	82.63505419	140.3539836	61.9506563	92.91326233	68.10727103	275.6306853	260.8254591	265.3478131	280.2298205	333.6640334	210.5783934
ENSMUSG00000108950.2	9130015G15Rik	lncRNA	155.0770446	-1.513593393	0.167555741	-9.033372309	1.66E-19	3.05E-17	307.6987048	211.2731282	258.0466469	152.6641173	219.4907501	221.5443414	69.54374214	103.53377	86.23803926	63.87591497	76.02471647	90.99066382
ENSMUSG00000001864.14	Aif1l	protein_coding	209.5651376	0.920897208	0.101999549	9.028443926	1.74E-19	3.17E-17	133.2945806	151.639584	145.4710559	132.7514064	136.0034709	170.6595987	268.84593	300.6461399	297.1895507	293.9665764	213.2915656	271.0221915
ENSMUSG00000028128.14	F3	protein_coding	2493.102455	0.916070195	0.101483507	9.026788885	1.77E-19	3.19E-17	1749.024217	1838.416979	1534.390685	1542.128837	1887.889765	1810.713999	3076.886542	2606.263557	3852.850246	3764.557956	2996.640907	3257.465765
ENSMUSG00000027351.15	Spred1	protein_coding	3895.97329	0.510044807	0.056541758	9.020674749	1.87E-19	3.34E-17	3100.033307	3272.177764	3258.113046	3177.183659	3185.9823	3304.376908	4769.682997	4483.808656	4623.685643	5128.617818	4145.458845	4302.558532
ENSMUSG00000048218.7	Amigo2	protein_coding	811.9345251	-1.474490745	0.163466992	-9.020113056	1.88E-19	3.34E-17	1057.636439	1346.014285	926.9211	1404.952384	820.7338172	1613.437765	347.7187107	414.1350802	488.2399761	509.6336442	382.23538	431.5557199
ENSMUSG00000027007.17	Itprid2	protein_coding	1950.340174	0.48185367	0.053461648	9.013071761	2.00E-19	3.53E-17	1563.408399	1609.253787	1510.998355	1641.692392	1662.339454	1781.748838	2192.324066	2299.644315	2337.714233	2407.366473	2204.716778	2192.874998
ENSMUSG00000051154.12	Commd3	protein_coding	1607.803022	0.650525498	0.072253356	9.003394923	2.19E-19	3.83E-17	1233.286307	1192.670885	1309.239503	1336.364157	1169.495193	1286.209728	2118.539852	1873.563031	2094.920984	1937.569421	1636.643202	2105.134001
ENSMUSG00000022742.7	Cpox	protein_coding	873.1663012	0.781534821	0.086835266	9.000200736	2.25E-19	3.92E-17	646.5410032	601.4468893	673.260515	546.4932895	633.5607236	743.700086	1059.269926	1114.979062	1285.610154	1153.200658	965.0915396	1054.841767
ENSMUSG00000003849.9	Nqo1	protein_coding	359.007454	1.873157748	0.209380863	8.946174551	3.68E-19	6.35E-17	137.6546837	290.5005513	121.347715	128.3263595	129.9439104	115.860645	575.0080142	444.0005907	562.5373638	525.4309135	555.4027898	722.0759108
ENSMUSG00000015222.19	Map2	protein_coding	377.344945	1.3885261	0.15536819	8.937003764	4.00E-19	6.85E-17	198.6961272	197.6426038	242.69543	159.3016876	247.095415	203.5389709	559.7423147	481.8302375	676.6369234	693.7061733	359.0056055	508.2478508
ENSMUSG00000038776.14	Ephx1	protein_coding	6705.636791	1.05989163	0.118633724	8.934151203	4.10E-19	6.98E-17	4393.738186	4918.063586	3660.899739	4511.335293	4920.363196	3688.752426	8450.412764	7997.983736	10670.9623	9794.9938	7053.40425	10406.73221
ENSMUSG00000117980.3	Gm30571	TEC	238.0459579	-1.658996076	0.18571041	-8.933242237	4.14E-19	6.99E-17	395.5236388	302.4272602	396.2075995	320.8158987	368.9599113	371.850043	97.53085787	145.3454849	68.9904314	105.0861827	192.1735889	91.64059714
ENSMUSG00000024427.8	Spry4	protein_coding	1547.219612	1.467561296	0.164322608	8.93097618	4.22E-19	7.08E-17	682.0446999	998.4359125	578.9601823	1157.149759	861.8041723	666.9815508	2487.460923	1781.975465	2210.347283	2361.34834	1989.313414	2790.813646
ENSMUSG00000000317.12	Bcl6b	protein_coding	1422.38351	1.641053875	0.184031873	8.917226405	4.78E-19	7.96E-17	564.944788	834.8696196	565.8019963	953.5976023	687.4234843	549.5552214	2623.15603	1286.207989	2072.36642	2223.980781	1930.183079	2776.515113
ENSMUSG00000026142.16	Rhbdd1	protein_coding	958.685274	0.690042762	0.077425441	8.912351661	5.00E-19	8.26E-17	750.5606059	713.8987156	662.2953601	721.2826412	789.0894453	772.6652472	1117.788441	1041.310803	1239.174287	1359.251997	1106.581984	1230.323762
ENSMUSG00000038587.11	Akap12	protein_coding	7337.198203	1.424322656	0.159881668	8.908605162	5.17E-19	8.48E-17	3470.019199	5186.414535	2981.791141	4037.855277	4884.679117	3343.519018	10306.89144	7402.664558	9805.928433	13661.20375	11226.31647	11739.0955
ENSMUSG00000027737.11	Slc7a11	protein_coding	503.9576782	3.444926804	0.38700472	8.901511079	5.51E-19	8.98E-17	59.17282785	178.048725	81.87315709	28.76280471	57.90246783	100.2038011	808.2339787	515.6778162	1094.559729	1163.503225	686.3342459	1273.21936
ENSMUSG00000037887.12	Dusp8	protein_coding	1469.637965	1.659178917	0.186634692	8.889981297	6.11E-19	9.90E-17	538.7841694	611.6697826	709.0800213	1139.449571	608.6491967	649.7590225	2291.551113	1465.401053	2563.259874	2652.567566	1799.251623	2606.232585
ENSMUSG00000027893.15	Ahcyl1	protein_coding	3360.994619	0.343510455	0.038899868	8.830632993	1.04E-18	1.67E-16	2955.527033	2812.147566	2962.053862	3015.669448	2940.906738	3104.752148	3689.210711	3782.964675	3813.048074	3761.123767	3585.83246	3908.698945
ENSMUSG00000032487.9	Ptgs2	protein_coding	1050.779297	1.848816597	0.209420679	8.828242767	1.06E-18	1.70E-16	516.9836538	428.5096109	411.5588165	391.6166488	504.9633822	486.9278458	1332.356328	1021.400462	2039.197944	2214.365052	950.3089559	2311.162861
ENSMUSG00000048578.12	Mlec	protein_coding	4630.811301	-0.551578245	0.062527156	-8.821418994	1.13E-18	1.79E-16	5273.233269	5621.739408	5255.233271	5504.758317	5598.360698	5795.380775	3949.575697	3876.543274	3956.335893	3821.565493	3123.348768	3793.660748
ENSMUSG00000037139.16	Myom3	protein_coding	79.37368189	-1.460435253	0.165764915	-8.810279606	1.25E-18	1.97E-16	152.6036087	129.4899818	119.154684	84.07589069	105.0323835	104.118012	40.70853198	49.77585098	35.82195477	41.21026772	44.34775127	46.14526523
ENSMUSG00000039361.12	Picalm	protein_coding	9432.447033	0.668310742	0.07605092	8.787674675	1.53E-18	2.39E-16	7256.45731	8168.943656	6491.371741	7389.828287	7363.039397	7047.145446	11351.74376	10689.86176	10292.84167	12460.61128	13253.64224	11423.87784
ENSMUSG00000038332.14	Sesn1	protein_coding	1295.269956	-0.69831554	0.079596742	-8.773167397	1.74E-18	2.70E-16	1853.666691	1528.322549	1542.431799	1486.815751	1686.577697	1500.708489	968.5238234	985.5618494	977.8066913	1006.904208	1138.258949	867.6609729
ENSMUSG00000021109.14	Hif1a	protein_coding	2472.338656	0.571529665	0.065167163	8.770209441	1.78E-18	2.76E-16	2019.973481	1943.201635	2083.379444	1878.4324	1886.543196	2127.765088	2920.83717	2881.026255	3059.460285	3299.568769	2565.834181	3002.041973
ENSMUSG00000028261.14	Ndufaf4	protein_coding	649.8338718	0.537884988	0.06133754	8.769262422	1.80E-18	2.76E-16	502.0347289	529.8866361	534.3685521	621.7190864	513.0427963	501.8018475	788.7278071	744.6467307	800.0236565	774.0661954	745.4645809	742.2238435
ENSMUSG00000032418.16	Me1	protein_coding	2772.414042	0.859496806	0.098029839	8.767706016	1.82E-18	2.78E-16	1961.423525	2146.807593	2035.863772	1621.779681	1932.326543	2119.153824	3531.465149	3438.515786	4085.029583	3736.397607	2766.45496	3893.750478
ENSMUSG00000020922.12	Lsm12	protein_coding	969.2581365	0.508406159	0.058064665	8.755861425	2.03E-18	3.07E-16	776.7212245	768.4208132	797.5322713	836.3338601	784.3764537	843.903887	1103.370836	1055.248041	1277.64972	1128.474498	1150.929735	1108.136299
ENSMUSG00000004891.17	Nes	protein_coding	8088.383386	1.204567876	0.137755178	8.744265687	2.24E-18	3.38E-16	4579.354004	5916.499498	3796.86766	6150.815161	5129.754679	3811.658651	12254.96432	9756.066792	10364.48558	13913.27322	9923.337297	11463.52378
ENSMUSG00000060803.7	Gstp1	protein_coding	2438.674759	0.791971489	0.090725287	8.72933574	2.56E-18	3.83E-16	1704.177442	1879.308552	1695.212958	1949.23315	1621.942384	1874.124217	2947.976191	2526.622196	3588.829172	2813.974448	3239.497641	3423.19876
ENSMUSG00000025153.10	Fasn	protein_coding	7500.616899	-1.235770319	0.141652696	-8.723944946	2.69E-18	3.99E-16	9093.929333	9807.162308	9517.754512	8066.86046	12953.32068	13739.66338	3824.905817	4254.839742	5743.453414	4604.56058	3904.71391	4496.23866
ENSMUSG00000029777.11	Gars	protein_coding	2219.196476	0.631053652	0.072485935	8.705877265	3.15E-18	4.66E-16	1763.35027	1800.933037	1651.352338	1778.868845	1681.864705	1777.051784	2523.928983	2263.805703	3103.242674	2739.109128	2850.926868	2695.923382
ENSMUSG00000025007.14	Aldh18a1	protein_coding	375.4735179	1.187674505	0.13650438	8.700632949	3.30E-18	4.85E-16	203.0562303	241.9418081	239.0403783	188.0644923	266.6206658	235.6355009	446.9457574	451.9647269	619.5871436	603.7304221	386.4589754	622.6361139
ENSMUSG00000040010.11	Slc7a5	protein_coding	406.383126	1.391426963	0.160039928	8.694248845	3.49E-18	5.09E-16	236.6913114	202.7540505	202.4898617	170.3643048	238.3427164	291.2172968	473.2366843	455.946795	822.5782206	638.0723119	504.7196454	640.1843133
ENSMUSG00000072601.5	Ear1	protein_coding	379.6088529	-1.521304516	0.175586876	-8.664112875	4.55E-18	6.60E-16	581.7623285	391.0256688	604.5455439	493.392727	482.7449934	817.2872524	161.9860335	175.2109955	238.8130318	177.2041512	259.7511146	171.5823946
ENSMUSG00000035873.9	Pawr	protein_coding	838.1854549	0.707649876	0.081723205	8.659105767	4.75E-18	6.85E-16	680.1760843	615.0774137	608.2005956	579.6811411	595.1835065	735.871664	977.852862	929.8128963	1083.945816	1162.816388	1102.358389	987.2487025
ENSMUSG00000047821.17	Trim16	protein_coding	3217.22731	0.645546123	0.074583267	8.655374759	4.91E-18	7.04E-16	2266.007871	2673.286598	2341.426091	2747.954112	2357.842353	2682.017363	4196.371172	3573.9061	3968.276545	4183.529012	4111.670082	3504.440424
ENSMUSG00000049723.15	Mmp12	protein_coding	151.0418911	1.448989459	0.16773137	8.638750502	5.68E-18	8.09E-16	72.87600904	75.81979199	80.41113643	121.6887892	93.58654684	52.45042712	189.9731492	201.094438	244.119988	224.5959591	181.6146005	274.2718581
ENSMUSG00000027185.16	Nat10	protein_coding	782.9061314	0.569094393	0.066010468	8.621274913	6.62E-18	9.37E-16	635.9521814	621.0407681	581.1532133	632.7817036	630.194301	688.9011323	921.0305361	848.1805007	866.3606098	991.1069387	979.8741234	998.2975688
ENSMUSG00000035049.5	Rrp12	protein_coding	357.0218621	0.834585757	0.096847108	8.617559954	6.84E-18	9.62E-16	233.576952	238.534177	276.3219052	252.2276721	263.9275278	279.4746639	405.389131	467.8929992	489.5667152	491.0890237	369.5645939	516.6969839
ENSMUSG00000003848.15	Nob1	protein_coding	525.5231852	0.547437103	0.063651611	8.600522348	7.94E-18	1.11E-15	423.552873	410.6195476	419.5999301	462.4173988	422.1493875	437.6087874	609.7798853	543.5522927	635.5080124	622.2750426	650.4336853	668.7813791
ENSMUSG00000006445.4	Epha2	protein_coding	2589.992681	1.151814117	0.134080655	8.590457141	8.66E-18	1.20E-15	1585.831786	1335.791391	1611.87778	1944.808103	1514.216862	1667.453877	3559.452265	2454.94497	4241.584792	3818.131304	3053.659445	4292.159599
ENSMUSG00000028557.11	Rnf11	protein_coding	3696.284582	0.423021365	0.049255141	8.58836974	8.82E-18	1.22E-15	3109.999257	3103.500025	3204.018282	2951.506268	3185.9823	3396.752287	4432.14142	4017.906691	4346.397178	4410.185484	3949.061661	4247.964134
ENSMUSG00000087132.10	A930001C03Rik	lncRNA	26.43574972	2.574910022	0.300048466	8.581647014	9.35E-18	1.29E-15	10.58882183	7.667169976	11.6961653	2.212523439	7.406129606	3.914210979	47.49328731	51.76688502	37.14869383	52.19967245	25.34157216	59.7938648
ENSMUSG00000015944.10	Castor2	protein_coding	682.3037674	-0.659446553	0.076869087	-8.578826433	9.58E-18	1.31E-15	853.9573366	893.6512561	737.5894242	887.2218992	814.0009721	832.1612541	535.9956711	577.3998714	589.0721451	510.320482	443.4775127	512.797384
ENSMUSG00000024726.11	Carnmt1	protein_coding	780.1120939	0.474352367	0.055370909	8.566815671	1.06E-17	1.45E-15	637.820797	619.3369525	692.997794	599.593852	662.5119575	694.3810276	903.2205533	860.1267049	914.1232161	900.4443497	954.5325512	922.2553712
ENSMUSG00000068874.14	Selenbp1	protein_coding	18319.79412	-0.850748346	0.099498645	-8.55035109	1.23E-17	1.66E-15	26354.95465	23388.27606	21471.23545	24165.181	20716.29108	25313.2024	11990.35886	11745.1098	13543.35238	11466.07016	16662.08369	13021.41393
ENSMUSG00000056204.9	Pgpep1	protein_coding	961.6652905	0.927963201	0.108823987	8.527193561	1.50E-17	2.01E-15	558.7160693	679.8224046	633.7859571	787.6583444	671.2646561	662.2844976	1323.027289	1101.041824	1466.046667	1382.604482	969.315135	1304.416159
ENSMUSG00000019923.15	Zwint	protein_coding	1481.981526	0.441069475	0.05177207	8.519448322	1.60E-17	2.14E-15	1305.539444	1207.153317	1222.249274	1385.039673	1176.228038	1263.507304	1646.999356	1638.621014	1800.384912	1719.155002	1731.674097	1687.226881
ENSMUSG00000003134.11	Tbc1d8	protein_coding	1176.534658	-0.921724319	0.108214266	-8.517586053	1.63E-17	2.16E-15	1719.749239	1706.371274	1125.0249	1564.254072	1423.323453	1697.984723	819.2592061	778.4943093	745.6273548	820.7711655	946.0853605	771.4708426
ENSMUSG00000062825.16	Actg1	protein_coding	21459.41478	0.86572474	0.101708481	8.511824525	1.71E-17	2.26E-15	12956.98068	13218.20104	16586.62441	16080.62036	15784.48204	16625.21971	27421.43676	21893.4103	33062.33751	28462.55824	26883.18446	28537.92184
ENSMUSG00000022385.12	Gtse1	protein_coding	120.1622483	2.317994637	0.272370597	8.510443706	1.73E-17	2.28E-15	44.84677479	33.22440323	59.94284716	35.40037503	47.12991567	20.35389709	235.7702477	167.2468593	228.1991193	221.1617701	80.24831183	268.4224583
ENSMUSG00000000275.17	Trim25	protein_coding	2557.903783	-0.535928969	0.063057124	-8.49910271	1.91E-17	2.50E-15	3040.86048	2985.084844	2632.368203	3113.020479	3226.37937	3158.76826	1984.540934	2289.689145	1974.187729	2120.955112	2147.69824	2021.292604
ENSMUSG00000046971.8	Pla2g4f	protein_coding	127.4354059	-1.191990972	0.14033663	-8.493797885	2.00E-17	2.60E-15	155.0950962	185.715895	217.8410787	159.3016876	156.2020062	192.5791802	92.44229138	77.65032753	63.68347514	68.68377954	69.68932343	90.34073051
ENSMUSG00000026341.17	Actr3	protein_coding	8038.046857	0.447674639	0.052750501	8.486642431	2.13E-17	2.75E-15	6499.667985	6281.967934	7261.12562	7334.515201	6489.116104	6964.164174	9640.28923	8694.845649	9216.856288	9567.650489	9186.319907	9320.043709
ENSMUSG00000111080.2	Gm20300	lncRNA	947.9798179	-0.551880505	0.065161156	-8.469470775	2.47E-17	3.17E-15	1258.201182	1115.147278	1062.158011	1068.648821	1063.789525	1195.400033	819.2592061	770.5301732	720.4193126	798.1055182	747.5763786	756.5223764
ENSMUSG00000019189.14	Rnf145	protein_coding	3062.489061	-0.41533484	0.049083648	-8.461776147	2.63E-17	3.35E-15	3514.243102	3265.362502	3467.182001	3679.42648	3387.294368	3687.186742	2730.86402	2662.01251	2482.328791	2498.029062	2758.00777	2617.931385
ENSMUSG00000022894.7	Adamts5	protein_coding	575.9337331	-0.927006512	0.109551925	-8.461800282	2.63E-17	3.35E-15	831.5339492	684.0819434	838.4688499	592.9562817	717.0480028	860.3435732	408.7815086	459.9288631	411.2891103	366.0845449	318.8814496	421.8067202
ENSMUSG00000027397.15	Slc20a1	protein_coding	1499.4082	0.763796091	0.090404193	8.448679959	2.95E-17	3.72E-15	1050.161976	1091.29386	1095.053476	1389.46472	994.4412207	1071.710966	1903.12387	1537.078278	1897.236864	1995.950633	2001.9842	1965.398339
ENSMUSG00000009207.16	Lnpk	protein_coding	537.7789838	0.75211633	0.08912762	8.43864485	3.21E-17	4.04E-15	381.8204576	393.5813921	453.2264053	338.5160862	379.0591789	456.3970001	677.6274386	645.0950287	627.547578	729.4217387	614.5331248	756.5223764
ENSMUSG00000029763.18	Exoc4	protein_coding	1916.382542	1.042228672	0.123572218	8.434166566	3.34E-17	4.17E-15	1180.965069	1300.863173	1197.394922	1201.400228	1432.076152	1208.70835	2576.510837	2448.971868	3031.598765	3057.115027	1702.10893	2658.877184
ENSMUSG00000026956.16	Uap1l1	protein_coding	1105.152543	0.891246169	0.105698373	8.431976272	3.40E-17	4.23E-15	743.0861434	682.3781279	814.3455089	785.4458209	702.9090281	921.4052644	1381.545804	1154.799743	1757.929262	1360.625673	1408.569052	1548.791085
ENSMUSG00000024027.9	Glp1r	protein_coding	3337.220464	-1.061190309	0.125976337	-8.423727277	3.65E-17	4.51E-15	4776.804387	5536.548631	3251.533953	4951.627457	4664.515083	3898.554135	2060.869432	2120.451252	2140.030113	2705.454076	1961.860044	1978.397005
ENSMUSG00000025190.14	Got1	protein_coding	516.5158945	1.194454631	0.141976189	8.413063041	3.99E-17	4.92E-15	289.6354205	309.2425224	285.8250395	258.8652424	451.773906	286.5202437	658.9693615	647.0860627	793.3899612	694.3930111	614.5331248	907.9568383
ENSMUSG00000031521.6	Aga	protein_coding	540.1953277	0.584056663	0.069427902	8.41241983	4.02E-17	4.92E-15	426.0443605	423.3981643	446.6473124	373.9164612	473.9922948	447.0028938	654.7288894	603.2833139	684.5973578	675.1615528	589.1915526	684.3797786
ENSMUSG00000032633.13	Flcn	protein_coding	1802.299511	0.836172943	0.099657898	8.390433289	4.84E-17	5.90E-15	1382.152684	1131.333525	1065.813063	1411.589954	1301.458957	1477.223223	2114.29938	1941.258188	2503.556617	2315.330208	2599.622944	2383.955392
ENSMUSG00000087484.2	2900089D17Rik	lncRNA	112.9219537	1.039047219	0.12432755	8.35733691	6.41E-17	7.78E-15	64.7786747	80.07933086	81.14214676	75.22579694	72.71472704	75.93569299	164.5303168	139.3723827	124.7134722	173.0831244	135.1550515	168.3327281
ENSMUSG00000028124.16	Gclm	protein_coding	1900.59418	0.803352312	0.096182647	8.352362313	6.69E-17	8.07E-15	1451.291462	1673.998778	1209.091088	1245.650696	1385.619521	1342.574366	2171.121706	2255.841566	2546.012267	2507.644791	2179.375205	2838.908711
ENSMUSG00000031765.9	Mt1	protein_coding	1151.54065	1.062274186	0.127211311	8.350469624	6.80E-17	8.16E-15	711.3196779	835.7215274	724.4312382	719.0701178	773.6039016	712.3863982	1435.823847	1638.621014	1995.415554	1403.209616	1068.569626	1800.315277
ENSMUSG00000021114.10	Atp6v1d	protein_coding	1636.353501	0.501937335	0.060122436	8.348586075	6.91E-17	8.25E-15	1302.425085	1254.860153	1426.201156	1449.202853	1299.439104	1413.813006	1993.869973	1795.912703	2047.158378	1838.664778	1799.251623	2015.443204
ENSMUSG00000038279.11	Nop2	protein_coding	543.2943928	0.561212998	0.067340932	8.333906042	7.82E-17	9.29E-15	432.2730792	429.3615187	420.3309404	486.7551566	432.2486552	448.5685782	611.4760741	607.265382	705.8251828	631.8907717	610.3095294	703.2278447
ENSMUSG00000026615.15	Eprs	protein_coding	3640.614227	0.689904183	0.08282442	8.329719471	8.10E-17	9.58E-15	2915.663233	2981.677213	2559.99818	2637.32794	2783.358163	2844.848539	4023.359911	3932.292227	5046.915405	4935.616397	4067.322331	4958.991178
ENSMUSG00000089762.4	Ier5l	protein_coding	96.21345665	1.336592148	0.160674724	8.318621101	8.90E-17	1.05E-14	54.18985287	65.59689869	43.12960954	75.22579694	51.84290724	45.40484735	152.6569949	99.55170196	173.8028176	123.6308032	133.0432538	136.4859957
ENSMUSG00000021179.9	Nrde2	protein_coding	403.0937332	-0.671991827	0.080980349	-8.298208575	1.06E-16	1.24E-14	552.4873505	479.6240774	460.5365087	457.9923519	523.142064	486.1450036	316.3392173	294.6730378	283.92216	304.9559811	373.7881893	303.5188572
ENSMUSG00000022992.18	Kansl2	protein_coding	996.2373312	0.456442601	0.055183812	8.271313379	1.32E-16	1.54E-14	843.3685148	880.0207317	803.380354	842.9714304	819.3872482	861.9092575	1104.21893	1067.194245	1188.758203	1160.755874	1129.811759	1253.071428
ENSMUSG00000059796.17	Eif4a1	protein_coding	8197.003155	0.529606184	0.064232676	8.245120914	1.65E-16	1.91E-14	6650.402978	6530.725004	6843.718721	6378.705075	6695.814448	7160.657565	9188.254906	8868.065611	10844.76512	10121.92859	8772.407561	10308.59228
ENSMUSG00000070337.5	Gpr179	protein_coding	71.5582529	-1.514020172	0.183974773	-8.229498772	1.88E-16	2.17E-14	131.425965	92.00603972	73.10103312	106.2011251	103.6858145	124.4719091	35.61996548	39.82068078	41.12891103	32.28137638	46.45954895	32.49666565
ENSMUSG00000037411.11	Serpine1	protein_coding	1300.921851	1.809131415	0.220186537	8.216358003	2.10E-16	2.41E-14	476.4969822	551.1843305	543.8716864	670.3946021	750.7122282	478.3165816	1794.567785	1921.347848	2089.614028	2202.001972	910.1847999	3222.369366
ENSMUSG00000034394.15	Lif	protein_coding	154.0844674	1.940926647	0.236589198	8.203783873	2.33E-16	2.66E-14	56.05846849	78.37551531	45.32264053	64.16317974	68.00173547	72.80432421	257.8207026	252.861323	188.3969473	228.7169859	122.4842654	414.0075204
ENSMUSG00000046818.8	Ddit4l	protein_coding	131.9700643	1.499251514	0.182810373	8.20112932	2.38E-16	2.71E-14	77.23611214	84.33886974	68.71497113	50.8880391	79.44757214	50.88474273	203.5426599	207.0675401	222.892163	160.7200441	122.4842654	255.423792
ENSMUSG00000011257.20	Pabpc4	protein_coding	901.1036524	0.561584197	0.068484514	8.200163271	2.40E-16	2.72E-14	739.3489122	677.2666812	706.1559799	796.5084381	764.1779184	698.2952386	993.9666559	1035.3377	1150.28277	1052.92234	1003.103898	1195.877296
ENSMUSG00000059187.13	Tafa1	protein_coding	96.83652211	1.235775001	0.151042815	8.181620557	2.80E-16	3.15E-14	55.43559662	54.52209761	51.17072318	77.43832038	71.36815802	43.05632077	134.8470122	163.2647912	126.0402112	135.9938835	101.3662886	147.5348621
ENSMUSG00000028909.18	Ptpru	protein_coding	1317.721783	-1.272203405	0.15557832	-8.177253764	2.90E-16	3.25E-14	1755.252936	2191.958705	1269.764945	2239.073721	1555.287217	2169.255724	547.0208985	740.6646626	797.3701783	776.8135466	954.5325512	815.6663079
ENSMUSG00000027495.5	Fam210b	protein_coding	771.6211021	-0.638972426	0.078187579	-8.172300949	3.03E-16	3.37E-14	927.4562176	1048.698471	844.3169325	969.0852664	974.9159699	862.6920997	550.4132762	655.0501989	650.1021421	549.4702363	637.7628993	589.4895149
ENSMUSG00000006599.14	Gtf2h1	protein_coding	1319.491265	0.516258401	0.063254562	8.16159947	3.31E-16	3.67E-14	1166.016145	1015.474068	1035.841639	1165.999853	1066.482663	1088.150652	1651.239829	1395.714861	1542.997533	1632.61344	1446.581411	1626.783083
ENSMUSG00000002319.17	Ipo4	protein_coding	394.5160148	0.788449514	0.096623426	8.160024399	3.35E-16	3.70E-14	294.6183955	297.3158135	279.9769568	305.3282346	310.3841589	259.1207668	495.2871391	444.0005907	558.5571466	493.8363749	407.5769522	588.1896483
ENSMUSG00000028010.17	Gar1	protein_coding	331.1413515	0.574376932	0.070454696	8.152429377	3.57E-16	3.92E-14	280.9152143	241.9418081	271.2048329	254.4401955	272.0069419	274.7776107	414.7181696	396.2157738	371.4869383	390.8107056	388.5707731	416.6072537
ENSMUSG00000040543.17	Pitpnm3	protein_coding	1315.787449	-0.53791591	0.066086854	-8.139529668	3.97E-16	4.34E-14	1510.46429	1563.250767	1717.143268	1358.489392	1616.556108	1575.86134	1046.54851	951.7142708	1109.153859	1089.324743	1146.70614	1104.236699
ENSMUSG00000031458.9	Coprs	protein_coding	166.5612959	0.997719234	0.122748101	8.128184674	4.36E-16	4.75E-14	119.5913994	111.5999185	125.733777	115.0512188	98.29953841	101.7694855	222.2007371	199.1034039	274.6349866	212.2328788	168.9438144	249.5743922
ENSMUSG00000026843.16	Fubp3	protein_coding	1304.646964	0.399174074	0.049129143	8.12499569	4.47E-16	4.85E-14	1154.804451	1090.441952	1087.743373	1115.111813	1139.870675	1164.086345	1428.190997	1455.445883	1427.571234	1604.45309	1520.494329	1467.549421
ENSMUSG00000032602.7	Slc25a20	protein_coding	737.9655107	0.711454953	0.087574044	8.124039098	4.51E-16	4.87E-14	493.9373946	475.3645385	603.8145336	597.3813286	585.7575234	605.1370173	860.8158325	913.884624	1057.411035	849.6183529	870.060644	942.4033039
ENSMUSG00000028795.16	Ccdc28b	protein_coding	342.4250743	-0.973899918	0.119951539	-8.11911149	4.70E-16	5.05E-14	542.5214006	490.6988785	371.3532482	380.5540316	482.0717089	442.3058406	224.7450203	292.6820038	205.6445551	202.6171496	247.0803285	226.8267262
ENSMUSG00000058761.6	Rnf169	protein_coding	1796.716715	0.675387641	0.083194695	8.118157565	4.73E-16	5.06E-14	1483.057927	1320.457051	1263.185852	1446.990329	1500.751172	1302.649414	2354.3101	2062.711265	2234.228586	2335.935342	1803.475218	2452.848323
ENSMUSG00000032177.18	Pde4a	protein_coding	483.5957841	0.839880166	0.103534699	8.112064611	4.98E-16	5.30E-14	330.1220922	345.0226489	306.2933288	384.9790784	391.8515846	331.925091	551.2613706	497.7585098	599.6860576	696.4535245	656.7690784	711.0270445
ENSMUSG00000037014.5	Sstr4	protein_coding	41.71589117	-1.774214593	0.21940494	-8.086484272	6.14E-16	6.51E-14	54.81272474	83.48696196	51.17072318	66.37570318	57.90246783	68.89011323	19.50617157	21.90137443	22.55456411	13.04991811	25.34157216	15.59839951
ENSMUSG00000097183.4	Gm17501	lncRNA	143.5361294	1.154304999	0.142787442	8.084079287	6.26E-16	6.61E-14	82.84195899	94.56176304	76.75608478	139.3889767	67.32845096	87.67832593	169.6188833	189.1482337	210.9515114	216.3539055	183.7263981	204.0790603
ENSMUSG00000029641.10	Rasl11a	protein_coding	407.5852289	-1.258458669	0.155685974	-8.083314351	6.30E-16	6.62E-14	654.0154657	599.7430737	593.5803889	524.3680551	519.1023569	544.8581683	269.6940244	256.8433911	180.4365129	182.6988536	367.4527963	198.2296605
ENSMUSG00000022114.6	Spry2	protein_coding	1095.733543	0.855982428	0.105985918	8.076378873	6.67E-16	6.98E-14	835.8940524	741.1597644	754.4026618	840.7589069	628.1744475	889.3087344	1287.407324	1312.091432	1558.918402	1467.085531	1176.271308	1657.329948
ENSMUSG00000029167.14	Ppargc1a	protein_coding	280.8614223	1.310542551	0.162509362	8.06441264	7.36E-16	7.63E-14	175.6498679	157.6029384	146.9330766	121.6887892	196.5990768	165.1797033	368.9210711	525.6329864	347.6056352	370.2055717	272.4219007	521.8964504
ENSMUSG00000031960.15	Aars	protein_coding	2246.419131	0.823203831	0.102079318	8.064354711	7.36E-16	7.63E-14	1628.809946	1762.597187	1448.862476	1455.840423	1694.657111	1741.823886	2491.701395	2367.339473	3547.700261	3042.691433	2724.219007	3050.786971
ENSMUSG00000024151.14	Msh2	protein_coding	637.0002191	-0.477076778	0.05919889	-8.058880506	7.70E-16	7.95E-14	796.6531244	734.3445022	704.6939593	730.132735	731.1869775	749.9628235	526.6666325	479.8392035	536.0025824	524.7440757	578.6325642	551.1434495
ENSMUSG00000040675.18	Mthfd1l	protein_coding	368.0255612	1.152976345	0.143376548	8.041596461	8.87E-16	9.11E-14	218.6280271	219.792206	236.8473473	261.0777658	253.8282601	189.4478114	482.5657229	412.1440461	610.2999701	581.0647749	344.2230218	606.3877811
ENSMUSG00000049303.11	Syt12	protein_coding	52.58538161	1.736815342	0.216089903	8.037466421	9.17E-16	9.39E-14	22.4233874	22.14960215	33.62647523	11.0626172	28.95123391	24.26810807	94.98657462	93.57859984	83.58456112	87.22840001	40.12415591	89.04086389
ENSMUSG00000036813.12	Entpd8	protein_coding	24.58402033	-2.691092835	0.335031265	-8.032363288	9.56E-16	9.74E-14	44.22390292	26.40914103	64.32890914	48.67551566	35.68407901	34.44505661	5.936660914	5.973102118	3.980217196	6.181540158	12.67078608	6.49933313
ENSMUSG00000109324.3	Prmt1	protein_coding	1102.690503	0.472435661	0.058869629	8.025116985	1.01E-15	1.03E-13	867.6605178	887.6879017	980.2848541	940.3224617	931.8257613	937.8449505	1305.217307	1210.548696	1403.689931	1179.300495	1277.637596	1310.265559
ENSMUSG00000074505.7	Fat3	protein_coding	363.5818895	0.990475725	0.123516084	8.019002021	1.07E-15	1.08E-13	278.4237268	258.1280559	263.8947296	212.4022502	241.709139	204.3218131	605.5394132	487.8033396	395.3682415	552.2175875	432.9185243	430.2558532
ENSMUSG00000036097.10	Slf2	protein_coding	1602.97669	0.54295954	0.067757865	8.013232654	1.12E-15	1.12E-13	1306.162316	1228.451012	1268.302925	1269.988454	1259.715318	1496.011436	1907.364342	1811.840976	1832.226649	2123.702463	1957.636449	1774.317945
ENSMUSG00000022295.9	Atp6v1c1	protein_coding	1584.941895	0.494361014	0.061717728	8.010032667	1.15E-15	1.15E-13	1336.683038	1218.228118	1366.989319	1296.538735	1305.498664	1381.716476	1887.010076	1700.343069	2047.158378	1934.135232	1672.543762	1872.457875
ENSMUSG00000021775.12	Nr1d2	protein_coding	5997.061507	1.140491349	0.142425367	8.007641985	1.17E-15	1.16E-13	3953.990644	2795.961318	3853.886466	4287.870425	3695.658673	3880.548764	8447.868481	7263.292175	8273.544812	10156.27048	5505.456551	9850.389292
ENSMUSG00000022132.16	Cldn10	protein_coding	361.3375138	-1.311062191	0.163729781	-8.007475391	1.17E-15	1.16E-13	598.5798691	528.1828206	591.3873579	455.7798285	412.7234044	511.1959538	228.9854924	222.9958124	184.4167301	181.325178	126.7078608	293.7698575
ENSMUSG00000025981.14	Coq10b	protein_coding	1122.551821	1.125006153	0.14069674	7.995964626	1.29E-15	1.27E-13	663.3585438	595.4835348	783.643075	880.5843288	626.8278785	699.0780808	1492.646173	1258.333513	1759.256001	1701.984057	1096.022996	1913.403674
ENSMUSG00000041057.11	Wdr43	protein_coding	1153.386988	0.491643568	0.06169349	7.969132035	1.60E-15	1.57E-13	962.3370424	942.2099993	956.1615132	869.5217116	968.1831248	1037.265909	1266.204964	1330.010738	1241.827765	1402.522778	1501.48815	1362.910157
ENSMUSG00000021266.17	Wars1	protein_coding	2872.636908	-0.668011352	0.083884591	-7.963457198	1.67E-15	1.64E-13	3457.561762	3859.994129	3044.658029	3571.012831	3127.406547	4104.441632	2274.589224	2050.76506	2455.79401	2245.272753	2071.673524	2208.473398
ENSMUSG00000030302.18	Atp2b2	protein_coding	215.4351301	-1.439001657	0.180929966	-7.953362773	1.82E-15	1.77E-13	293.3726518	308.3906146	429.1030644	254.4401955	324.5231336	283.3888749	136.543201	133.3992806	91.54499552	97.53096694	71.80112111	161.1834616
ENSMUSG00000003518.14	Dusp3	protein_coding	5105.694411	0.670521358	0.08433482	7.950705954	1.85E-15	1.80E-13	4002.57465	4151.346588	3399.19804	3874.128542	4095.589672	4121.664161	6047.761283	5927.308335	6685.438151	7564.831478	5820.114405	5578.377626
ENSMUSG00000030103.12	Bhlhe40	protein_coding	2389.880051	1.320250458	0.166233522	7.94214335	1.99E-15	1.93E-13	1179.096454	1255.712061	1338.479916	1646.117439	1263.755025	1528.107966	3121.835546	2689.886987	4136.772406	3694.500501	2135.027454	4689.268854
ENSMUSG00000052117.6	D630039A03Rik	protein_coding	247.4270448	-0.843032665	0.106352354	-7.926788962	2.25E-15	2.17E-13	359.3970702	318.6135079	311.4104011	261.0777658	314.423866	340.5363552	194.2136213	173.2199614	197.6841208	149.7306394	149.9376353	198.8795938
ENSMUSG00000020777.17	Acox1	protein_coding	4604.084572	0.535670452	0.067660584	7.917023722	2.43E-15	2.34E-13	3920.978435	3967.334509	3412.356226	3586.500495	3729.322899	3939.261929	4989.339451	5373.800872	5995.533837	5862.847421	4888.811628	5582.927159
ENSMUSG00000038312.11	Edem2	protein_coding	907.0025256	-0.405896967	0.051315045	-7.909901817	2.58E-15	2.47E-13	1037.704539	1006.95499	1054.847908	1031.035923	1057.729965	996.5581152	751.4116528	824.2880922	831.865394	752.7742237	794.0359276	744.8235767
ENSMUSG00000036502.15	Tmem255a	protein_coding	61.59004104	1.897261572	0.240319187	7.894756961	2.91E-15	2.77E-13	24.91487488	27.2610488	21.93030994	26.55028127	26.25809588	31.31368783	105.1637076	119.4620424	106.1391252	121.5702898	31.6769652	96.84006364
ENSMUSG00000058542.4	Gm15590	processed_pseudogene	53.42451263	1.571347174	0.19904648	7.894373099	2.92E-15	2.77E-13	27.40636237	16.18624773	27.04738225	28.76280471	28.95123391	31.31368783	54.27804264	73.66825945	94.19847365	78.29950867	105.589884	75.39226431
ENSMUSG00000021282.18	Eif5	protein_coding	6672.408937	0.389044119	0.049307163	7.890214977	3.02E-15	2.85E-13	6197.575127	5782.749978	5649.247839	5637.509723	5315.581204	6081.901019	7445.420881	7169.713575	7417.798115	7744.78298	7967.812645	7658.814161
ENSMUSG00000042010.17	Acacb	protein_coding	376.2094375	-1.162539728	0.147435813	-7.885056563	3.14E-15	2.96E-13	487.085804	575.889656	356.0020313	484.5426332	723.7808479	493.9734255	206.0869432	236.9330507	218.9119458	251.3826331	223.850554	256.0737253
ENSMUSG00000043336.15	Filip1l	protein_coding	2546.857277	0.842761433	0.107093985	7.86936291	3.56E-15	3.34E-13	1714.143392	2097.396942	1660.124462	1812.056697	2017.160391	1646.317138	2886.913393	3205.564803	3453.501787	4015.253752	2605.958337	3447.896226
ENSMUSG00000021668.16	Polk	protein_coding	880.0737395	0.851264934	0.108214334	7.866471123	3.65E-15	3.41E-13	636.5750533	689.1933901	578.229172	566.4060005	664.531811	636.4507052	1138.142707	1071.176313	1087.926034	1270.649921	840.4954765	1381.10829
ENSMUSG00000012519.15	Mlkl	protein_coding	264.4920407	0.863768513	0.109908593	7.858971607	3.87E-15	3.60E-13	158.8323274	218.0883904	174.7114692	170.3643048	207.371629	200.4076021	350.2629939	312.5923442	333.0115054	407.9816504	289.3162821	350.963989
ENSMUSG00000026672.12	Optn	protein_coding	840.0261772	0.749393217	0.095486096	7.848192012	4.22E-15	3.91E-13	686.404803	567.3705783	551.1817897	648.2693677	591.817084	720.9976623	968.5238234	977.5977133	1188.758203	1206.087169	941.8617651	1031.444168
ENSMUSG00000050930.6	Map10	protein_coding	128.6352028	-0.971200155	0.123794764	-7.845244181	4.32E-15	3.99E-13	166.9296617	207.0135894	147.6640869	152.6641173	183.8066711	164.3968611	86.50563046	89.59653177	70.31717047	99.59148033	88.69550255	86.44113063
ENSMUSG00000018427.9	Ypel2	protein_coding	622.7721831	-0.901278043	0.114974443	-7.838942492	4.54E-15	4.18E-13	846.4828742	891.0955328	660.1023291	820.846196	747.3458057	890.0915766	456.274796	565.4536671	384.754329	394.9317323	451.9247035	363.9626553
ENSMUSG00000061718.13	Ppp1r1b	protein_coding	84.03177235	-1.412873092	0.180931517	-7.808883256	5.77E-15	5.29E-13	94.05365269	122.6747196	106.7275084	101.7760782	162.2615668	138.5630687	39.01234315	47.78481694	58.37651888	39.83659213	57.01853735	40.29586541
ENSMUSG00000024927.9	Rela	protein_coding	2160.10672	0.719062669	0.092267985	7.793197908	6.53E-15	5.96E-13	1512.332905	1576.029384	1520.501489	1984.633525	1632.041651	1590.735342	2569.726081	2269.778805	3201.421365	2693.777833	2540.492609	2829.809645
ENSMUSG00000032803.16	Cdv3	protein_coding	3942.536212	0.465398495	0.059796518	7.783036756	7.08E-15	6.44E-13	3109.999257	2995.307737	3358.992472	3467.024229	3235.132069	3721.631799	4701.835444	4304.615593	4586.536949	4780.391056	4472.787486	4576.180457
ENSMUSG00000055116.9	Arntl	protein_coding	183.0260187	-1.851870389	0.238067359	-7.778766453	7.32E-15	6.63E-13	333.2364516	384.2104066	247.0814919	181.426922	267.2939503	295.91435	76.32849747	129.4172125	42.4556501	59.7548882	116.1488724	63.04353136
ENSMUSG00000044551.14	9930012K11Rik	protein_coding	382.7495699	-0.765485853	0.098431712	-7.776821498	7.44E-15	6.71E-13	495.1831383	484.7355241	494.1629839	526.5805786	372.9996183	518.2415336	311.2506508	296.6640718	283.92216	271.987767	285.0926868	252.1741255
ENSMUSG00000108417.3	Gm30928	lncRNA	136.0125799	-1.224084581	0.157611136	-7.766485384	8.07E-15	7.25E-13	247.2801332	185.715895	203.2208721	163.7267345	179.0936796	161.2654923	80.56896955	109.5068722	58.37651888	72.80480631	71.80112111	98.78986358
ENSMUSG00000005413.9	Hmox1	protein_coding	1012.875255	1.09240212	0.140766671	7.760374767	8.47E-15	7.58E-13	602.3171003	765.8650899	613.3176679	608.4439458	537.9543232	757.0084033	1495.190456	1270.279717	1577.492749	1308.426	918.6319907	1699.575614
ENSMUSG00000030256.12	Bhlhe41	protein_coding	525.6009459	1.335829233	0.172326028	7.751755472	9.06E-15	8.08E-13	290.8811643	261.535687	269.7428122	415.9544066	246.4221305	318.6167737	731.0573868	585.3640075	865.0338707	822.8316788	487.825264	1011.946168
ENSMUSG00000026819.16	Slc25a25	protein_coding	1180.134234	1.201967671	0.155172507	7.746009232	9.48E-15	8.42E-13	627.8548471	633.8193847	722.9692175	988.9979774	579.6979628	753.0941923	1511.30425	1222.4949	1948.979687	1869.572479	1294.531978	2008.293937
ENSMUSG00000028273.16	Pdlim5	protein_coding	3950.95936	0.64534867	0.083317811	7.745626851	9.51E-15	8.42E-13	2926.874927	3126.501535	2782.956331	3188.246276	3362.382841	3100.055095	4686.569744	4605.261733	4363.644786	5201.422624	5796.884631	4270.7118
ENSMUSG00000029727.8	Cyp3a13	protein_coding	165.9702	-1.005403432	0.129941803	-7.737336351	1.02E-14	8.95E-13	241.0514145	180.6044483	222.958151	192.4895392	211.411336	269.2977153	113.6446518	119.4620424	118.0797768	93.40994017	133.0432538	96.19013033
ENSMUSG00000037447.17	Arid5a	protein_coding	651.9068538	1.161633356	0.150197299	7.734049588	1.04E-14	9.15E-13	323.2705016	386.7661299	356.0020313	568.6185239	399.2577142	399.2495198	828.5882447	651.0681308	874.3210441	1002.783181	855.2780603	1177.679163
ENSMUSG00000005054.8	Cstb	protein_coding	1054.358324	0.779419567	0.101156054	7.70512032	1.31E-14	1.14E-12	730.628706	719.86207	893.2946247	761.1080631	668.5715181	887.74305	1328.96395	1282.225921	1581.472966	1263.781543	1108.693782	1425.953689
ENSMUSG00000023027.14	Atf1	protein_coding	1014.603956	0.358369127	0.046546968	7.699086331	1.37E-14	1.20E-12	890.0839052	845.092513	907.183821	920.4097507	854.3980427	919.83958	1116.940346	1110.996994	1162.223421	1139.463903	1186.830296	1121.784898
ENSMUSG00000049892.8	Rasd1	protein_coding	83.92179846	-2.13356993	0.277282836	-7.694561831	1.42E-14	1.23E-12	158.2094555	72.41216089	152.7811592	185.8519689	148.7958766	95.50674788	26.2909269	55.7489531	19.90108598	19.91829607	44.34775127	27.29719915
ENSMUSG00000057069.8	Ero1b	protein_coding	971.7344112	-0.457440756	0.059542861	-7.682545801	1.56E-14	1.35E-12	1206.502816	1060.62518	1119.176817	1185.912563	1053.690258	1117.898656	851.486794	842.2073986	753.5877892	807.7212473	874.2842394	787.7191754
ENSMUSG00000026082.12	Rev1	protein_coding	615.1662924	0.609286772	0.079315171	7.681844011	1.57E-14	1.35E-12	490.2001633	484.7355241	442.2612504	504.4553442	476.6854328	524.5042712	692.8931381	736.6825945	675.3101843	842.0631371	827.8246904	684.3797786
ENSMUSG00000040441.13	Slc26a10	protein_coding	53.38963848	-1.786533113	0.23286067	-7.672111895	1.69E-14	1.45E-12	83.46483086	74.11597644	75.29406411	101.7760782	115.1316511	46.97053175	21.20236041	31.85654463	23.88130318	21.97880945	19.00617912	25.99733252
ENSMUSG00000027668.14	Mfn1	protein_coding	1661.594845	0.401837197	0.052393899	7.669541732	1.73E-14	1.48E-12	1491.778134	1387.757766	1326.052741	1520.003603	1435.442575	1441.212482	1820.858712	1740.16375	1954.286643	1964.356095	1972.419033	1884.806608
ENSMUSG00000053007.10	Creb5	protein_coding	639.3379232	1.163076825	0.151665917	7.668676325	1.74E-14	1.48E-12	392.4092794	445.5477664	304.1002978	391.6166488	450.4273369	387.5068869	931.2076691	579.3909054	906.1627817	1197.158277	922.855586	763.6716428
ENSMUSG00000024231.16	Cul2	protein_coding	1067.156636	0.375574077	0.049016829	7.662145523	1.83E-14	1.55E-12	911.8844207	897.910795	959.8165649	933.6848914	919.7066402	953.5017944	1144.079368	1150.817675	1282.956676	1248.671112	1212.171868	1190.677829
ENSMUSG00000019312.11	Grb7	protein_coding	497.45695	-0.895559267	0.11692293	-7.659398113	1.87E-14	1.58E-12	703.8452155	581.0011027	623.5518125	677.0321724	574.3116867	725.6947155	347.7187107	400.1978419	367.5067211	277.4824693	274.5336984	416.6072537
ENSMUSG00000032249.15	Anp32a	protein_coding	4270.026112	-0.376242738	0.049128336	-7.658365232	1.88E-14	1.59E-12	4691.470941	4955.547528	4813.703031	5268.018309	4624.118012	4593.718005	3858.829594	3830.749491	3564.947869	3631.998262	3870.925147	3536.287156
ENSMUSG00000023905.16	Tnfrsf12a	protein_coding	900.1856834	1.296524349	0.169360047	7.655432164	1.93E-14	1.62E-12	447.2220042	501.7736796	612.5866575	537.6431957	336.6422548	694.3810276	1289.951607	937.7770325	1544.324272	1329.031134	1047.451649	1523.443686
ENSMUSG00000022241.7	Tars	protein_coding	1298.522215	0.459267844	0.060154186	7.634844245	2.26E-14	1.90E-12	1156.673066	1059.773272	1044.613763	1026.610876	1112.939294	1158.60645	1468.051435	1326.02867	1615.968182	1523.40623	1522.606127	1566.989218
ENSMUSG00000001366.15	Fbxo9	protein_coding	1046.08409	-0.527859916	0.069154771	-7.633022358	2.29E-14	1.91E-12	1306.162316	1152.63122	1162.306427	1254.50079	1214.605255	1305.780783	816.7149229	939.7680665	927.3906068	835.1947592	882.7314301	755.2225097
ENSMUSG00000025511.16	Tspan4	protein_coding	1635.166261	0.83469603	0.109355574	7.632862197	2.30E-14	1.91E-12	1080.059826	1077.663336	1153.534303	1422.652571	1138.524106	1193.834349	2009.983767	1853.652691	2626.94335	2247.333266	1661.984774	2155.828799
ENSMUSG00000028741.14	Mrto4	protein_coding	439.3980381	0.800527485	0.105110769	7.616036772	2.62E-14	2.17E-12	290.8811643	276.8700269	384.5114342	354.0037503	280.086356	342.8848817	575.0080142	477.8481694	626.2208389	504.1389418	578.6325642	581.6903152
ENSMUSG00000006731.11	B4galnt1	protein_coding	530.6865373	-0.600075732	0.078821985	-7.613050233	2.68E-14	2.21E-12	624.1176158	612.5216903	621.3587815	586.3187114	726.4739859	656.8046023	403.6929422	424.0902504	416.5960666	376.3871119	451.9247035	467.9519854
ENSMUSG00000009621.19	Vav2	protein_coding	1042.603122	-0.481863914	0.063357571	-7.605467035	2.84E-14	2.34E-12	1169.130504	1237.821997	1141.838137	1104.049196	1265.774878	1360.579736	851.486794	925.8308282	853.0932191	903.8785387	857.389858	840.3637738
ENSMUSG00000035678.9	Tnfsf9	protein_coding	84.18846261	1.913614766	0.25189246	7.596951347	3.03E-14	2.49E-12	34.88082484	46.00301986	29.97142358	37.61289847	28.2779494	38.35926759	131.4546345	81.63239561	191.0504254	131.8728567	65.46572807	193.6801273
ENSMUSG00000024962.14	Vegfb	protein_coding	327.4059658	0.641599936	0.084516712	7.591397245	3.16E-14	2.59E-12	242.2971582	253.0166092	253.6605849	285.4155237	266.6206658	240.3325541	376.5539208	362.3681951	481.6062808	380.5081386	390.6825707	395.8093876
ENSMUSG00000039485.9	Tspyl4	protein_coding	487.3602523	-0.4807376	0.063362166	-7.587139681	3.27E-14	2.67E-12	567.4362755	561.4072238	608.2005956	511.0929145	560.172712	587.914489	414.7181696	380.2875015	420.5762838	413.4763528	435.030322	388.0101879
ENSMUSG00000078671.12	Chd2	protein_coding	2191.748087	0.518195912	0.068426367	7.573044369	3.65E-14	2.96E-12	1976.995322	1800.933037	1632.34607	1610.717064	1907.415016	1872.558532	2389.930065	2576.398047	2429.259229	2807.10607	2665.088672	2632.229918
ENSMUSG00000029120.11	Ppp2r2c	protein_coding	91.78115198	-1.774012716	0.234321853	-7.570837681	3.71E-14	3.00E-12	145.1291462	164.4182006	106.7275084	139.3889767	131.9637639	169.0939143	22.05045482	35.83861271	65.01021421	49.45232127	19.00617912	53.29453167
ENSMUSG00000057541.15	Pus7	protein_coding	481.3720408	0.616134947	0.081407482	7.568529708	3.77E-14	3.05E-12	375.5917389	384.2104066	369.1602173	356.2162737	409.3569819	390.6382557	534.2994823	523.6419523	650.1021421	640.1328253	515.2786338	627.8355804
ENSMUSG00000061904.13	Slc25a3	protein_coding	6143.994856	0.416032284	0.054979944	7.566982642	3.82E-14	3.07E-12	5212.814698	4780.054526	5368.539872	5697.247856	5267.778003	5284.184821	7272.40962	6437.013049	7218.787255	6820.986146	6863.342459	7504.779966
ENSMUSG00000002881.15	Nab1	protein_coding	2790.385241	0.400690225	0.052986933	7.562057386	3.97E-14	3.18E-12	2436.051892	2444.975315	2372.128525	2232.43615	2419.784528	2528.580292	3169.328834	3000.488297	3287.659404	3490.509676	2962.852145	3139.827835
ENSMUSG00000017677.12	Wsb1	protein_coding	3364.828546	0.621451916	0.082201482	7.560105957	4.03E-14	3.22E-12	2695.789462	2910.968868	2526.371705	2882.918041	2293.20704	2605.298828	4197.219266	3900.435683	3421.66005	4271.444249	4591.048156	4081.581206
ENSMUSG00000030782.18	Tgfb1i1	protein_coding	1967.001925	0.876447833	0.116143774	7.546231726	4.48E-14	3.57E-12	1260.692669	1587.956093	1184.236737	1736.8309	1471.126654	1096.761916	2375.51246	2158.280899	2868.40986	2693.777833	2586.952158	2583.484919
ENSMUSG00000001441.14	Npepps	protein_coding	2568.013157	0.295496964	0.039170025	7.543956579	4.56E-14	3.62E-12	2334.523777	2226.035016	2217.154335	2462.538588	2269.642082	2334.435428	2827.546784	2922.83797	2859.122686	2778.258882	2836.144284	2747.918048
ENSMUSG00000079436.4	Kcnj13	protein_coding	30.26169666	-1.75393396	0.23303346	-7.526532697	5.21E-14	4.12E-12	40.48667169	54.52209761	51.17072318	46.46299223	49.82305371	37.5764254	14.41760508	15.92827231	6.633695327	11.67624252	16.89438144	17.54819945
ENSMUSG00000042750.8	Bex2	protein_coding	567.9537086	1.113603653	0.148176141	7.515404591	5.67E-14	4.47E-12	295.8641392	320.3173235	517.5553145	371.7039378	267.9672348	382.8098337	679.3236274	768.5391391	827.8851769	701.9482269	747.5763786	933.9541708
ENSMUSG00000115149.3	9330188P03Rik	lncRNA	78.26170355	1.255064138	0.167069259	7.512238598	5.81E-14	4.56E-12	44.84677479	49.41065096	57.01880583	35.40037503	41.7436396	48.53621614	114.4927462	101.542736	124.7134722	146.2964504	80.24831183	94.8902637
ENSMUSG00000028423.16	Nfx1	protein_coding	1946.525251	0.388629342	0.051792812	7.503538162	6.21E-14	4.86E-12	1752.138576	1720.001798	1606.029698	1663.817626	1620.595815	1749.652308	2032.882316	2176.200205	2150.644025	2362.035178	2306.083066	2218.222397
ENSMUSG00000029036.19	Atad3a	protein_coding	633.0334236	0.601300023	0.080174381	7.499902239	6.39E-14	4.98E-12	514.4921664	494.1065096	465.653581	484.5426332	544.0138838	518.2415336	728.5131036	676.9515733	770.835397	728.7349009	762.3589624	907.9568383
ENSMUSG00000059555.7	Tor4a	protein_coding	902.5610586	-0.499089521	0.066586085	-7.495402699	6.61E-14	5.14E-12	1034.59018	1055.513733	949.5824202	1205.825274	991.0747982	1110.853076	751.4116528	742.6556966	760.2214845	721.1796851	796.1477252	711.6769778
ENSMUSG00000016494.10	Cd34	protein_coding	4402.809957	0.911962169	0.121690335	7.494121604	6.67E-14	5.17E-12	2504.567798	3143.53969	3170.391806	3053.282346	4006.716117	2460.473021	6650.756413	5674.447012	5764.681239	5700.066864	4639.619502	6065.177677
ENSMUSG00000057522.16	Spop	protein_coding	6374.893381	-0.354518116	0.047307789	-7.493863573	6.69E-14	5.17E-12	7227.805204	6885.970547	7090.800213	7046.887154	6745.637502	7930.974285	5778.067258	5359.863634	5570.977336	5616.272653	5680.735758	5564.729026
ENSMUSG00000051557.16	Pusl1	protein_coding	152.0027417	0.772108044	0.103038779	7.4933734	6.71E-14	5.17E-12	99.65949954	112.4518263	115.4996323	121.6887892	111.0919441	122.1233825	191.6693381	171.2289274	181.763252	192.3145827	181.6146005	222.9271264
ENSMUSG00000011256.17	Adam19	protein_coding	1445.215443	-0.535569628	0.071521051	-7.48827965	6.98E-14	5.36E-12	1692.342876	1697.852196	1565.824129	1626.204728	1757.27257	1899.175167	1080.472286	1328.019704	1168.857117	1103.748337	1294.531978	1128.284231
ENSMUSG00000010095.14	Slc3a2	protein_coding	5926.394698	0.872400826	0.116590082	7.482633291	7.28E-14	5.57E-12	4541.358819	4612.228695	3285.891439	5077.741293	3710.470933	3908.731083	7097.70217	6223.972407	9122.657814	7869.787459	7602.471647	8063.722615
ENSMUSG00000047832.10	Cdca4	protein_coding	477.3632637	0.452115708	0.060481795	7.47523622	7.71E-14	5.88E-12	405.4895887	370.5798822	413.7518475	404.8917894	405.9905593	422.7347857	571.6156366	519.6598842	574.4780153	541.2281827	536.3966106	561.5423825
ENSMUSG00000018166.9	Erbb3	protein_coding	1626.354753	-0.693795631	0.092826776	-7.474089513	7.77E-14	5.91E-12	2262.893511	1896.346707	1776.355105	1871.79483	1852.205686	2389.234381	1138.990801	1429.56244	1236.520809	1129.848173	1241.737036	1290.76756
ENSMUSG00000025404.16	R3hdm2	protein_coding	2357.513323	0.532324379	0.071230618	7.473252321	7.82E-14	5.93E-12	1854.912435	1975.574131	1808.519559	1885.06997	2111.420222	1928.140328	2560.397043	2454.94497	3083.341588	3017.965273	2935.398775	2674.475583
ENSMUSG00000025036.8	Sfxn2	protein_coding	612.1819283	-0.638686063	0.085495224	-7.470429753	7.99E-14	6.04E-12	830.9110774	765.0131821	719.3141659	750.0454459	633.5607236	778.9279848	446.9457574	503.7316119	485.586498	458.8076473	428.694929	544.6441163
ENSMUSG00000032384.17	Csnk1g1	protein_coding	1096.584849	0.41933235	0.056228407	7.457660088	8.81E-14	6.63E-12	952.3710924	927.7275671	940.8102962	915.9847039	931.1524768	965.2444274	1230.584998	1347.930045	1143.649074	1311.173351	1159.376926	1333.013225
ENSMUSG00000074182.9	Znhit6	protein_coding	297.6586494	0.534887196	0.071874412	7.441969704	9.92E-14	7.44E-12	239.8056708	225.7555604	241.2334093	241.1650549	253.8282601	255.989398	338.3896721	318.5654463	358.2195477	359.9030048	382.23538	356.8133889
ENSMUSG00000024360.9	Etf1	protein_coding	4290.735364	0.416482824	0.055973817	7.44067224	1.00E-13	7.49E-12	3740.968464	3675.98205	3617.770129	3619.688347	3464.722087	3948.656035	4819.720568	4599.288631	5206.124093	5265.985377	4472.787486	5057.131109
ENSMUSG00000027500.11	Stmn2	protein_coding	1093.173554	-0.893341133	0.120165483	-7.434257426	1.05E-13	7.84E-12	1612.615277	1340.05093	1175.464613	1674.880244	1614.536254	1106.938865	744.6268975	786.4584455	720.4193126	815.2764631	882.7314301	644.0839132
ENSMUSG00000054720.13	Lrrc8c	protein_coding	2905.533042	0.586042748	0.078865106	7.430951123	1.08E-13	8.01E-12	2063.574512	2446.67913	2152.825425	2593.077471	2314.07886	2389.234381	3416.972403	3187.645497	3636.591778	4081.19018	3304.963369	3279.563498
ENSMUSG00000041633.15	Kctd12b	protein_coding	435.9129533	-0.645633517	0.086954149	-7.424988031	1.13E-13	8.36E-12	516.9836538	609.965967	485.3908599	457.9923519	577.0048248	547.2066948	332.4530112	332.5026846	348.9323742	367.4582205	295.6516752	359.4131221
ENSMUSG00000030204.11	Ddx47	protein_coding	1847.337831	0.38329901	0.051714399	7.411843044	1.25E-13	9.20E-12	1623.204099	1567.510306	1577.520295	1601.86697	1507.484017	1745.738097	2036.274694	1931.303018	2203.713588	2117.520923	2154.033633	2101.884334
ENSMUSG00000022861.18	Dgkg	protein_coding	67.30937015	-1.080474962	0.14593415	-7.403852774	1.32E-13	9.71E-12	93.43078081	97.96939414	95.03134306	73.0132735	93.58654684	90.80969471	33.92377665	33.84757867	49.08934542	41.89710552	57.01853735	48.09506516
ENSMUSG00000033819.17	Ppp1r16a	protein_coding	992.8421515	-0.452388647	0.061100047	-7.404063771	1.32E-13	9.71E-12	1160.410298	1109.183923	1156.458344	1150.512188	1162.089064	1144.51529	767.5254467	834.2432624	912.796477	777.5003843	817.265702	921.6054379
ENSMUSG00000054612.5	Mgmt	protein_coding	63.65982593	1.498525474	0.202455295	7.401759865	1.34E-13	9.84E-12	27.40636237	32.37249546	33.62647523	33.18785159	30.97108744	44.62200516	111.1003685	83.62342965	123.3867331	76.92583308	54.90673967	111.7885298
ENSMUSG00000066568.13	Lsm14a	protein_coding	4532.464918	0.331286917	0.044809494	7.393230438	1.43E-13	1.05E-11	3941.533207	4118.122185	3880.933848	4059.980511	3914.476139	4169.417535	4901.985726	4882.015464	5248.579743	5279.722133	5271.047008	4721.765519
ENSMUSG00000032511.18	Scn5a	protein_coding	331.6997252	-1.484653738	0.200840263	-7.392211694	1.44E-13	1.05E-11	452.2049791	552.0362383	483.9288392	378.3415081	733.8801155	325.6623534	182.3402995	211.0496082	115.4262987	135.3070457	221.7387564	188.4806608
ENSMUSG00000029364.16	Wsb2	protein_coding	1502.511773	0.57177873	0.077437964	7.383700422	1.54E-13	1.12E-11	1179.096454	1087.886229	1198.125933	1212.462845	1225.377808	1353.534156	1823.402995	1630.656878	2122.782505	1823.554347	1653.537583	1719.723546
ENSMUSG00000090509.3	Sfta2	protein_coding	780.4844534	-1.143139616	0.154869218	-7.381322327	1.57E-13	1.13E-11	1001.57797	798.2375853	1396.229733	1126.174431	810.6345496	1307.346467	413.8700751	595.3191777	557.2304075	410.7290016	494.160657	454.3033858
ENSMUSG00000041845.12	Rhod	protein_coding	141.7086464	0.95417675	0.129286962	7.380301407	1.58E-13	1.14E-11	97.16801205	95.41367082	118.4236737	79.65084381	85.50713272	100.2038011	182.3402995	195.1213358	212.2782505	160.7200441	152.0494329	221.6272597
ENSMUSG00000020889.12	Nr1d1	protein_coding	1260.875414	2.595863487	0.351807656	7.378644103	1.60E-13	1.15E-11	365.6257889	353.5417267	241.2334093	513.3054379	322.5032801	355.4103569	1786.086841	1332.001772	2755.637039	2647.759701	730.6819972	3726.717617
ENSMUSG00000051048.18	P4ha3	protein_coding	47.81789971	1.217221286	0.165068794	7.374024221	1.66E-13	1.19E-11	26.16061863	33.22440323	29.24041325	19.91271095	30.29780293	32.87937222	68.69564772	69.68619137	74.29738767	72.11796851	46.45954895	70.84273112
ENSMUSG00000039323.19	Igfbp2	protein_coding	2886.683881	1.521076979	0.20631695	7.37252552	1.67E-13	1.20E-11	948.6338612	1418.426446	2052.67701	1723.555759	1212.585402	1600.91229	4951.175202	2916.864867	6081.771876	4373.096243	2770.678556	4589.829057
ENSMUSG00000025403.6	Shmt2	protein_coding	498.6122141	0.658208969	0.089349878	7.366646558	1.75E-13	1.25E-11	378.0832264	406.3600087	362.5811243	420.3794535	397.9111452	366.3701476	584.3370528	497.7585098	740.3203985	619.5276914	578.6325642	631.085247
ENSMUSG00000027452.12	Acss1	protein_coding	1513.241176	-0.720293168	0.097836596	-7.362205945	1.81E-13	1.28E-11	2023.087841	1625.440035	2099.461671	1635.054822	1916.840999	1997.030441	1162.737445	1242.40524	1005.668212	1024.075153	1070.681424	1356.410824
ENSMUSG00000052271.8	Bhlha15	protein_coding	64.31812782	-1.599320535	0.217290786	-7.360277727	1.84E-13	1.30E-11	85.33344648	85.19077752	100.8794257	110.626172	74.73458057	115.860645	29.68330457	41.81171482	26.53478131	17.17094488	52.79494199	31.19679903
ENSMUSG00000022214.16	Dcaf11	protein_coding	1816.312201	-0.310208041	0.042225174	-7.346518931	2.03E-13	1.44E-11	2098.455337	1990.056563	2002.968307	1918.257822	1985.516019	2058.092133	1557.949443	1590.836197	1665.057527	1590.716334	1649.313988	1688.526747
ENSMUSG00000046062.6	Ppp1r15b	protein_coding	3388.480142	0.360223161	0.049044148	7.344875559	2.06E-13	1.45E-11	3065.775354	2782.330794	2828.278971	3290.022354	2915.321927	2948.183709	3786.741569	3691.377109	3683.027646	3945.196297	3919.496493	3806.009481
ENSMUSG00000030278.12	Cidec	protein_coding	186.668323	-1.257081286	0.171201747	-7.342689584	2.09E-13	1.47E-11	259.7375707	184.0120794	237.5783576	243.3775783	348.0880915	306.8741407	112.7965574	111.4979062	152.5749925	96.15729135	78.13651415	109.1887966
ENSMUSG00000032850.17	Rnft2	protein_coding	47.41025843	1.446173288	0.197062753	7.338643496	2.16E-13	1.51E-11	23.66913114	29.81677213	17.54424795	30.97532815	28.2779494	24.26810807	86.50563046	59.73102118	78.27760486	65.24959056	73.91291879	50.69479842
ENSMUSG00000015202.14	Cnksr3	protein_coding	572.659789	0.844211379	0.115111617	7.33385039	2.24E-13	1.56E-11	354.4140952	369.7279744	382.3184032	482.3301098	458.5067511	424.3004701	731.0573868	545.5433267	842.4793066	846.1841639	694.7814366	740.2740435
ENSMUSG00000019960.9	Dusp6	protein_coding	3479.281519	1.175518122	0.160311672	7.332704527	2.26E-13	1.57E-11	1815.671507	2289.076192	1474.447838	3389.585909	1978.783174	1881.952639	4790.037263	4469.871418	4302.614789	4901.274508	5007.072299	5450.990696
ENSMUSG00000108456.2	4732496C06Rik	lncRNA	182.411962	-0.975677548	0.133149335	-7.327693757	2.34E-13	1.62E-11	286.5210612	257.2761481	233.923306	254.4401955	190.5395162	230.1556056	144.1760508	115.4799743	87.56477832	128.4386677	141.4904445	118.9377963
ENSMUSG00000034377.11	Tulp4	protein_coding	3266.169562	0.501109783	0.068399699	7.326198702	2.37E-13	1.64E-11	2764.92824	2710.770541	2483.242095	2730.253924	2666.879943	2883.990649	3892.753371	3824.776389	3502.591133	4441.093185	3463.348195	3829.40708
ENSMUSG00000022462.8	Slc38a2	protein_coding	5904.087913	0.66791071	0.091181576	7.325062131	2.39E-13	1.65E-11	4802.965006	4374.546425	4425.536545	4228.132292	4213.414461	5328.806827	7073.107432	6034.824173	7327.579859	8275.021759	6641.603703	8123.51648
ENSMUSG00000019368.14	Sec14l4	protein_coding	2133.015511	-0.740110242	0.101083323	-7.321783844	2.45E-13	1.68E-11	2958.018521	2322.300595	2539.529891	2650.60308	2351.782792	3179.122157	1430.73528	1638.621014	1890.603168	1559.121795	1680.990953	1394.75689
ENSMUSG00000107792.2	Gm43914	lncRNA	153.0169458	-1.017178971	0.138984777	-7.318635821	2.51E-13	1.72E-11	253.5088519	225.7555604	198.8348101	203.5521564	177.7471105	168.3110721	128.0622569	103.53377	91.54499552	94.78361576	103.4780863	87.09106395
ENSMUSG00000019814.6	Ltv1	protein_coding	689.708355	0.503027082	0.068737534	7.3180845	2.52E-13	1.72E-11	588.6139191	557.9995927	589.1943269	555.3433833	527.181771	611.3997549	762.4368802	714.7812201	871.667566	862.668271	787.7005345	847.5130402
ENSMUSG00000029385.15	Ccng2	protein_coding	1224.209676	-0.67456273	0.0922249	-7.314323261	2.59E-13	1.76E-11	1714.766264	1582.844646	1296.081317	1453.6279	1403.124918	1573.512813	1024.498055	1105.023892	842.4793066	949.2098332	918.6319907	826.7151742
ENSMUSG00000032834.12	Pwp2	protein_coding	451.4451402	0.656259918	0.089771316	7.310351973	2.66E-13	1.81E-11	346.9396328	307.5387068	335.533742	387.1916019	362.9003507	370.2843586	524.1223493	438.0274886	611.6267092	543.2886961	608.1977317	581.6903152
ENSMUSG00000024513.17	Mbd2	protein_coding	3239.136917	0.368920356	0.050477228	7.308649331	2.70E-13	1.83E-11	2845.278712	2760.181191	2732.516618	3121.870573	2758.446636	2758.735898	3711.261166	3474.354398	3568.928086	3561.253969	3997.633008	3579.182755
ENSMUSG00000023988.9	Bysl	protein_coding	419.3676566	0.7828027	0.107166355	7.304556513	2.78E-13	1.88E-11	244.7886457	316.9096924	373.5462792	334.0910393	301.6314603	287.3030858	530.0590102	497.7585098	614.2801873	530.9256158	451.9247035	549.1936495
ENSMUSG00000058192.17	Zfp846	protein_coding	322.909927	-0.514183139	0.070427977	-7.300836399	2.86E-13	1.93E-11	391.1635357	371.43179	396.9386098	402.679266	366.9400577	358.5417257	265.4535523	276.7537315	254.7339006	281.6034961	242.8567332	265.822725
ENSMUSG00000052102.16	Gnpda1	protein_coding	497.3158944	0.569779213	0.078072317	7.29809538	2.92E-13	1.96E-11	416.7012824	385.9142221	361.8501139	400.4667425	432.9219397	407.0779418	562.286598	589.3460756	680.6171406	631.2039339	521.6140269	577.7907153
ENSMUSG00000037851.14	Iars	protein_coding	1506.717269	0.693718405	0.095105147	7.29422564	3.00E-13	2.01E-11	1128.643832	1115.147278	1076.047208	1024.398352	1265.774878	1292.472465	1526.569949	1660.522389	2031.237509	2150.489137	1923.847686	1885.456541
ENSMUSG00000031370.13	Zrsr2	protein_coding	620.4432141	0.478963667	0.065757938	7.283739181	3.25E-13	2.17E-11	556.8474537	526.479005	520.4793558	491.1802035	510.3496583	500.2361631	707.3107432	684.9157095	654.0823593	719.8060095	789.8123322	783.8195755
ENSMUSG00000057143.16	Trim12c	protein_coding	1099.558137	-0.5048978	0.069383193	-7.276946747	3.41E-13	2.27E-11	1200.274098	1238.673905	1361.141237	1283.263595	1288.666551	1365.276789	1008.384261	965.651509	786.7562658	914.8679434	927.0791814	854.6623066
ENSMUSG00000030403.10	Vasp	protein_coding	2283.829788	0.579259428	0.079608396	7.276361025	3.43E-13	2.28E-11	1646.87323	1812.859746	1809.98158	2228.011103	1807.095624	1708.944513	2801.255857	2359.375336	2918.825944	2704.767238	2749.560579	2858.406711
ENSMUSG00000031328.17	Flna	protein_coding	23301.24404	0.698661601	0.096099617	7.270180892	3.59E-13	2.37E-11	15832.78012	19050.36167	15340.98281	17737.80041	21285.21649	17357.17716	25434.35154	25385.684	30641.03872	33334.98556	29577.8383	28636.71171
ENSMUSG00000113035.3	5830428M24Rik	lncRNA	237.2595049	-0.894367802	0.123022694	-7.269941594	3.60E-13	2.37E-11	326.384861	345.0226489	302.6382771	241.1650549	309.0375899	311.5711939	145.8722396	167.2468593	139.3076019	153.8516662	238.6331378	166.3829281
ENSMUSG00000030110.14	Ret	protein_coding	347.523153	-0.852410053	0.117296408	-7.267145388	3.67E-13	2.42E-11	472.136879	385.0623144	523.4033971	356.2162737	452.4471905	489.2763724	251.8840416	258.8344251	301.1697679	258.2510111	209.0679703	212.5281934
ENSMUSG00000116617.2	Gm49767	lncRNA	251.1810328	0.930525697	0.128073831	7.265541215	3.72E-13	2.44E-11	185.6158179	178.9006328	150.5881282	188.0644923	210.064767	126.0375935	379.0982041	326.5295824	352.9125914	333.1163307	308.3224612	274.9217914
ENSMUSG00000110380.2	Gm45332	lncRNA	178.7709171	0.871269686	0.120060818	7.256902797	3.96E-13	2.59E-11	116.4770401	139.7128751	138.8919629	112.8386954	115.1316511	136.9973843	215.4159817	211.0496082	285.2488991	263.7457134	181.6146005	228.1265929
ENSMUSG00000028115.17	Bnipl	protein_coding	127.6145118	-0.813388052	0.112088626	-7.256651104	3.97E-13	2.59E-11	182.5014585	164.4182006	160.0912625	141.6015001	173.034119	155.785597	89.89800813	95.56963388	100.832169	88.6020756	71.80112111	107.2389967
ENSMUSG00000022247.13	Brix1	protein_coding	824.1906299	0.420004526	0.057969055	7.245322907	4.31E-13	2.81E-11	687.0276749	693.452929	749.2855895	774.3832038	638.2737151	705.3408184	983.7895229	915.875658	956.5788662	941.6546174	916.520193	928.104771
ENSMUSG00000028654.14	Mycl	protein_coding	290.3047976	-1.121673742	0.155307165	-7.222292312	5.11E-13	3.32E-11	469.0225197	320.3173235	461.9985293	407.1043128	462.5464581	263.81782	193.3655269	207.0675401	196.3573817	145.6096126	164.720219	191.7303273
ENSMUSG00000041506.16	Rrp9	protein_coding	382.1450004	0.733863528	0.101620336	7.221620733	5.14E-13	3.33E-11	267.2120331	250.4608859	329.6856594	303.1157112	273.3535109	305.3084564	455.4267015	372.3233653	520.0817137	475.9785922	492.0488594	540.7445164
ENSMUSG00000022178.12	Ajuba	protein_coding	1455.241712	0.507262025	0.070301665	7.215505173	5.37E-13	3.47E-11	1129.266704	1206.30141	1069.468115	1385.039673	1160.742495	1272.118568	1703.821682	1642.603082	1691.592308	1675.197383	1909.065102	1617.684016
ENSMUSG00000068854.8	H2bc21	protein_coding	287.4880267	-0.697473434	0.096747455	-7.209217366	5.63E-13	3.62E-11	333.8593234	376.5432366	320.9135354	404.8917894	377.7126099	316.2682471	223.8969259	264.8075272	205.6445551	193.0014205	221.7387564	210.5783934
ENSMUSG00000010048.11	Ifrd2	protein_coding	354.8483709	0.879590777	0.122137627	7.201636398	5.95E-13	3.81E-11	244.1657739	220.6441138	247.8125023	305.3282346	228.2434488	266.9491888	407.9334142	360.3771611	545.2897559	493.8363749	394.9061661	542.6943164
ENSMUSG00000028399.19	Ptprd	protein_coding	2206.36411	0.519891936	0.072190563	7.201660596	5.95E-13	3.81E-11	1709.783289	1867.381843	2053.40802	1889.495017	1759.965708	1607.95787	2856.381994	2697.851123	2534.071615	2662.183295	2344.095424	2493.794122
ENSMUSG00000025993.11	Slc40a1	protein_coding	453.1063861	1.268657224	0.17622686	7.19900034	6.07E-13	3.88E-11	278.4237268	368.8760666	199.5658204	250.0151486	263.2542433	229.3727634	582.640864	661.023301	534.6758434	543.2886961	992.5449095	533.59525
ENSMUSG00000030850.18	Ate1	protein_coding	1937.992792	0.457026224	0.063489877	7.198410973	6.09E-13	3.88E-11	1613.238149	1698.704104	1495.647138	1732.405853	1644.834057	1621.266187	2255.931147	2233.940192	2020.623597	2429.345282	2432.790927	2077.186868
ENSMUSG00000001166.18	Oas1c	protein_coding	75.65348572	-0.959707865	0.133438505	-7.192135942	6.38E-13	4.05E-11	105.2653464	94.56176304	99.41740504	106.2011251	105.705668	93.94106349	51.73375939	35.83861271	45.10912823	59.7548882	57.01853735	53.29453167
ENSMUSG00000031355.17	Arhgap6	protein_coding	1033.123729	0.491184705	0.068422572	7.17869402	7.04E-13	4.46E-11	870.7748772	946.4695382	782.1810544	880.5843288	837.56593	834.5097807	1267.053058	1180.683185	1186.104725	1243.17641	1305.090966	1063.2909
ENSMUSG00000063785.13	Utp14a	protein_coding	692.72084	0.434639341	0.060549664	7.178228815	7.06E-13	4.46E-11	647.786747	562.2591316	585.5392753	579.6811411	551.4200134	600.4399642	787.8797127	808.3598199	742.9738767	789.1766269	853.1662626	803.9675082
ENSMUSG00000112023.2	Lilrb4b	protein_coding	664.3509316	1.45341607	0.202584574	7.174366951	7.26E-13	4.58E-11	343.8252734	437.8805964	270.4738225	389.4041253	294.2253307	396.1181511	752.2597472	734.6915605	797.3701783	1050.861827	1706.332525	798.7680417
ENSMUSG00000019997.12	Ccn2	protein_coding	6085.529021	1.160667091	0.161834387	7.171943571	7.39E-13	4.65E-11	3930.321513	3868.513207	3303.435687	3969.26705	4193.215926	3309.856804	7455.598014	9234.415874	9629.472137	10111.62602	4502.352653	9518.273369
ENSMUSG00000039763.11	Dnajc28	protein_coding	130.9670799	-0.847268825	0.118223925	-7.166644328	7.69E-13	4.81E-11	186.2386898	166.9739239	146.2020662	146.026547	166.3012739	190.2306536	94.13848021	101.542736	111.4460815	83.79421103	92.91909791	85.79119732
ENSMUSG00000029561.18	Oasl2	protein_coding	1281.839422	-0.725768398	0.101273343	-7.166430749	7.70E-13	4.81E-11	1372.186734	1656.960623	1463.482683	1389.46472	1827.967444	1870.992848	895.5877036	1067.194245	1070.678426	1004.156857	840.4954765	922.9053045
ENSMUSG00000035181.7	Heatr5a	protein_coding	1647.182074	-0.35344615	0.049353031	-7.161589474	7.97E-13	4.97E-11	1826.883201	1871.641382	1748.576712	1814.26922	1901.355455	1916.397695	1485.861417	1533.09621	1358.580803	1496.619556	1448.693208	1364.210024
ENSMUSG00000027227.8	Sord	protein_coding	2140.588445	0.686647101	0.095939031	7.157119399	8.24E-13	5.13E-11	1857.403923	1304.270804	1805.595518	1535.491267	1591.644581	1741.041043	2548.523721	3012.434501	2861.776164	2425.911093	2360.989806	2641.978917
ENSMUSG00000051510.14	Mafg	protein_coding	2754.272152	0.587708014	0.08212113	7.156599203	8.27E-13	5.13E-11	2229.25843	2189.402982	1871.386448	2730.253924	2097.281247	2111.325402	3319.441545	3000.488297	3405.739181	3276.903122	3380.988085	3438.797159
ENSMUSG00000037826.6	Ppm1k	protein_coding	670.9768979	-0.605952259	0.084741603	-7.150587623	8.64E-13	5.35E-11	873.2663647	867.2421151	665.2194014	878.3718054	798.5154284	777.3623004	549.5651818	561.4715991	463.0319338	540.5413449	561.7381828	515.3971172
ENSMUSG00000013419.8	Zfp651	protein_coding	709.902089	0.538292626	0.075284527	7.150109658	8.67E-13	5.35E-11	556.2245818	521.3675584	609.6626162	546.4932895	677.9975012	558.1664856	819.2592061	866.0998071	895.5488692	844.8104883	766.5825577	856.6121066
ENSMUSG00000030894.6	Tpp1	protein_coding	3682.060656	0.455951961	0.06380733	7.145761503	8.95E-13	5.51E-11	3227.099169	3276.437303	2861.905447	2951.506268	3093.069037	3214.350056	3936.006186	4282.714218	4834.637155	4423.235402	3980.738626	4103.029005
ENSMUSG00000004655.6	Aqp1	protein_coding	13249.96717	-0.815639114	0.114228624	-7.140409186	9.31E-13	5.71E-11	15236.69174	18379.91025	12704.95956	18682.54792	17798.9493	18590.15362	8554.728377	8965.626279	11068.98402	10781.29287	10183.08841	8052.673748
ENSMUSG00000054422.8	Fabp1	protein_coding	76.74674098	-1.78757543	0.250463283	-7.137075783	9.53E-13	5.84E-11	124.5743744	87.74650084	149.1261076	92.92598445	101.665961	162.8311767	25.44283249	25.88344251	51.74282355	46.70497008	12.67078608	39.6459321
ENSMUSG00000037405.9	Icam1	protein_coding	9094.893746	0.788166501	0.110447163	7.136140723	9.60E-13	5.86E-11	6068.017778	6660.214986	6582.748032	5887.524872	6178.731945	8642.577841	10502.80125	9545.017184	13823.29432	12224.33908	11762.71308	11260.74458
ENSMUSG00000025498.16	Irf7	protein_coding	388.3341059	-0.759312137	0.106567376	-7.125183774	1.04E-12	6.32E-11	403.6209731	463.4378297	451.0333743	561.9809536	601.9163516	454.0484735	269.6940244	272.7716634	279.9419428	305.6428189	295.6516752	300.2691906
ENSMUSG00000061838.8	Suclg2	protein_coding	1077.270881	0.487862041	0.068466769	7.12553039	1.04E-12	6.32E-11	907.5243176	873.2054695	915.2249347	885.0093757	981.648815	825.8985165	1213.62311	1130.907334	1320.10537	1260.347354	1199.501082	1414.254889
ENSMUSG00000052459.14	Atp6v1a	protein_coding	5334.300169	0.616815656	0.0866136	7.121464273	1.07E-12	6.47E-11	4010.671984	3702.391191	4492.789496	4106.443503	4148.779148	4812.91382	6720.300155	5993.012458	7133.875955	6937.748571	5317.506557	6635.169193
ENSMUSG00000025176.15	Hoga1	protein_coding	199.5940191	0.875364194	0.122977642	7.11807591	1.09E-12	6.62E-11	140.1461712	149.9357684	127.1957976	174.7893517	130.6171949	127.6032779	269.6940244	213.0406422	249.4269443	275.4219559	327.3286404	209.9284601
ENSMUSG00000021638.13	Ocln	protein_coding	1594.449556	-0.526581828	0.074105473	-7.105842579	1.20E-12	7.21E-11	1970.766603	1890.383353	1798.285415	1719.130712	1792.283365	2123.850877	1256.027831	1371.822453	1411.650366	1377.796617	1106.581984	1314.815092
ENSMUSG00000026398.15	Nr5a2	protein_coding	43.55169562	1.424202436	0.200564367	7.100974418	1.24E-12	7.45E-11	22.4233874	28.96486436	27.04738225	15.48766408	21.54510431	25.83379246	89.89800813	55.7489531	68.9904314	63.18907717	44.34775127	59.14393149
ENSMUSG00000030446.18	Zfp273	protein_coding	164.412386	-0.697203888	0.098240788	-7.096888168	1.28E-12	7.66E-11	212.3993084	210.4212205	200.2968307	179.2143986	192.5593698	223.1100258	137.3912954	113.4889402	126.0402112	135.3070457	130.9314561	111.7885298
ENSMUSG00000041644.15	Slc5a12	protein_coding	136.625592	-1.783710989	0.251406481	-7.094928416	1.29E-12	7.74E-11	156.3408399	268.3509492	156.4362109	154.8766408	204.6784909	324.8795112	52.58185381	73.66825945	30.51499851	74.86531969	92.91909791	49.39493179
ENSMUSG00000041438.9	Utp4	protein_coding	508.2001003	0.640156526	0.090234948	7.094330267	1.30E-12	7.76E-11	370.6087639	406.3600087	391.8215375	415.9544066	394.5447226	415.689206	572.463731	529.6150544	723.0727907	621.5882048	546.955599	709.7271778
ENSMUSG00000028919.12	Arhgef19	protein_coding	246.5121054	-0.846172584	0.119316388	-7.091838748	1.32E-12	7.88E-11	319.5332704	320.3173235	378.6633516	265.5028127	317.117004	302.9599298	164.5303168	159.2827231	164.5156441	166.2147465	166.8320167	232.6761261
ENSMUSG00000030505.18	Prmt3	protein_coding	326.1614407	0.506324318	0.071432894	7.088111545	1.36E-12	8.07E-11	269.7035206	245.3494392	266.0877606	280.9904768	267.2939503	290.4344546	361.2882213	396.2157738	408.6356322	379.134463	356.8938079	391.9097878
ENSMUSG00000023272.5	Creld2	protein_coding	843.019697	-0.473400519	0.066819717	-7.084742971	1.39E-12	8.25E-11	938.0450394	1030.808408	956.8925235	1042.09854	929.1326233	995.775273	800.601129	692.8798457	708.478661	642.1933387	663.1044714	716.226511
ENSMUSG00000005610.18	Eif4g2	protein_coding	24223.5812	0.398266008	0.056217373	7.084393731	1.40E-12	8.25E-11	20537.95424	20626.39105	20594.75406	20379.5534	21648.11684	21634.62692	28684.24935	27257.256	27523.20191	29815.6287	23751.3885	28229.85345
ENSMUSG00000052516.20	Robo2	protein_coding	1163.337521	1.303394209	0.18418992	7.076360142	1.48E-12	8.72E-11	607.3000753	737.7521333	626.4758538	634.9942271	925.0929162	495.5391099	1863.263433	1628.665844	1744.661871	2306.401317	984.0977187	1405.805756
ENSMUSG00000042079.14	Hnrnpf	protein_coding	4520.708534	0.24538931	0.034705792	7.070557798	1.54E-12	9.07E-11	4215.59683	4224.610657	3966.462057	4283.445378	4013.448962	4149.063638	4911.314765	4818.302375	4891.686934	5066.802416	4774.774554	4932.993846
ENSMUSG00000040687.17	Madd	protein_coding	1378.535294	-0.447032739	0.063233175	-7.069591867	1.55E-12	9.11E-11	1507.972802	1480.615713	1465.675714	1674.880244	1724.281629	1689.373458	1108.459402	1180.683185	1154.262987	1234.934356	1207.948273	1113.335765
ENSMUSG00000002983.18	Relb	protein_coding	455.5984622	0.67979183	0.096199242	7.066498848	1.59E-12	9.29E-11	312.6816798	347.5783723	361.8501139	384.9790784	344.7216689	362.4559366	595.3622802	449.9736929	668.676489	539.1676694	500.4960501	599.2385146
ENSMUSG00000029430.14	Ran	protein_coding	3075.740021	0.584625933	0.082735753	7.066182512	1.59E-12	9.29E-11	2225.521199	2205.58923	2834.127054	2595.289994	2243.383986	2674.188941	3970.778057	3412.632343	3917.86046	3627.877235	3334.528536	3867.103213
ENSMUSG00000028646.17	Rragc	protein_coding	2246.427978	0.468476939	0.066345347	7.061187502	1.65E-12	9.61E-11	2097.209593	1852.899411	1750.769743	1878.4324	1809.788762	1925.008959	2517.992322	2389.240847	2831.261166	2872.35566	2529.93362	2502.243255
ENSMUSG00000091712.3	Sec14l5	protein_coding	124.4847948	-1.435952445	0.203499595	-7.056291404	1.71E-12	9.93E-11	199.9418709	169.5296473	180.5595518	163.7267345	205.3517754	162.8311767	55.12613706	71.67722541	58.37651888	34.34188977	109.8134793	82.54153076
ENSMUSG00000033126.6	Ybey	protein_coding	235.1392455	-0.668901999	0.09482961	-7.053725122	1.74E-12	1.01E-10	321.401886	289.6486436	308.4863598	280.9904768	276.0466489	255.989398	172.1631665	195.1213358	208.2980333	189.5672315	147.8258376	176.1319278
ENSMUSG00000025059.17	Gk	protein_coding	632.8178033	0.642257746	0.09109181	7.050663974	1.78E-12	1.03E-10	505.1490883	471.1049997	557.7608827	433.6545941	480.7251399	520.5900602	776.0063909	690.8888116	732.3599641	883.2734048	669.4398645	872.8604394
ENSMUSG00000040412.18	Elapor1	protein_coding	2583.529558	-0.825899985	0.117142643	-7.050378626	1.78E-12	1.03E-10	3578.398905	3213.396128	3770.551288	2608.565135	3758.274133	2891.036229	1793.71969	2026.872652	1862.741648	1715.720813	1505.711746	2277.366329
ENSMUSG00000036473.17	Tbc1d24	protein_coding	542.7467291	0.517266672	0.073389582	7.048230206	1.81E-12	1.04E-10	428.535848	509.4408495	396.9386098	444.7172113	433.5952242	467.3567909	623.349396	643.1039947	638.1614905	690.2719843	635.6511016	601.8382479
ENSMUSG00000022906.16	Parp9	protein_coding	1118.838543	-0.465009046	0.06603032	-7.042356418	1.89E-12	1.08E-10	1258.201182	1357.940994	1236.86948	1234.588079	1302.132242	1392.676266	879.4739097	1063.212177	865.0338707	985.6122363	872.1724417	978.1496361
ENSMUSG00000101188.2	Eif4a-ps4	processed_pseudogene	243.1884886	0.885494948	0.125788441	7.039557365	1.93E-12	1.10E-10	151.3578649	179.7525406	168.8633865	159.3016876	158.8951443	196.4933911	269.6940244	368.3412973	322.3975929	269.9272536	405.4651545	267.772525
ENSMUSG00000028655.12	Mfsd2a	protein_coding	68.11497254	-1.57746317	0.22431441	-7.032375528	2.03E-12	1.16E-10	110.8711932	107.3403797	87.72123974	70.80075006	101.665961	126.8204357	16.96188833	35.83861271	49.08934542	38.46291654	46.45954895	25.34739921
ENSMUSG00000056144.15	Trim34a	protein_coding	576.7210642	-0.486772203	0.069234893	-7.030735254	2.05E-12	1.17E-10	677.6845968	717.3063467	626.4758538	641.6317974	671.2646561	697.5123964	450.338135	529.6150544	439.1506307	525.4309135	481.489871	462.7525189
ENSMUSG00000023046.7	Igfbp6	protein_coding	2856.533268	-1.43576376	0.204379581	-7.024986332	2.14E-12	1.22E-10	4067.976197	3417.853994	3755.200071	4389.646504	2483.746556	6914.062273	1363.735821	1124.934232	2112.168592	1541.950851	1607.078034	1500.046086
ENSMUSG00000001962.9	Fam50a	protein_coding	938.7739423	0.459498633	0.065418615	7.023973687	2.16E-12	1.22E-10	817.2078962	799.9414009	747.0925585	898.2845164	734.5534	756.2255611	1016.017111	1063.212177	1184.777985	1098.253635	1123.476366	1026.244701
ENSMUSG00000024186.16	Rgs11	protein_coding	566.2319715	-0.665683512	0.094787302	-7.022918683	2.17E-12	1.23E-10	738.1031684	727.52924	684.22567	758.8955397	713.6815802	551.1209058	425.743397	430.0633525	407.3088931	402.4869481	443.4775127	512.1474507
ENSMUSG00000032494.13	Tdgf1	protein_coding	36.96197627	-1.635588903	0.233045552	-7.018322754	2.25E-12	1.27E-10	58.54995598	63.04117536	38.74354755	75.22579694	41.07035509	57.14748029	17.80998274	19.91034039	15.92086879	16.48410709	25.34157216	14.29853289
ENSMUSG00000051223.15	Bzw1	protein_coding	6180.82232	0.331757388	0.047280479	7.016794189	2.27E-12	1.28E-10	5308.736966	5221.342754	5783.75374	5365.36934	5364.730973	5807.123408	7245.270598	6807.34538	6680.131195	7099.155453	6449.430114	7037.477914
ENSMUSG00000020034.8	Tcp11l2	protein_coding	1112.26126	-0.694808209	0.099169787	-7.00624886	2.45E-12	1.37E-10	1631.301433	1221.63575	1082.6263	1495.665845	1395.045504	1423.989954	803.9935066	953.7053048	838.4990894	811.8422741	800.3713206	888.4588389
ENSMUSG00000062908.13	Acadm	protein_coding	1476.364494	-0.409967423	0.058531593	-7.004207501	2.48E-12	1.39E-10	1678.016823	1727.668968	1556.320995	1661.605103	1799.01621	1679.979352	1295.888268	1268.288683	1172.837334	1177.239981	1351.550515	1347.961691
ENSMUSG00000031490.7	Eif4ebp1	protein_coding	492.6853535	0.766074643	0.109402629	7.00234215	2.52E-12	1.40E-10	361.8885577	324.5768623	326.761618	407.1043128	370.9797648	403.946573	592.817997	549.5253948	823.9049597	606.4777733	563.8499805	580.3904485
ENSMUSG00000097789.3	Ctxnd1	protein_coding	53.90368224	-1.681271224	0.240099627	-7.002389999	2.52E-12	1.40E-10	72.25313716	47.70683541	89.18326041	90.71346101	108.3988061	87.67832593	17.80998274	27.87447655	25.20804224	37.77607874	16.89438144	25.34739921
ENSMUSG00000020657.17	Dnajc27	protein_coding	426.0745941	0.655810309	0.093681433	7.000429924	2.55E-12	1.42E-10	315.1731673	337.355479	299.7142358	345.1536565	374.3461874	324.8795112	502.0718944	442.0095567	520.0817137	621.5882048	479.3780733	551.1434495
ENSMUSG00000024087.5	Cyp1b1	protein_coding	276.3665586	-1.228055687	0.175518812	-6.996718306	2.62E-12	1.45E-10	401.7523575	487.2912474	384.5114342	331.8785159	372.9996183	343.6677239	173.8593553	222.9958124	114.0995596	114.7019118	145.7140399	222.9271264
ENSMUSG00000033706.14	Smyd5	protein_coding	429.0779847	0.545618496	0.078007676	6.9944206	2.66E-12	1.47E-10	341.3337859	348.43028	370.6222379	323.0284221	352.801083	356.1931991	475.7809675	426.0812844	583.7651888	516.5020221	519.5022292	534.8951166
ENSMUSG00000046519.17	Golph3l	protein_coding	965.6083704	-0.403525227	0.057728808	-6.990014939	2.75E-12	1.52E-10	1108.08906	1051.254195	1135.990055	993.4230242	1099.473604	1189.137295	822.6515838	903.9294538	830.538655	834.5079214	829.9364881	788.3691087
ENSMUSG00000095567.9	Noc2l	protein_coding	984.2133668	0.518767543	0.074231914	6.988470483	2.78E-12	1.53E-10	805.9962025	792.2742309	716.3901246	924.8347976	831.5063694	803.9789351	1065.206587	1045.292871	1232.540592	1230.126491	1117.140973	1245.272228
ENSMUSG00000006373.11	Pgrmc1	protein_coding	6867.513918	0.371243637	0.053157122	6.983892698	2.87E-12	1.58E-10	5947.803507	5905.424697	6366.368974	5796.811411	5778.127662	6147.659763	7981.416552	7044.278431	8002.890043	7522.934373	7458.869405	8457.582203
ENSMUSG00000117050.2	1700023B13Rik	TEC	25.39854493	1.697815668	0.243176751	6.981817377	2.91E-12	1.60E-10	13.08030931	8.519077752	12.42717563	13.27514064	12.11912117	11.74263294	36.4680599	33.84757867	33.16847664	45.33129449	54.90673967	29.8969324
ENSMUSG00000018920.12	Cxcl16	protein_coding	1619.560784	0.699855831	0.100335579	6.975151147	3.06E-12	1.67E-10	1188.439532	1130.481618	1424.008125	1245.650696	1062.442956	1361.362578	1963.338574	1777.993397	2421.298794	2068.068602	1702.10893	2089.535601
ENSMUSG00000063273.12	Naa15	protein_coding	2410.595933	0.327128662	0.046926753	6.97104835	3.15E-12	1.72E-10	2256.664793	2127.213715	2226.657469	2163.847924	1994.942002	2071.40045	2746.12972	2662.01251	2528.764659	2784.440422	2650.306088	2714.771449
ENSMUSG00000052566.9	Hook2	protein_coding	594.9195907	0.613131344	0.088024173	6.965488264	3.27E-12	1.78E-10	499.5432414	476.2164463	464.1915603	451.3547816	492.844261	439.1744718	668.2984	641.1129606	834.5188722	656.6169324	679.9988529	835.1643072
ENSMUSG00000040021.14	Lats1	protein_coding	2466.354658	0.447698237	0.064305861	6.962012973	3.35E-12	1.82E-10	2171.331346	2158.734302	2100.923692	1880.644923	1980.129743	2227.968889	2864.862938	2829.25937	2633.577045	3163.574885	2622.852718	2962.396041
ENSMUSG00000026447.18	Pik3c2b	protein_coding	615.2216751	-0.788059344	0.113203515	-6.961438816	3.37E-12	1.83E-10	710.0739342	711.3429923	798.2632817	654.906938	972.8961164	812.5901992	381.6424873	565.4536671	435.1704135	431.3341355	470.9308826	438.055053
ENSMUSG00000032135.16	Mcam	protein_coding	8852.661867	0.969482028	0.139311712	6.959084879	3.42E-12	1.85E-10	5600.241002	6714.737084	4160.179795	7799.145123	6784.014719	4866.147089	11580.72925	9560.945456	11526.709	13047.17076	12408.92317	12182.99995
ENSMUSG00000069516.9	Lyz2	protein_coding	121320.3815	-0.879124216	0.126321655	-6.959410222	3.42E-12	1.85E-10	149585.1716	132076.3738	176022.1707	145694.6685	128972.3608	210737.9877	81001.4977	81522.88874	107702.0239	81134.77509	77861.98045	83532.67906
ENSMUSG00000050105.6	Fam110d	protein_coding	194.7472925	-1.079995574	0.155308357	-6.953879341	3.55E-12	1.91E-10	300.8471142	304.9829835	183.4835931	309.7532815	232.9564403	248.9438183	130.6065401	149.3275529	134.0006456	107.1466961	139.3786469	95.54019702
ENSMUSG00000027479.15	Mapre1	protein_coding	4737.72721	0.277403873	0.039898668	6.952710095	3.58E-12	1.93E-10	4208.122368	4189.682438	4391.179059	4194.944441	4208.70147	4514.650943	5506.677045	5166.733332	5135.806922	5284.529998	4979.618929	5072.079575
ENSMUSG00000037643.15	Prkci	protein_coding	5835.33678	0.694120137	0.099965939	6.9435664	3.82E-12	2.05E-10	4550.701898	4417.141814	4695.279357	3590.925542	4134.640174	5351.50925	6977.272763	6297.640666	7968.394827	8327.908269	7028.062678	6684.564125
ENSMUSG00000028790.14	Khdrbs1	protein_coding	2841.337585	0.350495794	0.050510025	6.939133311	3.95E-12	2.11E-10	2487.127385	2531.018	2579.004448	2440.413354	2451.4289	2514.489133	3100.633186	3030.353808	3270.411796	3342.152712	2903.72181	3445.296492
ENSMUSG00000005950.15	P2rx5	protein_coding	110.7734782	-0.907782089	0.130873039	-6.936356765	4.02E-12	2.15E-10	133.2945806	148.2319529	152.0501489	139.3889767	132.6370484	158.9169657	84.80944163	65.70412329	96.85195178	57.69437481	82.36010951	77.34206425
ENSMUSG00000022947.9	Cbr3	protein_coding	402.2192541	1.292655278	0.186402445	6.934754946	4.07E-12	2.17E-10	209.284949	367.1722511	179.0975311	207.9772033	228.2434488	208.2360241	463.0595513	455.946795	761.5482236	546.7228851	477.2662756	722.0759108
ENSMUSG00000053646.14	Plxnb1	protein_coding	3077.293672	-0.521597294	0.075245909	-6.931902353	4.15E-12	2.21E-10	3387.17724	3401.667746	4079.037648	3455.961612	3970.358753	3475.819349	2620.611746	2634.138034	2393.437274	2398.437581	2276.517899	2834.359178
ENSMUSG00000026090.17	Cracdl	protein_coding	998.3631239	-0.629686597	0.090875071	-6.929145565	4.23E-12	2.24E-10	1350.386219	1140.704511	1211.284119	1216.887892	1290.01312	1072.493808	736.9940478	802.3867178	701.8449656	740.4111434	751.799974	965.1509699
ENSMUSG00000075410.14	Prcd	protein_coding	49.55549434	-1.615213948	0.233132168	-6.92831865	4.26E-12	2.25E-10	71.63026529	51.11446651	79.6801261	79.65084381	55.8826143	106.4665386	28.83521015	31.85654463	22.55456411	19.23145827	29.56516752	18.19813276
ENSMUSG00000067297.6	Ifit1bl2	protein_coding	211.2245161	1.835686459	0.265212311	6.921573325	4.47E-12	2.36E-10	107.133962	95.41367082	96.49336372	70.80075006	74.06129606	111.1635918	245.9473807	179.1930635	309.1302023	365.3977071	219.6269587	660.332246
ENSMUSG00000029064.16	Gnb1	protein_coding	12816.61524	0.397517924	0.05743477	6.921206815	4.48E-12	2.36E-10	10535.87772	10963.20116	10363.53347	12100.29069	11227.0192	11207.16887	15254.67427	13463.37217	15801.46227	15041.06088	13952.64727	13889.0749
ENSMUSG00000030662.11	Ipo5	protein_coding	2967.8297	0.560401272	0.081143147	6.906329059	4.97E-12	2.61E-10	2335.146648	2278.001391	2379.438628	2267.836525	2578.006387	2560.676822	3395.770043	3297.152369	3795.800466	3864.149437	2905.833607	3956.144076
ENSMUSG00000029415.5	Sdad1	protein_coding	631.0420254	0.546625484	0.079172829	6.904205512	5.05E-12	2.65E-10	474.0054947	493.2546018	536.5615831	477.9050629	560.172712	540.1611151	768.3735412	645.0950287	689.904314	811.1554363	751.799974	824.1154409
ENSMUSG00000081534.4	Slc48a1	protein_coding	3291.857971	0.568011165	0.08228122	6.903290532	5.08E-12	2.66E-10	2387.467886	2939.933732	2486.897147	2774.504393	2484.419841	2849.545593	3815.576779	3396.704071	4606.438035	3849.725843	3830.800991	4080.281339
ENSMUSG00000030022.15	Adamts9	protein_coding	1921.121055	1.019429854	0.147850527	6.895003185	5.39E-12	2.81E-10	1202.765585	1452.502757	1174.002592	1092.986579	1588.951443	1103.024654	3353.365322	2283.716043	2508.863573	3152.585481	2278.629696	1862.058942
ENSMUSG00000022051.16	Bnip3l	protein_coding	4768.965134	-0.396889464	0.057595214	-6.891014654	5.54E-12	2.88E-10	5383.481591	4803.907944	5536.672248	5776.8987	5391.662353	5624.721177	4175.168811	4133.386665	4211.069794	3982.972375	4426.327937	3781.312015
ENSMUSG00000050069.4	Grem2	protein_coding	1545.212665	0.519940601	0.075491268	6.887427057	5.68E-12	2.95E-10	1210.862919	1305.122712	1399.884784	1059.798727	1362.727847	1268.987199	1812.377768	1596.809299	1927.751862	1949.932501	1866.829149	1781.467211
ENSMUSG00000120660.1	ENSMUSG00000120660	lncRNA	28.26676732	-1.577871387	0.229218983	-6.883685498	5.83E-12	3.02E-10	42.97815917	54.52209761	35.81950623	33.18785159	40.39707058	43.83916296	13.56951066	17.91930635	10.61391252	13.04991811	19.00617912	14.29853289
ENSMUSG00000054309.10	Cpsf3	protein_coding	1297.615244	-0.328349394	0.047711322	-6.882001648	5.90E-12	3.05E-10	1478.074952	1467.837097	1403.539836	1345.214251	1448.23498	1514.799649	1111.85178	1126.925266	1233.867331	1159.382199	1131.923556	1149.732031
ENSMUSG00000033499.15	Larp4b	protein_coding	4399.928693	0.326458863	0.047461053	6.878458091	6.05E-12	3.12E-10	3906.02951	3716.873623	4113.395134	3672.788909	3879.465344	4137.321005	4880.783366	4589.33346	4944.756497	5055.813012	4781.109947	5121.474507
ENSMUSG00000012076.9	Brms1l	protein_coding	709.9806966	0.396374781	0.057670448	6.873100495	6.28E-12	3.24E-10	614.1516659	598.8911659	582.615234	570.8310473	676.6509322	622.3595456	813.3225452	818.3149901	804.0038737	824.2053544	823.6010951	770.8209093
ENSMUSG00000118157.2	Gm9902	lncRNA	25.1822956	-1.629867746	0.237242045	-6.870062779	6.42E-12	3.30E-10	41.73241543	42.59538876	30.70243391	37.61289847	42.41692411	33.66221442	13.56951066	13.93723827	10.61391252	13.73675591	10.5589884	11.04886632
ENSMUSG00000120056.1	ENSMUSG00000120056	lncRNA	29.68674926	1.650431265	0.240815165	6.85351883	7.21E-12	3.69E-10	11.2116937	23.00150993	16.81323762	8.850093757	10.09926764	15.65684392	43.25281523	29.86551059	49.08934542	55.63386142	48.57134663	44.19546529
ENSMUSG00000026739.14	Bmi1	protein_coding	2506.576412	0.372853848	0.054418653	6.851581781	7.30E-12	3.74E-10	2208.703658	2062.468724	2193.030994	2298.811853	2070.349867	2290.596265	2880.128638	2671.967681	2618.982915	3070.164945	2891.051023	2822.660379
ENSMUSG00000024121.14	Atp6v0c	protein_coding	1913.048432	0.499329681	0.07291025	6.848552593	7.46E-12	3.81E-10	1552.196705	1511.284393	1522.69452	1626.204728	1533.742113	1776.268942	2183.843122	2070.675401	2573.873787	2189.638892	2014.654986	2401.503592
ENSMUSG00000028088.15	Fmo5	protein_coding	734.2463587	-0.723527989	0.105785372	-6.839584502	7.94E-12	4.05E-10	1012.166792	881.7245473	717.8521452	1022.185829	968.8564094	883.828839	542.7804264	489.7943736	569.1710591	597.548882	652.545483	472.5015186
ENSMUSG00000031147.9	Magix	protein_coding	164.2169199	-0.903572344	0.132327544	-6.828301301	8.59E-12	4.37E-10	215.5136677	201.0502349	247.0814919	141.6015001	249.7885531	219.1958148	122.9736904	117.4710083	100.832169	101.6519937	135.1550515	118.287863
ENSMUSG00000070533.12	Wfdc8	protein_coding	109.3877146	-2.354471641	0.344864413	-6.827238628	8.66E-12	4.39E-10	216.7594115	233.4227304	84.06618809	263.2902893	136.0034709	158.1341235	20.35426599	23.89240847	37.14869383	24.72616063	90.80730023	24.04753258
ENSMUSG00000010122.15	Slc47a1	protein_coding	62.0092226	-1.406893242	0.206281222	-6.820268122	9.09E-12	4.60E-10	96.54514017	92.85794749	54.09476451	106.2011251	89.54683978	96.28959008	27.98711574	37.82964675	25.20804224	28.84718741	54.90673967	33.79653228
ENSMUSG00000021822.4	Plau	protein_coding	277.7979632	1.296312033	0.19021807	6.814873241	9.43E-12	4.77E-10	139.5232993	195.9387883	149.8571179	179.2143986	173.034119	133.8660155	483.4138173	364.3592292	380.7741118	429.2736221	192.1735889	512.1474507
ENSMUSG00000041747.4	Utp15	protein_coding	693.5576013	0.590230313	0.086691814	6.808374277	9.87E-12	4.97E-10	584.8766879	557.9995927	509.5142008	480.1175863	581.0445318	609.0512283	793.8163736	730.7094924	843.8060456	956.0782111	764.47076	911.2065049
ENSMUSG00000029863.14	Casp2	protein_coding	981.9356049	-0.314742747	0.046245256	-6.805946663	1.00E-11	5.05E-10	1081.928442	1063.180903	1073.123166	1050.948634	1134.484399	1111.635918	837.9172833	909.9025559	872.9943051	867.4761355	899.6258115	880.0097058
ENSMUSG00000029201.15	Ugdh	protein_coding	1268.857077	0.374957765	0.05518057	6.795104903	1.08E-11	5.43E-10	1121.792242	1104.924384	1045.344774	1199.187704	1097.453751	1081.105072	1500.279022	1405.670032	1432.878191	1337.960025	1359.997706	1539.692019
ENSMUSG00000039671.19	Zmynd8	protein_coding	1532.029591	-0.564819701	0.083163959	-6.79164039	1.11E-11	5.55E-10	1793.870992	2133.177069	1600.181615	1849.669595	1895.295895	1696.419038	1225.496432	1312.091432	1186.104725	1386.038671	1212.171868	1093.837766
ENSMUSG00000026074.16	Map4k4	protein_coding	4985.797076	0.607648363	0.089514769	6.788247022	1.14E-11	5.67E-10	3544.763824	4036.339039	3787.364526	3750.22723	4597.859916	3995.626567	6184.304484	5766.034578	6252.921216	7091.600237	4962.724547	5859.79875
ENSMUSG00000029507.17	Pus1	protein_coding	187.3622187	0.647160941	0.095341373	6.787829029	1.14E-11	5.68E-10	138.9004275	132.8976129	147.6640869	161.5142111	150.1424456	152.6542282	222.2007371	203.085472	273.3082475	223.9091213	204.8443749	237.2256593
ENSMUSG00000024653.3	Scgb1a1	protein_coding	334371.3392	-0.889361945	0.131073822	-6.785198824	1.16E-11	5.77E-10	470130.6087	450111.4364	540378.919	395331.4756	404100.6497	345682.7598	276297.2875	257578.0826	196287.0645	174741.8377	240252.8866	261563.0621
ENSMUSG00000044350.15	Lacc1	protein_coding	208.4682531	0.698195408	0.102968189	6.780690361	1.20E-11	5.94E-10	155.0950962	182.3082639	179.8285415	106.2011251	158.8951443	160.4826501	244.2511919	248.8792549	281.2686819	278.1693071	253.4157216	252.8240588
ENSMUSG00000090698.3	Apold1	protein_coding	127.4185037	1.644245793	0.242525272	6.779688484	1.20E-11	5.97E-10	60.41857159	67.30071424	67.25295047	68.58822662	71.36815802	38.35926759	144.1760508	89.59653177	191.0504254	204.677663	217.515161	308.7183237
ENSMUSG00000034930.17	Rtkn	protein_coding	193.2894625	-0.634338023	0.093575642	-6.778879738	1.21E-11	5.99E-10	216.1365396	235.9784537	243.4264403	205.7646799	238.3427164	266.9491888	153.5050893	147.3365189	173.8028176	149.0438016	143.6022422	145.5850621
ENSMUSG00000050335.18	Lgals3	protein_coding	2867.168459	0.969374735	0.143086049	6.774767647	1.25E-11	6.15E-10	1864.878385	1679.962133	2085.572475	1710.280619	1734.380897	2555.979769	3368.631021	2996.506229	5133.153444	3703.429393	3264.839213	4308.407932
ENSMUSG00000014846.13	Tppp3	protein_coding	4744.143077	-0.714921163	0.105595255	-6.770390983	1.28E-11	6.32E-10	5768.416407	4978.549038	7063.75283	5909.650106	6081.105691	5582.447698	3752.817792	3380.775799	3937.761546	3021.399462	3129.684161	4323.356398
ENSMUSG00000001665.12	Gstt3	protein_coding	374.8840543	-0.641069098	0.094693283	-6.76995326	1.29E-11	6.32E-10	483.3485727	482.1798007	508.7831905	444.7172113	392.5248691	428.2146811	331.6049168	304.628208	277.2884647	250.6957953	287.2044844	307.4184571
ENSMUSG00000054263.13	Lifr	protein_coding	4521.900329	-0.594791245	0.08785845	-6.769880905	1.29E-11	6.32E-10	5800.182873	5723.968341	4614.13721	5137.479426	5052.32696	6319.885046	3692.603089	3671.466768	3206.728321	4131.329339	3507.695946	3405.000627
ENSMUSG00000021771.15	Vdac2	protein_coding	3917.858324	0.380825862	0.056275266	6.767197856	1.31E-11	6.42E-10	3409.600628	3217.655667	3603.149922	3349.760487	3324.678909	3528.269776	4578.013659	4041.7991	4684.71564	4269.383736	4200.365585	4806.906783
ENSMUSG00000027806.10	Tsc22d2	protein_coding	1352.33208	0.496245112	0.073334591	6.766862766	1.32E-11	6.42E-10	1125.529473	1083.62669	1079.702259	1234.588079	1035.511576	1196.182875	1604.594636	1377.795555	1541.670794	1800.201862	1503.599948	1644.981215
ENSMUSG00000038065.14	Mturn	protein_coding	1426.324081	-0.791360393	0.116949007	-6.766713257	1.32E-11	6.42E-10	1925.296957	1834.15744	1403.539836	1814.26922	1856.918678	2001.727495	1031.28281	1116.970096	1046.797123	1061.164394	1260.743215	763.0217095
ENSMUSG00000019647.17	Sema6a	protein_coding	1549.622019	-0.716922751	0.106026211	-6.761750144	1.36E-11	6.63E-10	1930.279932	2107.619836	1518.308458	1911.620252	2138.351603	1960.236858	962.5871625	1067.194245	1277.64972	1397.714914	1131.923556	1191.977696
ENSMUSG00000048480.6	Cxcr1	protein_coding	29.82522533	1.665980771	0.246441765	6.760139744	1.38E-11	6.69E-10	11.83456557	17.89006328	11.6961653	15.48766408	13.46569019	16.43968611	33.07568224	29.86551059	63.68347514	39.83659213	50.68314431	53.94446498
ENSMUSG00000014813.10	Stc1	protein_coding	203.3561507	1.361020796	0.201405738	6.757606851	1.40E-11	6.80E-10	123.9515025	111.5999185	118.4236737	90.71346101	146.1027386	93.1582213	256.9726081	224.9868464	382.1008509	386.002841	160.4966237	345.7645225
ENSMUSG00000021701.9	Plk2	protein_coding	3249.02001	1.03609656	0.153395522	6.75441203	1.43E-11	6.93E-10	1934.017163	2306.114347	1907.205954	2358.549986	2297.920031	1986.853493	4524.583711	3623.681951	4731.151507	4862.811591	2639.7471	5815.603285
ENSMUSG00000039242.11	B3galnt2	protein_coding	1121.508412	0.6231277	0.092271901	6.753168565	1.45E-11	6.98E-10	906.9014458	895.3550717	785.836106	807.5710553	840.259068	1062.31686	1218.711676	1298.154194	1446.145581	1579.040092	1235.401643	1382.408157
ENSMUSG00000022682.9	Rrn3	protein_coding	1038.655306	0.506604557	0.075047871	6.750418737	1.47E-11	7.10E-10	923.0961144	855.3154063	860.3991598	761.1080631	894.1218288	852.5151512	1124.573196	1093.077688	1365.214498	1294.689244	1125.588163	1314.165159
ENSMUSG00000025092.8	Hspa12a	protein_coding	670.272	-0.64502394	0.095568606	-6.749328761	1.49E-11	7.14E-10	777.9669682	851.0558674	675.453546	785.4458209	869.2103019	931.582213	516.4894995	571.4267693	512.1212793	480.099619	610.3095294	462.1025856
ENSMUSG00000028680.15	Plk3	protein_coding	325.1869792	1.184436491	0.175614832	6.744512855	1.54E-11	7.36E-10	184.3700741	172.9372784	160.8222729	309.7532815	178.4203951	198.8419177	402.8448477	306.619242	464.3586729	407.2948126	508.9432408	607.0377144
ENSMUSG00000038205.13	Prkab2	protein_coding	738.4150858	0.59721784	0.088591498	6.741254574	1.57E-11	7.51E-10	549.3729912	575.889656	567.264017	725.7076881	553.4398669	580.8689093	890.4991371	750.6198328	904.8360427	997.2884789	813.0421067	952.1523036
ENSMUSG00000112343.3	Sfta3-ps	lncRNA	4291.891266	-0.500794681	0.074358344	-6.734882081	1.64E-11	7.83E-10	5492.484168	5002.402456	5899.984383	4478.147441	4593.146925	4698.618859	3601.856986	3765.045368	3379.2044	3504.93327	3541.484709	3545.386223
ENSMUSG00000005103.13	Wdr1	protein_coding	4865.247851	0.500104931	0.074311832	6.72981564	1.70E-11	8.10E-10	3943.401822	3785.878153	3872.892735	3909.528917	4274.683352	4400.355982	5460.879946	4935.773383	6434.684468	6303.797286	5454.773407	5606.324758
ENSMUSG00000085385.9	Snhg17	lncRNA	543.7025788	0.517754251	0.076983649	6.725509317	1.75E-11	8.32E-10	462.793801	477.0683541	467.1156016	420.3794535	445.0410609	399.2495198	622.5013016	651.0681308	574.4780153	596.1752064	739.1291879	669.4313124
ENSMUSG00000021003.11	Galc	protein_coding	820.4481636	0.40590817	0.060378516	6.72272522	1.78E-11	8.47E-10	750.5606059	675.5628657	729.5483105	670.3946021	663.185242	743.700086	962.5871625	965.651509	984.4403866	924.4836726	834.1600835	941.1034373
ENSMUSG00000029868.15	Trpv6	protein_coding	258.0673307	0.897704487	0.133589557	6.719870227	1.82E-11	8.62E-10	205.5477178	178.048725	161.5532832	157.0891642	152.1622992	218.4129726	273.9344965	312.5923442	370.1601993	312.5111969	443.4775127	311.3180569
ENSMUSG00000042734.7	Ttc9	protein_coding	1036.455744	0.756381606	0.112573017	6.719031154	1.83E-11	8.65E-10	776.0983526	885.9840862	740.5134655	599.593852	802.5551355	814.9387258	1200.053599	1326.02867	1524.423186	1327.657458	988.3213141	1451.301088
ENSMUSG00000021009.16	Ptpn21	protein_coding	1840.883388	0.544149654	0.081055684	6.713281895	1.90E-11	8.96E-10	1474.960593	1507.024854	1373.568412	1466.90304	1437.462428	1727.732726	2054.932771	1945.240256	2378.843144	2478.110766	2251.176327	1994.645338
ENSMUSG00000062545.5	Tlr12	protein_coding	81.69851038	1.400432116	0.20859468	6.713652126	1.90E-11	8.96E-10	34.88082484	47.70683541	49.70870252	46.46299223	53.86276077	40.70779418	111.9484629	117.4710083	116.7530378	154.538504	54.90673967	151.4344619
ENSMUSG00000040354.15	Mars1	protein_coding	1169.624916	0.651340267	0.097061456	6.710596471	1.94E-11	9.11E-10	879.4950834	970.3229559	877.9434078	889.4344226	904.8943809	940.9763193	1243.306414	1176.701117	1773.850131	1605.139928	1383.22748	1390.207357
ENSMUSG00000003469.10	Phyhip	protein_coding	23.91860746	-2.930962652	0.436955576	-6.707690244	1.98E-11	9.27E-10	37.37231233	37.48394211	46.05365087	13.27514064	26.93138039	90.80969471	4.240472081	9.955170196	6.633695327	5.494702363	4.223595359	4.549533191
ENSMUSG00000006304.15	Arpc2	protein_coding	5663.129048	0.484034079	0.072251798	6.699266881	2.09E-11	9.80E-10	4808.570853	4579.856199	4753.029173	4564.435855	4426.845651	5203.552075	6670.262584	5728.204931	7631.403105	6911.648735	6238.250346	6441.489065
ENSMUSG00000039982.9	Dtx4	protein_coding	701.1327474	-0.690567289	0.103084518	-6.699039782	2.10E-11	9.80E-10	845.2371304	960.9519704	824.5796536	796.5084381	854.3980427	893.2229454	513.0971219	563.4626331	489.5667152	501.3915906	720.1230088	451.0537192
ENSMUSG00000023883.14	Phf10	protein_coding	855.8754805	0.38114449	0.056910042	6.697315171	2.12E-11	9.90E-10	755.5435809	750.5307499	736.1274035	776.5957272	694.8296139	749.1799814	958.3466904	983.5708154	880.9547395	1020.640964	1034.780863	929.4046376
ENSMUSG00000029594.13	Rbm19	protein_coding	270.4329379	0.660721503	0.098678202	6.695718929	2.15E-11	9.99E-10	202.4333584	201.9021427	189.3316758	179.2143986	237.6694319	242.6810807	340.0858609	292.6820038	387.4078071	336.5505197	316.769652	318.4673234
ENSMUSG00000028996.10	Rbp7	protein_coding	26.15886552	-2.07141028	0.309476827	-6.69326457	2.18E-11	1.01E-09	42.3552873	52.81828206	25.58536159	35.40037503	49.1497692	49.31905833	9.329038579	11.94620424	7.960434393	17.85778268	6.335393039	5.849399817
ENSMUSG00000018669.15	Cdk5rap3	protein_coding	564.9324865	-0.421704621	0.063062579	-6.687081726	2.28E-11	1.05E-09	637.1979252	639.7827391	633.0549468	690.3073131	614.0354728	670.8957618	461.3633625	469.8840333	514.7747574	443.6972158	492.0488594	512.1474507
ENSMUSG00000029484.13	Anxa3	protein_coding	11590.48135	0.628820244	0.09403653	6.686978426	2.28E-11	1.05E-09	9263.350482	9520.069387	8557.937947	8657.604218	7552.905629	11071.73717	14004.5831	12422.06137	15976.59183	15114.55252	13709.79054	13234.59205
ENSMUSG00000027375.15	Mal	protein_coding	550.6298128	-0.846423302	0.126698934	-6.680587386	2.38E-11	1.10E-09	654.0154657	625.300307	871.3643148	553.1308598	661.1653885	879.914628	373.1615432	414.1350802	419.2495447	374.3265985	329.440438	452.3535859
ENSMUSG00000035529.11	Prdm4	protein_coding	861.5802265	0.446559634	0.066872471	6.677779776	2.43E-11	1.12E-09	761.1494277	637.2270158	698.8458766	809.7835788	742.6328141	733.5231374	907.4610254	969.6335771	985.7671256	1030.943531	1055.89884	1006.096769
ENSMUSG00000061175.13	Fnip2	protein_coding	1603.809182	0.670103698	0.100376281	6.675916766	2.46E-11	1.13E-09	1395.855865	1304.270804	963.4716165	1143.874618	1228.070946	1386.413529	1881.92151	1831.751316	1877.335778	2232.909673	2196.269587	1803.564944
ENSMUSG00000034245.11	Hdac11	protein_coding	190.175281	0.828319105	0.124138014	6.672566126	2.51E-11	1.15E-09	135.7860681	118.4151807	150.5881282	143.8140236	151.4890147	129.1689623	229.8335868	185.1661656	290.5558553	264.4325512	202.7325772	280.1212579
ENSMUSG00000057335.12	Cep170	protein_coding	1360.605338	0.552849112	0.082958562	6.664159744	2.66E-11	1.22E-09	1095.008751	1213.96858	1013.911329	1059.798727	1102.840027	1127.292762	1658.024584	1732.199614	1397.056236	1831.109562	1699.997132	1396.056756
ENSMUSG00000026456.19	Cyb5r1	protein_coding	883.4094471	0.581791183	0.087339507	6.661260192	2.71E-11	1.24E-09	749.937734	679.8224046	679.839608	792.0833913	681.3639237	677.9413415	1062.662304	899.9473857	1257.748634	1008.964721	952.4207535	1158.181164
ENSMUSG00000025757.14	Hspa4l	protein_coding	3382.862148	-0.696856293	0.10467369	-6.657415951	2.79E-11	1.27E-09	4168.88144	4463.996742	4691.624306	3955.991909	3952.853356	3878.98308	2804.648235	3018.407603	2361.595537	2661.496457	1879.499935	2756.367181
ENSMUSG00000017631.20	Abr	protein_coding	1960.049816	-0.464640171	0.069803929	-6.656361342	2.81E-11	1.28E-09	2296.528592	2335.079212	1979.575977	2303.2369	2553.768145	2164.558671	1552.860876	1672.468593	1808.345346	1666.955329	1642.978595	1544.241552
ENSMUSG00000040852.7	Plekhh2	protein_coding	991.3907462	0.582596884	0.087529512	6.656005169	2.81E-11	1.28E-09	743.0861434	747.1231188	872.8263354	716.8575943	921.0532092	757.7912455	1116.940346	1196.611458	1310.818197	1335.899512	1064.346031	1113.335765
ENSMUSG00000004069.18	Dnaja3	protein_coding	1135.159778	0.434436943	0.065275127	6.655474546	2.82E-11	1.28E-09	927.4562176	919.2084894	990.5189988	927.0473211	1007.906911	1026.306119	1245.850698	1254.351445	1438.185147	1334.525836	1155.153331	1395.406823
ENSMUSG00000073437.12	D330041H03Rik	lncRNA	142.0277398	-0.769044971	0.115546174	-6.655737234	2.82E-11	1.28E-09	183.1243304	179.7525406	168.1323762	210.1897267	158.2218598	179.2708628	97.53085787	75.65929349	95.52521271	108.5203717	137.2668492	111.1385965
ENSMUSG00000033763.15	Mtss2	protein_coding	1767.374205	0.804636687	0.12095934	6.652125321	2.89E-11	1.31E-09	1173.490607	1492.542422	1112.597724	1407.164907	1553.940648	990.2953776	2250.842581	2020.89955	2496.922921	2582.510111	1925.959484	2201.324131
ENSMUSG00000051242.2	Pcdhb9	protein_coding	189.1187601	0.925585266	0.139218255	6.648447547	2.96E-11	1.34E-09	114.6084245	161.0105695	116.961653	139.3889767	139.3698935	119.774856	282.4154406	224.9868464	275.9617256	269.9272536	160.4966237	264.5228584
ENSMUSG00000042797.10	Aqp11	protein_coding	80.31545858	-1.442767314	0.217072147	-6.646487498	3.00E-11	1.35E-09	141.391915	143.1205062	90.64528107	73.0132735	146.7760231	105.6836964	33.92377665	57.73998714	39.80217196	59.0680504	40.12415591	32.49666565
ENSMUSG00000020882.18	Cacnb1	protein_coding	212.5259529	-0.77922952	0.117253831	-6.645663618	3.02E-11	1.36E-09	282.1609581	298.1677213	241.2334093	287.6280471	261.9076742	245.8124495	156.897467	187.1571997	143.2878191	137.3675591	118.2606701	190.4304607
ENSMUSG00000027164.9	Traf6	protein_coding	1297.201305	0.328184881	0.049416175	6.641244148	3.11E-11	1.40E-09	1169.753376	1135.593064	1126.48692	1081.923962	1154.00965	1219.668141	1389.178654	1429.56244	1412.977105	1532.335121	1516.270734	1398.65649
ENSMUSG00000034863.10	Ano8	protein_coding	370.0964443	-0.473710296	0.071378718	-6.636576119	3.21E-11	1.44E-09	416.0784106	422.5462565	424.7170024	440.2921644	468.6060187	419.6034169	297.6811401	318.5654463	318.4173757	328.3084662	263.97471	322.3669233
ENSMUSG00000042729.12	Wdr74	protein_coding	428.812162	0.438467401	0.066112549	6.632135758	3.31E-11	1.48E-09	351.9226077	356.09745	376.4703206	389.4041253	345.3949534	374.9814118	488.5023838	467.8929992	481.6062808	469.797052	506.8314431	536.8449166
ENSMUSG00000059970.8	Hspa2	protein_coding	424.4419116	-1.118971245	0.168725077	-6.631920206	3.31E-11	1.48E-09	586.7453035	467.6973686	682.7636493	546.4932895	787.7428763	410.9921528	271.3902132	334.4937186	220.2386849	199.8697984	278.7572937	306.1185904
ENSMUSG00000062762.18	Ei24	protein_coding	2212.261019	0.558882896	0.084270361	6.632022093	3.31E-11	1.48E-09	1628.809946	1689.333118	1814.367642	1958.083244	1706.776232	1953.191278	2793.623007	2612.236659	2945.360725	2598.30738	2107.574084	2739.468914
ENSMUSG00000000420.16	Galnt1	protein_coding	3597.073226	0.439343872	0.066306797	6.6259251	3.45E-11	1.53E-09	2980.441908	2984.232936	2820.237858	3026.732065	3347.570582	3174.425104	4529.672277	3804.866049	4114.217842	4539.31099	3801.235823	4041.935274
ENSMUSG00000035725.14	Prkx	protein_coding	2175.907802	0.27146758	0.040978268	6.624671812	3.48E-11	1.54E-09	2009.384659	1897.198615	1906.474944	2088.622127	1957.911354	1983.722124	2463.714279	2337.473962	2402.724448	2384.700825	2407.449355	2271.516929
ENSMUSG00000063889.17	Crem	protein_coding	538.6683362	0.465225491	0.070241515	6.623226919	3.51E-11	1.56E-09	440.9932854	469.4011841	466.3845913	484.5426332	455.813613	414.9063638	669.1464944	545.5433267	667.3497499	653.8695812	578.6325642	617.4366474
ENSMUSG00000008384.9	Sertad1	protein_coding	563.6518838	1.037672854	0.157233033	6.59958558	4.12E-11	1.82E-09	346.9396328	299.0196291	328.954649	535.4306723	309.0375899	409.4264684	761.5887858	531.6060885	863.7071316	662.7984725	806.7067136	908.6067716
ENSMUSG00000036057.12	Ptpn23	protein_coding	1216.882154	0.581948291	0.088303969	6.590284621	4.39E-11	1.94E-09	920.604627	911.5413194	867.7092631	1055.373681	1112.26601	987.9468511	1290.799702	1306.11833	1687.612091	1572.858551	1459.252197	1430.503222
ENSMUSG00000015605.7	Srf	protein_coding	953.7921216	0.757312497	0.1150263	6.583820367	4.59E-11	2.02E-09	640.3122845	598.8911659	786.5671164	732.3452584	776.2970396	728.0432421	1170.370294	880.0370453	1394.402758	1277.518299	1093.911198	1366.809757
ENSMUSG00000078532.10	Nkain1	protein_coding	79.70672743	1.081845585	0.164324535	6.583591328	4.59E-11	2.02E-09	42.3552873	53.67018983	54.09476451	48.67551566	67.32845096	40.70779418	123.8217848	109.5068722	103.4856471	128.4386677	99.25449095	85.14126401
ENSMUSG00000038187.15	Btbd10	protein_coding	619.2840574	0.426737176	0.064827012	6.582706215	4.62E-11	2.03E-09	487.085804	498.3660485	554.8368414	573.0435708	566.9055571	504.1503741	729.361198	655.0501989	687.2508359	729.4217387	718.0112111	727.9253106
ENSMUSG00000031657.17	Heatr3	protein_coding	712.769528	0.402729307	0.061187345	6.581905231	4.64E-11	2.03E-09	622.8718721	604.8545204	641.0960605	575.2560942	599.2232136	644.2791271	820.955395	818.3149901	785.4295268	815.9633009	730.6819972	894.3082387
ENSMUSG00000030878.12	Cdr2	protein_coding	1120.098268	0.840636335	0.127745432	6.580558873	4.69E-11	2.05E-09	726.8914747	742.0116722	717.1211349	891.646946	769.5641945	980.1184291	1448.545263	973.6156452	1523.096447	1680.005247	1383.22748	1605.335283
ENSMUSG00000057469.9	E2f6	protein_coding	699.423107	0.441394316	0.067102806	6.57788163	4.77E-11	2.08E-09	554.3559662	621.8926759	581.8842236	606.2314224	622.1148869	588.6973312	803.9935066	764.5570711	863.7071316	859.9209198	690.5578413	835.1643072
ENSMUSG00000033793.13	Atp6v1h	protein_coding	1825.720019	0.458450462	0.069719476	6.575644121	4.84E-11	2.11E-09	1505.481315	1450.798941	1712.026196	1440.352759	1468.433516	1657.276928	2162.640762	1977.096801	2197.079892	2181.396838	1868.940947	2287.115329
ENSMUSG00000023960.14	Enpp5	protein_coding	2350.001137	0.425749604	0.06475844	6.574426509	4.88E-11	2.12E-09	2085.9979	2016.465704	2042.442865	1730.19333	2193.560932	1955.539805	2622.307935	2703.824225	2823.300731	2805.045556	2411.67295	2809.661712
ENSMUSG00000020116.8	Pno1	protein_coding	570.9831346	0.656323786	0.099834963	6.574087548	4.90E-11	2.12E-09	415.4555387	455.7706597	483.9288392	407.1043128	425.5158101	476.7508972	654.7288894	659.032267	788.0830049	721.1796851	542.7320037	821.5157077
ENSMUSG00000028518.9	Prkaa2	protein_coding	1086.117199	0.527902513	0.080307128	6.573544917	4.91E-11	2.13E-09	855.2030804	868.0940229	855.2820875	811.9961022	957.4105727	988.7296933	1267.901152	1367.840385	1109.153859	1429.99629	1161.488724	1360.310424
ENSMUSG00000022537.19	Tmem44	protein_coding	1494.728793	-0.754300537	0.114943554	-6.562356116	5.30E-11	2.29E-09	1924.674085	2180.031997	1373.568412	2042.159134	2078.429281	1669.019561	1138.142707	1142.853539	984.4403866	1305.678649	1030.557268	1067.1905
ENSMUSG00000036395.16	Glb1l2	protein_coding	618.5916214	-0.684123507	0.104254136	-6.562075471	5.31E-11	2.29E-09	928.0790894	754.7902888	605.2765542	752.2579694	828.1399468	709.2550294	449.4900406	426.0812844	516.1014965	526.1177512	466.7072872	460.8027189
ENSMUSG00000019806.14	Aig1	protein_coding	828.7653719	0.485853822	0.074181908	6.549492162	5.77E-11	2.49E-09	733.7430653	688.3414823	737.5894242	621.7190864	676.6509322	684.9869213	963.4352569	919.8577261	1070.678426	938.2204285	836.2718812	1073.689833
ENSMUSG00000022905.13	Kpna1	protein_coding	2088.409034	0.364123375	0.055638457	6.54445491	5.97E-11	2.57E-09	1841.209254	1800.081129	1773.431063	1776.656322	1756.599286	2011.121601	2315.297756	2333.491894	2315.159669	2603.802082	2289.188685	2244.869663
ENSMUSG00000043230.3	Fam124b	protein_coding	93.49078854	-2.344979725	0.358327146	-6.544242457	5.98E-11	2.57E-09	123.3286307	296.4639058	78.21810544	97.35103133	199.9654994	135.4316999	23.74664366	55.7489531	22.55456411	28.16034961	48.57134663	12.34873295
ENSMUSG00000031711.8	Zfp330	protein_coding	855.9411233	0.293796358	0.044949574	6.536132195	6.31E-11	2.70E-09	770.4925058	759.0498277	796.801261	774.3832038	748.0190902	767.1853519	934.6000467	931.8039304	926.0638677	946.462482	962.9797419	953.4521702
ENSMUSG00000040128.10	Pnrc1	protein_coding	1525.111832	-0.570554578	0.087299923	-6.535567956	6.34E-11	2.71E-09	2071.048975	1705.519366	1638.194152	2146.147736	1574.812468	1805.234103	1270.445436	1260.324547	1154.262987	1127.100822	1302.979168	1245.272228
ENSMUSG00000020849.14	Ywhae	protein_coding	9140.056288	0.237720654	0.036376951	6.534925225	6.36E-11	2.72E-09	8335.271392	8017.304072	8822.563687	8502.727577	8216.090871	8446.867292	10308.58763	9694.344737	10089.85059	9562.842625	9807.188424	9877.036558
ENSMUSG00000020706.14	Ftsj3	protein_coding	898.3553558	0.387975748	0.059419408	6.529444825	6.60E-11	2.81E-09	771.7382495	788.8665998	758.7887238	785.4458209	776.2970396	797.7161975	958.3466904	921.8487602	973.8264741	1065.972258	1070.681424	1110.736032
ENSMUSG00000024695.17	Zfp91	protein_coding	4123.89184	0.303837899	0.046537458	6.528888992	6.63E-11	2.82E-09	3715.430717	3809.73157	3584.874664	3635.176011	3460.009095	3945.524667	4545.786071	4390.230056	4594.497384	4849.761673	4569.930179	4385.749996
ENSMUSG00000043439.6	Epop	protein_coding	144.9772155	1.177791333	0.18049343	6.525397241	6.78E-11	2.88E-09	97.16801205	70.70834534	89.91427074	106.2011251	53.18947626	118.9920138	173.0112609	217.0227103	258.7141178	201.9303118	168.9438144	183.9311276
ENSMUSG00000074221.13	Zfp568	protein_coding	778.8040756	0.595857152	0.091341228	6.523419583	6.87E-11	2.91E-09	631.5920783	596.3354426	619.1657505	559.7684301	591.1437995	726.4775577	862.5120214	838.2253305	1006.994951	1063.911745	819.3774997	1030.144301
ENSMUSG00000028889.18	Yrdc	protein_coding	417.1853812	0.645454821	0.09895626	6.522627449	6.91E-11	2.92E-09	313.9274235	270.0547647	354.5400106	347.36618	307.0177364	364.8044632	535.9956711	432.0543865	522.7351918	449.878756	538.5084083	569.3415822
ENSMUSG00000103761.2	Gm37859	TEC	93.46152154	-1.439236375	0.220695229	-6.521375108	6.97E-11	2.94E-09	145.1291462	149.9357684	113.3066013	190.2770158	137.35004	81.41558836	63.60708122	51.76688502	37.14869383	33.65505197	71.80112111	46.14526523
ENSMUSG00000020075.9	Ddx21	protein_coding	2247.311256	0.411585681	0.063123695	6.520304045	7.02E-11	2.96E-09	2002.533069	1916.792494	1855.304221	1745.680994	2026.586374	2021.298549	2378.904838	2460.918072	2698.587259	2865.487282	2426.455534	2569.186386
ENSMUSG00000026687.15	Aldh9a1	protein_coding	1102.137748	0.408223662	0.062611246	6.519973499	7.03E-11	2.96E-09	903.7870864	877.4650084	931.3071619	991.2105008	941.925029	1038.048752	1194.965033	1174.710083	1346.640151	1247.297436	1364.221301	1214.075429
ENSMUSG00000061024.9	Rrs1	protein_coding	519.35679	0.619590214	0.095041002	6.519188546	7.07E-11	2.97E-09	387.4263044	341.6150178	431.2960954	506.6678676	370.9797648	427.4318389	631.8303401	657.0412329	685.9240968	550.8439119	641.9864946	599.2385146
ENSMUSG00000008435.16	Rdh13	protein_coding	414.4166862	0.462371358	0.070934622	6.518274792	7.11E-11	2.98E-09	340.710914	344.1707412	349.4229383	371.7039378	349.4346605	349.1476193	436.7686244	447.9826588	488.2399761	505.5126174	458.2600965	531.6454501
ENSMUSG00000021687.15	Scamp1	protein_coding	2360.39207	0.359886862	0.055252728	6.5134677	7.34E-11	3.07E-09	2115.89575	1914.236771	2126.509053	1953.658197	2085.162126	2210.746361	2752.066381	2660.021476	2695.933781	2799.550854	2388.443176	2622.480918
ENSMUSG00000053835.18	H2-T24	protein_coding	833.5714505	-0.862793342	0.132495969	-6.511845973	7.42E-11	3.10E-09	1190.931019	1387.757766	930.5761516	871.7342351	1060.423103	1004.386537	616.5646406	651.0681308	510.7945402	678.5957418	648.3218877	451.7036526
ENSMUSG00000024528.9	Srfbp1	protein_coding	375.1247758	0.471600983	0.072460622	6.508376159	7.60E-11	3.17E-09	316.418911	329.688309	301.1762565	303.1157112	295.5718997	345.2334083	417.2624528	424.0902504	441.8041088	475.9785922	403.3533568	447.8040527
ENSMUSG00000038967.14	Pdk2	protein_coding	598.7467264	-0.538909353	0.08282116	-6.506904209	7.67E-11	3.19E-09	690.1420343	645.7460936	682.032639	738.9828287	760.1382114	733.5231374	460.515268	513.6867821	553.2501903	407.2948126	483.6016686	516.0470505
ENSMUSG00000028577.14	Plaa	protein_coding	1454.529187	0.340305245	0.052299859	6.506809972	7.68E-11	3.19E-09	1261.938413	1330.679945	1279.26808	1219.100415	1252.309188	1362.928263	1568.97467	1578.889993	1659.750571	1773.415188	1541.612306	1625.483216
ENSMUSG00000031955.11	Bcar1	protein_coding	1160.047949	0.901042206	0.138500759	6.505684248	7.73E-11	3.21E-09	698.2393686	793.1261387	762.4437754	1099.624149	770.237479	749.1799814	1484.165228	1063.212177	1643.829702	1606.513603	1359.997706	1890.006074
ENSMUSG00000047963.8	Stbd1	protein_coding	1427.672293	0.94742234	0.145856932	6.495559208	8.27E-11	3.42E-09	896.9354958	779.4956143	1273.419997	1088.561532	867.1904484	952.7189523	1904.820059	1429.56244	2417.318577	1984.961229	1484.593769	2052.489403
ENSMUSG00000114573.2	Gm47732	lncRNA	17.87257499	-2.559592852	0.394232792	-6.492592463	8.44E-11	3.49E-09	31.76646548	20.4457866	21.1992996	33.18785159	28.2779494	44.62200516	4.240472081	1.991034039	7.960434393	2.747351181	14.78258376	3.249666565
ENSMUSG00000018740.15	Slc25a35	protein_coding	258.6083591	-0.628071019	0.096759515	-6.491051757	8.52E-11	3.52E-09	274.0636237	350.1340956	331.14768	318.6033753	340.6819619	273.2119263	205.2388487	217.0227103	201.664338	193.0014205	179.5028028	219.0275265
ENSMUSG00000018171.10	Vmp1	protein_coding	3164.04954	0.50453122	0.077753658	6.488842231	8.65E-11	3.56E-09	2448.509329	2693.732385	2729.592577	2500.151486	2409.68526	2922.349917	3504.326128	3317.062709	4154.020014	3730.902904	3425.335836	4132.925938
ENSMUSG00000022026.8	Olfm4	protein_coding	15.93920361	2.566221395	0.395680051	6.485597109	8.84E-11	3.63E-09	4.360103105	7.667169976	8.041113643	0	2.019853529	3.914210979	35.61996548	29.86551059	25.20804224	15.1104315	21.1179768	38.34606547
ENSMUSG00000040364.9	Sec1	protein_coding	28.67158335	-1.744277321	0.269001193	-6.484273548	8.92E-11	3.66E-09	41.10954356	61.33735981	50.43971285	37.61289847	28.2779494	47.75337394	12.72141624	19.91034039	10.61391252	15.1104315	4.223595359	14.9484662
ENSMUSG00000020303.3	Stc2	protein_coding	121.604791	1.397882092	0.215625991	6.482901641	9.00E-11	3.69E-09	51.69836538	83.48696196	59.94284716	42.03794535	111.0919441	50.10190053	149.2646173	131.4082466	180.4365129	213.6065544	179.5028028	206.6787935
ENSMUSG00000014602.16	Kif1a	protein_coding	201.542702	0.909806954	0.140540845	6.473612391	9.57E-11	3.91E-09	153.8493524	122.6747196	180.5595518	112.8386954	154.1821527	113.5121184	238.314531	240.9151187	297.1895507	264.4325512	219.6269587	320.4171233
ENSMUSG00000061887.15	Ssbp3	protein_coding	1044.153302	-0.420622794	0.064985387	-6.472575032	9.63E-11	3.93E-09	1085.665673	1210.560948	1244.910594	1225.737985	1211.238833	1204.794139	927.8152914	838.2253305	878.3012613	817.3369765	886.9550255	998.2975688
ENSMUSG00000037032.17	Apbb1	protein_coding	1545.041649	-0.566199086	0.087488321	-6.47171054	9.69E-11	3.95E-09	1839.96351	1691.888841	1861.883314	1705.855572	1824.601021	2141.073405	1194.965033	1109.00596	1537.690577	1210.895033	1191.053891	1231.623628
ENSMUSG00000040463.17	Mybbp1a	protein_coding	1826.330718	0.483004413	0.074664291	6.469014888	9.86E-11	4.01E-09	1436.965409	1627.995758	1465.675714	1455.840423	1611.169832	1542.199126	1828.491562	1903.428542	2336.387494	2238.404375	2200.493182	2268.917196
ENSMUSG00000027200.18	Sema6d	protein_coding	2515.449176	0.549450403	0.085019523	6.462638017	1.03E-10	4.18E-09	1943.983113	2249.888434	1762.465909	2179.335588	2012.447399	2121.502351	3232.08782	2572.415979	2714.508128	3393.665547	2910.057203	3093.032637
ENSMUSG00000025962.16	Fastkd2	protein_coding	399.5873571	0.498144102	0.077109091	6.460251275	1.05E-10	4.24E-09	310.1901923	324.5768623	335.533742	292.053094	346.068238	376.5470962	447.7938518	428.0723184	506.814323	494.5232127	451.9247035	480.9506516
ENSMUSG00000000384.16	Tbrg4	protein_coding	529.7841236	0.447020842	0.069262362	6.454022476	1.09E-10	4.41E-09	419.1927699	449.8073053	443.723271	506.6678676	437.6349313	451.699947	587.7294305	527.6240204	652.7556202	613.3461513	616.6449225	650.5832463
ENSMUSG00000049555.11	Tmie	protein_coding	105.4860221	-1.001850243	0.155275984	-6.452061779	1.10E-10	4.46E-09	159.4551993	138.8609673	153.5121696	132.7514064	137.35004	110.3807496	66.99945889	93.57859984	57.04977982	57.00753701	97.14269327	61.74366474
ENSMUSG00000037071.4	Scd1	protein_coding	41493.91605	-1.167773371	0.181001472	-6.451734108	1.11E-10	4.46E-09	57251.891	59895.07995	45254.65657	34831.7565	58191.30688	89133.62957	21098.04479	24457.86214	32008.90669	27645.22126	22433.62675	25725.01046
ENSMUSG00000031613.10	Hpgd	protein_coding	13431.88338	-0.765927863	0.118781	-6.448235494	1.13E-10	4.56E-09	19020.01549	20080.31817	13332.89743	17076.2559	15668.67711	16313.64852	11147.35301	11715.24429	7956.454176	10401.47157	10012.0328	8458.232136
ENSMUSG00000030711.17	Sult1a1	protein_coding	1696.38917	-1.116833435	0.173363574	-6.442145901	1.18E-10	4.74E-09	3079.478536	2199.625875	1819.484714	2544.401955	1715.528931	2566.156718	1060.966115	1015.42736	1082.619077	1039.185584	1524.717925	709.0772445
ENSMUSG00000062901.4	Klhl24	protein_coding	4282.739264	-0.644079194	0.100044758	-6.437910473	1.21E-10	4.86E-09	5674.985627	4819.242284	4647.032675	4433.896972	5064.446081	6692.517932	3165.936456	3657.52953	3056.806807	3517.29635	3254.280224	3408.900227
ENSMUSG00000005813.13	Metap1	protein_coding	1010.634459	0.341123676	0.053049349	6.43030843	1.27E-10	5.08E-09	843.9913867	853.6115907	910.8388727	882.7968523	896.1416823	961.3302164	1127.965574	1110.996994	1054.757557	1143.584929	1193.165689	1148.432164
ENSMUSG00000055862.8	Izumo4	protein_coding	482.4604514	-0.593386799	0.09227155	-6.430874946	1.27E-10	5.07E-09	629.1005908	587.8163649	516.8243042	648.2693677	573.6384022	519.807218	385.8829594	362.3681951	370.1601993	357.8424914	483.6016686	354.2136556
ENSMUSG00000066245.6	Gm10156	processed_pseudogene	21.08844039	1.774166356	0.275867058	6.431236723	1.27E-10	5.07E-09	9.343078081	6.815262201	8.772123974	8.850093757	8.752698625	12.52547513	25.44283249	45.7937829	35.82195477	29.5340252	38.01235823	23.39759927
ENSMUSG00000022358.8	Fbxo32	protein_coding	471.9353529	-0.936856743	0.145748164	-6.427914551	1.29E-10	5.15E-09	794.1616369	570.7782094	404.9797235	590.7437583	750.0389437	610.6169127	311.2506508	352.4130249	307.8034632	332.429493	276.645496	361.362922
ENSMUSG00000044645.9	Gm7334	processed_pseudogene	57.33102124	1.015515488	0.15796019	6.428933063	1.29E-10	5.12E-09	37.9951842	40.89157321	43.86061987	30.97532815	32.31765646	38.35926759	72.9361198	87.60549773	82.25782206	87.22840001	71.80112111	61.74366474
ENSMUSG00000032698.16	Lmo2	protein_coding	1247.995627	0.609794291	0.09492789	6.423763245	1.33E-10	5.28E-09	855.2030804	918.3565816	1067.275084	1073.073868	1055.710111	975.4213759	1601.202258	1246.387309	1642.502963	1609.260955	1283.972989	1647.580949
ENSMUSG00000031861.17	Lpar2	protein_coding	230.9599896	0.854510023	0.133037049	6.423098165	1.34E-10	5.30E-09	160.700943	141.4166907	181.2905621	148.2390704	146.7760231	206.6703397	258.668797	238.9240847	382.1008509	280.9166583	304.0988659	321.71699
ENSMUSG00000028173.11	Wls	protein_coding	6087.907769	0.542557995	0.084509982	6.420046258	1.36E-10	5.39E-09	4750.643768	4596.894355	5456.992122	4354.246129	5064.446081	5514.340427	7338.560984	6357.371687	8189.960251	7691.209632	6413.529553	7326.698238
ENSMUSG00000040525.14	Cblc	protein_coding	207.7296761	0.742960536	0.115796974	6.41606173	1.40E-10	5.53E-09	156.9637118	147.3800451	182.7525828	130.5388829	146.7760231	169.0939143	250.1878528	217.0227103	298.5162897	269.2404158	217.515161	306.7685238
ENSMUSG00000059921.16	Unc5c	protein_coding	367.7992088	0.675674568	0.105421611	6.409260484	1.46E-10	5.77E-09	281.5380862	304.9829835	274.1288742	272.140383	327.8895562	244.2467651	546.1728041	432.0543865	409.9623712	469.797052	371.6763916	479.0008517
ENSMUSG00000028878.12	Fam76a	protein_coding	2237.898719	0.519535903	0.081072503	6.40828741	1.47E-10	5.79E-09	1863.009769	1713.186536	1731.763475	2181.548111	1668.399015	1890.563903	2515.448039	2371.321541	2901.578336	2695.838347	2886.827428	2435.300124
ENSMUSG00000039672.13	Kcne2	protein_coding	589.6179388	-0.738540479	0.11524762	-6.408292655	1.47E-10	5.79E-09	683.2904437	632.9674769	838.4688499	781.0207741	599.8964981	895.571472	430.8319635	372.3233653	506.814323	478.0391056	418.1359406	438.055053
ENSMUSG00000037104.10	Socs5	protein_coding	1651.032861	0.482839539	0.075385709	6.404921348	1.50E-10	5.91E-09	1251.972463	1375.831057	1434.24227	1522.216126	1355.321718	1347.271419	2063.413715	1738.172716	1736.701437	1959.54823	1830.928588	2196.774598
ENSMUSG00000054074.10	Skida1	protein_coding	141.3979585	-0.821203772	0.1283945	-6.395941974	1.60E-10	6.25E-09	216.1365396	177.1968172	159.3602522	190.2770158	152.8355837	182.4022316	111.9484629	123.4441104	83.58456112	90.66258899	114.0370747	94.8902637
ENSMUSG00000078578.10	Ube2d3	protein_coding	8560.810516	0.358335397	0.05602849	6.39559264	1.60E-10	6.26E-09	7270.783363	7414.153367	7876.636319	7491.604365	6896.453232	8082.062829	9665.732062	8864.083543	10091.17733	10351.33241	9224.332265	9501.375103
ENSMUSG00000073485.4	H3f3aos	lncRNA	25.60190578	-1.781027299	0.278655705	-6.391497696	1.64E-10	6.41E-09	46.09251854	50.26255873	29.97142358	19.91271095	45.11006215	41.49063638	9.329038579	13.93723827	7.960434393	10.98940473	21.1179768	11.04886632
ENSMUSG00000092586.9	Ly6g6c	protein_coding	22.69099434	-1.728580726	0.270424945	-6.392090507	1.64E-10	6.39E-09	38.61805607	40.89157321	33.62647523	35.40037503	33.66422548	25.83379246	9.329038579	9.955170196	15.92086879	5.494702363	10.5589884	12.99866626
ENSMUSG00000070531.5	Wfdc6b	protein_coding	24.81180594	-1.923781351	0.301097514	-6.389230268	1.67E-10	6.49E-09	39.24092794	57.92972871	28.50940292	39.82542191	37.70393254	28.96516124	6.78475533	9.955170196	11.94065159	6.181540158	19.00617912	11.69879963
ENSMUSG00000039633.8	Lonrf1	protein_coding	554.3050058	0.634515428	0.099391497	6.384001102	1.73E-10	6.71E-09	439.7475417	397.840931	421.7929611	413.7418831	452.4471905	466.5739487	559.7423147	728.7184584	640.8149686	676.5352284	853.1662626	600.5383812
ENSMUSG00000026608.14	Kctd3	protein_coding	1033.09381	0.371092462	0.058140014	6.382737781	1.74E-10	6.75E-09	918.7360113	858.7230374	950.3134306	862.8841413	931.8257613	885.3945234	1125.42129	1134.889402	1267.035808	1232.873843	1055.89884	1173.12963
ENSMUSG00000028701.5	Lurap1	protein_coding	294.7344809	-0.592166347	0.092851655	-6.377552987	1.80E-10	6.97E-09	360.6428139	355.2455422	350.884959	345.1536565	352.1277985	342.1020396	216.2640762	296.6640718	217.5852067	212.9197166	276.645496	210.5783934
ENSMUSG00000004565.16	Pnpla6	protein_coding	1307.625074	-0.337499202	0.053008054	-6.366941986	1.93E-10	7.46E-09	1389.004275	1520.655379	1353.831133	1460.26547	1536.435251	1501.491331	1127.965574	1170.728015	1111.807337	1225.318627	1157.265128	1136.733364
ENSMUSG00000054302.16	Eapp	protein_coding	1189.370496	-0.313722491	0.04932907	-6.359789297	2.02E-10	7.80E-09	1329.831447	1348.570008	1301.9294	1327.514064	1244.903058	1339.442997	1051.637076	1087.104585	1025.569298	1010.338397	1165.712319	1039.893301
ENSMUSG00000120668.1	ENSMUSG00000120668	lncRNA	128.3209931	-1.194634908	0.188072677	-6.351985459	2.13E-10	8.20E-09	166.9296617	224.0517449	114.0376117	245.5901018	164.9547049	153.4370704	75.48040305	93.57859984	63.68347514	65.24959056	101.3662886	71.49266443
ENSMUSG00000050395.10	Tnfsf15	protein_coding	145.8538089	1.151004096	0.181244959	6.350544036	2.15E-10	8.26E-09	87.20206209	102.228933	106.7275084	61.9506563	67.32845096	116.6434872	195.0617157	199.1034039	226.8723802	198.4961229	126.7078608	261.9231252
ENSMUSG00000071042.13	Rasgrp3	protein_coding	2368.191223	0.788549105	0.124183561	6.349867094	2.16E-10	8.28E-09	1501.121212	1714.038444	1797.554404	1473.540611	2385.447018	1544.547652	3467.009974	2829.25937	2689.300086	3446.552057	2846.703272	2723.220582
ENSMUSG00000036864.17	Proser3	protein_coding	122.9345284	-0.703375349	0.110879079	-6.343625444	2.24E-10	8.61E-09	159.4551993	160.1586617	141.8160043	154.8766408	156.8752907	136.9973843	83.96134721	119.4620424	84.91130019	87.91523781	88.69550255	100.0897302
ENSMUSG00000028229.12	Rmdn1	protein_coding	445.2346366	-0.504105931	0.079541545	-6.337643217	2.33E-10	8.94E-09	576.1564817	511.9965729	526.3274385	508.880391	482.7449934	523.721429	424.8953026	360.3771611	375.4671555	328.3084662	371.6763916	352.2638557
ENSMUSG00000048371.9	Pdp2	protein_coding	326.1825353	-0.556037206	0.087769872	-6.33517165	2.37E-10	9.07E-09	433.518823	379.0989599	328.2236387	402.679266	403.9707058	383.5926759	292.5925736	280.7357995	248.1002052	260.3115244	249.1921262	252.1741255
ENSMUSG00000020102.16	Slc16a7	protein_coding	1570.056549	0.719566518	0.113596209	6.334423715	2.38E-10	9.10E-09	1325.471344	1003.547359	1237.600491	1002.273118	1154.00965	1390.32774	1821.706806	2293.671213	1852.127735	2061.200224	1533.165115	2165.577799
ENSMUSG00000032028.16	Nxpe2	protein_coding	130.037454	-1.080402611	0.170710549	-6.32885677	2.47E-10	9.42E-09	184.992946	228.3112837	159.3602522	148.2390704	169.6676964	157.3512813	77.17659188	125.4351445	63.68347514	80.36002206	103.4780863	62.39359805
ENSMUSG00000038550.11	Ciart	protein_coding	804.7652462	1.064025275	0.168192645	6.326229507	2.51E-10	9.56E-09	516.360782	522.2194662	409.3657855	836.3338601	449.0807679	407.860784	946.4733686	889.9922155	1211.312767	1307.052325	967.2033373	1193.927496
ENSMUSG00000001305.6	Rrp15	protein_coding	285.9052581	0.786375693	0.124354485	6.323661717	2.55E-10	9.71E-09	222.3652583	193.383065	211.2619857	139.3889767	223.5304572	260.6864512	345.1744274	284.7178676	375.4671555	394.2448945	390.6825707	389.9599878
ENSMUSG00000023341.17	Mx2	protein_coding	105.1825952	-0.873035486	0.138077973	-6.322771577	2.57E-10	9.75E-09	125.1972463	155.0472151	130.119839	152.6641173	130.6171949	133.8660155	74.63230863	79.64136157	68.9904314	76.23899529	42.23595359	92.94046376
ENSMUSG00000048186.15	Bend7	protein_coding	1449.22041	0.630579793	0.099778282	6.319810052	2.62E-10	9.92E-09	1239.515025	1037.62367	1195.932902	949.1725555	1032.818438	1358.23121	1684.315511	1642.603082	1946.326209	1925.20634	1862.605553	1516.294419
ENSMUSG00000028894.19	Inpp5b	protein_coding	2214.409256	-0.459277851	0.072687808	-6.318499101	2.64E-10	9.99E-09	2632.256531	2576.169112	2299.758502	2365.187557	2538.282601	2953.663605	1740.289742	1931.303018	1915.811211	1893.611802	2023.102177	1703.475213
ENSMUSG00000069515.7	Lyz1	protein_coding	7818.281397	-1.1453048	0.18132445	-6.316328538	2.68E-10	1.01E-08	9898.679791	13787.27543	10560.90625	8973.99507	7601.382114	13789.76528	3555.211793	4105.512189	6921.597705	5812.708262	3980.738626	4831.604249
ENSMUSG00000030994.17	D7Ertd443e	protein_coding	11.13651487	2.518766795	0.39889292	6.314393331	2.71E-10	1.02E-08	1.868615616	5.963354426	4.386061987	0	3.366422548	3.131368783	17.80998274	17.91930635	21.22782505	14.4235937	16.89438144	26.64726583
ENSMUSG00000037885.19	Stk35	protein_coding	1240.274815	0.473930488	0.075077627	6.312539487	2.74E-10	1.03E-08	1009.052433	885.9840862	985.4019264	1141.662095	1130.444692	1089.716337	1360.343444	1377.795555	1586.779922	1497.993232	1355.77411	1462.349954
ENSMUSG00000025912.17	Mybl1	protein_coding	117.5691436	0.858177758	0.135956848	6.312133358	2.75E-10	1.03E-08	84.71057461	70.70834534	103.803467	88.50093757	86.18041723	74.3700086	161.9860335	117.4710083	148.5947753	179.9515024	128.8196585	165.7329948
ENSMUSG00000117916.3	9630028I04Rik	lncRNA	118.7695329	-1.303480187	0.20659136	-6.309461294	2.80E-10	1.05E-08	221.7423865	129.4899818	209.0689547	141.6015001	194.5792233	115.860645	63.60708122	85.61446369	71.64390954	48.07864568	54.90673967	89.04086389
ENSMUSG00000039199.7	Zdhhc1	protein_coding	2059.897144	-0.569386018	0.090337773	-6.302856466	2.92E-10	1.09E-08	2666.514484	2572.761481	2288.793347	2539.976908	2634.562286	2062.789186	1598.657975	1776.002363	1438.185147	1495.932718	1733.785895	1910.80394
ENSMUSG00000051727.15	Kctd14	protein_coding	157.7351429	-0.783460807	0.124311483	-6.302400948	2.93E-10	1.10E-08	209.284949	191.6792494	200.2968307	181.426922	212.757905	194.1448646	123.8217848	157.2916891	111.4460815	85.16788662	101.3662886	124.1372628
ENSMUSG00000049800.14	Sertad2	protein_coding	2018.137909	0.322065201	0.051116843	6.300569035	2.97E-10	1.11E-08	1822.523098	1750.670478	1676.9377	1891.707541	1825.274306	1809.148314	2163.488856	2120.451252	2220.961196	2439.647849	2312.418459	2184.425865
ENSMUSG00000019359.15	Gdpd2	protein_coding	199.7596777	-1.782270035	0.282923636	-6.2994738	2.99E-10	1.11E-08	386.1805607	462.5859219	267.5497812	212.4022502	274.7000799	246.5952917	82.26515838	131.4082466	30.51499851	67.99694174	147.8258376	87.09106395
ENSMUSG00000030619.11	Eed	protein_coding	1046.37717	0.397751346	0.063143704	6.299144951	2.99E-10	1.11E-08	898.1812396	794.8299542	918.148976	1008.910688	849.6850512	958.1988476	1178.851239	1168.736981	1144.975814	1177.926819	1271.302203	1186.77823
ENSMUSG00000029605.18	Oas1b	protein_coding	201.610601	-0.64228692	0.102027771	-6.295216615	3.07E-10	1.14E-08	227.3482333	270.0547647	221.4961304	278.7779534	247.7686995	234.8526587	162.8341279	191.1392678	130.0204284	159.3463685	135.1550515	160.5335283
ENSMUSG00000042675.16	Ypel3	protein_coding	1096.429911	-0.586696713	0.093293949	-6.288689849	3.20E-10	1.19E-08	1395.232993	1386.05395	1168.154509	1579.741736	1216.625109	1157.040765	887.1067594	772.5212072	938.0045193	822.144841	996.7685048	837.7640405
ENSMUSG00000029580.15	Actb	protein_coding	69945.83327	0.397827328	0.063269328	6.28783865	3.22E-10	1.19E-08	53471.05873	59533.87105	63924.66043	64621.17209	58320.57751	62317.37015	78059.45817	71165.52966	86162.41513	79252.83953	83285.07689	79235.96993
ENSMUSG00000020599.14	Rgs9	protein_coding	445.1084436	0.667701625	0.106246757	6.284442402	3.29E-10	1.22E-08	335.7279391	377.3951444	283.6320085	318.6033753	366.2667732	379.6784649	524.1223493	571.4267693	468.3388901	666.9194993	553.2909921	495.8991178
ENSMUSG00000047757.18	Fancb	protein_coding	155.736407	-0.704210155	0.112065663	-6.283906548	3.30E-10	1.22E-08	221.1195146	189.9754339	163.7463142	203.5521564	179.7669641	200.4076021	115.3408406	129.4172125	107.4658643	135.3070457	116.1488724	106.5890633
ENSMUSG00000029378.6	Areg	protein_coding	205.0675671	1.801779332	0.286840974	6.281457296	3.35E-10	1.24E-08	95.29939643	100.5251175	120.6167046	77.43832038	65.30859743	90.02685251	255.2764193	207.0675401	520.0817137	473.9180788	114.0370747	341.2149893
ENSMUSG00000023915.6	Tnfrsf21	protein_coding	880.5141934	-0.532643092	0.084812388	-6.280251055	3.38E-10	1.24E-08	1146.707117	839.9810663	1040.227701	1077.498915	1141.217244	995.775273	714.9435929	724.7363903	687.2508359	664.1721481	794.0359276	739.6241102
ENSMUSG00000020412.17	Ascc2	protein_coding	2592.278083	-0.430618402	0.068741442	-6.264320187	3.74E-10	1.37E-08	3265.717225	3025.976417	3100.214815	2787.779534	2965.818265	2716.462419	2327.171078	2174.209171	2133.396417	2052.271333	2063.226333	2495.093989
ENSMUSG00000035944.18	Ttc38	protein_coding	674.9824367	-0.437089089	0.069771777	-6.264554327	3.74E-10	1.37E-08	785.4414307	795.681862	754.4026618	816.4211491	701.562459	821.9843056	563.1346924	511.6957481	638.1614905	595.4883686	523.7258246	592.0892482
ENSMUSG00000048696.12	Mex3d	protein_coding	266.2390043	0.515935428	0.082365374	6.263984549	3.75E-10	1.38E-08	220.4966427	197.6426038	203.2208721	265.5028127	225.5503107	216.064446	318.8835005	296.6640718	338.3184617	322.126926	291.4280798	298.969324
ENSMUSG00000110631.2	Gm42047	lncRNA	2736.251941	2.055180229	0.328213043	6.261726254	3.81E-10	1.39E-08	466.5310322	1350.273824	1315.818596	1183.70004	1132.464545	921.4052644	5580.461259	5779.971816	2739.71617	3017.278435	2559.498788	6787.903521
ENSMUSG00000020747.19	Tmem94	protein_coding	1298.892123	-0.413105789	0.066056105	-6.253862355	4.00E-10	1.46E-08	1430.73669	1529.174456	1375.030433	1517.791079	1594.337719	1445.909536	1028.738527	1035.3377	1196.718637	1075.587988	1262.855012	1094.487699
ENSMUSG00000078607.7	1810010H24Rik	protein_coding	1653.840313	0.798248069	0.12770475	6.25073122	4.09E-10	1.49E-08	1274.39585	1335.791391	1244.179584	1407.164907	1122.365278	869.7376795	1999.806634	1574.907925	2242.189021	1987.70858	2377.884187	2409.952725
ENSMUSG00000105504.5	Gbp5	protein_coding	373.2721294	-0.746304678	0.11939914	-6.25050298	4.09E-10	1.49E-08	456.5650822	534.146175	504.3971285	391.6166488	419.4562495	506.4989007	331.6049168	296.6640718	257.3873787	300.8349544	192.1735889	287.9204577
ENSMUSG00000037007.18	Zfp113	protein_coding	402.9917015	-0.43395618	0.069429331	-6.25032923	4.10E-10	1.49E-08	456.5650822	474.5126308	429.1030644	519.9430082	453.120475	459.5283689	321.4277838	338.4757867	335.6649836	370.8924095	331.5522357	345.1145892
ENSMUSG00000032300.8	1700017B05Rik	protein_coding	507.5613188	0.454441753	0.072720011	6.249198073	4.13E-10	1.50E-08	413.5869231	413.1752709	396.2075995	493.392727	457.160182	417.2548903	580.9446752	517.6688502	610.2999701	616.0935024	557.5145874	617.4366474
ENSMUSG00000022698.18	Naa50	protein_coding	2673.944153	0.436531057	0.069893151	6.245691504	4.22E-10	1.53E-08	2173.199962	2227.738832	2461.311785	2128.447549	2163.936414	2487.872498	3167.632645	2984.560025	2995.77681	3384.049818	2673.535862	3239.267632
ENSMUSG00000028156.13	Eif4e	protein_coding	1532.397789	0.290643476	0.046552909	6.243293547	4.28E-10	1.55E-08	1423.262228	1420.130261	1381.609526	1309.813876	1345.22245	1373.105211	1759.795914	1670.477559	1618.62166	1614.068819	1805.587016	1667.078948
ENSMUSG00000037149.11	Ddx1	protein_coding	2253.281561	0.378760659	0.06067628	6.242318356	4.31E-10	1.56E-08	2069.803231	1944.053543	1882.351603	1836.394455	1971.377044	2052.612237	2456.08143	2462.909107	2814.013558	2622.346703	2265.95891	2661.476917
ENSMUSG00000038178.17	Slc43a2	protein_coding	2617.016272	-0.655929049	0.105088568	-6.241678428	4.33E-10	1.56E-08	3358.525134	3634.238569	3032.230854	2484.663822	3081.623201	3611.251049	1928.566703	1726.226512	2162.584677	2223.293944	2314.530257	1846.460542
ENSMUSG00000006127.10	Inpp5k	protein_coding	2053.255191	-0.67460342	0.108153489	-6.237463291	4.45E-10	1.60E-08	2571.215088	2592.35536	1888.199685	2922.743463	2471.627435	2699.239891	1395.963409	1479.338291	1694.245787	1548.819229	1909.065102	1466.249554
ENSMUSG00000044199.7	S1pr4	protein_coding	230.9304382	-0.907901515	0.145591427	-6.235954484	4.49E-10	1.62E-08	320.1561423	310.9463379	233.923306	362.853844	286.1459166	285.7374015	163.6822223	179.1930635	173.8028176	138.7412347	204.8443749	111.1385965
ENSMUSG00000021880.8	Rnase6	protein_coding	220.0640607	-0.65518172	0.105141483	-6.231429333	4.62E-10	1.66E-08	249.7716207	243.6456237	321.6445457	223.4648674	292.2054772	276.3432951	179.7960163	197.1123699	159.2086879	171.022611	164.720219	161.8333949
ENSMUSG00000023307.15	Marchf5	protein_coding	1549.795957	0.370024833	0.059387781	6.230655989	4.64E-10	1.66E-08	1407.690431	1290.640279	1333.362844	1444.777806	1234.803791	1420.075743	1725.024043	1680.432729	1889.276429	1780.970403	1598.630844	1791.866144
ENSMUSG00000028961.16	Pgd	protein_coding	3435.800408	0.624473266	0.100221363	6.230939675	4.64E-10	1.66E-08	2576.820935	3045.570296	2614.092944	2475.813729	2599.551492	2909.824442	3676.489295	3432.542684	5085.390838	4025.556319	4060.986938	4726.964986
ENSMUSG00000061458.10	Nol10	protein_coding	419.4743134	0.448862666	0.072087017	6.226678301	4.76E-10	1.70E-08	336.3508109	363.76462	360.3880933	345.1536565	356.8407901	363.2387788	441.0090965	440.0185227	510.7945402	525.4309135	527.9494199	462.7525189
ENSMUSG00000035397.9	Klf16	protein_coding	275.6931981	0.66182354	0.106303187	6.225810873	4.79E-10	1.71E-08	187.4844335	169.5296473	218.572089	276.5654299	218.8174656	222.3271836	321.4277838	296.6640718	371.4869383	328.3084662	352.6702125	344.4646559
ENSMUSG00000033166.12	Dis3	protein_coding	564.8393326	0.389481727	0.06258076	6.223665692	4.86E-10	1.73E-08	487.7086759	510.2927573	492.7009632	446.9297347	455.813613	532.3326931	607.2356021	639.1219266	624.8940998	668.9800127	667.3280668	644.7338465
ENSMUSG00000039853.19	Trim14	protein_coding	114.2725734	-0.78811868	0.126646789	-6.222966163	4.88E-10	1.74E-08	138.2775556	142.2685985	131.5818596	134.9639298	167.6478429	149.5228594	85.65753604	93.57859984	84.91130019	96.15729135	82.36010951	64.34339799
ENSMUSG00000121057.1	ENSMUSG00000121057	lncRNA	30.22826611	1.398942239	0.22502191	6.216915684	5.07E-10	1.80E-08	11.83456557	19.59387883	20.46828927	11.0626172	20.8718198	13.30831733	33.07568224	39.82068078	53.06956262	46.70497008	50.68314431	42.24566535
ENSMUSG00000022893.15	Adamts1	protein_coding	3531.103341	1.006405679	0.161898022	6.216293868	5.09E-10	1.81E-08	1898.513466	2502.053136	2258.090913	2360.76251	3185.9823	1882.735481	4261.674442	4093.565985	4831.983676	5458.986798	3292.292583	6346.598802
ENSMUSG00000052302.7	Tbc1d30	protein_coding	948.3280222	-0.587635948	0.094628208	-6.209944825	5.30E-10	1.88E-08	1207.125688	925.1718438	1121.369848	1161.574806	1222.011385	1199.314244	640.3112843	818.3149901	774.8156142	793.2976536	665.2162691	851.4126401
ENSMUSG00000035237.8	Lcat	protein_coding	65.73109177	0.999570639	0.16102585	6.207516622	5.38E-10	1.90E-08	47.96113415	51.11446651	44.5916302	44.25046879	42.41692411	36.7935832	98.37895229	63.71308926	108.7926034	85.85472442	65.46572807	99.43979689
ENSMUSG00000019810.16	Fuca2	protein_coding	2151.930235	0.522041782	0.08410186	6.207256088	5.39E-10	1.91E-08	1681.131183	1673.14687	1956.914657	1546.553884	1788.916942	1947.711383	2550.21991	2566.442877	2963.935072	2502.150088	2156.145431	2489.894522
ENSMUSG00000039382.13	Wdr45	protein_coding	279.2126384	-0.646318194	0.104141943	-6.206127677	5.43E-10	1.92E-08	353.7912234	357.8012656	339.1887937	398.2542191	272.6802264	325.6623534	224.7450203	183.1751316	216.2584677	203.3039874	261.8629123	213.82806
ENSMUSG00000039958.18	Etfbkmt	protein_coding	925.9736027	-0.445763191	0.071836801	-6.205220538	5.46E-10	1.92E-08	1210.240047	1058.921365	1058.50296	1092.986579	945.964736	1045.094331	785.3354295	792.4315476	738.9936595	742.4716568	775.0297484	865.711173
ENSMUSG00000046223.11	Plaur	protein_coding	1225.769009	1.013021153	0.16336318	6.201037193	5.61E-10	1.97E-08	733.1201935	723.2697011	736.1274035	1223.525462	727.8205549	745.2657704	1596.113691	1035.3377	1780.483826	1662.834303	1733.785895	2011.543604
ENSMUSG00000021922.18	Itih4	protein_coding	957.3008665	-1.086432715	0.175230469	-6.200021734	5.65E-10	1.98E-08	1403.9532	1174.780822	1244.910594	1099.624149	1255.67561	1632.225978	489.3504782	684.9157095	870.3408269	703.3219024	352.6702125	575.8409153
ENSMUSG00000022236.11	Ropn1l	protein_coding	26.5705854	-1.63287239	0.263688015	-6.19244067	5.92E-10	2.08E-08	44.84677479	38.33584988	46.7846612	24.33775783	51.84290724	29.74800344	11.02522741	21.90137443	11.94065159	10.30256693	14.78258376	12.99866626
ENSMUSG00000028803.19	Nipal3	protein_coding	1887.345283	-0.529450325	0.085535479	-6.189832904	6.02E-10	2.11E-08	2211.195146	2380.230324	1718.605289	2491.301393	2382.080595	2206.83215	1510.456155	1465.401053	1544.324272	1649.097547	1526.829722	1561.789751
ENSMUSG00000035606.9	Ky	protein_coding	71.13435672	-1.929308964	0.311853809	-6.186581369	6.15E-10	2.15E-08	85.95631835	78.37551531	114.768622	97.35103133	232.2831558	66.54158664	22.05045482	43.80274886	18.57434692	30.220863	25.34157216	38.34606547
ENSMUSG00000121015.1	ENSMUSG00000121015	lncRNA	66.48818862	1.437213446	0.232657009	6.177391558	6.52E-10	2.28E-08	36.12656858	22.14960215	43.12960954	55.31308598	37.70393254	28.18231905	101.77133	69.68619137	84.91130019	107.8335339	65.46572807	145.5850621
ENSMUSG00000022136.9	Dnajc3	protein_coding	5995.028366	-0.417079612	0.067534971	-6.175757578	6.58E-10	2.29E-08	7012.914408	7051.240655	6295.460972	6684.03331	6292.517027	7790.06269	5117.401708	5385.747076	4980.578452	5491.268174	5216.140269	4622.975656
ENSMUSG00000104011.3	Gm32391	lncRNA	55.76010999	-1.055722571	0.170943353	-6.175862068	6.58E-10	2.29E-08	94.67652456	74.11597644	76.75608478	66.37570318	70.021589	63.41021786	33.92377665	41.81171482	38.4754329	28.16034961	44.34775127	37.04619884
ENSMUSG00000056973.7	Ces1d	protein_coding	17059.20425	-0.420502038	0.068099398	-6.174827503	6.62E-10	2.30E-08	21959.34785	17443.6636	20727.06693	18799.81166	19282.19507	18945.56398	15467.54596	15778.94476	14579.53559	13176.29627	13931.52929	14618.95001
ENSMUSG00000104943.2	Gm42868	lncRNA	78.87145723	-1.321688641	0.214058354	-6.174431475	6.64E-10	2.30E-08	123.3286307	142.2685985	135.9679216	75.22579694	117.8247892	81.41558836	47.49328731	51.76688502	33.16847664	34.34188977	38.01235823	65.64326462
ENSMUSG00000041773.9	Enc1	protein_coding	642.3538246	0.574821083	0.093157329	6.170433252	6.81E-10	2.36E-08	495.8060102	473.660723	451.7643847	553.1308598	614.0354728	519.0243758	780.246863	752.6108668	798.6969174	786.4292757	631.4275062	851.4126401
ENSMUSG00000021133.10	Susd6	protein_coding	4637.361059	0.452364848	0.07332501	6.169311795	6.86E-10	2.37E-08	4122.16605	4237.389274	3360.454492	3524.549839	4261.217661	3988.580987	5254.793003	5180.67057	5613.432986	5652.675056	4890.923426	5561.47936
ENSMUSG00000032285.16	Dnaja4	protein_coding	700.822915	-0.531943288	0.086314286	-6.162864951	7.14E-10	2.47E-08	797.8988682	916.6527661	820.1935916	750.0454459	944.618167	739.0030328	538.5399543	643.1039947	590.3988841	574.8832347	492.0488594	602.4881812
ENSMUSG00000021365.16	Nedd9	protein_coding	4001.449314	0.383910922	0.062340392	6.158301332	7.35E-10	2.54E-08	3224.607682	3376.962421	3597.30184	3832.090597	3292.361252	3532.183987	4376.167188	4065.691508	4400.79348	4666.375982	4745.209386	4907.646447
ENSMUSG00000000308.15	Ckmt1	protein_coding	470.3204682	0.919734113	0.149353256	6.158112233	7.36E-10	2.54E-08	262.85193	336.5035712	330.4166697	256.652719	383.098886	379.6784649	598.7546579	710.799152	642.1417077	554.9649387	413.9123452	774.0705758
ENSMUSG00000046387.6	Pcdhb17	protein_coding	257.487243	0.64024087	0.10399043	6.156728761	7.43E-10	2.56E-08	186.8615616	248.7570703	171.7874278	192.4895392	226.2235952	182.4022316	327.3644447	322.5475144	307.8034632	337.9241953	289.3162821	296.3695907
ENSMUSG00000002297.17	Dbf4	protein_coding	251.0651218	0.631429753	0.102579599	6.155510036	7.48E-10	2.57E-08	221.1195146	168.6777395	230.2682543	159.3016876	183.8066711	212.1502351	309.5544619	328.5206165	283.92216	313.1980347	276.645496	325.6165898
ENSMUSG00000024120.13	Lrpprc	protein_coding	1157.241036	0.485905621	0.078996858	6.15094871	7.70E-10	2.64E-08	1008.429561	985.6572959	904.2597797	831.9088132	1075.908646	973.8556915	1261.964491	1387.750725	1324.085587	1528.900932	1193.165689	1411.005223
ENSMUSG00000026020.10	Nop58	protein_coding	923.2745038	0.506024544	0.082272433	6.150596568	7.72E-10	2.64E-08	789.1786619	839.9810663	821.6556123	648.2693677	695.5028984	781.2765114	1049.092793	973.6156452	1033.529732	1158.695361	1060.122435	1228.373962
ENSMUSG00000020580.11	Rock2	protein_coding	7710.98804	0.486139569	0.079089212	6.146724117	7.91E-10	2.71E-08	6121.584759	7272.736676	5780.098689	7097.775193	5920.863978	6365.289894	9129.736391	8943.724904	8077.187431	10302.56693	9015.264295	8505.027334
ENSMUSG00000015932.9	Dstn	protein_coding	15179.32301	0.42883808	0.069769608	6.146488261	7.92E-10	2.71E-08	13346.2756	11649.83883	14269.32166	11821.51274	12169.61751	14374.5484	18029.6392	15814.78337	18200.2065	16917.50174	17810.90163	17747.72898
ENSMUSG00000058355.9	Abce1	protein_coding	3158.205792	0.310117463	0.050461015	6.145684208	7.96E-10	2.72E-08	2682.086281	2801.924672	2962.784872	2761.229252	2755.080213	2965.406238	3464.465691	3601.780577	3307.56049	3741.892309	3262.727415	3591.531488
ENSMUSG00000024803.10	Ankrd1	protein_coding	627.1065196	2.327320738	0.379033687	6.140142206	8.24E-10	2.81E-08	145.7520181	318.6135079	180.5595518	92.92598445	372.3263338	137.7802265	1049.092793	619.2115862	1501.868622	1359.938835	595.5269457	1151.681831
ENSMUSG00000024498.17	Tcerg1	protein_coding	1221.70163	0.3679649	0.059945668	6.138306786	8.34E-10	2.84E-08	1134.872551	1085.330506	1073.123166	1042.09854	1046.957412	1012.997801	1386.634371	1335.98384	1209.986028	1418.320047	1514.158936	1399.956356
ENSMUSG00000044468.15	Tent5c	protein_coding	1194.408735	-0.88413043	0.144040912	-6.138050745	8.35E-10	2.84E-08	1521.675984	1270.194493	1923.288181	1387.252196	1816.521607	1369.191	876.9296264	776.5032753	687.2508359	655.9300946	1129.811759	918.3557713
ENSMUSG00000010651.5	Acaa1b	protein_coding	98.57668221	-1.055402341	0.171980428	-6.136758441	8.42E-10	2.86E-08	160.700943	114.1556419	108.189529	119.4762657	113.1117976	182.4022316	61.06279797	47.78481694	75.62412673	59.0680504	71.80112111	69.54286449
ENSMUSG00000031652.12	N4bp1	protein_coding	1771.067062	0.336438318	0.054848876	6.133914496	8.57E-10	2.90E-08	1520.43024	1617.772865	1420.353074	1606.292017	1639.447781	1594.649553	1885.313887	1963.159563	1931.732079	2147.054948	2004.095998	1922.50274
ENSMUSG00000015748.14	Prpf3	protein_coding	693.2553967	0.375687327	0.061275356	6.131132469	8.73E-10	2.95E-08	630.9692064	595.4835348	548.2577484	668.1820787	600.5697826	596.5257532	777.7025797	752.6108668	738.9936595	819.3974899	770.8061531	819.5659077
ENSMUSG00000056201.9	Cfl1	protein_coding	5552.965756	0.372575718	0.060837227	6.124140425	9.12E-10	3.08E-08	4502.117892	4492.109698	5103.914132	5225.980364	4875.253134	4860.667194	6491.314662	5730.195965	6867.201403	6103.24065	5970.05204	6413.541933
ENSMUSG00000030203.18	Dusp16	protein_coding	2047.427252	0.587473274	0.095945576	6.122984515	9.18E-10	3.10E-08	1452.537206	1629.699574	1824.601787	1632.842298	1592.99115	1694.070512	2550.21991	1949.222324	2733.082475	2898.455496	2272.294303	2339.109994
ENSMUSG00000019066.14	Rab3d	protein_coding	1718.291596	-0.300893156	0.049155903	-6.121200915	9.29E-10	3.13E-08	1859.272538	1946.609266	1772.700053	2000.121189	1844.126272	1966.499596	1547.77231	1471.374155	1637.196007	1471.893395	1564.842081	1537.092285
ENSMUSG00000007655.17	Cav1	protein_coding	33170.01333	-0.52291403	0.085485525	-6.116989165	9.54E-10	3.21E-08	41371.77262	42798.14281	33077.48648	40033.39911	35138.04527	42283.65552	28987.86715	23757.01816	27927.85733	29083.45961	29064.67147	24516.78443
ENSMUSG00000057156.11	Homez	protein_coding	226.1971304	-0.63926032	0.104647746	-6.108686974	1.00E-09	3.37E-08	284.6524455	294.7600902	266.8187709	252.2276721	300.2848913	239.5497119	169.6188833	183.1751316	185.7434692	171.022611	219.6269587	146.8849287
ENSMUSG00000006345.11	Ggt1	protein_coding	44.70782846	1.230766255	0.20158478	6.105452277	1.03E-09	3.44E-08	26.16061863	38.33584988	20.46828927	30.97532815	25.58481137	21.91958148	55.97423147	57.73998714	67.66369234	53.57334804	54.90673967	83.19146407
ENSMUSG00000046879.8	Irgm1	protein_coding	1005.59144	-0.4316316	0.070734891	-6.10210317	1.05E-09	3.50E-08	1087.534289	1265.934954	1242.717563	1068.648821	1118.32557	1150.778028	911.7014975	905.9204878	792.0632221	848.9315151	758.135367	916.4059714
ENSMUSG00000047246.8	H2bc6	protein_coding	141.023816	-0.820927678	0.13458276	-6.099798225	1.06E-09	3.55E-08	168.1754055	229.1631915	179.8285415	181.426922	173.7074035	152.6542282	123.8217848	93.57859984	82.25782206	114.015074	101.3662886	92.29053045
ENSMUSG00000096606.3	Tpbgl	protein_coding	66.19810844	-1.754151737	0.287546606	-6.10040843	1.06E-09	3.54E-08	73.49888091	82.63505419	105.996498	95.13850789	57.90246783	197.2762333	35.61996548	19.91034039	38.4754329	24.72616063	35.90056055	27.29719915
ENSMUSG00000027993.17	Trim2	protein_coding	1125.75458	-0.336786386	0.055326308	-6.087273796	1.15E-09	3.83E-08	1286.853288	1261.675415	1151.341272	1292.113689	1274.527577	1286.209728	1072.839437	973.6156452	914.1232161	1015.146262	977.7623257	1002.847102
ENSMUSG00000027313.4	Chac1	protein_coding	136.5934611	1.354484235	0.222588771	6.0851418	1.16E-09	3.87E-08	64.15580283	92.00603972	53.36375418	79.65084381	62.6154594	109.5979074	151.8089005	129.4172125	250.7536834	243.8274174	257.6393169	144.2851955
ENSMUSG00000032423.13	Syncrip	protein_coding	3552.832762	0.325978865	0.053561609	6.086054336	1.16E-09	3.85E-08	3173.532188	3073.683253	3301.973666	2929.381034	3049.305544	3382.661128	3889.360993	3922.337057	3639.245257	4268.696898	4022.97458	3980.841542
ENSMUSG00000015087.15	Rabl6	protein_coding	1859.383252	0.334952413	0.055078584	6.081354796	1.19E-09	3.96E-08	1559.671168	1521.507286	1714.950237	1754.531087	1607.803409	1717.555778	1942.984308	2112.487116	2228.92163	2069.442277	2006.207796	2076.536935
ENSMUSG00000050751.16	Pgbd5	protein_coding	13.88301507	-2.164516193	0.35604101	-6.079401346	1.21E-09	4.00E-08	18.68615616	31.52058768	21.1992996	17.70018751	25.58481137	18.7882127	3.392377665	5.973102118	6.633695327	4.121026772	8.447190719	4.549533191
ENSMUSG00000008450.9	Nutf2	protein_coding	356.876092	0.497067915	0.081810772	6.075824759	1.23E-09	4.08E-08	279.0465987	286.2410125	285.8250395	303.1157112	319.8101421	307.6569829	388.4272427	426.0812844	474.9725854	416.223704	350.5584148	444.5543861
ENSMUSG00000097180.7	2700038G22Rik	lncRNA	58.59391629	0.997338377	0.164182677	6.074565223	1.24E-09	4.11E-08	41.10954356	37.48394211	40.93657855	46.46299223	31.64437195	39.92495198	83.96134721	103.53377	61.02999701	72.11796851	59.13033503	85.79119732
ENSMUSG00000045441.6	Gprin3	protein_coding	311.7511102	-1.146606391	0.18883304	-6.072064477	1.26E-09	4.17E-08	333.2364516	462.5859219	489.0459116	285.4155237	350.7812295	650.5418647	204.3907543	246.8882209	148.5947753	203.9908252	198.5089819	167.0328614
ENSMUSG00000021596.18	Mctp1	protein_coding	625.9694595	-1.232964631	0.20322427	-6.067014676	1.30E-09	4.29E-08	1042.687514	939.654276	538.7546141	927.0473211	802.5551355	1012.214959	267.9978355	334.4937186	315.7638976	429.9604599	614.5331248	285.9706577
ENSMUSG00000021700.11	Rab3c	protein_coding	334.9402303	-1.201017819	0.19794831	-6.067330513	1.30E-09	4.29E-08	523.2123726	400.3966543	508.7831905	438.079641	292.2054772	634.1021786	237.4664366	222.9958124	228.1991193	208.111852	213.2915656	112.4384632
ENSMUSG00000021816.12	Ppp3cb	protein_coding	2159.742784	0.31851016	0.052526041	6.063852441	1.33E-09	4.36E-08	1918.445366	1787.302512	1972.265874	1900.557634	2008.407692	1957.105489	2435.727164	2172.218137	2304.545757	2555.036599	2426.455534	2478.845656
ENSMUSG00000042903.9	Foxo4	protein_coding	1208.581872	-0.45179489	0.074501973	-6.064200302	1.33E-09	4.36E-08	1392.741506	1287.232648	1322.397689	1396.10229	1425.343307	1539.850599	977.852862	1081.131483	940.6579974	1075.587988	1159.376926	904.7071717
ENSMUSG00000014496.9	Ankrd28	protein_coding	1015.923033	0.466525569	0.077007445	6.058187831	1.38E-09	4.51E-08	840.2541555	836.5734352	820.1935916	745.620399	945.2914515	926.8851598	1231.433092	1168.736981	1022.915819	1224.631789	1131.923556	1296.61696
ENSMUSG00000044365.16	Cxxc4	protein_coding	58.68848098	-1.258722504	0.207784892	-6.057815316	1.38E-09	4.52E-08	80.97334337	106.4884719	71.63901246	59.73813286	107.7255215	66.54158664	39.01234315	47.78481694	21.22782505	29.5340252	35.90056055	37.69613216
ENSMUSG00000025348.11	Itga7	protein_coding	360.1068234	-0.784222666	0.129510046	-6.055303757	1.40E-09	4.58E-08	456.5650822	562.2591316	426.9100334	354.0037503	485.4381314	447.0028938	234.0740589	320.5564803	270.6547694	257.5641733	194.2853865	311.9679903
ENSMUSG00000089829.3	Gm16565	lncRNA	16.0019172	2.013853496	0.332655752	6.053866449	1.41E-09	4.62E-08	5.605846849	9.370985527	5.84808265	6.637570318	5.386276077	5.47989537	14.41760508	35.83861271	25.20804224	22.66564725	21.1179768	34.44646559
ENSMUSG00000092083.5	Kcnb2	protein_coding	27.71360263	1.31686673	0.217794136	6.046382866	1.48E-09	4.83E-08	13.08030931	13.6305244	18.27525828	17.70018751	19.52525078	14.87400172	38.16424873	41.81171482	45.10912823	46.70497008	25.34157216	38.34606547
ENSMUSG00000046865.8	Fbl	protein_coding	703.2542637	0.56483925	0.09342751	6.045748727	1.49E-09	4.84E-08	514.4921664	483.0317085	611.8556472	604.0188989	593.8369375	606.7027017	875.2334376	730.7094924	963.2125615	789.8634647	749.6881763	916.4059714
ENSMUSG00000017428.17	Psmd11	protein_coding	1883.417793	0.259510088	0.042937161	6.043950823	1.50E-09	4.89E-08	1724.732214	1703.81555	1640.387183	1823.119314	1700.716671	1713.641567	1987.085217	2060.720231	2169.218372	2047.463468	1947.077461	2083.036268
ENSMUSG00000026077.16	Npas2	protein_coding	87.15889185	-1.528575219	0.253000238	-6.041793602	1.52E-09	4.94E-08	161.3238149	195.0868805	103.0724567	68.58822662	146.1027386	98.63811667	48.34138173	55.7489531	26.53478131	32.96821418	54.90673967	54.59439829
ENSMUSG00000050705.16	2310061I04Rik	protein_coding	372.1801815	0.506572179	0.083836006	6.042417866	1.52E-09	4.93E-08	308.9444486	261.535687	314.3344424	365.0663675	317.7902885	286.5202437	446.9457574	422.0992163	485.586498	401.8001103	426.5831313	428.9559866
ENSMUSG00000023068.17	Nus1	protein_coding	2499.730619	0.381085062	0.063083916	6.040922753	1.53E-09	4.96E-08	2082.260668	2123.806083	2106.771774	2429.350736	2017.833675	2294.510476	2935.254775	2855.142812	2762.270734	3084.588539	2570.057776	2734.919381
ENSMUSG00000059824.13	Dbp	protein_coding	573.7185159	2.376058296	0.393298844	6.041355904	1.53E-09	4.95E-08	209.284949	144.8243218	201.7588514	205.7646799	196.5990768	155.0027548	823.4996782	722.7453562	1515.136013	1173.118954	183.7263981	1353.161158
ENSMUSG00000028890.14	Mtf1	protein_coding	917.9439145	0.372983481	0.061752921	6.039932611	1.54E-09	4.98E-08	739.971784	779.4956143	776.3329717	860.6716179	844.9720596	819.635779	1037.219471	1017.418394	1058.737774	1105.122013	914.4083953	1061.3411
ENSMUSG00000040483.16	Xaf1	protein_coding	755.2083487	-0.429414853	0.071104213	-6.039232196	1.55E-09	4.99E-08	792.2930213	865.5382996	880.8674491	865.0966648	864.4973104	944.8905303	691.1969493	657.0412329	616.9336654	706.7560914	555.4027898	621.9861806
ENSMUSG00000031271.15	Serpina7	protein_coding	46.84602534	1.251003812	0.207382041	6.032363299	1.62E-09	5.20E-08	30.52072173	25.55723325	21.1992996	33.18785159	22.89167333	33.66221442	73.78421422	43.80274886	55.72304075	64.56275276	101.3662886	55.89426492
ENSMUSG00000061244.15	Exoc5	protein_coding	2373.540037	0.363243698	0.060283469	6.025593861	1.68E-09	5.42E-08	2011.876147	2059.913	2084.841465	2234.648674	1955.8915	2131.679299	2816.521556	2572.415979	2490.289226	2991.178599	2601.734741	2531.490254
ENSMUSG00000032599.13	Ip6k2	protein_coding	1396.311488	-0.475493903	0.078956155	-6.022252499	1.72E-09	5.52E-08	1841.832126	1737.039954	1434.24227	1586.379306	1588.278158	1542.981968	1140.68699	1180.683185	1122.421249	1147.019118	1366.333099	1067.840433
ENSMUSG00000021484.9	Lman2	protein_coding	3272.591999	-0.365205641	0.060647672	-6.021758617	1.73E-09	5.53E-08	3522.340437	3593.346996	3369.957627	3962.62948	3797.997919	3870.371816	2933.558586	2773.510417	3133.757673	2912.192252	2793.90833	2607.532452
ENSMUSG00000023286.17	Ube2j2	protein_coding	891.6772566	0.402537075	0.066849471	6.02154466	1.73E-09	5.53E-08	794.7845088	749.6788421	772.6779201	827.4837663	733.8801155	728.8260843	1008.384261	931.8039304	1022.915819	944.4019686	1188.942094	996.3477689
ENSMUSG00000024456.17	Diaph1	protein_coding	4264.889949	-0.394837668	0.065572123	-6.021425693	1.73E-09	5.53E-08	4951.208511	4549.187519	4544.691229	4869.76409	4620.078305	5523.734533	3649.350273	3609.744713	3822.335248	3696.561015	4012.415591	3329.608363
ENSMUSG00000105843.3	Gm19439	TEC	263.8270949	-0.811392087	0.134764126	-6.020831461	1.74E-09	5.54E-08	358.7741983	263.2395025	388.1664859	311.9658049	306.3444519	374.9814118	190.8212437	221.0047784	163.1889051	165.5279087	255.5275192	166.3829281
ENSMUSG00000028671.17	Gale	protein_coding	183.7649146	-0.618758752	0.102890318	-6.013770451	1.81E-09	5.78E-08	209.9078209	230.8670071	220.0341097	216.8272971	206.0250599	247.3781339	157.7455614	141.3634168	159.2086879	116.0755874	154.1612306	145.5850621
ENSMUSG00000015755.17	Tab2	protein_coding	3099.592138	0.325970661	0.054208268	6.013301498	1.82E-09	5.78E-08	2841.541481	2758.477376	2507.365436	2734.678971	2798.843707	2858.156857	3375.415777	3257.331688	3420.333311	3620.322019	3763.223465	3259.415565
ENSMUSG00000036160.14	Surf6	protein_coding	480.9944348	0.37361198	0.06213142	6.01325357	1.82E-09	5.78E-08	424.1757449	414.0271787	404.9797235	407.1043128	428.2089481	438.3916296	541.932332	527.6240204	566.517581	588.6199906	511.0550385	519.2967171
ENSMUSG00000039648.15	Kyat1	protein_coding	391.02151	-0.459214368	0.076423721	-6.008793643	1.87E-09	5.94E-08	488.9544196	493.2546018	414.4828578	477.9050629	427.5356636	421.9519435	321.4277838	332.5026846	311.7836804	350.9741134	316.769652	334.7156562
ENSMUSG00000027091.15	Zc3h15	protein_coding	1699.265871	0.315228239	0.052481577	6.006455124	1.90E-09	6.02E-08	1557.17968	1425.241708	1541.700788	1617.354634	1411.877617	1550.81039	1979.452368	1752.109955	1834.880128	1856.522561	1925.959484	1938.101139
ENSMUSG00000047557.3	Lxn	protein_coding	418.2787941	0.633288921	0.105489889	6.003313948	1.93E-09	6.13E-08	299.6013705	305.8348913	334.0717214	325.2409456	362.9003507	340.5363552	516.4894995	559.480565	587.745406	561.1464788	401.2415591	425.0563867
ENSMUSG00000050846.10	Zfp623	protein_coding	382.5246432	0.475210883	0.079168556	6.00252054	1.94E-09	6.15E-08	323.8933735	303.279168	294.5971635	356.2162737	323.8498491	331.1422488	407.0853198	394.2247398	482.9330198	490.4021859	432.9185243	449.7538526
ENSMUSG00000004187.12	Kifc2	protein_coding	275.2193543	-0.721681677	0.120246579	-6.001681579	1.95E-09	6.17E-08	377.4603545	324.5768623	303.3692874	389.4041253	315.770435	338.9706708	199.3021878	197.1123699	167.1691222	205.3645008	295.6516752	188.4806608
ENSMUSG00000022122.16	Ednrb	protein_coding	2109.83553	-0.996700992	0.166096725	-6.000726329	1.96E-09	6.20E-08	2461.589639	3314.773153	2024.898617	3491.361987	2977.264102	2589.641984	1206.838354	1387.750725	1143.649074	1396.341238	2137.139252	1186.77823
ENSMUSG00000027195.11	Hsd17b12	protein_coding	1723.733059	0.442976362	0.073901559	5.994140938	2.05E-09	6.45E-08	1524.790343	1454.206572	1393.305691	1427.077618	1427.36316	1550.81039	2109.210813	1843.69752	2222.287935	1987.021742	1645.090392	2099.934534
ENSMUSG00000031665.8	Sall1	protein_coding	33.25826417	1.319072333	0.220190176	5.990604841	2.09E-09	6.58E-08	18.06328429	21.29769438	20.46828927	17.70018751	22.89167333	15.65684392	51.73375939	39.82068078	53.06956262	65.93642835	29.56516752	42.89559866
ENSMUSG00000001909.17	Trmt1	protein_coding	827.5088442	0.444467311	0.074229811	5.987719846	2.13E-09	6.69E-08	725.0228591	673.0071424	649.1371741	765.53311	694.1563294	699.0780808	877.7777209	862.117739	996.3810382	914.8679434	1131.923556	941.1034373
ENSMUSG00000021959.17	Lats2	protein_coding	2512.521616	0.42312497	0.070681218	5.986384846	2.15E-09	6.73E-08	2057.345794	2065.024447	2000.775276	2575.377283	2153.837146	2042.435289	2854.685805	2819.3042	2806.053123	2877.850363	3203.59708	2693.973583
ENSMUSG00000025220.9	Oga	protein_coding	3576.508353	-0.410499599	0.068573172	-5.986300297	2.15E-09	6.73E-08	4213.105343	3928.146751	3943.069726	4077.680699	3922.555553	4392.52756	2894.546243	3273.25996	2649.497914	3135.414536	3482.354374	3005.941573
ENSMUSG00000020358.18	Hnrnpab	protein_coding	1104.680428	0.328048133	0.054811286	5.985047164	2.16E-09	6.76E-08	984.1375579	980.5458492	1029.993557	1039.886016	909.6073725	953.5017944	1220.407865	1248.378343	1247.134722	1263.094706	1102.358389	1277.11896
ENSMUSG00000092564.4	BC051226	lncRNA	62.67316973	-1.039391091	0.173663388	-5.985090494	2.16E-09	6.76E-08	77.85898401	87.74650084	86.99022941	97.35103133	69.34830449	80.63274616	43.25281523	61.72205522	29.18825944	30.90770079	50.68314431	36.39626553
ENSMUSG00000028521.18	Slc35d1	protein_coding	521.9838742	0.430724526	0.071982564	5.983734134	2.18E-09	6.81E-08	446.5991323	488.1431552	415.2138681	486.7551566	427.5356636	418.0377325	570.7675422	561.4715991	561.2106247	631.8907717	608.1977317	647.9835131
ENSMUSG00000039275.10	Foxk2	protein_coding	1472.951394	0.300547582	0.050230363	5.983384623	2.19E-09	6.82E-08	1252.595335	1333.235668	1279.99909	1391.677243	1354.648433	1325.351837	1640.214601	1574.907925	1738.028176	1693.055166	1541.612306	1550.090952
ENSMUSG00000031701.7	Dnaja2	protein_coding	3958.778092	0.313989888	0.052513103	5.97926751	2.24E-09	6.97E-08	3402.749037	3330.107493	3774.93735	3418.348714	3563.694909	3687.186742	4307.47154	4177.189414	4831.983676	4451.395752	4236.266145	4324.006332
ENSMUSG00000057329.8	Bcl2	protein_coding	1011.876034	0.512075885	0.085640411	5.979372133	2.24E-09	6.97E-08	855.2030804	885.9840862	724.4312382	940.3224617	870.556871	733.5231374	1266.204964	1292.181091	1087.926034	1228.752816	1214.283666	1043.142967
ENSMUSG00000000278.11	Scpep1	protein_coding	1075.113785	0.536208842	0.0896987	5.977888696	2.26E-09	7.02E-08	826.5509743	858.7230374	823.8486433	938.1099383	925.0929162	906.5312627	1189.028372	1124.934232	1531.056882	1351.696781	1070.681424	1355.110958
ENSMUSG00000021890.7	Eaf1	protein_coding	1621.491124	0.354576018	0.059398403	5.969453764	2.38E-09	7.38E-08	1347.271859	1336.643299	1390.38165	1575.316689	1522.969561	1390.32774	1924.326231	1807.858908	1821.612737	1897.732829	1661.984774	1781.467211
ENSMUSG00000017999.17	Ddx27	protein_coding	763.8039978	0.394129119	0.066044907	5.96759292	2.41E-09	7.46E-08	668.9643906	664.4880646	616.9727195	723.4951646	671.2646561	624.7080722	779.3987686	804.3777518	948.6184318	882.586567	897.5140139	883.2593724
ENSMUSG00000034522.11	Zfp395	protein_coding	600.9164795	-0.6649688	0.111444857	-5.966796654	2.42E-09	7.49E-08	741.8403997	753.0864732	686.418701	823.0587194	701.562459	701.4266074	452.0343239	523.6419523	449.7645432	368.1450583	610.3095294	399.7089875
ENSMUSG00000046034.9	Otulin	protein_coding	556.0807389	0.485192283	0.081323768	5.966180549	2.43E-09	7.50E-08	465.2852885	408.9157321	451.7643847	511.0929145	454.467044	506.4989007	724.2726315	589.3460756	667.3497499	653.8695812	559.6263851	680.4801787
ENSMUSG00000056824.16	Zfp663	protein_coding	48.12525156	-1.503292554	0.252061031	-5.964002241	2.46E-09	7.60E-08	57.9270841	98.82130192	54.09476451	101.7760782	65.98188194	49.31905833	33.92377665	33.84757867	22.55456411	23.35248504	19.00617912	16.89826614
ENSMUSG00000038299.17	Wdr36	protein_coding	990.168863	0.372803059	0.062534998	5.961510637	2.50E-09	7.70E-08	843.3685148	856.167314	905.7218003	785.4458209	863.1507413	921.4052644	1050.788982	1049.274939	1213.966245	1200.592466	1058.010638	1134.133631
ENSMUSG00000044768.17	Macir	protein_coding	865.4805354	0.369673036	0.062049621	5.957700178	2.56E-09	7.87E-08	787.3100463	715.6025311	779.2570131	776.5957272	786.3963072	688.1182901	1010.08045	925.8308282	896.8756083	956.0782111	1051.675244	1011.946168
ENSMUSG00000026694.20	Eef1aknmt	protein_coding	326.8960026	0.407713883	0.06845374	5.956049731	2.58E-09	7.93E-08	274.0636237	270.0547647	269.0118019	294.2656174	280.086356	304.5256142	361.2882213	362.3681951	363.5265039	373.6397607	378.0117847	391.9097878
ENSMUSG00000026974.12	Zmynd19	protein_coding	383.7158073	0.559324345	0.093905969	5.956217157	2.58E-09	7.93E-08	290.2582924	248.7570703	343.5748557	362.853844	292.8787617	334.2736176	442.7052853	422.0992163	501.5073667	467.7365386	437.1421197	460.8027189
ENSMUSG00000038780.15	Smurf1	protein_coding	1664.947057	0.442475553	0.074299405	5.955304131	2.60E-09	7.96E-08	1360.352169	1470.39282	1289.502224	1402.739861	1469.780085	1481.920277	1713.998815	1758.083057	2158.60446	2140.873408	1845.711172	1887.406341
ENSMUSG00000108481.2	Gm33248	lncRNA	103.891343	-1.207648251	0.20281575	-5.954410602	2.61E-09	7.99E-08	133.2945806	159.306754	122.0787253	101.7760782	127.2507723	223.1100258	54.27804264	75.65929349	86.23803926	65.24959056	46.45954895	51.99466504
ENSMUSG00000025351.15	Cd63	protein_coding	4522.092441	0.60677129	0.101938343	5.952336182	2.64E-09	8.08E-08	3210.281629	3444.263135	3963.538016	3838.728167	3041.22613	4022.243202	5655.093568	4712.777571	6260.88165	4917.071777	4931.047582	6267.956871
ENSMUSG00000020571.14	Pdia6	protein_coding	5000.976874	-0.424616525	0.071379505	-5.948717741	2.70E-09	8.25E-08	5369.155537	5721.412618	5481.846474	5936.200388	5325.007187	6570.394549	4524.583711	4113.476325	4667.468032	4072.948126	3809.683014	4419.546529
ENSMUSG00000040564.15	Apoc1	protein_coding	138.9866588	-1.058387091	0.178024323	-5.945182504	2.76E-09	8.42E-08	172.5355086	230.0150993	138.8919629	196.9145861	160.9149978	223.1100258	95.83466904	109.5068722	92.87173458	96.15729135	97.14269327	53.94446498
ENSMUSG00000073968.5	Trim68	protein_coding	508.5366679	-0.370823789	0.062375735	-5.945000671	2.76E-09	8.42E-08	620.3803846	570.7782094	576.036141	515.5179614	571.6185487	571.4748029	464.7557401	453.9557609	427.2099791	427.8999465	466.7072872	436.105253
ENSMUSG00000043953.13	Ccrl2	protein_coding	786.0643902	-0.778866668	0.13117148	-5.937774488	2.89E-09	8.79E-08	970.4343767	1232.710551	671.7984944	1170.424899	1011.273333	907.3141049	525.8185381	625.1846883	618.2604045	627.769745	517.3904315	554.393116
ENSMUSG00000046798.15	Cldn12	protein_coding	1174.928996	0.417562248	0.070329267	5.937247268	2.90E-09	8.81E-08	1097.500239	978.8420336	978.8228335	964.6602195	898.1615358	1120.247182	1295.040174	1258.333513	1374.501672	1477.388098	1313.538157	1342.112291
ENSMUSG00000021079.17	Timm9	protein_coding	316.9438682	0.523575287	0.088197737	5.936380042	2.91E-09	8.84E-08	248.525877	267.4990414	298.9832255	276.5654299	237.6694319	241.1153963	375.7058264	330.5116505	355.5660695	373.6397607	373.7881893	423.7565201
ENSMUSG00000027132.4	Katnbl1	protein_coding	659.6765165	0.447478852	0.075385294	5.935890529	2.92E-09	8.86E-08	551.2416068	569.0743938	567.264017	628.3566568	481.3984244	573.0404873	829.4363391	692.8798457	756.2412673	808.4080851	699.005032	759.7720429
ENSMUSG00000056851.15	Pcbp2	protein_coding	3555.080847	0.342824448	0.057770387	5.934259132	2.95E-09	8.93E-08	3281.911894	3089.8695	3011.762565	3068.77001	3117.30728	3230.789742	3662.07169	3639.610224	4254.852183	4175.973796	4303.843671	3824.207614
ENSMUSG00000025746.12	Il6	protein_coding	16.60134719	3.732630876	0.629176132	5.932569098	2.98E-09	9.01E-08	2.491487488	3.407631101	3.655051656	0	2.019853529	1.565684392	13.56951066	31.85654463	13.26739065	15.1104315	14.78258376	97.48999696
ENSMUSG00000091512.6	Lamtor3	protein_coding	1365.784627	0.356907995	0.06018941	5.929747403	3.03E-09	9.16E-08	1227.68046	1096.405307	1236.13847	1263.350884	1132.464545	1247.067618	1574.063237	1419.60727	1665.057527	1526.840419	1423.351636	1577.388151
ENSMUSG00000023886.11	Smoc2	protein_coding	288.4595943	-0.881248999	0.148629679	-5.929159021	3.04E-09	9.18E-08	379.951842	347.5783723	414.4828578	292.053094	376.3660409	438.3916296	250.1878528	169.2378933	253.4071615	180.6383402	133.0432538	226.1767929
ENSMUSG00000029193.8	Cckar	protein_coding	1241.51784	-0.965486563	0.162918448	-5.926195443	3.10E-09	9.34E-08	1838.094895	1317.901328	2093.613589	1431.502665	1748.519872	1426.338481	997.3590336	870.0818751	804.0038737	610.5988001	629.3157085	1130.883965
ENSMUSG00000031918.17	Mtmr2	protein_coding	2190.507233	0.331059082	0.055881282	5.924328689	3.14E-09	9.43E-08	2034.299534	2053.949646	1801.940466	1871.79483	1920.207421	1968.06528	2406.043859	2273.760873	2470.38814	2680.727915	2329.312841	2475.595989
ENSMUSG00000032314.15	Etfa	protein_coding	1725.123987	0.408705776	0.069006955	5.922675165	3.17E-09	9.51E-08	1401.461712	1340.05093	1578.982315	1427.077618	1645.507342	1500.708489	1911.604814	1887.500269	2036.544465	1852.401534	1919.624091	2200.024265
ENSMUSG00000004317.15	Clcn5	protein_coding	551.2323365	0.531704946	0.089790049	5.921646711	3.19E-09	9.55E-08	442.2390292	442.1401353	489.0459116	378.3415081	405.9905593	541.7267995	622.5013016	670.9784712	673.9834453	697.8272001	578.6325642	671.3811124
ENSMUSG00000045140.9	Pigw	protein_coding	153.3956103	0.619002404	0.10453227	5.921639331	3.19E-09	9.55E-08	117.099912	142.2685985	138.1609526	101.7760782	118.4980737	106.4665386	201.8464711	179.1930635	173.8028176	193.0014205	179.5028028	189.1305941
ENSMUSG00000021814.18	Anxa7	protein_coding	3735.940914	0.418058291	0.070655186	5.916880465	3.28E-09	9.80E-08	3178.515163	3083.906146	3125.069166	3205.946464	3164.437195	3449.985557	4435.533797	3753.099164	4518.873257	4351.804271	3752.664477	4811.456316
ENSMUSG00000036432.9	Siah2	protein_coding	290.6459751	0.793548385	0.134109534	5.917166064	3.28E-09	9.80E-08	220.4966427	195.0868805	220.0341097	258.8652424	227.5701643	166.7453877	396.0600924	292.6820038	400.6751978	375.0134363	280.8690914	453.6534525
ENSMUSG00000004356.9	Utp20	protein_coding	877.5399143	0.544997445	0.092137626	5.915036762	3.32E-09	9.90E-08	743.0861434	708.7872689	695.9218353	588.5312349	680.6906392	861.1264153	959.1947848	1013.436326	1061.391252	1153.200658	927.0791814	1138.033231
ENSMUSG00000034758.13	Tle6	protein_coding	191.0569688	-0.656894894	0.11108229	-5.913587969	3.35E-09	9.98E-08	237.9370551	255.5723325	236.8473473	245.5901018	222.1838882	203.5389709	159.4417503	113.4889402	177.7830348	133.2465323	173.1674097	133.8862625
ENSMUSG00000026434.13	Nucks1	protein_coding	3301.061661	0.269223636	0.045536509	5.912258988	3.37E-09	1.00E-07	2882.028152	2882.855911	3153.578569	3234.709268	3018.334457	2813.534852	3726.526865	3553.99576	3558.314174	3628.564073	3609.062235	3551.235622
ENSMUSG00000007950.10	Abhd8	protein_coding	300.7226657	-0.531076808	0.089838962	-5.911430807	3.39E-09	1.01E-07	317.6646548	385.9142221	363.3121346	384.9790784	366.2667732	319.3996159	272.2383076	232.9509826	240.1397709	215.6670677	253.4157216	256.7236586
ENSMUSG00000021456.9	Fbp2	protein_coding	14.62408685	2.565219534	0.433944342	5.911402186	3.39E-09	1.01E-07	3.737231233	3.407631101	2.924041325	0	7.406129606	6.262737566	11.87332183	27.87447655	34.4952157	36.40240315	10.5589884	30.54686571
ENSMUSG00000000567.6	Sox9	protein_coding	60.57803557	2.039480835	0.345041588	5.910826124	3.40E-09	1.01E-07	19.30902803	20.4457866	27.04738225	19.91271095	41.07035509	14.87400172	100.0751411	79.64136157	102.158908	100.2783181	25.34157216	176.7818611
ENSMUSG00000031530.7	Dusp4	protein_coding	334.7706765	0.890610534	0.15079599	5.906062439	3.50E-09	1.04E-07	245.4115176	254.7204248	147.6640869	265.5028127	257.8679672	242.6810807	360.4401269	386.2606036	493.5469324	547.4097229	373.7881893	441.9546529
ENSMUSG00000022056.10	Adam7	protein_coding	52.38478193	-1.213453506	0.205524082	-5.904191339	3.54E-09	1.05E-07	77.23611214	56.22591316	81.87315709	97.35103133	57.90246783	74.3700086	42.40472081	37.82964675	29.18825944	32.96821418	12.67078608	28.59706577
ENSMUSG00000043702.10	Pde12	protein_coding	491.8221263	0.389538551	0.066020139	5.900298866	3.63E-09	1.07E-07	404.8667169	425.9538876	418.8689198	469.0549691	420.129534	436.043103	547.8689929	559.480565	525.3886699	594.8015308	504.7196454	594.6889814
ENSMUSG00000052387.17	Trpm3	protein_coding	57.17370393	-1.212109324	0.205437955	-5.900123573	3.63E-09	1.07E-07	110.2483214	89.45031639	80.41113643	53.10056254	86.18041723	57.93032249	42.40472081	33.84757867	25.20804224	31.59453859	38.01235823	37.69613216
ENSMUSG00000035357.18	Pdzrn3	protein_coding	510.2004016	0.514097443	0.087153843	5.898735213	3.66E-09	1.08E-07	427.9129761	456.6225675	430.5650851	342.9411331	460.5266046	386.7240447	591.1218082	655.0501989	677.9636625	587.246315	570.1853735	535.5450499
ENSMUSG00000033610.17	Pank1	protein_coding	446.7921108	-0.488140865	0.082791449	-5.896029997	3.72E-09	1.10E-07	573.6649942	532.4423595	490.5079322	517.7304848	566.9055571	443.871525	362.9844102	420.1081823	371.4869383	355.0951402	348.4466171	378.2611882
ENSMUSG00000020307.16	Cdc34	protein_coding	614.6723196	0.553216979	0.093831461	5.895858118	3.73E-09	1.10E-07	442.2390292	447.251582	548.9887587	564.193477	480.7251399	517.4586914	697.1336102	678.9426074	858.4001754	674.474715	660.9926737	805.2673748
ENSMUSG00000041895.16	Wipi1	protein_coding	586.9197468	-0.489947783	0.083131632	-5.893638483	3.78E-09	1.11E-07	711.3196779	774.3841676	581.1532133	725.7076881	700.21589	621.5767034	470.692401	515.6778162	440.4773697	504.1389418	508.9432408	488.7498514
ENSMUSG00000031392.19	Irak1	protein_coding	2107.75117	0.321405813	0.05457127	5.889652484	3.87E-09	1.14E-07	1840.586382	1971.314592	1791.706322	2075.346986	1801.036063	1791.142944	2391.626254	2225.976056	2502.229877	2375.771934	2213.163968	2313.112661
ENSMUSG00000038572.8	Bpifb5	protein_coding	93.69517893	-1.082316109	0.183788449	-5.888923459	3.89E-09	1.14E-07	128.3116057	74.11597644	149.1261076	121.6887892	146.7760231	144.8258062	59.36660914	51.76688502	80.93108299	59.0680504	48.57134663	59.7938648
ENSMUSG00000089715.13	Cbx6	protein_coding	3896.186723	-0.355705499	0.0604261	-5.886620191	3.94E-09	1.15E-07	4092.891072	4385.621226	4606.096097	4750.287824	4331.23925	4086.436262	3556.059887	3540.058522	3587.502433	3052.994	3269.062808	3495.991291
ENSMUSG00000025364.14	Pa2g4	protein_coding	1610.677791	0.3022747	0.051385853	5.882449811	4.04E-09	1.18E-07	1431.359562	1488.282883	1371.375381	1455.840423	1409.184479	1500.708489	1610.531297	1785.957533	1874.6823	1847.59367	1763.351063	1789.266411
ENSMUSG00000059562.15	Ccdc154	protein_coding	69.67345548	-1.189884043	0.202304651	-5.881644513	4.06E-09	1.19E-07	106.5110901	97.11748637	119.154684	97.35103133	103.01253	59.49600688	47.49328731	45.7937829	30.51499851	32.96821418	40.12415591	56.54419823
ENSMUSG00000005373.14	Mlxipl	protein_coding	105.4682936	-1.196489943	0.203849759	-5.869469501	4.37E-09	1.27E-07	123.9515025	122.6747196	119.8856943	238.9525314	168.9944119	108.8150652	57.67042031	81.63239561	47.76260636	54.26018583	67.57752575	73.44246437
ENSMUSG00000004665.11	Cnn2	protein_coding	8364.005142	0.567469189	0.096724405	5.866866659	4.44E-09	1.29E-07	6195.706512	6118.401641	7422.678903	7038.03706	6102.650795	7566.169822	9574.98596	8089.571301	11847.77985	10114.37337	10755.38558	9542.320902
ENSMUSG00000060950.13	Trmt61a	protein_coding	123.7933202	0.765778016	0.130573934	5.864708147	4.50E-09	1.31E-07	76.61324027	84.33886974	114.0376117	88.50093757	93.58654684	92.3753791	131.4546345	145.3454849	193.7039036	164.8410709	149.9376353	150.7845286
ENSMUSG00000050628.7	Ubald2	protein_coding	248.5999581	-0.552044413	0.094140861	-5.864025546	4.52E-09	1.31E-07	286.5210612	260.6837792	298.2522151	298.6906643	292.2054772	329.5765644	195.9098102	226.9778805	230.8525974	195.0619339	194.2853865	174.1821279
ENSMUSG00000052144.9	Ppp4r2	protein_coding	2824.393764	0.29303719	0.049997433	5.861044712	4.60E-09	1.33E-07	2559.380522	2440.715776	2485.435126	2690.428502	2413.724967	2661.663466	3265.163503	3040.308978	2896.27138	3291.326715	3100.118994	3048.187238
ENSMUSG00000052373.15	Mpp3	protein_coding	274.0159162	1.141372291	0.194795675	5.859330752	4.65E-09	1.35E-07	157.5865836	197.6426038	135.2369113	219.0398205	144.7561696	177.7051784	380.7943929	189.1482337	330.3580273	458.8076473	511.0550385	386.0603879
ENSMUSG00000029730.17	Mcm7	protein_coding	509.604738	-0.419753736	0.071677244	-5.856164546	4.74E-09	1.37E-07	600.4484847	535.8499906	576.7671513	586.3187114	583.7376698	614.5311237	427.4395858	499.7495438	453.7447604	455.3734583	373.7881893	407.5081873
ENSMUSG00000024580.9	Grpel2	protein_coding	1759.913104	0.529569628	0.090485317	5.852547619	4.84E-09	1.40E-07	1587.700402	1361.348625	1329.707792	1356.276868	1257.695464	1748.086623	1988.781406	1933.294052	2213.000761	2313.956533	2078.008917	1951.099806
ENSMUSG00000021238.12	Aldh6a1	protein_coding	2305.913425	-0.448972393	0.076739732	-5.850585876	4.90E-09	1.41E-07	2913.171746	2652.840812	2430.609351	2489.088869	2584.739232	2891.819071	1877.681038	1710.29824	1894.583385	1934.82207	2293.41228	1997.895004
ENSMUSG00000091618.4	H60c	protein_coding	76.76775113	1.044422007	0.178530733	5.850096444	4.91E-09	1.42E-07	62.91005908	49.41065096	42.39859921	53.10056254	48.47648469	48.53621614	123.8217848	103.53377	119.4065159	107.1466961	50.68314431	111.7885298
ENSMUSG00000022558.17	Mroh1	protein_coding	1617.799958	0.425245325	0.072741151	5.846007666	5.04E-09	1.45E-07	1403.9532	1239.525813	1369.913361	1320.876493	1493.345042	1457.652169	1650.391734	1690.387899	2057.772291	1954.740366	1833.040386	1942.000739
ENSMUSG00000040888.11	Gfer	protein_coding	241.693491	0.511524941	0.087509073	5.84539318	5.05E-09	1.45E-07	191.2216647	178.9006328	209.0689547	232.3149611	185.8265247	199.6247599	274.7825909	288.6999357	307.8034632	264.4325512	308.3224612	259.3233919
ENSMUSG00000033307.8	Mif	protein_coding	396.9606843	0.812816973	0.139129362	5.842167056	5.15E-09	1.48E-07	257.2460832	251.3127937	315.7964631	327.453469	282.1062095	302.9599298	510.5528386	434.0454206	673.9834453	467.0497008	354.7820102	586.2398484
ENSMUSG00000001376.18	Vps50	protein_coding	975.8326403	0.294740053	0.050460075	5.841054554	5.19E-09	1.49E-07	909.3929333	856.167314	896.218666	823.0587194	834.1995074	931.582213	1075.38372	1099.05079	1072.005165	1114.050904	1045.339851	1053.5419
ENSMUSG00000034158.10	Lrrc58	protein_coding	6695.76651	0.374764386	0.064174384	5.839781611	5.23E-09	1.50E-07	5873.058882	6265.781686	5426.289688	5624.234583	5792.939921	6003.616799	7887.278071	7597.785894	7027.73683	8573.796199	7416.633451	6860.046119
ENSMUSG00000025582.5	Nptx1	protein_coding	670.1075468	1.103743689	0.189064082	5.837934303	5.29E-09	1.51E-07	376.8374826	342.4669256	351.6159693	526.5805786	669.2448026	290.4344546	941.3848021	874.0639432	1048.123862	1080.395852	870.060644	670.0812457
ENSMUSG00000013160.8	Atp6v0d1	protein_coding	2102.463197	0.36146913	0.061934893	5.836276048	5.34E-09	1.52E-07	1796.362479	1741.299492	1806.326528	1933.745486	1817.194891	1959.454016	2303.424435	2239.913294	2730.428997	2366.843043	2202.60498	2331.960727
ENSMUSG00000056962.12	Jmjd6	protein_coding	838.688565	0.632935373	0.108447774	5.836315004	5.34E-09	1.52E-07	625.9862315	559.7034083	616.2417092	893.8594695	613.3621883	659.1531288	1015.169016	872.0729092	1064.044731	1046.7408	948.1971582	1149.732031
ENSMUSG00000050671.13	Ism2	protein_coding	20.03599742	-1.997788468	0.342472946	-5.833419813	5.43E-09	1.55E-07	37.37231233	28.11295658	24.85435126	19.91271095	26.93138039	50.88474273	10.177133	7.964136157	6.633695327	5.494702363	16.89438144	5.199466504
ENSMUSG00000013495.16	Tmem175	protein_coding	333.196066	-0.416493223	0.071401919	-5.833081623	5.44E-09	1.55E-07	408.6039481	355.2455422	356.7330416	365.0663675	394.5447226	400.032362	287.5040071	284.7178676	293.2093335	276.1087937	289.3162821	287.2705244
ENSMUSG00000027605.19	Acss2	protein_coding	624.1284555	-0.551016108	0.094463876	-5.833088071	5.44E-09	1.55E-07	855.8259523	687.4895745	736.1274035	721.2826412	767.544341	681.8555525	459.6671736	445.9916248	513.4480183	459.4944851	559.6263851	601.1883146
ENSMUSG00000022707.17	Gbe1	protein_coding	936.7082218	0.525721037	0.0901517	5.831515527	5.49E-09	1.56E-07	830.2882055	793.9780464	682.032639	825.2712429	805.2482735	678.7241837	1116.092252	1170.728015	1180.797768	1236.994869	912.2965976	1008.046569
ENSMUSG00000029438.10	Bcl7a	protein_coding	718.3380523	-0.432730088	0.074219428	-5.830415263	5.53E-09	1.57E-07	875.1349803	808.4604786	783.643075	829.6962897	849.6850512	805.5446194	553.8056538	583.3729735	559.8838856	596.8620442	669.4398645	704.5277113
ENSMUSG00000059772.13	Slx1b	protein_coding	282.6389364	-0.604268025	0.103652074	-5.829772635	5.55E-09	1.57E-07	354.4140952	337.355479	323.1065664	391.6166488	290.8589082	340.5363552	220.5045482	234.9420166	225.5456411	208.7986898	278.7572937	185.2309942
ENSMUSG00000029490.5	Mfsd7a	protein_coding	168.9992504	-0.77541896	0.133014098	-5.8295998	5.56E-09	1.57E-07	214.8907959	182.3082639	206.1449134	216.8272971	183.8066711	273.9947685	129.7584457	111.4979062	122.059994	100.2783181	149.9376353	136.4859957
ENSMUSG00000024999.8	Noc3l	protein_coding	474.7082729	0.395951931	0.067924302	5.829311711	5.57E-09	1.57E-07	424.1757449	427.6577031	367.6981966	407.1043128	432.9219397	409.4264684	541.932332	515.6778162	539.9827996	577.6305859	492.0488594	560.2425158
ENSMUSG00000047879.18	Usp14	protein_coding	1454.066656	0.31928926	0.054775699	5.82903128	5.58E-09	1.57E-07	1249.480975	1277.009755	1268.302925	1294.326212	1269.814585	1417.727217	1573.215142	1547.033448	1702.206221	1685.49995	1486.705566	1677.477881
ENSMUSG00000000826.17	Dnajc5	protein_coding	3669.474316	0.315747096	0.054179184	5.82783044	5.62E-09	1.58E-07	3189.726857	3290.919735	3087.787639	3294.447401	3305.826942	3455.465452	3897.841937	3804.866049	4451.209565	4346.996407	4010.303794	3898.300012
ENSMUSG00000041347.6	Bdkrb1	protein_coding	75.19021463	1.642075057	0.281796191	5.827172656	5.64E-09	1.59E-07	31.76646548	46.85492763	27.04738225	44.25046879	41.7436396	30.53084564	87.35372488	117.4710083	112.7728206	81.73369765	59.13033503	221.6272597
ENSMUSG00000028633.8	Ctps	protein_coding	1454.593002	0.699360428	0.120042567	5.825936973	5.68E-09	1.60E-07	981.0231986	1108.332015	1265.378883	845.1839538	1030.798584	1416.161532	1680.923133	1604.773436	2100.227941	1934.82207	1634.531404	1852.959875
ENSMUSG00000041168.11	Lonp1	protein_coding	1503.546331	0.397242864	0.0682232	5.822694666	5.79E-09	1.63E-07	1240.760769	1208.005225	1226.635336	1486.815751	1314.251363	1326.13468	1637.670318	1521.150006	1852.127735	1670.389518	1824.593195	1734.022079
ENSMUSG00000023348.12	Trip6	protein_coding	642.7320129	0.532000577	0.091465287	5.816420547	6.01E-09	1.69E-07	480.8570853	456.6225675	540.2166348	612.8689927	503.6168132	569.9091185	711.5512153	714.7812201	907.4895208	708.8166048	722.2348065	783.8195755
ENSMUSG00000039254.17	Pomt1	protein_coding	331.8716291	-0.484534415	0.08333615	-5.814216469	6.09E-09	1.71E-07	403.6209731	416.582902	367.6981966	402.679266	387.138593	342.8848817	299.3773289	304.628208	237.4862927	260.9983622	285.0926868	274.2718581
ENSMUSG00000019210.11	Atp6v1e1	protein_coding	2615.226911	0.37742227	0.06494256	5.811632189	6.19E-09	1.73E-07	2367.535986	2071.839709	2449.61562	2258.986432	2068.330014	2435.422071	3017.519933	2833.241438	3239.896798	2784.440422	2846.703272	3009.191239
ENSMUSG00000057933.11	Gsta2	protein_coding	190.0482415	0.669797738	0.115312646	5.808536714	6.30E-09	1.76E-07	156.3408399	161.8624773	162.2842935	150.4515939	134.6569019	117.4263294	240.0107198	203.085472	238.8130318	201.9303118	240.7449355	272.9719915
ENSMUSG00000030157.6	Clec2d	protein_coding	3638.88433	-0.51323892	0.088431396	-5.803808843	6.48E-09	1.81E-07	3503.654281	4202.461055	4290.299634	5325.543918	3949.486933	4419.927037	3179.505967	3104.022067	2896.27138	3013.157408	2878.380237	2903.902043
ENSMUSG00000046182.9	Gsg1l	protein_coding	60.78622569	1.835913113	0.31642289	5.802086927	6.55E-09	1.83E-07	31.76646548	15.33433995	33.62647523	6.637570318	47.12991567	21.13673929	111.1003685	63.71308926	147.2680363	103.7125071	57.01853735	90.99066382
ENSMUSG00000028683.15	Eif2b3	protein_coding	424.3903835	0.431088076	0.074321413	5.80032132	6.62E-09	1.84E-07	353.7912234	363.76462	334.8027317	378.3415081	346.068238	396.1181511	428.2876802	473.8661013	490.8934542	523.3704001	506.8314431	496.5490512
ENSMUSG00000003355.8	Fkbp11	protein_coding	130.3534073	0.840372196	0.144996696	5.795802391	6.80E-09	1.89E-07	75.36749652	102.228933	107.4585187	95.13850789	72.71472704	112.7292762	178.0998274	159.2827231	195.0306426	170.3357732	120.3724677	175.4819945
ENSMUSG00000055912.9	Tmem150a	protein_coding	513.0396894	0.660599571	0.114043562	5.792519624	6.93E-09	1.93E-07	417.9470262	380.8027755	410.0967958	449.1422582	383.7721705	355.4103569	673.3869665	523.6419523	776.1423533	572.8227213	498.3842524	714.9266443
ENSMUSG00000113184.2	Gm49654	lncRNA	273.1113323	0.638750239	0.110275392	5.792318912	6.94E-09	1.93E-07	206.7934615	190.8273416	217.8410787	168.1517814	232.9564403	259.1207668	280.7192518	312.5923442	359.5462867	369.5187339	323.105045	356.1634555
ENSMUSG00000021806.5	Nid2	protein_coding	298.7213604	-0.977963596	0.168949155	-5.78850837	7.10E-09	1.97E-07	345.693889	473.660723	252.9295746	431.4420707	478.0320018	389.0725713	180.6441107	230.9599486	196.3573817	206.0513386	255.5275192	144.2851955
ENSMUSG00000032469.13	Dbr1	protein_coding	383.8074517	0.378849069	0.065501098	5.783858276	7.30E-09	2.02E-07	328.2534766	319.4654157	337.726773	367.2788909	308.3643054	351.4961459	428.2876802	442.0095567	415.2693275	440.9498646	426.5831313	440.0048529
ENSMUSG00000039523.17	Cep104	protein_coding	1474.757782	0.382172872	0.066112611	5.780635	7.44E-09	2.06E-07	1301.179341	1256.563968	1217.132201	1150.512188	1445.541842	1303.432256	1544.379932	1630.656878	1776.503609	1792.646646	1604.966237	1673.578281
ENSMUSG00000025198.17	Erlin1	protein_coding	1178.184774	0.49523687	0.08569126	5.779316024	7.50E-09	2.07E-07	1007.183817	869.7978384	1003.677185	955.8101258	858.4377498	1175.046136	1408.684825	1296.16316	1464.719928	1503.487934	1305.090966	1290.117626
ENSMUSG00000064294.13	Aox3	protein_coding	3476.811711	-0.708642766	0.12272812	-5.774086393	7.74E-09	2.14E-07	4767.461309	4794.536959	4109.009072	3290.022354	3837.04842	5085.342904	2281.37398	2660.021476	3050.173112	2720.564507	2120.24487	3005.941573
ENSMUSG00000037440.9	Vnn1	protein_coding	710.6410502	1.45838994	0.252659994	5.772144273	7.83E-09	2.16E-07	359.3970702	362.0608044	475.1567153	236.740008	326.5429872	514.3273226	1050.788982	774.5122413	1289.590372	1106.495688	428.694929	1603.385483
ENSMUSG00000030888.15	Rrp8	protein_coding	477.0726387	0.501672096	0.086915775	5.771933727	7.84E-09	2.16E-07	372.4773795	329.688309	410.8278061	480.1175863	385.792024	405.5122574	530.0590102	495.7674758	602.3395357	553.5912631	574.4089689	584.2900484
ENSMUSG00000024511.16	Rab27b	protein_coding	744.588124	-0.731849888	0.126801633	-5.771612497	7.85E-09	2.16E-07	899.4269833	972.8786792	1003.677185	630.5691802	850.3583357	1207.925508	555.5018427	629.1667564	549.2699731	554.2781009	582.8561596	499.1487844
ENSMUSG00000087502.2	Gm16091	lncRNA	187.4597878	1.065993962	0.184803014	5.768271509	8.01E-09	2.20E-07	111.4940651	141.4166907	124.2717563	90.71346101	113.7850821	147.1743328	252.7321361	228.9689145	216.2584677	352.347789	149.9376353	320.4171233
ENSMUSG00000032064.18	Dixdc1	protein_coding	771.1403268	-0.659548081	0.114344599	-5.768073776	8.02E-09	2.20E-07	1042.064642	989.9168347	1035.110629	725.7076881	962.7968488	911.2283159	558.8942203	559.480565	557.2304075	561.1464788	561.7381828	788.3691087
ENSMUSG00000034917.9	Tjp3	protein_coding	486.4671726	-0.712207896	0.123495405	-5.767080139	8.07E-09	2.21E-07	596.0883816	676.4147735	712.0040626	526.5805786	624.1347404	493.1905833	395.211998	370.3323313	395.3682415	314.5717103	287.2044844	446.5041861
ENSMUSG00000059486.12	Kbtbd2	protein_coding	1728.8127	0.386253906	0.067010272	5.76409996	8.21E-09	2.25E-07	1574.620093	1622.032404	1266.109894	1520.003603	1470.453369	1545.330494	1924.326231	1925.329916	1966.227295	2128.510328	1906.953305	1895.855474
ENSMUSG00000017765.18	Slc12a4	protein_coding	1643.967581	0.504138521	0.08754102	5.758883344	8.47E-09	2.32E-07	1266.921388	1374.127241	1198.856943	1511.153509	1430.729583	1392.676266	1758.947819	1708.307206	2174.525328	2182.770514	1727.450502	2001.144671
ENSMUSG00000080242.6	Atp6v0c-ps2	processed_pseudogene	57.22501266	0.874641783	0.15189835	5.758072957	8.51E-09	2.32E-07	39.86379981	33.22440323	38.74354755	48.67551566	39.05050156	43.05632077	72.9361198	83.62342965	79.60434393	74.86531969	73.91291879	59.14393149
ENSMUSG00000057706.8	Mex3b	protein_coding	181.6594515	-0.72457276	0.12589706	-5.755279452	8.65E-09	2.36E-07	217.3822834	214.6807593	226.6132027	265.5028127	243.7289925	189.4478114	148.4165228	187.1571997	136.6541237	127.7518299	105.589884	116.9879963
ENSMUSG00000021116.11	Eif2s1	protein_coding	1248.839807	0.391919351	0.068140498	5.751636113	8.84E-09	2.41E-07	1033.967308	1082.774782	1134.528034	964.6602195	1069.175801	1194.617191	1345.077744	1320.055568	1539.017316	1511.04315	1317.761752	1473.398821
ENSMUSG00000038028.10	Tigar	protein_coding	361.807442	0.424545624	0.073859338	5.748029133	9.03E-09	2.46E-07	292.126908	285.3891047	348.691928	311.9658049	319.1368576	302.1770876	441.8571909	412.1440461	396.6949806	425.8394331	386.4589754	419.2069869
ENSMUSG00000038742.8	Angptl6	protein_coding	17.32161607	1.632889009	0.284138771	5.746801121	9.09E-09	2.47E-07	8.097334337	8.519077752	10.23414464	13.27514064	6.059560587	7.828421958	24.59473807	23.89240847	21.22782505	35.71556536	21.1179768	27.29719915
ENSMUSG00000026245.17	Farsb	protein_coding	932.2751786	0.329535368	0.057353211	5.745717821	9.15E-09	2.48E-07	824.6823587	805.0528475	820.1935916	823.0587194	863.8240259	834.5097807	1044.852321	1009.454258	1083.945816	1040.55926	910.1847999	1126.984365
ENSMUSG00000055368.15	Slc6a2	protein_coding	2146.582669	-0.861799773	0.149986002	-5.74586802	9.15E-09	2.48E-07	2842.787224	3392.296761	2015.395483	2845.305143	2544.342162	2973.23466	1179.699333	1503.2307	1581.472966	2001.445336	1727.450502	1152.331764
ENSMUSG00000057286.7	St6galnac2	protein_coding	830.8144895	-0.562814618	0.097961831	-5.745243961	9.18E-09	2.49E-07	923.0961144	890.243625	1089.205393	1110.686767	908.934088	1018.477697	681.0198163	784.4674115	724.3995297	660.7379591	646.21009	532.2953834
ENSMUSG00000026718.18	Stam	protein_coding	1325.782167	0.39438435	0.068672731	5.742954173	9.30E-09	2.52E-07	1189.062404	1152.63122	1144.762179	1084.136485	1045.610843	1266.638673	1503.6714	1371.822453	1520.442969	1653.905411	1381.115683	1595.586283
ENSMUSG00000018362.15	Kpna2	protein_coding	1224.262705	0.624135995	0.10879628	5.73674019	9.65E-09	2.61E-07	807.8648181	814.423833	1145.493189	1095.199102	951.3510121	980.1184291	1502.823306	1373.813487	1646.48318	1544.698202	1199.501082	1629.382816
ENSMUSG00000024423.7	Impact	protein_coding	1690.332105	0.451503344	0.078702825	5.736812455	9.65E-09	2.61E-07	1540.36214	1605.846156	1190.084819	1500.090892	1327.717053	1412.247321	2031.186127	1815.823044	1809.672085	2024.110983	2031.549368	1995.295271
ENSMUSG00000027082.16	Tfpi	protein_coding	1211.935062	0.477553247	0.083325515	5.731176632	9.97E-09	2.69E-07	972.3029923	1185.855623	859.6681495	1119.53686	1002.520635	951.1532679	1392.571032	1431.553474	1385.115584	1569.424362	1334.656134	1338.862625
ENSMUSG00000035530.14	Eif1	protein_coding	11914.51383	0.598466599	0.104468129	5.728700255	1.01E-08	2.73E-07	8744.498212	7991.746839	10187.35998	11907.80115	8230.229846	9823.886715	14348.90943	11999.96215	16068.13682	14052.70129	14795.25454	14823.679
ENSMUSG00000038510.13	Rpf2	protein_coding	272.0976879	0.475673273	0.083035702	5.728539155	1.01E-08	2.73E-07	227.3482333	230.0150993	244.1574506	210.1897267	215.4510431	245.0296073	345.1744274	292.6820038	307.8034632	325.561115	276.645496	345.1145892
ENSMUSG00000000568.16	Hnrnpd	protein_coding	2821.156082	0.333722676	0.058272496	5.726932904	1.02E-08	2.75E-07	2806.037784	2637.506472	2459.849764	2256.773908	2379.387457	2421.330912	3100.633186	3135.878612	3056.806807	3279.650473	3245.833034	3074.184571
ENSMUSG00000027217.14	Tspan18	protein_coding	1811.036706	-0.871616533	0.152346507	-5.721276775	1.06E-08	2.84E-07	2438.543379	2577.02102	1477.371879	2659.453174	2503.271807	2396.279961	966.8276346	1447.481747	1383.788845	1587.282145	1231.178047	1063.940833
ENSMUSG00000026024.15	Als2	protein_coding	583.0045018	0.440124098	0.076981333	5.717283419	1.08E-08	2.90E-07	492.6916508	474.5126308	481.7358083	444.7172113	559.4994275	514.3273226	655.5769838	665.0053691	652.7556202	773.3793576	612.4213271	669.4313124
ENSMUSG00000020838.13	Slc6a4	protein_coding	113.5602668	-0.744774295	0.130277756	-5.716818587	1.09E-08	2.91E-07	145.7520181	139.7128751	124.2717563	137.1764532	136.6767555	161.2654923	76.32849747	75.65929349	92.87173458	85.85472442	118.2606701	68.89293118
ENSMUSG00000043263.14	Ifi209	protein_coding	460.8242248	-0.674067602	0.117913	-5.716652115	1.09E-08	2.91E-07	546.2586318	598.0392582	653.5232361	453.5673051	601.2430671	546.4238526	366.3767878	434.0454206	301.1697679	380.5081386	263.97471	384.7605213
ENSMUSG00000038398.9	Upf3a	protein_coding	884.6667174	0.409647921	0.071689979	5.714158745	1.10E-08	2.95E-07	784.195687	638.0789236	792.415199	803.1460085	711.6617267	831.3784119	991.4223726	997.5080537	1066.698209	1012.39891	1028.44547	958.6516367
ENSMUSG00000044258.11	Ctla2a	protein_coding	1315.216248	0.75658265	0.132429937	5.71307868	1.11E-08	2.96E-07	886.346674	846.7963285	1123.562879	1367.339485	800.535282	857.2122044	1755.555442	1367.840385	1720.780568	1619.563521	1892.170721	1544.891485
ENSMUSG00000114245.2	Percc1	protein_coding	59.73463755	-1.355986988	0.237358247	-5.712828631	1.11E-08	2.96E-07	92.18503707	94.56176304	125.733777	50.8880391	98.97282292	54.01611151	34.77187107	35.83861271	25.20804224	36.40240315	25.34157216	42.89559866
ENSMUSG00000020072.16	Pbld2	protein_coding	52.55648136	-0.972216005	0.170233519	-5.711072722	1.12E-08	2.99E-07	70.38452155	82.63505419	72.37002279	68.58822662	56.55589881	62.62737566	31.3794934	39.82068078	30.51499851	29.5340252	48.57134663	37.69613216
ENSMUSG00000042659.16	Arrdc4	protein_coding	752.2852921	-0.601045959	0.105297674	-5.708064927	1.14E-08	3.04E-07	864.5461585	914.9489505	962.0095958	1022.185829	891.4286908	796.1505131	624.1974904	678.9426074	536.0025824	538.4808316	475.1544779	723.3757774
ENSMUSG00000074656.13	Eif2s2	protein_coding	2456.006838	0.494213426	0.086568215	5.708947846	1.14E-08	3.03E-07	1959.55491	1787.302512	2416.720155	2241.286244	1765.351984	2074.531819	2891.153865	2612.236659	3066.09398	2687.596293	2973.411133	2996.842506
ENSMUSG00000026174.10	Cnot9	protein_coding	754.5753013	0.281425986	0.04932501	5.705543436	1.16E-08	3.08E-07	695.1250093	660.2285257	679.839608	705.7949771	704.9288816	646.6276537	826.0439615	806.3687859	854.4199582	818.7106521	823.6010951	833.2145073
ENSMUSG00000094626.2	Tmem121b	protein_coding	44.64847103	-1.306819326	0.229140972	-5.703123768	1.18E-08	3.12E-07	66.64729031	56.22591316	73.83204345	48.67551566	49.82305371	81.41558836	22.05045482	27.87447655	30.51499851	13.73675591	33.78876287	31.19679903
ENSMUSG00000026489.14	Coq8a	protein_coding	171.1597804	-1.077348526	0.188958769	-5.701500563	1.19E-08	3.15E-07	228.5939771	184.0120794	182.0215725	210.1897267	373.6729028	212.1502351	102.6194244	129.4172125	118.0797768	83.10737324	101.3662886	128.686796
ENSMUSG00000006310.11	Zbtb32	protein_coding	59.14937261	-0.868779023	0.152429819	-5.69953456	1.20E-08	3.18E-07	85.33344648	69.85643756	72.37002279	86.28841413	77.42771861	72.02148201	52.58185381	45.7937829	35.82195477	39.83659213	29.56516752	42.89559866
ENSMUSG00000069874.8	Irgm2	protein_coding	1311.793784	-0.669464882	0.117463991	-5.699320093	1.20E-08	3.18E-07	1501.121212	1889.531445	1720.79832	1427.077618	1415.917324	1711.29304	1256.875925	1174.710083	945.9649537	980.8043718	783.4769392	933.9541708
ENSMUSG00000030785.9	Cox6a2	protein_coding	263.0793537	1.031491507	0.181095712	5.695836165	1.23E-08	3.24E-07	134.5403244	190.8273416	141.8160043	141.6015001	265.2740968	159.6998079	272.2383076	294.6730378	476.2993245	360.5898426	363.2292009	356.1634555
ENSMUSG00000048482.15	Bdnf	protein_coding	781.8642044	0.657650553	0.11551268	5.693319155	1.25E-08	3.29E-07	567.4362755	548.6286072	665.2194014	650.4818912	457.8334665	756.2255611	948.1695574	820.3060242	1026.896037	1057.730205	981.9859211	901.4575052
ENSMUSG00000015837.16	Sqstm1	protein_coding	10183.27347	0.621977481	0.109285484	5.691309192	1.26E-08	3.32E-07	8129.723675	8730.35088	6892.696413	8288.112804	7653.225021	8442.170239	11257.60528	9877.519869	16103.95878	13029.99982	11207.31029	12586.60854
ENSMUSG00000019979.13	Apaf1	protein_coding	1105.408723	0.302996624	0.053256133	5.68942214	1.27E-08	3.36E-07	1030.852948	1012.918345	948.1203996	920.4097507	1024.065739	1005.952222	1269.597341	1176.701117	1175.490812	1288.507704	1148.817938	1263.470361
ENSMUSG00000028953.11	Abcf2	protein_coding	1472.5661	0.376954159	0.066279794	5.687316405	1.29E-08	3.39E-07	1225.188972	1240.377721	1250.758677	1396.10229	1230.764084	1358.23121	1562.189915	1499.248632	1897.236864	1649.784384	1661.984774	1698.92568
ENSMUSG00000031976.15	Urb2	protein_coding	292.8909682	0.47837811	0.084158486	5.684252811	1.31E-08	3.45E-07	242.9200301	228.3112837	258.0466469	210.1897267	281.432925	243.4639229	329.0606335	348.4309569	336.9917226	352.347789	310.4342589	373.0617217
ENSMUSG00000026526.15	Fh1	protein_coding	1216.675904	0.413878136	0.072840266	5.681996476	1.33E-08	3.49E-07	960.4684268	994.1763736	1079.702259	1011.123212	1116.305717	1100.676127	1307.76159	1330.010738	1619.948399	1414.199021	1250.184226	1415.554756
ENSMUSG00000066894.15	Vsig10	protein_coding	683.7794822	-0.364941321	0.064246064	-5.680368517	1.34E-08	3.52E-07	776.7212245	788.8665998	726.6242692	732.3452584	819.3872482	758.5740877	570.7675422	637.1308926	546.616495	566.6411812	660.9926737	620.6863139
ENSMUSG00000021646.10	Mccc2	protein_coding	462.3356437	-0.512665011	0.090260907	-5.67981229	1.35E-08	3.53E-07	606.0543315	502.6255873	576.036141	493.392727	557.479574	526.8527978	381.6424873	386.2606036	364.853243	343.4188977	350.5584148	458.852919
ENSMUSG00000006850.9	Tmco6	protein_coding	309.0102289	-0.492021645	0.086662553	-5.677442298	1.37E-08	3.58E-07	366.2486608	357.8012656	357.464052	409.3168363	341.3552464	332.7079332	255.2764193	270.7806293	248.1002052	213.6065544	285.0926868	270.3722582
ENSMUSG00000028373.17	Astn2	protein_coding	410.1052193	0.814790798	0.143595992	5.674189004	1.39E-08	3.64E-07	284.6524455	346.7264645	260.9706882	327.453469	375.0194719	192.5791802	505.4642721	463.9109311	599.6860576	578.3174237	506.8314431	479.650785
ENSMUSG00000002104.12	Rapsn	protein_coding	46.9507115	1.13349141	0.199906963	5.670094683	1.43E-08	3.72E-07	24.91487488	23.00150993	29.97142358	39.82542191	34.33750999	28.96516124	66.15136447	41.81171482	94.19847365	58.38121261	54.90673967	66.94313124
ENSMUSG00000022863.16	Btg3	protein_coding	1302.730647	0.672105877	0.118557111	5.669047336	1.44E-08	3.74E-07	1000.332227	1084.478598	1044.613763	980.1478836	748.0190902	1176.61182	1656.328395	1316.0735	1836.206867	1843.472643	1368.444896	1578.038084
ENSMUSG00000039298.17	Cdk5rap2	protein_coding	480.1715944	0.487625903	0.086028833	5.668168287	1.44E-08	3.76E-07	401.1294856	376.5432366	409.3657855	360.6413206	424.1692411	426.6489967	594.5141858	505.722646	543.9630168	666.9194993	544.8438014	507.5979175
ENSMUSG00000026603.14	Smyd2	protein_coding	247.1601668	0.681153465	0.120214697	5.666141346	1.46E-08	3.79E-07	172.5355086	184.0120794	171.7874278	199.1271095	174.380688	240.3325541	270.5421188	250.8702889	380.7741118	302.8954678	312.5460566	306.1185904
ENSMUSG00000033361.14	Prrg3	protein_coding	3483.226735	-0.426342436	0.07523621	-5.666718711	1.46E-08	3.79E-07	4240.511705	3707.502637	3889.705972	3931.654152	3736.729028	4442.629461	2771.572552	3273.25996	3225.302668	2963.018249	3051.547647	2565.286787
ENSMUSG00000034993.8	Vat1	protein_coding	3973.830613	0.669886297	0.118239368	5.665509796	1.47E-08	3.80E-07	2723.195825	3123.945811	2489.090178	4161.756589	2977.264102	2945.05234	4745.088259	4079.628746	5418.402343	4858.690564	5509.680146	4654.172455
ENSMUSG00000062054.8	Iah1	protein_coding	759.5826444	-0.529958482	0.093573373	-5.663560722	1.48E-08	3.84E-07	901.9184708	809.3123864	951.0444409	907.1346101	770.237479	1045.877174	633.526529	603.2833139	745.6273548	589.3068284	578.6325642	579.0905819
ENSMUSG00000046312.5	Myorg	protein_coding	415.546798	-0.625747738	0.110524771	-5.661606274	1.50E-08	3.88E-07	528.8182194	447.251582	498.5490459	466.8424457	593.8369375	482.2307926	357.8958437	310.6013101	386.0810681	315.9453859	346.3348195	252.1741255
ENSMUSG00000057614.7	Gnai1	protein_coding	1299.093492	0.483838332	0.085514468	5.65797046	1.53E-08	3.96E-07	1045.801873	1185.855623	977.3608128	1139.449571	1168.148624	995.775273	1658.872678	1481.329325	1546.97775	1706.105084	1269.190405	1414.254889
ENSMUSG00000031016.10	Wee1	protein_coding	1128.730192	0.838886552	0.14832661	5.655671298	1.55E-08	4.01E-07	845.2371304	574.1858405	894.7566454	732.3452584	894.1218288	918.2738956	1480.772851	1136.880436	1788.44426	1760.36527	1087.575805	1431.803089
ENSMUSG00000042988.11	Notum	protein_coding	74.50774309	-0.825305343	0.145936859	-5.655222063	1.56E-08	4.02E-07	90.93929333	97.11748637	106.7275084	112.8386954	91.56669331	75.15285079	61.06279797	45.7937829	49.08934542	46.01813229	61.24213271	56.54419823
ENSMUSG00000020048.14	Hsp90b1	protein_coding	8220.589422	-0.357690513	0.063272258	-5.653196622	1.57E-08	4.06E-07	9325.637669	10063.58655	8617.880794	8883.281609	8946.604564	9584.337003	7808.405291	7010.430852	7177.658344	7823.082489	6388.187981	7017.979914
ENSMUSG00000075027.12	4631405J19Rik	lncRNA	26.32485795	-1.23101585	0.217743692	-5.653508666	1.57E-08	4.05E-07	33.63508109	34.07631101	36.55051656	37.61289847	41.07035509	37.5764254	16.11379391	11.94620424	13.26739065	17.17094488	23.22977448	13.64859957
ENSMUSG00000016256.11	Ctsz	protein_coding	3048.377481	0.59858796	0.10590124	5.65232247	1.58E-08	4.07E-07	2466.572613	2153.622856	2517.599581	2343.062322	2191.541079	2880.85928	3590.831759	3205.564803	4573.269559	3524.164728	3106.454387	4026.986808
ENSMUSG00000020115.4	Tbk1	protein_coding	1866.684798	0.353236632	0.062495272	5.65221366	1.58E-08	4.07E-07	1696.70298	1610.105695	1562.900088	1646.117439	1580.872029	1752.000834	2166.881234	1855.643725	2033.890987	2352.419449	2084.34431	2058.338802
ENSMUSG00000021477.10	Ctsl	protein_coding	5624.394605	0.36474517	0.064523522	5.652902388	1.58E-08	4.06E-07	5003.529749	5196.637428	4526.415971	4905.164465	4824.083512	5058.726269	6069.811737	6190.124828	6942.82553	6337.452338	5535.021718	6902.941718
ENSMUSG00000034024.9	Cct2	protein_coding	3641.588525	0.27480757	0.048630698	5.650907322	1.60E-08	4.09E-07	3426.418168	3203.173235	3277.119315	3449.324042	3165.783764	3276.977431	3975.018529	3691.377109	4146.05958	3914.975434	3862.477956	4310.357732
ENSMUSG00000030695.17	Aldoa	protein_coding	7361.691095	0.392387421	0.06949289	5.646439806	1.64E-08	4.20E-07	6005.107719	6317.748061	6038.876346	6858.822662	6484.403112	6507.767173	8017.036517	7551.992111	9779.393652	7805.911544	8204.333986	8768.900259
ENSMUSG00000037664.14	Cdkn1c	protein_coding	643.392492	-0.840969019	0.148953115	-5.645863911	1.64E-08	4.20E-07	911.2615489	925.1718438	703.2319386	1033.248446	679.3440702	699.860923	523.2742548	408.161978	427.2099791	424.4657575	629.3157085	356.1634555
ENSMUSG00000030342.9	Cd9	protein_coding	5873.781238	-0.346819243	0.061435028	-5.645301261	1.65E-08	4.21E-07	6739.473656	6353.528187	6535.963371	6681.820787	5813.138456	7335.231374	5304.830574	4961.656826	5570.977336	4902.648183	5222.475662	5063.630442
ENSMUSG00000022443.18	Myh9	protein_coding	25693.56181	0.674532923	0.119505478	5.644368247	1.66E-08	4.23E-07	18175.40123	22546.59118	16561.77006	16731.10225	23989.12708	20760.19219	30122.61748	28095.48133	33884.91573	39684.80098	27037.34569	30733.39657
ENSMUSG00000118281.2	Gm50242	lncRNA	24.13047552	-1.74102466	0.308502919	-5.643462511	1.67E-08	4.25E-07	33.63508109	57.92972871	32.16445457	26.55028127	40.39707058	29.74800344	11.87332183	19.91034039	9.287173458	14.4235937	8.447190719	5.199466504
ENSMUSG00000038806.8	Sde2	protein_coding	728.8188236	0.294479754	0.052201757	5.641184708	1.69E-08	4.30E-07	652.769722	655.9689869	611.1246369	685.8822662	675.3043632	659.935971	778.5506741	770.5301732	817.2712643	818.7106521	789.8123322	829.9648407
ENSMUSG00000028426.11	Rad23b	protein_coding	2944.374912	0.301077541	0.053393915	5.638798792	1.71E-08	4.36E-07	2648.4512	2727.808696	2512.482508	2447.050924	2678.325779	2809.620641	3124.37983	3151.806884	3556.987435	3340.092199	3074.777422	3260.715431
ENSMUSG00000044734.17	Serpinb1a	protein_coding	660.6439944	-0.587672839	0.104229815	-5.638241224	1.72E-08	4.37E-07	743.0861434	661.0804335	820.9246019	741.1953522	875.2698625	915.1425269	499.5276112	583.3729735	620.9138826	546.0360473	443.4775127	477.7009851
ENSMUSG00000044103.5	Il36g	protein_coding	177.1544283	2.134312154	0.378650234	5.636632345	1.73E-08	4.40E-07	51.69836538	149.9357684	32.8954649	75.22579694	28.95123391	57.14748029	245.0992863	201.094438	309.1302023	333.1163307	382.23538	259.3233919
ENSMUSG00000067367.10	Lyar	protein_coding	436.605711	0.473244469	0.083956892	5.636755457	1.73E-08	4.40E-07	338.2194265	315.2058768	411.5588165	422.5919769	358.1873591	356.1931991	508.0085554	483.8212715	521.4084527	461.5549985	532.1730153	530.3455834
ENSMUSG00000006526.14	Stimate	protein_coding	775.7416881	-0.35924262	0.06374252	-5.635839622	1.74E-08	4.41E-07	812.2249212	834.8696196	927.6521103	929.2598445	828.1399468	903.3998939	630.1341513	666.9964031	727.0530079	651.8090678	686.3342459	711.0270445
ENSMUSG00000022897.16	Dyrk1a	protein_coding	2018.596859	0.367681875	0.065241091	5.635740787	1.74E-08	4.41E-07	1727.846573	1762.597187	1573.134233	1829.756884	1800.362779	1882.735481	2121.084135	2170.227103	2186.46598	2424.537418	2548.939799	2195.474731
ENSMUSG00000006542.14	Prkag3	protein_coding	286.7094461	0.874325449	0.15516504	5.634809553	1.75E-08	4.43E-07	171.2897648	188.2716183	240.502399	146.026547	221.5106037	238.7668697	356.1996548	336.4847526	387.4078071	451.2524316	443.4775127	259.3233919
ENSMUSG00000061032.10	Rrp1	protein_coding	2940.006681	0.291010687	0.051655955	5.633632889	1.76E-08	4.46E-07	2589.901244	2405.787557	2639.678306	2887.343088	2674.959357	2682.017363	3024.304688	3203.573769	3356.649836	3169.756426	3302.851571	3343.256962
ENSMUSG00000005672.13	Kit	protein_coding	4398.601474	-0.896801494	0.159213929	-5.632682382	1.77E-08	4.48E-07	6152.105481	7591.350184	3859.734549	5341.031582	5945.775505	5454.061578	2827.546784	3265.295824	3278.372231	4087.37172	2246.952731	2733.619515
ENSMUSG00000025809.16	Itgb1	protein_coding	25408.21888	0.388772039	0.069070232	5.628648262	1.82E-08	4.58E-07	22178.59875	23286.89903	19911.99041	20899.49641	23024.98366	22737.65158	30266.79353	28443.91228	28994.55554	32074.63821	24608.77836	28470.32878
ENSMUSG00000020993.10	Trappc6b	protein_coding	1682.255558	0.317074762	0.056345371	5.627343541	1.83E-08	4.61E-07	1567.768502	1414.166907	1510.998355	1511.153509	1352.62858	1636.140189	1938.743836	1785.957533	1895.910125	1869.572479	1873.164542	1830.862143
ENSMUSG00000044937.16	Ttc41	protein_coding	114.6249732	-0.874577791	0.155568712	-5.621810331	1.89E-08	4.75E-07	144.5062743	172.0853706	152.7811592	119.4762657	162.2615668	133.8660155	78.0246863	113.4889402	50.41608449	72.80480631	80.24831183	95.54019702
ENSMUSG00000023336.7	Wfdc1	protein_coding	486.1370327	-1.150913446	0.204807212	-5.619496681	1.92E-08	4.81E-07	516.360782	794.8299542	616.2417092	794.2959147	769.5641945	534.6812197	269.6940244	420.1081823	347.6056352	307.7033323	133.0432538	329.5161897
ENSMUSG00000031246.15	Sh3bgrl	protein_coding	10469.01778	0.374628247	0.066685666	5.617822703	1.93E-08	4.85E-07	8958.766136	9225.309297	10120.83804	9022.670585	8662.478501	8727.124798	13193.80483	11311.06438	11378.11423	12858.9772	10588.55357	11580.51177
ENSMUSG00000010051.16	Hyal1	protein_coding	213.9027731	-0.901876368	0.16056635	-5.616845404	1.94E-08	4.87E-07	304.5843455	356.9493578	190.7936964	287.6280471	282.779494	243.4639229	137.3912954	163.2647912	132.6739065	164.1542331	190.0617912	113.0883965
ENSMUSG00000022752.10	Tomm70a	protein_coding	1995.779851	0.281338543	0.050089789	5.616684544	1.95E-08	4.87E-07	1764.596014	1815.415469	1857.497252	1692.580431	1846.146125	1833.416422	2177.058367	2210.047784	2231.575108	2384.013988	2018.878582	2118.132667
ENSMUSG00000036781.14	Rps27l	protein_coding	1539.846708	0.808683079	0.144047347	5.614008818	1.98E-08	4.95E-07	941.1593987	995.8801892	1487.606024	1086.349009	943.271598	1265.855831	2207.589766	1815.823044	2227.594891	1949.932501	1355.77411	2201.324131
ENSMUSG00000031378.15	Abcd1	protein_coding	1010.500381	-0.465671759	0.083003567	-5.610262043	2.02E-08	5.04E-07	1122.415114	1091.29386	1142.569148	1196.975181	1151.989796	1326.13468	738.6902366	824.2880922	1024.242559	864.7287844	834.1600835	808.5170414
ENSMUSG00000066026.15	Dhrs3	protein_coding	1798.580557	-0.58016214	0.103411322	-5.610238111	2.02E-08	5.04E-07	2090.358003	2013.90998	2006.623359	2548.827002	1894.62261	2382.188802	1414.621486	1250.369377	1622.601877	1187.542548	1621.860618	1549.441018
ENSMUSG00000025203.7	Scd2	protein_coding	24565.59138	-0.554171255	0.098803298	-5.608833556	2.04E-08	5.08E-07	30068.51675	30041.67578	29795.9811	23494.7864	25935.5926	36015.43806	21401.66259	18419.0559	21429.48939	20536.45008	20119.09649	17529.35139
ENSMUSG00000006411.13	Nectin4	protein_coding	313.5238168	-0.557638926	0.09944392	-5.607571829	2.05E-08	5.11E-07	446.5991323	346.7264645	380.1253722	342.9411331	346.068238	364.8044632	246.7954751	278.7447655	245.4467271	213.6065544	287.2044844	263.2229918
ENSMUSG00000031015.9	Swap70	protein_coding	2434.788162	0.327695391	0.05844097	5.607288749	2.06E-08	5.11E-07	2199.36058	2097.396942	2133.819157	2077.559509	2223.858735	2231.100258	2819.913934	2399.196017	2705.220954	3023.459975	2700.989232	2605.582652
ENSMUSG00000116564.2	Riok2	protein_coding	672.9100543	0.370203536	0.066028249	5.606744693	2.06E-08	5.12E-07	578.0250973	549.480515	559.2229034	643.8443208	548.7268753	659.1531288	751.4116528	720.7543222	761.5482236	787.1161135	737.0173902	778.620109
ENSMUSG00000021190.15	Lgmn	protein_coding	2377.55685	0.629935002	0.112429245	5.602946129	2.11E-08	5.23E-07	1795.116735	1825.638362	1844.339066	1867.369783	1891.929472	1982.15644	2780.053497	2578.389081	3786.513293	2910.818577	2126.580263	3141.777635
ENSMUSG00000061589.15	Dot1l	protein_coding	1488.105971	0.315598659	0.056369272	5.59877127	2.16E-08	5.35E-07	1265.675644	1344.310469	1287.309193	1296.538735	1479.206068	1286.99257	1587.632747	1624.683776	1706.186438	1750.062703	1556.39489	1672.278414
ENSMUSG00000038763.13	Alpk3	protein_coding	65.41599563	-1.059335714	0.18924417	-5.597719151	2.17E-08	5.38E-07	85.33344648	103.9327486	81.87315709	61.9506563	121.8644962	70.45579762	35.61996548	43.80274886	47.76260636	48.07864568	48.57134663	35.74633222
ENSMUSG00000054766.14	Set	protein_coding	3362.785895	0.250401632	0.044731168	5.597922901	2.17E-08	5.38E-07	2992.899345	3055.793189	3263.230118	3239.134315	2876.94471	3023.33656	3739.248281	3741.15296	3583.522216	3635.432451	3476.018981	3726.717617
ENSMUSG00000022346.18	Myc	protein_coding	242.1781886	0.866205544	0.154809744	5.595290866	2.20E-08	5.44E-07	156.9637118	138.8609673	185.6766241	223.4648674	154.1821527	181.6193894	278.1749685	228.9689145	399.3484587	322.8137638	251.3039239	384.7605213
ENSMUSG00000086938.11	4930481A15Rik	lncRNA	97.5744316	-0.903030742	0.16139448	-5.595177357	2.20E-08	5.44E-07	147.6206337	149.0838607	117.6926633	128.3263595	123.8843498	90.80969471	75.48040305	65.70412329	66.33695327	62.50223938	90.80730023	52.64459836
ENSMUSG00000034593.17	Myo5a	protein_coding	779.7539122	0.436709657	0.07806872	5.59391337	2.22E-08	5.48E-07	630.9692064	640.6346469	698.8458766	575.2560942	660.4921039	767.1853519	906.612931	925.8308282	851.76648	958.1387245	789.8123322	951.5023703
ENSMUSG00000000561.15	Wdr77	protein_coding	582.3334065	0.409659331	0.073245582	5.592956171	2.23E-08	5.50E-07	522.5895007	460.0301986	506.5901595	559.7684301	468.6060187	495.5391099	724.2726315	627.1757224	586.4186669	646.3143654	701.1168297	689.5792451
ENSMUSG00000019087.14	Atp6ap1	protein_coding	5159.435796	0.279312787	0.049940426	5.592919583	2.23E-08	5.50E-07	5037.787702	4682.085132	4433.577659	4978.177738	4416.746383	4439.498092	5836.585773	5698.33942	5804.483411	5580.557087	5347.071725	5658.319423
ENSMUSG00000002032.18	Tmem25	protein_coding	45.6928893	-1.050132509	0.187774712	-5.592512943	2.24E-08	5.50E-07	66.02441844	60.48545204	70.17699179	61.9506563	57.90246783	50.10190053	32.22758782	45.7937829	25.20804224	20.60513386	25.34157216	32.49666565
ENSMUSG00000072572.10	Slc39a2	protein_coding	122.9541018	0.782222352	0.139869507	5.592515252	2.24E-08	5.50E-07	92.80790894	87.74650084	86.99022941	92.92598445	90.8934088	94.72390569	122.9736904	141.3634168	195.0306426	150.4174772	124.5960631	194.9799939
ENSMUSG00000041654.16	Slc39a11	protein_coding	298.2604863	0.780116	0.139529296	5.591055214	2.26E-08	5.54E-07	212.3993084	187.4197105	228.0752233	214.6147736	271.3336574	208.2360241	356.1996548	354.404059	415.2693275	393.5580567	253.4157216	484.2003182
ENSMUSG00000031562.17	Dctd	protein_coding	20.8187404	1.452499838	0.259958165	5.587436877	2.30E-08	5.65E-07	11.83456557	6.815262201	12.42717563	6.637570318	13.46569019	14.87400172	32.22758782	25.88344251	29.18825944	29.5340252	25.34157216	41.59573203
ENSMUSG00000017733.5	Eppin	protein_coding	21.24507331	-2.465969027	0.441500581	-5.585426458	2.33E-08	5.71E-07	48.58400602	36.63203433	13.15818596	75.22579694	21.54510431	21.91958148	6.78475533	5.973102118	2.653478131	6.868377954	8.447190719	7.149266443
ENSMUSG00000055134.6	9130017K11Rik	lncRNA	25.35552388	-1.291453586	0.231229325	-5.585163507	2.33E-08	5.71E-07	37.9951842	31.52058768	31.43344424	35.40037503	36.35736352	42.27347857	20.35426599	11.94620424	13.26739065	12.36308032	19.00617912	12.34873295
ENSMUSG00000029370.11	Rassf6	protein_coding	175.2291503	0.573103785	0.102618605	5.584794176	2.34E-08	5.72E-07	146.9977618	163.5662928	129.3888286	137.1764532	148.7958766	117.4263294	217.960265	234.9420166	212.2782505	191.6277449	190.0617912	212.5281934
ENSMUSG00000029119.10	Man2b2	protein_coding	1055.199183	0.520234897	0.093192872	5.582346437	2.37E-08	5.79E-07	842.7456429	851.0558674	837.0068292	798.7209616	981.648815	891.657261	1096.58608	1140.862504	1501.868622	1317.354892	1068.569626	1334.313092
ENSMUSG00000049625.7	Tifab	protein_coding	202.9412942	-0.60294413	0.108009737	-5.582312745	2.37E-08	5.79E-07	226.1024896	212.9769438	272.6668535	223.4648674	256.5213982	271.6462419	161.1379391	161.2737572	188.3969473	169.6489355	156.2730283	135.1861291
ENSMUSG00000040152.9	Thbs1	protein_coding	5288.157821	1.23542009	0.221332272	5.581744052	2.38E-08	5.80E-07	2895.731333	3706.65073	2402.099948	4272.382761	2565.213982	3083.615409	4967.288996	7711.274834	7550.472022	8696.740165	3968.06784	11638.35584
ENSMUSG00000024972.17	Lgals12	protein_coding	62.8455054	-1.402508295	0.25131955	-5.580577767	2.40E-08	5.84E-07	107.133962	88.59840862	102.3414464	77.43832038	122.5377808	52.45042712	39.01234315	39.82068078	29.18825944	28.84718741	14.78258376	51.99466504
ENSMUSG00000092203.9	1110038B12Rik	lncRNA	127.2995538	0.805927105	0.144544534	5.57563182	2.47E-08	6.00E-07	80.3504715	78.37551531	123.540746	73.0132735	95.60640037	100.9866433	139.0874843	181.1840976	172.4760785	153.1648284	139.3786469	190.4304607
ENSMUSG00000097296.2	Gm26532	lncRNA	284.7306211	0.873853957	0.156861535	5.570861941	2.53E-08	6.16E-07	229.8397208	181.4563561	173.2494485	276.5654299	154.1821527	198.8419177	366.3767878	248.8792549	420.5762838	346.8530867	462.4836919	357.4633222
ENSMUSG00000020474.12	Polm	protein_coding	320.7857786	-0.517166151	0.092839999	-5.570510111	2.54E-08	6.16E-07	384.3119451	364.6165278	344.305866	413.7418831	374.3461874	382.8098337	281.5673462	234.9420166	236.1595537	229.4038237	331.5522357	271.6721248
ENSMUSG00000001348.16	Acp5	protein_coding	177.1183503	-0.725044957	0.130221242	-5.567793304	2.58E-08	6.25E-07	186.8615616	191.6792494	239.0403783	181.426922	263.2542433	257.5550824	115.3408406	129.4172125	160.5354269	138.7412347	130.9314561	130.6365959
ENSMUSG00000020577.18	Tspan13	protein_coding	7224.60357	0.480021063	0.086303436	5.562015687	2.67E-08	6.46E-07	5934.100325	5550.179155	5481.115463	7462.841561	6329.547675	5462.672842	9066.977405	7540.045907	8319.98068	8367.744861	9078.618225	8101.418747
ENSMUSG00000036880.11	Acaa2	protein_coding	1809.838323	0.387007269	0.069608793	5.5597469	2.70E-08	6.54E-07	1560.916911	1449.095126	1632.34607	1593.016876	1678.498283	1500.708489	1976.05999	1849.670622	2361.595537	1919.0248	2031.549368	2165.577799
ENSMUSG00000062329.5	Cytl1	protein_coding	246.2902142	-1.526962774	0.2746725	-5.559212424	2.71E-08	6.55E-07	318.9103985	336.5035712	240.502399	334.0910393	756.0985043	205.8874975	101.77133	117.4710083	114.0995596	95.47045356	168.9438144	165.7329948
ENSMUSG00000037126.17	Psd	protein_coding	261.1359755	0.650298884	0.117002545	5.557989236	2.73E-08	6.59E-07	190.5987929	172.0853706	200.2968307	283.2030002	207.371629	180.053705	325.6682559	308.6102761	335.6649836	267.8667402	304.0988659	358.1132555
ENSMUSG00000079654.4	Prrt4	protein_coding	136.96076	-1.233834932	0.222077769	-5.555868717	2.76E-08	6.66E-07	207.4163334	237.6822693	111.1135703	250.0151486	173.7074035	166.7453877	68.69564772	99.55170196	63.68347514	71.43113072	133.0432538	60.44379811
ENSMUSG00000027589.15	Pcmtd2	protein_coding	2039.510327	-0.421281084	0.075853879	-5.553850216	2.79E-08	6.73E-07	2617.307607	2319.744872	2101.654702	2267.836525	2299.939885	2400.977014	1879.377226	1849.670622	1460.739711	1826.301698	1780.245444	1670.328614
ENSMUSG00000031584.17	Gsr	protein_coding	1818.747467	0.653407763	0.117649269	5.553861658	2.79E-08	6.73E-07	1367.826631	1449.095126	1437.166311	1292.113689	1423.996738	1501.491331	1948.072874	1919.356814	2126.762722	1971.224473	3193.038092	2194.824798
ENSMUSG00000006728.13	Cdk4	protein_coding	1816.183342	0.388574509	0.07003386	5.548380604	2.88E-08	6.93E-07	1640.021639	1559.843136	1614.801822	1579.741736	1647.527195	1403.636057	2053.236582	2034.836788	2191.772936	1913.530098	1833.040386	2322.211727
ENSMUSG00000006740.15	Kif5b	protein_coding	9398.070787	0.404763248	0.072947626	5.548682954	2.88E-08	6.92E-07	7841.333998	7984.931576	8811.598532	7865.520827	6955.028984	9073.141049	11433.16083	10442.97354	9921.354732	11577.33788	10723.70862	10146.75888
ENSMUSG00000022883.12	Robo1	protein_coding	606.1121887	0.557596151	0.100508796	5.547734865	2.89E-08	6.94E-07	472.7597509	549.480515	486.1218702	466.8424457	558.826143	410.9921528	786.1835239	639.1219266	766.8551798	828.3263812	671.5516621	636.2847135
ENSMUSG00000007038.6	Neu1	protein_coding	909.5869083	0.49186502	0.088687844	5.546025242	2.92E-08	7.01E-07	764.8866589	666.1918802	773.4089304	789.8708678	706.9487351	843.1210448	1021.105677	937.7770325	1263.05559	1018.580451	969.315135	1160.780897
ENSMUSG00000074480.5	Mex3a	protein_coding	71.37303606	1.122364534	0.20238193	5.545774442	2.93E-08	7.01E-07	36.12656858	47.70683541	54.82577484	46.46299223	50.49633822	39.14210979	117.8851239	69.68619137	107.4658643	107.1466961	52.79494199	126.736996
ENSMUSG00000055489.9	Ano5	protein_coding	38.89677855	1.22001416	0.220228678	5.539760642	3.03E-08	7.25E-07	18.68615616	24.70532548	19.00626861	37.61289847	30.29780293	17.22252831	54.27804264	45.7937829	58.37651888	65.24959056	33.78876287	61.74366474
ENSMUSG00000021595.19	Nsun2	protein_coding	1389.907913	0.385965024	0.069722559	5.535726552	3.10E-08	7.41E-07	1223.320357	1149.223589	1166.692489	1216.887892	1235.477075	1254.113198	1557.101348	1417.616236	1720.780568	1759.678432	1372.668492	1605.335283
ENSMUSG00000086389.2	Gm15998	lncRNA	49.50587503	-1.005207347	0.181707641	-5.532003738	3.17E-08	7.56E-07	84.08770273	58.78163649	59.21183683	61.9506563	68.00173547	66.54158664	32.22758782	39.82068078	27.86152037	43.27078111	21.1179768	31.19679903
ENSMUSG00000024527.11	Afg3l2	protein_coding	1256.482436	0.435799015	0.078785068	5.531492543	3.18E-08	7.57E-07	1078.814082	1046.994656	1104.55661	1000.060595	1118.998855	1067.013913	1388.330559	1359.876249	1545.651011	1506.922123	1188.942094	1671.628481
ENSMUSG00000031371.15	Haus7	protein_coding	290.7548997	0.489870352	0.088646643	5.526101584	3.27E-08	7.80E-07	230.4625927	226.6074682	278.5149362	221.2523439	246.4221305	241.1153963	312.9468396	308.6102761	384.754329	318.0058993	367.4527963	352.913789
ENSMUSG00000037818.17	Abhd18	protein_coding	296.4186246	-0.556701533	0.100757707	-5.525150864	3.29E-08	7.84E-07	388.6720482	375.6913288	316.5274734	389.4041253	309.7108744	333.4907754	261.2130802	242.9061528	238.8130318	227.3433103	272.4219007	200.8293937
ENSMUSG00000029499.12	Pxmp2	protein_coding	76.11928811	-1.01422588	0.183601612	-5.524057593	3.31E-08	7.88E-07	99.65949954	80.07933086	116.2306427	108.4136485	104.359099	92.3753791	37.31615432	65.70412329	61.02999701	35.02872756	69.68932343	43.54553197
ENSMUSG00000015839.7	Nfe2l2	protein_coding	5982.746158	0.430743681	0.078020812	5.520881777	3.37E-08	8.01E-07	5120.629661	4572.189029	5416.786554	5360.944293	4519.085629	5602.018753	6657.541168	6442.986151	7508.016371	7276.359604	6031.294173	7285.102506
ENSMUSG00000027787.15	Nmd3	protein_coding	669.0382212	0.332785123	0.060311275	5.517792878	3.43E-08	8.15E-07	607.3000753	582.7049182	630.8619158	531.0056254	560.172712	627.0565988	697.9817046	760.575003	744.3006157	772.005682	764.47076	750.0230432
ENSMUSG00000027360.6	Hdc	protein_coding	804.7339906	-0.848200256	0.153805876	-5.514745467	3.49E-08	8.28E-07	1116.186395	1084.478598	1159.382385	758.8955397	1140.543959	936.2792661	485.1100061	639.1219266	464.3586729	426.5262709	768.6943554	677.2305122
ENSMUSG00000017007.10	Rbpjl	protein_coding	634.3132547	-0.50187197	0.091066277	-5.511062758	3.57E-08	8.45E-07	711.3196779	609.1140592	831.8897569	776.5957272	785.0497382	749.9628235	552.109465	543.5522927	599.6860576	498.6442394	454.0365011	499.7987177
ENSMUSG00000014776.8	Nol3	protein_coding	162.3212538	0.702813126	0.127542007	5.510444296	3.58E-08	8.47E-07	107.7568339	136.305244	148.3950972	134.9639298	112.4385131	108.032223	193.3655269	177.2020295	253.4071615	206.0513386	162.6084213	207.3287269
ENSMUSG00000037526.8	Atg14	protein_coding	427.8090149	-0.373970683	0.067902315	-5.507480599	3.64E-08	8.60E-07	504.5262164	458.326383	443.723271	519.9430082	474.6655793	499.4533209	347.7187107	386.2606036	398.0217196	375.0134363	356.8938079	369.1621218
ENSMUSG00000036693.13	Nop14	protein_coding	622.7094291	0.40539368	0.073652698	5.50412533	3.71E-08	8.76E-07	574.9107379	535.8499906	486.1218702	570.8310473	492.1709765	558.1664856	638.6150955	676.9515733	721.7460516	766.5109796	762.3589624	688.2793785
ENSMUSG00000038335.14	Tsr1	protein_coding	385.8280713	0.471916767	0.085750389	5.503377573	3.73E-08	8.79E-07	291.5040361	339.9112023	309.9483804	298.6906643	344.7216689	355.4103569	394.3639036	416.1261142	449.7645432	497.2705638	451.9247035	480.3007183
ENSMUSG00000074825.5	Itpripl1	protein_coding	530.995825	0.544766839	0.099003599	5.502495304	3.74E-08	8.82E-07	416.0784106	467.6973686	373.5462792	519.9430082	447.7341989	381.2441493	687.8045716	659.032267	659.3893155	663.4853103	511.0550385	584.9399817
ENSMUSG00000032366.16	Tpm1	protein_coding	8440.302636	0.559071866	0.101731499	5.495563068	3.89E-08	9.17E-07	6381.945201	7527.457101	6706.288778	5754.773466	7995.253552	6582.920024	9531.733145	9768.012996	11351.57944	10577.30205	7984.707027	11121.65885
ENSMUSG00000019432.16	Ddx39b	protein_coding	3577.462624	0.289797188	0.052739973	5.494830081	3.91E-08	9.19E-07	3113.736489	3159.725938	3010.300544	3566.587784	3333.431607	3149.374154	3676.489295	3804.866049	4066.455236	3902.612353	4096.887499	4049.08454
ENSMUSG00000057880.13	Abat	protein_coding	182.7978493	-0.891943775	0.162324078	-5.494833463	3.91E-08	9.19E-07	284.0295737	287.0929202	164.4773245	214.6147736	280.086356	194.9277067	143.3279564	133.3992806	141.96108	139.4280725	105.589884	104.6392634
ENSMUSG00000032643.13	Fhl3	protein_coding	68.88117009	1.020603366	0.185755567	5.494335294	3.92E-08	9.21E-07	38.61805607	57.07782094	35.81950623	73.0132735	43.09020862	35.22789881	83.1132528	65.70412329	108.7926034	96.84412915	86.58370487	102.6894635
ENSMUSG00000020894.17	Vamp2	protein_coding	2480.202238	0.3630512	0.066133677	5.489656931	4.03E-08	9.44E-07	2260.402024	2123.806083	2153.556436	2309.874471	2163.936414	1997.813284	2696.940244	2801.384893	2953.32116	2583.196948	3178.255508	2539.939387
ENSMUSG00000107143.2	Gm6598	lncRNA	25.51822684	-1.432745385	0.261021529	-5.488993147	4.04E-08	9.47E-07	39.24092794	46.00301986	24.85435126	35.40037503	39.05050156	34.44505661	12.72141624	15.92827231	15.92086879	13.73675591	21.1179768	7.799199756
ENSMUSG00000025780.8	Itih5	protein_coding	240.2095614	-0.846709046	0.154264156	-5.48869595	4.05E-08	9.48E-07	358.1513265	371.43179	226.6132027	283.2030002	349.4346605	259.903609	170.4669777	205.076506	115.4262987	181.325178	187.9499935	173.5321946
ENSMUSG00000016493.14	Cd46	protein_coding	195.6501554	-0.60394525	0.11009869	-5.485489882	4.12E-08	9.64E-07	237.9370551	281.1295658	227.344213	210.1897267	206.6983445	247.3781339	152.6569949	165.2558253	122.059994	166.2147465	179.5028028	151.4344619
ENSMUSG00000040620.16	Dhx33	protein_coding	799.0259483	0.397048644	0.072448264	5.480443877	4.24E-08	9.91E-07	692.6335218	673.0071424	698.1148663	630.5691802	740.6129606	706.9065028	854.0310772	810.350854	931.370824	1039.872422	857.389858	953.4521702
ENSMUSG00000031621.10	Isx	protein_coding	4.864433886	-5.566612248	1.016233766	-5.477688729	4.31E-08	1.01E-06	4.360103105	11.92670885	13.15818596	4.425046879	3.366422548	21.13673929	0	0	0	0	0	0
ENSMUSG00000086290.11	Snhg12	lncRNA	207.8637277	0.56136468	0.102487585	5.477391994	4.32E-08	1.01E-06	178.7642273	157.6029384	162.2842935	196.9145861	133.3103329	185.5336004	254.4283249	232.9509826	268.0012912	225.9696347	247.0803285	251.5241921
ENSMUSG00000061393.15	Acvr2b	protein_coding	184.5842603	-0.559331439	0.102134404	-5.476425325	4.34E-08	1.01E-06	236.6913114	185.715895	223.6891613	203.5521564	219.4907501	250.5095026	149.2646173	155.3006551	135.3273847	146.2964504	141.4904445	167.6827948
ENSMUSG00000038354.14	Ankrd35	protein_coding	59.37514319	-0.894784064	0.163530426	-5.471667187	4.46E-08	1.04E-06	71.63026529	71.56025311	60.67385749	97.35103133	79.44757214	79.84990397	34.77187107	57.73998714	42.4556501	37.08924095	42.23595359	37.69613216
ENSMUSG00000049792.7	Bag5	protein_coding	1185.175408	0.438807344	0.080196833	5.471629341	4.46E-08	1.04E-06	975.4173517	1076.811428	862.5921908	1152.724712	953.3708656	1027.871803	1359.495349	1202.58456	1408.996888	1381.230806	1528.94152	1292.067426
ENSMUSG00000050373.14	Snx21	protein_coding	646.7044869	-0.754547548	0.137985087	-5.4683268	4.54E-08	1.05E-06	977.9088392	764.1612743	676.1845564	986.7854539	722.4342788	738.2201906	432.5281523	477.8481694	492.2201933	475.9785922	648.3218877	367.8622552
ENSMUSG00000106019.3	Gm43672	lncRNA	86.20167163	-0.825950291	0.15109931	-5.466274408	4.60E-08	1.07E-06	95.29939643	133.7495207	103.0724567	108.4136485	128.5973413	87.67832593	62.75898681	71.67722541	67.66369234	52.19967245	65.46572807	57.84406486
ENSMUSG00000029055.18	Plch2	protein_coding	152.4906648	-1.143542764	0.209377456	-5.461632717	4.72E-08	1.09E-06	206.7934615	183.1601717	231.730275	159.3016876	309.0375899	168.3110721	96.68276346	103.53377	78.27760486	59.7548882	92.91909791	140.3855956
ENSMUSG00000027405.17	Nop56	protein_coding	1039.40767	0.315205778	0.05774426	5.458651252	4.80E-08	1.11E-06	947.3881175	884.2802706	910.8388727	1050.948634	869.8835864	905.7484205	1060.11802	1196.611458	1167.530378	1165.563739	1172.047712	1141.932831
ENSMUSG00000008575.18	Nfib	protein_coding	10132.45076	0.281586746	0.051607276	5.45633815	4.86E-08	1.12E-06	8921.393824	9051.520111	9572.580287	9821.391547	9292.672802	8238.631268	11889.43562	10809.3238	10684.22969	11006.57567	11283.335	11018.31946
ENSMUSG00000031563.9	Wwc2	protein_coding	5005.297274	0.283097276	0.05191054	5.453560558	4.94E-08	1.14E-06	4356.988745	4420.549445	4477.438279	4416.196785	4511.006215	4906.072041	5437.981397	5316.060885	5634.660811	5878.64469	5689.182949	5018.785043
ENSMUSG00000038175.11	Mylip	protein_coding	932.271584	-0.557967035	0.10232019	-5.453146985	4.95E-08	1.14E-06	1194.668251	1077.663336	922.535038	1112.89929	1161.415779	1178.177505	740.3864254	746.6377647	716.4390954	692.3324977	988.3213141	655.7827129
ENSMUSG00000039239.15	Tgfb2	protein_coding	1424.612159	0.709704687	0.130165648	5.452319371	4.97E-08	1.15E-06	820.9451274	1016.325976	1347.25204	964.6602195	1119.67214	1218.885299	1659.720773	1781.975465	1966.227295	2066.008088	1326.208943	1807.464544
ENSMUSG00000026991.21	Pkp4	protein_coding	2751.243126	-0.269564687	0.049464057	-5.449708391	5.05E-08	1.16E-06	2965.492983	3082.20233	2777.839259	3212.584034	3087.009477	2921.567075	2482.372356	2642.10217	2543.358789	2505.584277	2460.244297	2334.56046
ENSMUSG00000024955.16	Esrra	protein_coding	635.2441308	0.408516432	0.07496952	5.449100244	5.06E-08	1.17E-06	505.7719601	484.7355241	589.1943269	573.0435708	572.2918332	555.0351168	746.3230863	744.6467307	746.9540939	646.3143654	679.9988529	778.620109
ENSMUSG00000025995.17	Wdr75	protein_coding	834.0508081	0.38856839	0.071316158	5.44853228	5.08E-08	1.17E-06	681.4218281	742.8635799	762.4437754	650.4818912	696.8494675	796.9333553	865.0563046	862.117739	953.9253881	1002.096343	979.8741234	1014.545902
ENSMUSG00000031207.17	Msn	protein_coding	27793.14216	0.334636639	0.061433369	5.447147774	5.12E-08	1.18E-06	24292.62588	25433.70663	24246.88168	22355.33683	24589.02358	26585.32097	31956.19761	27950.13584	32755.86079	33832.94296	30036.0984	29483.57481
ENSMUSG00000074971.5	Fibin	protein_coding	2072.183375	-0.973654278	0.178812276	-5.445119868	5.18E-08	1.19E-06	2603.604425	2905.005513	2032.939731	4026.79266	2080.449135	2826.060327	1105.067024	1333.992806	1500.541883	1535.76931	1894.282519	1021.695168
ENSMUSG00000029833.18	Trim24	protein_coding	1292.36917	0.384943804	0.070707146	5.444199409	5.20E-08	1.19E-06	1134.872551	1109.183923	978.8228335	1232.375556	1087.354483	1196.182875	1493.494267	1333.992806	1366.541237	1577.666416	1573.289271	1424.653822
ENSMUSG00000041921.17	Metap1d	protein_coding	457.5844447	0.386019776	0.070935064	5.441875376	5.27E-08	1.21E-06	369.3630202	410.6195476	393.2835582	451.3547816	376.3660409	385.9412025	519.8818772	509.704714	474.9725854	493.1495371	587.079755	519.2967171
ENSMUSG00000044337.6	Ackr3	protein_coding	1229.020784	0.754345594	0.138679839	5.439475569	5.34E-08	1.22E-06	689.5191624	1040.179393	819.4625813	1276.626024	784.3764537	895.571472	1720.783571	1254.351445	1694.245787	1664.207978	1471.922983	1437.002555
ENSMUSG00000073207.2	Ccdc160	protein_coding	65.83728775	-0.834529321	0.15343467	-5.438987937	5.36E-08	1.22E-06	88.44780584	89.45031639	85.52820875	90.71346101	89.54683978	64.19306005	50.88566498	63.71308926	41.12891103	46.01813229	31.6769652	48.74499848
ENSMUSG00000095253.5	Zfp799	protein_coding	269.7480247	-0.434660974	0.079950898	-5.436599032	5.43E-08	1.24E-06	319.5332704	331.3921245	307.7553494	289.8405705	315.770435	294.3486656	232.3778701	268.7895953	210.9515114	225.2827969	198.5089819	242.4251258
ENSMUSG00000031700.12	Gpt2	protein_coding	358.2302298	0.580606119	0.106851527	5.433765301	5.52E-08	1.26E-06	284.0295737	286.2410125	288.7490808	294.2656174	347.414807	227.0242368	401.9967533	366.3502632	452.4180213	440.9498646	416.0241429	493.2993846
ENSMUSG00000019437.18	Tlcd1	protein_coding	221.9256101	-0.528105802	0.097201706	-5.433091912	5.54E-08	1.26E-06	291.5040361	273.4623958	251.4675539	225.6773908	253.1549756	266.1663466	153.5050893	173.2199614	204.3178161	173.0831244	209.0679703	188.4806608
ENSMUSG00000038827.12	Abitram	protein_coding	424.5548806	0.413896723	0.07627099	5.426659871	5.74E-08	1.31E-06	345.0710171	387.6180377	336.9957627	384.9790784	373.6729028	365.5873054	452.0343239	473.8661013	541.3095387	526.804589	432.9185243	473.8013852
ENSMUSG00000022479.16	Vdr	protein_coding	192.4029521	-0.598643572	0.11032306	-5.426277804	5.75E-08	1.31E-06	274.0636237	209.5693127	236.8473473	190.2770158	228.9167333	247.3781339	137.3912954	165.2558253	149.9215144	151.104315	139.3786469	178.7316611
ENSMUSG00000022574.8	Naprt	protein_coding	136.6109239	-0.604950138	0.111541633	-5.423536695	5.84E-08	1.33E-06	171.2897648	159.306754	147.6640869	150.4515939	170.3409809	190.2306536	122.9736904	107.5158381	118.0797768	95.47045356	92.91909791	113.0883965
ENSMUSG00000117900.2	Gm50323	lncRNA	13.25863194	-1.736369541	0.320238863	-5.422107508	5.89E-08	1.34E-06	19.30902803	18.74197105	19.00626861	22.12523439	20.8718198	24.26810807	5.936660914	5.973102118	3.980217196	6.868377954	4.223595359	7.799199756
ENSMUSG00000061414.9	Cracr2a	protein_coding	1445.409599	-0.383913733	0.070837236	-5.419660005	5.97E-08	1.35E-06	1707.291801	1515.543932	1747.845702	1464.690517	1786.223804	1587.603973	1222.952148	1318.064534	1122.421249	1226.692303	1275.525799	1370.059424
ENSMUSG00000001707.9	Eef1e1	protein_coding	349.8179034	0.63454939	0.117101713	5.418788282	6.00E-08	1.36E-06	249.1487488	267.4990414	310.6793908	278.7779534	233.6297248	314.7025627	449.4900406	352.4130249	456.3982385	436.8288378	339.9994264	508.2478508
ENSMUSG00000027186.16	Elf5	protein_coding	439.3316453	-0.726014302	0.133979598	-5.418842208	6.00E-08	1.36E-06	613.528794	496.6622329	682.7636493	358.4287972	545.3604528	580.0860671	323.972067	378.2964675	310.4569413	292.5929008	316.769652	373.0617217
ENSMUSG00000115186.2	Gm49417	lncRNA	303.8804247	-0.728605043	0.134457573	-5.418847203	6.00E-08	1.36E-06	457.810826	413.1752709	307.0243391	376.1289847	337.3155393	371.850043	189.1250548	224.9868464	218.9119458	217.0407433	325.2168427	207.9786602
ENSMUSG00000087365.10	C430049B03Rik	lncRNA	160.4220084	-0.731653119	0.13505476	-5.417455235	6.05E-08	1.37E-06	193.0902803	202.7540505	243.4264403	172.5768283	199.9654994	187.0992848	160.2898447	129.4172125	110.1193424	119.5097764	111.925277	94.8902637
ENSMUSG00000033355.7	Rtp4	protein_coding	604.0618508	-0.462847624	0.085458296	-5.416064269	6.09E-08	1.38E-06	607.9229472	663.6361568	725.1622485	677.0321724	768.2176255	768.7510362	558.8942203	509.704714	490.8934542	520.6230489	422.3595359	535.5450499
ENSMUSG00000053838.15	Nudcd3	protein_coding	2178.996183	0.239255388	0.044221378	5.410401035	6.29E-08	1.42E-06	1991.321375	1846.936057	1990.541132	2068.709416	2034.665788	2062.006344	2378.056743	2405.169119	2474.368357	2315.330208	2306.083066	2274.766596
ENSMUSG00000097472.2	Gm26586	lncRNA	63.82898421	1.080211331	0.199704474	5.409049242	6.34E-08	1.43E-06	42.3552873	39.18775766	43.86061987	30.97532815	37.70393254	52.45042712	96.68276346	89.59653177	84.91130019	74.86531969	48.57134663	124.7871961
ENSMUSG00000120183.1	ENSMUSG00000120183	lncRNA	155.7998435	-0.609386788	0.112661071	-5.409027115	6.34E-08	1.43E-06	179.3870992	192.5311572	182.0215725	194.7020627	173.034119	201.1904443	117.0370294	167.2468593	94.19847365	125.6913166	128.8196585	113.7383298
ENSMUSG00000029832.17	Nfe2l3	protein_coding	86.60165194	-0.775432337	0.143406521	-5.407232049	6.40E-08	1.44E-06	115.8541682	105.6365641	134.5059009	79.65084381	105.705668	114.2949606	72.08802538	63.71308926	47.76260636	66.62326615	61.24213271	72.14259775
ENSMUSG00000081249.4	Gm11517	processed_pseudogene	23.6743826	-1.497078838	0.276915046	-5.406274806	6.43E-08	1.45E-06	33.63508109	42.59538876	36.55051656	28.76280471	45.78334665	22.70242368	19.50617157	9.955170196	13.26739065	11.67624252	10.5589884	9.099066382
ENSMUSG00000032290.8	Ptpn9	protein_coding	1311.324213	0.314000625	0.058092729	5.405162245	6.47E-08	1.45E-06	1142.969885	1188.411346	1121.369848	1252.288267	1209.218979	1117.115813	1494.342361	1379.786589	1572.185793	1533.021959	1372.668492	1352.511224
ENSMUSG00000038683.17	Pak1ip1	protein_coding	1064.612657	0.292455536	0.054131472	5.402689503	6.56E-08	1.47E-06	969.8115049	917.5046738	943.7343376	1068.648821	911.627226	944.1076881	1176.306955	1095.068722	1196.718637	1129.161336	1258.631417	1164.030564
ENSMUSG00000031485.16	Plpbp	protein_coding	1168.975665	0.316768195	0.058650871	5.400912004	6.63E-08	1.49E-06	1048.293361	1089.590044	978.8228335	1150.512188	947.3113051	1052.922753	1257.724019	1304.127296	1257.748634	1307.739162	1254.407822	1378.508557
ENSMUSG00000025140.16	Pycr1	protein_coding	46.569526	1.089528232	0.20177532	5.399710086	6.67E-08	1.49E-06	26.7834905	40.89157321	35.0884959	22.12523439	32.99094097	21.13673929	63.60708122	51.76688502	76.9508658	60.44172599	46.45954895	80.59173082
ENSMUSG00000027610.18	Gss	protein_coding	679.25958	0.441534634	0.081781767	5.398937308	6.70E-08	1.50E-06	591.1054066	636.375108	624.2828228	526.5805786	542.6673148	539.3782729	743.7788031	704.8260499	847.7862628	807.0344095	705.340425	881.9595058
ENSMUSG00000020629.13	Adi1	protein_coding	1147.409509	0.529725087	0.098126727	5.398377203	6.72E-08	1.50E-06	1007.806689	931.987106	975.8987921	845.1839538	933.8456149	941.7591615	1238.217848	1184.665253	1643.829702	1366.807213	1131.923556	1566.989218
ENSMUSG00000038759.16	Nup205	protein_coding	1013.747101	0.379263833	0.070265092	5.397613858	6.75E-08	1.51E-06	830.9110774	833.1658041	882.3294697	758.8955397	978.955677	989.5125355	1108.459402	1132.898368	1148.956031	1193.724088	1167.824117	1139.333098
ENSMUSG00000031447.8	Lamp1	protein_coding	12651.31904	0.288616087	0.05347805	5.396907449	6.78E-08	1.51E-06	11373.01751	11186.401	11082.84763	12398.98135	11170.4633	11151.58708	14087.69635	13847.64174	15313.22229	14220.28972	12734.14001	13249.54052
ENSMUSG00000082319.4	Actr3-ps	processed_pseudogene	69.28571468	0.74224042	0.137573678	5.39522118	6.84E-08	1.52E-06	46.09251854	50.26255873	56.2877955	53.10056254	49.1497692	52.45042712	82.26515838	109.5068722	80.93108299	82.42053544	92.91909791	76.04219763
ENSMUSG00000024883.9	Rin1	protein_coding	257.4939707	0.633847108	0.117535738	5.39280322	6.94E-08	1.54E-06	188.7301772	200.1983272	180.5595518	199.1271095	183.8066711	261.4692934	285.8078183	256.8433911	329.0312882	368.1450583	329.440438	306.7685238
ENSMUSG00000026765.13	Lypd6b	protein_coding	207.2154048	0.882209638	0.163699938	5.389187373	7.08E-08	1.57E-06	138.2775556	174.6410939	130.119839	103.9886016	199.9654994	123.6890669	217.1121706	219.0137443	333.0115054	277.4824693	253.4157216	315.8675901
ENSMUSG00000022144.5	Gdnf	protein_coding	220.065108	0.693849373	0.128810999	5.386569304	7.18E-08	1.60E-06	183.7472023	127.7861663	165.9393452	194.7020627	143.4096006	201.1904443	242.5550031	228.9689145	298.5162897	305.6428189	251.3039239	297.0195241
ENSMUSG00000030224.11	Strap	protein_coding	2390.585765	0.330907587	0.061447388	5.385218148	7.24E-08	1.61E-06	2046.756972	1951.720713	2210.575242	2137.297642	2071.023152	2303.904582	2738.49687	2512.684958	2828.607688	2737.735452	2373.660592	2774.565313
ENSMUSG00000030088.16	Aldh1l1	protein_coding	319.2326092	-0.614710222	0.114274248	-5.37925417	7.48E-08	1.66E-06	402.9981012	350.1340956	369.1602173	360.6413206	395.8912917	436.043103	200.9983767	238.9240847	266.6745522	221.8486079	270.310103	317.1674568
ENSMUSG00000058006.13	Mdn1	protein_coding	858.8355047	0.465176877	0.086497406	5.377928617	7.53E-08	1.67E-06	717.5483967	705.3796378	698.8458766	623.9316099	723.1075633	854.0808356	979.5490508	1057.239075	834.5188722	1094.819446	977.7623257	1039.243368
ENSMUSG00000038260.11	Trpm4	protein_coding	735.8259491	-0.452500332	0.08414932	-5.377349832	7.56E-08	1.67E-06	884.4780584	799.9414009	725.8932589	960.2351727	932.4990458	799.2818819	539.3880488	657.0412329	630.2010561	614.7198268	644.0982923	642.1341133
ENSMUSG00000042647.14	Acad12	protein_coding	302.7949001	-0.546975972	0.101746355	-5.375877827	7.62E-08	1.69E-06	325.7619891	396.1371154	288.0180705	369.4914144	399.9309987	376.5470962	267.9978355	252.861323	221.5654239	230.7774992	263.97471	240.4753258
ENSMUSG00000081058.6	H3c15	protein_coding	24.42604939	-1.726161009	0.32116073	-5.374757393	7.67E-08	1.69E-06	21.80051552	29.81677213	56.2877955	50.8880391	28.95123391	38.35926759	15.26569949	9.955170196	9.287173458	6.181540158	12.67078608	13.64859957
ENSMUSG00000021795.11	Sftpd	protein_coding	17094.71586	-0.665132733	0.123845896	-5.370648171	7.85E-08	1.73E-06	20124.36732	20220.03104	23149.63517	19138.32775	16416.6962	26756.76341	13759.48381	11806.83185	16608.11962	12620.64449	11057.37265	13478.31705
ENSMUSG00000036411.11	9530077C05Rik	protein_coding	94.57556332	-0.756346736	0.140834645	-5.370459367	7.85E-08	1.73E-06	135.1631962	103.0808408	105.2654877	101.7760782	140.043178	119.774856	63.60708122	77.65032753	67.66369234	59.0680504	84.47190719	77.34206425
ENSMUSG00000025920.20	Stau2	protein_coding	316.4851546	0.449201889	0.083702003	5.366680313	8.02E-08	1.77E-06	256.0003394	266.6471336	280.7079672	227.8899142	300.2848913	273.9947685	360.4401269	342.4578547	384.754329	399.0527591	318.8814496	386.7103213
ENSMUSG00000006442.11	Srm	protein_coding	295.9348229	0.78815113	0.146905271	5.365029632	8.09E-08	1.78E-06	188.1073054	214.6807593	222.2271407	238.9525314	208.718198	239.5497119	364.680599	286.7089016	468.3388901	404.5474615	251.3039239	463.4024522
ENSMUSG00000017830.16	Dhx58	protein_coding	153.830697	-0.787769726	0.146886757	-5.36310927	8.18E-08	1.80E-06	155.717968	220.6441138	182.7525828	177.0018751	261.9076742	167.5282299	112.7965574	139.3723827	119.4065159	108.5203717	95.03089559	105.2891967
ENSMUSG00000018459.16	Slc13a3	protein_coding	44.53572558	-1.151141286	0.214762324	-5.360070901	8.32E-08	1.83E-06	59.17282785	51.11446651	86.25921908	50.8880391	47.80320018	72.02148201	32.22758782	29.86551059	25.20804224	19.91829607	27.45336984	32.49666565
ENSMUSG00000037972.8	Snn	protein_coding	1059.180899	-0.494002097	0.092161983	-5.360150477	8.32E-08	1.83E-06	1166.016145	1358.792901	1133.797024	1148.299665	1447.561696	1170.349083	910.0053087	1019.409428	894.2221301	909.3732411	800.3713206	751.9728432
ENSMUSG00000097415.4	AU020206	lncRNA	4560.647133	-0.623524547	0.116384755	-5.357441759	8.44E-08	1.85E-06	6610.539179	4803.907944	4524.95395	6588.894802	5426.673148	5237.997132	3983.499473	4099.539087	3700.275254	3621.008857	2910.057203	3220.419566
ENSMUSG00000052160.8	Pld4	protein_coding	501.6562119	-0.501548975	0.093628364	-5.356805909	8.47E-08	1.86E-06	556.2245818	509.4408495	651.3302051	528.793102	651.7394053	625.4909144	431.6800579	406.170944	489.5667152	410.7290016	384.3471777	374.3615883
ENSMUSG00000026228.7	Htr2b	protein_coding	29.19033354	1.907914048	0.356298134	5.354824701	8.56E-08	1.87E-06	6.851590593	28.96486436	13.88919629	4.425046879	9.425983135	9.394106349	50.88566498	47.78481694	53.06956262	60.44172599	19.00617912	46.14526523
ENSMUSG00000070564.16	Ntn5	protein_coding	17.53734787	-1.473919648	0.275245044	-5.354936198	8.56E-08	1.87E-06	23.04625927	28.96486436	22.66132027	19.91271095	26.25809588	31.31368783	8.480944163	11.94620424	10.61391252	8.242053544	10.5589884	8.449133069
ENSMUSG00000018909.16	Arrb1	protein_coding	7578.167083	-0.587667176	0.109782731	-5.353001997	8.65E-08	1.89E-06	9521.219437	10703.36929	6757.459502	9370.036765	9234.770334	9014.427884	5484.62659	6231.936543	6386.921861	6970.029947	6250.921132	5012.28571
ENSMUSG00000026279.15	Thap4	protein_coding	227.8918786	0.478463956	0.089393264	5.352349085	8.68E-08	1.89E-06	191.2216647	181.4563561	200.2968307	216.8272971	179.0936796	180.053705	270.5421188	234.9420166	287.9023772	232.8380126	278.7572937	280.7711912
ENSMUSG00000034422.15	Parp14	protein_coding	2395.744588	-0.465964156	0.087062033	-5.352093678	8.69E-08	1.90E-06	2672.120331	3146.947321	2581.92849	2551.039525	2624.463019	3105.534991	2031.186127	2132.397456	1805.691868	2292.664561	1731.674097	2073.287269
ENSMUSG00000107881.2	Gm44250	TEC	3852.766546	-0.425032376	0.079420191	-5.351691682	8.71E-08	1.90E-06	4651.607141	4245.056444	4531.533043	4031.217706	3835.028567	5193.375127	3409.339553	3623.681951	3007.717461	3225.390287	3245.833034	3233.418232
ENSMUSG00000017670.17	Elmo2	protein_coding	1574.29042	-0.273455728	0.05112994	-5.348250483	8.88E-08	1.93E-06	1676.77108	1836.713163	1574.596253	1697.005478	1767.371838	1784.880206	1461.266679	1441.508644	1412.977105	1460.903991	1410.68085	1366.809757
ENSMUSG00000009772.16	Nuak2	protein_coding	353.0151117	0.399452975	0.074698643	5.347526499	8.92E-08	1.94E-06	307.6987048	287.944828	312.1414114	323.0284221	321.8299956	281.0403483	442.7052853	350.4219909	391.3880243	401.1132725	422.3595359	394.509521
ENSMUSG00000090272.10	Mndal	protein_coding	977.0234027	-0.449848357	0.084133477	-5.3468414	8.95E-08	1.94E-06	1161.03317	1095.553399	1152.803292	1181.487517	1142.563813	1037.265909	815.0187341	1009.454258	754.9145283	897.6969985	692.6696389	783.8195755
ENSMUSG00000078816.11	Prkcg	protein_coding	250.010868	0.743827971	0.139179534	5.344377504	9.07E-08	1.97E-06	180.6328429	208.7174049	155.7052005	243.3775783	193.9059388	144.042964	308.7063675	272.7716634	278.6152037	296.7139276	424.4713336	292.4699909
ENSMUSG00000021876.16	Rnase4	protein_coding	8431.477331	-0.653156101	0.122255087	-5.342567872	9.16E-08	1.99E-06	10577.61013	8800.207317	11192.49918	9582.439016	8484.73139	13211.2449	6244.519187	6574.394398	8127.603515	7013.987566	5564.586886	5803.904485
ENSMUSG00000028719.9	Cmpk1	protein_coding	2440.565093	0.338651526	0.063401512	5.341379349	9.22E-08	2.00E-06	2105.306928	2029.24432	2440.843496	2055.434275	1969.357191	2332.086901	2872.495788	2695.860089	2686.646608	2697.212022	2618.629123	2783.66438
ENSMUSG00000057342.16	Sphk2	protein_coding	552.0858139	-0.468394318	0.08769644	-5.341087033	9.24E-08	2.00E-06	640.9351564	549.480515	619.1657505	789.8708678	646.3531292	611.3997549	477.4771564	442.0095567	521.4084527	429.9604599	441.3657151	455.6032524
ENSMUSG00000025139.15	Tollip	protein_coding	2999.161121	0.319235434	0.059807801	5.337688894	9.41E-08	2.04E-06	2578.68955	2543.796617	2452.539661	2885.130565	2654.760821	2915.304337	3338.099622	3109.995169	3515.858523	3526.912079	3271.174606	3197.6719
ENSMUSG00000063730.14	Hsd3b2	protein_coding	7.021027991	3.154774616	0.591265611	5.335630145	9.52E-08	2.06E-06	0.622871872	0.851907775	0.731010331	2.212523439	2.693138039	1.565684392	17.80998274	9.955170196	10.61391252	8.92889134	21.1179768	7.149266443
ENSMUSG00000004040.17	Stat3	protein_coding	5108.406182	0.323084535	0.060571054	5.333975817	9.61E-08	2.07E-06	4314.010586	4625.859219	4149.94565	4756.925394	4559.482699	4841.096139	5429.500453	5485.298778	6308.644256	5960.378388	5281.605997	5588.126625
ENSMUSG00000040466.17	Blvrb	protein_coding	361.793529	0.5047117	0.09463326	5.33334367	9.64E-08	2.08E-06	259.7375707	303.279168	331.8786904	329.6659925	282.779494	292.7829812	385.034865	372.3233653	486.913237	389.43703	454.0365011	453.6534525
ENSMUSG00000052854.16	Nrk	protein_coding	16.50510481	1.572038491	0.29485725	5.331523944	9.74E-08	2.10E-06	5.605846849	9.370985527	7.310103312	11.0626172	12.79240568	4.697053175	26.2909269	19.91034039	25.20804224	26.09983622	29.56516752	20.1479327
ENSMUSG00000031775.6	Pllp	protein_coding	43.76320911	-1.072609216	0.20125363	-5.329639105	9.84E-08	2.12E-06	68.51590593	58.78163649	40.93657855	66.37570318	63.96202841	55.5817959	31.3794934	25.88344251	18.57434692	29.5340252	42.23595359	23.39759927
ENSMUSG00000039686.15	Zer1	protein_coding	831.3764885	-0.464581897	0.087169875	-5.329615272	9.84E-08	2.12E-06	1014.65828	949.0252615	805.573385	984.5729305	1068.502517	949.5875835	642.8555675	712.790186	689.904314	698.5140379	832.0482858	628.4855137
ENSMUSG00000036620.15	Mgat4b	protein_coding	1451.354624	0.531595851	0.099766515	5.328399521	9.91E-08	2.13E-06	1179.096454	1123.666355	1159.382385	1252.288267	1260.388602	1155.475081	1688.555983	1497.257597	2231.575108	1628.492413	1425.463434	1814.61381
ENSMUSG00000034282.4	Evpl	protein_coding	431.8122104	-0.70385144	0.132104348	-5.327996023	9.93E-08	2.13E-06	494.5602664	503.4774951	592.1183683	404.8917894	474.6655793	733.5231374	279.8711574	310.6013101	339.6452008	335.1768441	375.899987	337.3153895
ENSMUSG00000042572.13	Ube2q1	protein_coding	2270.215289	0.230260285	0.043217682	5.327918469	9.93E-08	2.13E-06	2185.657399	2046.282476	2093.613589	2137.297642	1969.357191	2105.845507	2367.87961	2405.169119	2607.042264	2430.03212	2462.356095	2432.050457
ENSMUSG00000086868.2	Gm15883	lncRNA	411.5843937	-1.148968511	0.215770072	-5.324966988	1.01E-07	2.16E-06	568.6820192	620.1888603	670.3364737	400.4667425	703.5823126	439.1744718	219.6564538	346.4399228	130.0204284	241.766904	230.1859471	368.5121885
ENSMUSG00000046318.17	Ccbe1	protein_coding	617.3322241	0.655380417	0.123174806	5.320734301	1.03E-07	2.21E-06	500.7889852	615.9293214	372.0842586	555.3433833	418.1096805	421.1691013	701.3740823	730.7094924	731.0332251	875.7181891	796.1477252	689.5792451
ENSMUSG00000035673.11	Sbno2	protein_coding	1738.678761	0.356808254	0.067085893	5.318677865	1.05E-07	2.24E-06	1462.503156	1612.661418	1379.416495	1588.591829	1464.393808	1647.09998	1824.251089	1899.446473	1887.94969	1865.451452	2059.002738	2173.376999
ENSMUSG00000078956.5	Gm14221	lncRNA	70.24879421	1.306724847	0.245723489	5.31786706	1.05E-07	2.24E-06	37.9951842	52.81828206	30.70243391	30.97532815	41.07035509	50.10190053	104.3156132	59.73102118	83.58456112	177.2041512	88.69550255	85.79119732
ENSMUSG00000112148.2	Lilrb4a	protein_coding	477.0349962	0.925166255	0.173986928	5.317446915	1.05E-07	2.25E-06	329.4992203	371.43179	292.4041325	269.9278596	284.7993476	419.6034169	537.6918599	619.2115862	480.2795417	738.35063	924.9673837	456.2531858
ENSMUSG00000056216.10	Cebpg	protein_coding	3434.438591	0.299316939	0.056298878	5.316570184	1.06E-07	2.26E-06	3337.347491	2916.080314	2864.098478	3104.170385	3045.939122	3211.218687	3919.044298	3755.090198	3722.829818	4080.503342	3758.99987	3497.941091
ENSMUSG00000016257.16	Prelid3b	protein_coding	825.585348	0.383997733	0.072266186	5.313657129	1.07E-07	2.29E-06	706.9595748	671.3033268	834.0827879	674.819649	670.5913716	742.9172438	1005.839978	911.89359	884.9349567	947.8361576	876.3960371	979.4495027
ENSMUSG00000041992.10	Rapgef5	protein_coding	7798.543386	0.593217841	0.111640143	5.313660731	1.07E-07	2.29E-06	6585.001432	6943.048367	4458.43201	6274.716474	6555.097986	6486.630434	9251.013893	9807.833677	8578.694797	10832.11887	10012.0328	7797.89989
ENSMUSG00000119981.1	ENSMUSG00000119981	lncRNA	40.50788268	-1.128161215	0.212480335	-5.30948531	1.10E-07	2.34E-06	60.41857159	65.59689869	54.82577484	33.18785159	50.49633822	67.32442884	32.22758782	19.91034039	33.16847664	28.16034961	23.22977448	17.54819945
ENSMUSG00000021070.7	Bdkrb2	protein_coding	435.3244882	0.98681039	0.185948053	5.306914355	1.11E-07	2.37E-06	247.2801332	380.8027755	182.7525828	391.6166488	235.6495784	324.096669	589.4256193	418.1171482	687.2508359	689.5851465	479.3780733	597.938648
ENSMUSG00000105957.2	Gm43254	lncRNA	107.3389244	-0.73292697	0.138078014	-5.308064251	1.11E-07	2.36E-06	140.7690431	143.972414	118.4236737	141.6015001	129.9439104	127.6032779	86.50563046	75.65929349	50.41608449	85.85472442	111.925277	75.39226431
ENSMUSG00000028656.15	Cap1	protein_coding	6720.894756	0.36977682	0.069691282	5.305926495	1.12E-07	2.38E-06	5736.02707	5926.722392	5622.200457	5425.107473	6209.703032	6258.823355	7153.676401	6861.103299	8809.547395	7911.684565	7594.024456	7142.117177
ENSMUSG00000041827.16	Oasl1	protein_coding	59.94725479	-1.051986599	0.198264212	-5.305983312	1.12E-07	2.38E-06	69.76164967	71.56025311	69.44598146	90.71346101	96.95296939	90.02685251	30.53139899	35.83861271	35.82195477	30.90770079	38.01235823	59.7938648
ENSMUSG00000028165.10	Cisd2	protein_coding	1514.250058	0.291011446	0.054869828	5.303669756	1.13E-07	2.40E-06	1314.25965	1263.379231	1485.412993	1422.652571	1290.686405	1410.681637	1699.58121	1612.737572	1724.760785	1673.823707	1583.84826	1689.176681
ENSMUSG00000000296.9	Tpd52l1	protein_coding	30.14246229	1.293461371	0.243903787	5.303162304	1.14E-07	2.41E-06	18.68615616	25.55723325	12.42717563	22.12523439	16.15882823	14.09115952	51.73375939	35.83861271	35.82195477	41.21026772	29.56516752	58.49399817
ENSMUSG00000030780.16	Rusf1	protein_coding	344.1649175	-0.401310949	0.075682761	-5.302541061	1.14E-07	2.41E-06	373.1002514	414.0271787	373.5462792	393.8291722	381.0790325	410.9921528	275.6306853	334.4937186	270.6547694	319.3795748	299.8752705	283.3709245
ENSMUSG00000032115.15	Hyou1	protein_coding	3273.742174	-0.382163214	0.072111042	-5.299649035	1.16E-07	2.45E-06	3461.921865	4131.752709	3241.299809	3812.177886	3592.646143	4001.889305	2844.508672	2789.438689	3071.400937	2947.907818	2542.604406	2847.357844
ENSMUSG00000001419.18	Mef2d	protein_coding	2641.818315	0.407681589	0.077001389	5.294470588	1.19E-07	2.52E-06	2213.686633	2229.442648	2037.325793	2646.178033	2283.781057	2234.231627	2840.2682	2562.460808	3116.510065	3089.396404	3260.615617	3187.9229
ENSMUSG00000030357.11	Fkbp4	protein_coding	4469.239023	-0.529803052	0.100158937	-5.28962334	1.23E-07	2.58E-06	4779.918746	5282.680114	5484.039505	6460.568443	4541.304017	5151.88449	3857.133405	3681.421939	4207.089577	3415.644356	2975.522931	3793.660748
ENSMUSG00000022075.8	Rhobtb2	protein_coding	619.6956636	0.411962542	0.077909343	5.287716789	1.24E-07	2.61E-06	493.3145227	529.0347284	489.0459116	575.2560942	572.2918332	545.6410105	663.2098335	694.8708797	670.0032281	714.998145	665.2162691	823.4655076
ENSMUSG00000021750.17	Fam107a	protein_coding	964.9423089	-1.315281568	0.248814301	-5.28619762	1.25E-07	2.62E-06	1897.267722	1459.318019	658.6403084	1524.42865	1310.211656	1405.201741	435.0724356	553.5074629	586.4186669	673.7878772	810.930309	264.5228584
ENSMUSG00000027774.17	Gfm1	protein_coding	998.5596864	0.324114897	0.061309729	5.286516513	1.25E-07	2.62E-06	889.4610334	858.7230374	869.9022941	825.2712429	985.6885221	887.74305	1052.485171	1013.436326	1150.28277	1130.535011	1138.258949	1180.92883
ENSMUSG00000038344.15	Txlng	protein_coding	1236.670561	-0.477089303	0.090248915	-5.286371634	1.25E-07	2.62E-06	1516.070137	1479.763805	1320.204658	1460.26547	1205.179272	1647.882822	1008.384261	1116.970096	915.4499552	1102.374662	1136.147152	931.3544376
ENSMUSG00000044122.16	Proca1	protein_coding	84.00695035	-0.711509246	0.134616477	-5.285454375	1.25E-07	2.63E-06	87.20206209	110.7480108	111.1135703	119.4762657	100.9926764	105.6836964	74.63230863	51.76688502	68.9904314	64.56275276	48.57134663	64.34339799
ENSMUSG00000000776.14	Polr3d	protein_coding	360.9493444	0.575173514	0.10883485	5.284828456	1.26E-07	2.64E-06	281.5380862	275.1662114	325.2995974	269.9278596	284.1260631	307.6569829	429.9838691	372.3233653	528.0421481	407.2948126	346.3348195	503.6983176
ENSMUSG00000062101.13	Zfp119b	protein_coding	187.6019357	-0.540545328	0.102296306	-5.28411388	1.26E-07	2.64E-06	221.1195146	231.7189148	230.9992647	196.9145861	202.6586374	239.5497119	145.0241452	173.2199614	120.733255	155.9121795	185.8381958	147.5348621
ENSMUSG00000069114.9	Zbtb10	protein_coding	873.2446061	0.407135068	0.077034973	5.285067952	1.26E-07	2.64E-06	801.6360994	749.6788421	665.9504117	825.2712429	720.4144253	758.5740877	995.6628447	967.6425431	886.2616957	1141.524416	943.9735628	1022.345101
ENSMUSG00000076441.10	Ass1	protein_coding	614.9937635	0.569545705	0.107810298	5.282850687	1.27E-07	2.66E-06	516.9836538	419.9905331	474.4257049	524.3680551	597.20336	443.0886828	742.9307087	828.2701603	732.3599641	741.0979812	561.7381828	797.4681751
ENSMUSG00000105366.2	Gm43719	TEC	366.1472512	0.515900785	0.097660753	5.282580453	1.27E-07	2.66E-06	293.9955236	276.0181191	364.7741553	272.140383	275.3733644	322.5309847	423.1991137	436.0364546	433.8436744	498.6442394	411.8005475	385.4104546
ENSMUSG00000109305.2	Smim38	protein_coding	39.21968573	0.920204492	0.174155901	5.283797362	1.27E-07	2.65E-06	26.16061863	29.81677213	31.43344424	30.97532815	23.56495784	24.26810807	50.03757056	47.78481694	58.37651888	52.19967245	40.12415591	55.89426492
ENSMUSG00000096753.8	Fam181a	protein_coding	11.55118405	-1.905132321	0.360684472	-5.281991508	1.28E-07	2.67E-06	16.81754055	15.33433995	14.62020662	24.33775783	21.54510431	18.7882127	5.088566498	5.973102118	2.653478131	5.494702363	2.11179768	5.849399817
ENSMUSG00000030213.13	Atf7ip	protein_coding	2619.902786	-0.284849257	0.053954691	-5.279415967	1.30E-07	2.70E-06	2885.142512	3088.165685	2722.282473	2639.540463	2918.688349	3002.199821	2331.41155	2472.864277	2239.535543	2519.321033	2312.418459	2307.263261
ENSMUSG00000108736.2	Gm45151	lncRNA	52.34494445	-1.066063512	0.202018858	-5.277049493	1.31E-07	2.73E-06	77.23611214	78.37551531	65.05991948	66.37570318	53.18947626	84.54695714	34.77187107	33.84757867	15.92086879	43.27078111	44.34775127	31.19679903
ENSMUSG00000027852.15	Nras	protein_coding	3573.190848	0.305160024	0.057840002	5.275933847	1.32E-07	2.75E-06	3192.218344	2966.342873	3233.258695	3444.898995	3229.745793	3137.631521	4310.015824	3984.059112	3878.058288	4110.037367	3503.472351	3888.551012
ENSMUSG00000023034.8	Nr4a1	protein_coding	1080.964809	2.048917897	0.388562714	5.273068734	1.34E-07	2.79E-06	355.659839	307.5387068	451.0333743	688.0947896	416.089827	310.7883517	1250.939264	973.6156452	1694.245787	1480.135449	905.9612046	4137.475471
ENSMUSG00000018995.13	Nars2	protein_coding	225.8427752	0.463354628	0.087892955	5.271806256	1.35E-07	2.81E-06	202.4333584	195.0868805	190.0626861	161.5142111	177.073826	212.1502351	274.7825909	232.9509826	271.9815084	257.5641733	249.1921262	285.3207244
ENSMUSG00000026864.14	Hspa5	protein_coding	12409.92331	-0.462808456	0.087803492	-5.270957313	1.36E-07	2.82E-06	13865.12787	17493.92616	12639.89964	13587.10644	13306.79505	15415.72852	10789.45716	10317.53839	11155.22206	10978.41532	8911.786208	10458.07694
ENSMUSG00000028136.16	Snx27	protein_coding	1898.993611	0.217911888	0.041350274	5.269901918	1.36E-07	2.83E-06	1737.189651	1711.48272	1720.79832	1758.956134	1854.898824	1755.132203	2093.945114	2002.980243	2072.36642	2105.157843	2016.766784	1958.249072
ENSMUSG00000025915.15	Sgk3	protein_coding	748.6227512	-0.334900589	0.063564729	-5.268654367	1.37E-07	2.84E-06	819.6993837	818.6833719	915.2249347	860.6716179	830.8330849	768.7510362	674.2350609	728.7184584	648.775403	678.5957418	599.750541	639.53438
ENSMUSG00000039745.9	Htatip2	protein_coding	351.9670587	0.48877451	0.092754145	5.269570537	1.37E-07	2.83E-06	257.868955	283.6852891	274.8598845	305.3282346	330.5826942	311.5711939	424.0472081	368.3412973	488.2399761	393.5580567	369.5645939	415.9573203
ENSMUSG00000045672.16	Col27a1	protein_coding	829.1324081	-0.497977921	0.094514817	-5.26878153	1.37E-07	2.84E-06	943.0280144	1151.779312	900.604728	891.646946	1123.038562	811.807357	747.1711807	702.8350158	642.1417077	679.2825796	684.2224482	672.0310457
ENSMUSG00000029110.14	Rnf4	protein_coding	2540.986241	0.262190515	0.049768749	5.268175719	1.38E-07	2.85E-06	2340.752495	2141.696147	2260.283944	2473.601205	2293.880324	2375.926064	2849.597239	2544.541502	2905.558553	2718.503994	2753.784174	2833.709245
ENSMUSG00000038141.12	Tmem181a	protein_coding	865.5421542	0.384797098	0.073053254	5.267350549	1.38E-07	2.86E-06	709.4510623	771.8284443	704.6939593	714.6450709	848.3384821	760.1397721	999.0552224	1027.373564	919.4301724	1062.538069	853.1662626	1015.845768
ENSMUSG00000028341.10	Nr4a3	protein_coding	300.7789924	1.097999884	0.208497758	5.266243134	1.39E-07	2.87E-06	194.3360241	201.9021427	160.0912625	148.2390704	284.7993476	159.6998079	320.5796894	368.3412973	465.685412	462.9286741	242.8567332	599.8884479
ENSMUSG00000056313.6	Tcim	protein_coding	1070.013277	-0.895758519	0.170105587	-5.265897124	1.40E-07	2.88E-06	1235.154922	1423.537892	1182.774716	2117.384931	1385.619521	1006.735064	795.5125625	973.6156452	612.9534482	679.9694174	825.7128928	601.1883146
ENSMUSG00000028060.15	Khdc4	protein_coding	2260.028845	0.32655084	0.062063118	5.261592544	1.43E-07	2.94E-06	2034.922406	2111.879375	1824.601787	2225.79858	1905.395162	1949.277067	2590.080347	2458.927038	2254.129672	2613.417811	2574.281372	2577.635519
ENSMUSG00000045679.15	Pqlc3	protein_coding	945.8346379	0.427091968	0.081192733	5.260224049	1.44E-07	2.96E-06	781.0813276	767.5689054	791.6841887	807.5710553	833.5262229	870.5205217	1184.7879	907.9115219	1200.698854	1195.784602	981.9859211	1026.894635
ENSMUSG00000033961.17	Zfp446	protein_coding	289.224324	-0.453449014	0.086248915	-5.257446032	1.46E-07	3.00E-06	341.9566578	344.1707412	334.8027317	351.7912268	338.6621083	289.6516124	235.7702477	268.7895953	224.2189021	214.9802299	263.97471	261.9231252
ENSMUSG00000020964.15	Sel1l	protein_coding	5022.113557	0.301135844	0.05728795	5.256530302	1.47E-07	3.01E-06	4664.68745	4616.488234	4189.420208	4130.781261	4812.637675	4582.758214	5428.652359	5377.78294	5813.770585	5958.317875	5108.438587	5581.627292
ENSMUSG00000046675.8	Tmem251	protein_coding	307.0592554	0.519144413	0.098777631	5.255688052	1.47E-07	3.03E-06	243.542902	230.0150993	288.7490808	285.4155237	207.371629	270.0805575	357.8958437	360.3771611	388.7345462	369.5187339	304.0988659	378.9111215
ENSMUSG00000022514.15	Il1rap	protein_coding	554.5734073	-0.323260264	0.06153196	-5.253534346	1.49E-07	3.06E-06	635.9521814	644.8941858	588.4633166	579.6811411	648.3729828	597.3085954	463.0595513	507.71368	496.2004105	525.4309135	475.1544779	492.6494513
ENSMUSG00000066829.8	Zfp810	protein_coding	462.5401963	-0.468569569	0.089238221	-5.250772163	1.51E-07	3.10E-06	587.3681754	588.6682726	552.6438104	438.079641	510.3496583	530.7670087	390.1234315	422.0992163	323.724332	399.0527591	428.694929	378.9111215
ENSMUSG00000039103.13	Nexn	protein_coding	713.4487001	0.588854869	0.112184836	5.248970248	1.53E-07	3.13E-06	592.3511504	598.0392582	625.0138332	449.1422582	703.5823126	438.3916296	832.8287168	860.1267049	827.8851769	814.5896253	943.9735628	875.4601727
ENSMUSG00000037253.9	Mex3c	protein_coding	1843.950614	0.340007545	0.064789474	5.247882502	1.54E-07	3.15E-06	1648.741845	1629.699574	1709.102154	1491.240798	1557.307071	1734.778306	2151.615534	2044.791958	2080.326855	2199.941459	1750.680276	2129.181534
ENSMUSG00000030738.12	Eif3c	protein_coding	4815.998323	0.445319538	0.084869522	5.247107902	1.55E-07	3.16E-06	4260.443605	4216.943487	3818.79797	3621.90087	4362.883622	4189.771432	4969.833279	5114.966447	6349.773167	6179.479645	4848.687473	5858.498884
ENSMUSG00000050332.8	Amer1	protein_coding	783.8806857	-0.434318133	0.08277704	-5.246843014	1.55E-07	3.16E-06	952.9939643	879.168824	914.4939243	827.4837663	802.5551355	1012.997801	676.7793442	786.4584455	604.9930139	634.6381229	692.6696389	621.3362473
ENSMUSG00000063681.15	Crb1	protein_coding	30.37944865	-1.349734043	0.257301404	-5.24573136	1.56E-07	3.17E-06	52.32123726	47.70683541	61.40486782	26.55028127	43.76349313	31.31368783	21.20236041	17.91930635	13.26739065	15.79726929	10.5589884	22.74766596
ENSMUSG00000049323.9	Smcr8	protein_coding	1463.806533	0.410231538	0.078220642	5.244543235	1.57E-07	3.19E-06	1223.943229	1211.412856	1178.388654	1203.612751	1279.240568	1453.737958	1622.404618	1551.015517	1704.859699	1935.508907	1490.929162	1710.62448
ENSMUSG00000059586.11	Nsmce2	protein_coding	430.3282882	0.415413102	0.079209076	5.244513933	1.57E-07	3.19E-06	376.2146107	333.9478479	369.1602173	376.1289847	336.6422548	418.0377325	477.4771564	444.0005907	509.4678011	481.4732945	561.7381828	479.650785
ENSMUSG00000079057.5	Cyp4v3	protein_coding	800.4188997	-0.473548622	0.090324351	-5.242757005	1.58E-07	3.22E-06	976.6630954	930.2832905	847.9719842	767.7456334	1001.174066	1056.054122	610.6279797	659.032267	717.7658344	655.9300946	618.7567201	763.0217095
ENSMUSG00000021840.18	Mapk1ip1l	protein_coding	1383.686442	0.264720856	0.050496577	5.242352544	1.59E-07	3.22E-06	1177.85071	1258.267784	1193.008861	1362.914439	1287.993267	1271.335726	1535.898988	1495.266563	1463.393189	1500.740583	1604.966237	1452.600955
ENSMUSG00000026768.11	Itga8	protein_coding	6910.902454	0.602742187	0.114975239	5.242365157	1.59E-07	3.22E-06	5404.659234	6747.109579	4829.785258	5706.09795	6170.652531	4074.693629	8748.093904	7390.718354	7900.731135	9669.302483	8341.600835	7947.384552
ENSMUSG00000040785.20	Ttc3	protein_coding	2612.22632	0.216643473	0.041333402	5.241365613	1.59E-07	3.23E-06	2342.621111	2349.561644	2400.637928	2502.36401	2435.270071	2476.129865	2830.091067	2857.133846	2702.567476	2952.715682	2827.697093	2669.92605
ENSMUSG00000025173.14	Wdr45b	protein_coding	1173.598035	0.312370803	0.059638864	5.237705459	1.63E-07	3.30E-06	981.6460704	975.4344025	1093.591455	1099.624149	1040.897852	1101.458969	1288.255418	1172.719049	1412.977105	1274.08411	1319.87355	1322.614292
ENSMUSG00000038079.15	Tmem237	protein_coding	517.9195543	0.406792846	0.077675014	5.237113264	1.63E-07	3.30E-06	460.3023135	406.3600087	481.0047979	455.7798285	460.5266046	415.689206	652.1846061	603.2833139	618.2604045	593.4278552	487.825264	580.3904485
ENSMUSG00000046562.6	Unc119b	protein_coding	1310.408789	-0.323434823	0.06178074	-5.235204701	1.65E-07	3.34E-06	1433.228178	1442.279863	1345.059009	1557.616501	1462.373955	1489.748699	1099.130364	1266.297649	1236.520809	1045.367125	1199.501082	1147.782231
ENSMUSG00000099875.2	Rbm3-ps	processed_pseudogene	42.38877192	1.363795124	0.26068499	5.231582856	1.68E-07	3.40E-06	26.7834905	12.77861663	30.70243391	33.18785159	18.85196627	20.35389709	53.42994823	65.70412329	34.4952157	61.12856379	99.25449095	51.99466504
ENSMUSG00000063296.6	Tmem117	protein_coding	121.8304574	0.786879655	0.150480637	5.229109024	1.70E-07	3.44E-06	75.9903684	75.81979199	124.2717563	66.37570318	93.58654684	97.85527447	150.9608061	131.4082466	185.7434692	166.2147465	135.1550515	158.5837284
ENSMUSG00000038485.7	Socs7	protein_coding	1345.020839	0.308040082	0.058953915	5.225099649	1.74E-07	3.51E-06	1210.240047	1069.144258	1154.265313	1305.388829	1302.132242	1184.440242	1507.063778	1405.670032	1455.432755	1522.032555	1520.494329	1503.945686
ENSMUSG00000097055.3	Gm4419	lncRNA	39.29379713	-1.104826879	0.211432495	-5.225435571	1.74E-07	3.51E-06	42.3552873	66.44880646	62.13587815	59.73813286	53.18947626	36.7935832	27.98711574	23.89240847	23.88130318	21.97880945	31.6769652	21.44779933
ENSMUSG00000021715.13	Cwc27	protein_coding	252.9498777	0.478593027	0.09160954	5.224270587	1.75E-07	3.52E-06	224.8567458	225.7555604	217.1100684	181.426922	195.9257923	218.4129726	272.2383076	246.8882209	321.0708538	325.561115	318.8814496	287.2705244
ENSMUSG00000044252.19	Osbpl1a	protein_coding	691.5792157	0.362296702	0.069367287	5.222875491	1.76E-07	3.55E-06	627.8548471	551.1843305	632.3239365	595.1688052	663.185242	558.9493278	768.3735412	720.7543222	829.2119159	732.1690899	798.2595229	821.5157077
ENSMUSG00000013611.15	Snx31	protein_coding	10.31988806	-2.260365415	0.433435247	-5.215001386	1.84E-07	3.70E-06	21.80051552	20.4457866	17.54424795	6.637570318	14.1389747	21.91958148	3.392377665	1.991034039	6.633695327	1.373675591	2.11179768	5.849399817
ENSMUSG00000034614.15	Pik3ip1	protein_coding	721.2127524	-0.444894879	0.085316148	-5.214662014	1.84E-07	3.70E-06	1013.412536	733.4925944	761.7127651	829.6962897	846.9919131	796.9333553	581.7927696	657.0412329	638.1614905	605.1040977	603.9741364	586.2398484
ENSMUSG00000029017.14	Pmpcb	protein_coding	928.9348339	0.252663791	0.048490693	5.210562621	1.88E-07	3.78E-06	901.9184708	861.2787607	856.7441082	803.1460085	811.9811186	836.0754651	988.8780894	1045.292871	1020.262341	1004.156857	1017.886482	999.5974354
ENSMUSG00000064145.13	Arih2	protein_coding	1533.78708	0.321078703	0.061619828	5.210639376	1.88E-07	3.78E-06	1358.483553	1317.04942	1269.764945	1537.70379	1302.132242	1416.161532	1581.696086	1576.898959	1769.869913	1716.407651	1773.910051	1785.366811
ENSMUSG00000002265.18	Peg3	protein_coding	1000.081895	-0.878524688	0.168661722	-5.208797098	1.90E-07	3.81E-06	1350.386219	1616.069049	1040.227701	1274.413501	933.1723303	1553.941759	589.4256193	672.9695053	542.6362778	837.2552725	984.0977187	606.3877811
ENSMUSG00000039109.18	F13a1	protein_coding	387.8380867	-0.876236588	0.168214699	-5.209036977	1.90E-07	3.81E-06	464.0395447	650.0056324	574.5741203	292.053094	564.8857036	464.2254221	365.5286934	278.7447655	260.0408568	258.2510111	238.6331378	243.0750591
ENSMUSG00000037624.16	Kcnk2	protein_coding	1149.159938	0.818459609	0.157239641	5.205173461	1.94E-07	3.88E-06	903.1642145	782.0513376	1028.531536	765.53311	781.0100312	733.5231374	1485.013323	1220.503866	1756.602523	1411.451669	937.6381698	1984.896338
ENSMUSG00000025579.15	Gaa	protein_coding	2113.392506	0.545810478	0.10487858	5.204213081	1.95E-07	3.90E-06	1746.532729	1809.452114	1540.969778	1648.329962	1822.581168	1747.303781	2241.513542	2128.415388	3158.965715	2688.283131	2084.34431	2744.018448
ENSMUSG00000107092.2	Gm7993	processed_pseudogene	24.44474476	1.288317339	0.247597453	5.203273788	1.96E-07	3.91E-06	18.68615616	9.370985527	15.35121696	13.27514064	8.752698625	18.7882127	39.86043757	37.82964675	38.4754329	27.47351181	31.6769652	33.79653228
ENSMUSG00000024576.15	Csnk1a1	protein_coding	7992.650259	0.222251526	0.042726789	5.201690377	1.97E-07	3.94E-06	7264.554644	7838.403439	7245.043392	7456.20399	7126.716534	7364.979378	8886.333294	8438.002258	8231.089162	8921.336124	8155.762639	8983.378253
ENSMUSG00000018143.11	Mafk	protein_coding	2120.494771	0.571060271	0.109798825	5.200968869	1.98E-07	3.95E-06	1691.720005	1730.224691	1464.944704	1911.620252	1426.689876	2025.21276	2508.663283	1997.007141	2861.776164	2767.269478	2377.884187	2682.924716
ENSMUSG00000057363.13	Uxs1	protein_coding	725.0821695	0.420914618	0.080922043	5.201482847	1.98E-07	3.94E-06	615.3974096	552.0362383	692.997794	606.2314224	604.6094896	656.0217601	949.8657462	736.6825945	863.7071316	801.5397072	758.135367	863.761373
ENSMUSG00000033021.17	Gmppa	protein_coding	660.9557966	-0.344808838	0.06630081	-5.200673112	1.99E-07	3.95E-06	741.8403997	778.6437065	676.1845564	767.7456334	743.9793831	736.6545062	575.8561087	551.5164289	667.3497499	554.2781009	542.7320037	594.6889814
ENSMUSG00000036779.13	Tent4b	protein_coding	1828.98352	0.265084543	0.050974203	5.20036658	1.99E-07	3.96E-06	1712.897648	1648.441545	1561.438067	1752.318564	1617.229392	1681.545037	1965.882857	2148.325728	1876.009039	2096.915789	1968.195437	1918.60314
ENSMUSG00000034320.15	Slc26a2	protein_coding	2086.992085	0.766847343	0.147510192	5.198605808	2.01E-07	3.99E-06	1621.335483	1405.647829	1897.70282	1241.225649	1449.581549	1654.928402	2364.487233	2536.577366	2571.220309	2758.340586	1841.487577	3701.370218
ENSMUSG00000037795.15	N4bp2	protein_coding	599.0067951	-0.566268077	0.108929032	-5.198504632	2.01E-07	3.99E-06	720.662756	734.3445022	783.643075	544.2807661	642.3134222	858.7778888	430.8319635	525.6329864	439.1506307	545.3492095	464.5954895	498.4988511
ENSMUSG00000039068.17	Zzz3	protein_coding	2146.536994	0.349345955	0.067223109	5.196813424	2.03E-07	4.02E-06	1860.518282	1941.49782	1773.431063	1831.969408	1826.620875	2098.799927	2320.386323	2176.200205	2331.080538	2745.290668	2460.244297	2392.404525
ENSMUSG00000029368.11	Alb	protein_coding	46.80939657	0.99281394	0.191111404	5.194948691	2.05E-07	4.06E-06	36.12656858	29.81677213	43.12960954	15.48766408	26.93138039	28.96516124	67.8475533	63.71308926	66.33695327	50.13915906	76.02471647	57.19413155
ENSMUSG00000025408.16	Ddit3	protein_coding	381.4817053	0.603893359	0.116291108	5.192945259	2.07E-07	4.10E-06	296.4870111	334.7997556	256.5846262	384.9790784	244.402277	306.8741407	454.5786071	418.1171482	516.1014965	428.5867843	530.0612176	406.2083206
ENSMUSG00000004508.7	Gab2	protein_coding	1428.24373	0.428115634	0.082465858	5.191428839	2.09E-07	4.13E-06	1240.137897	1282.121202	982.4778851	1312.026399	1303.478811	1188.354453	1591.025125	1762.065125	1719.453829	1705.418246	1613.413427	1438.952355
ENSMUSG00000041939.15	Mvk	protein_coding	352.5642683	-0.456623287	0.087967377	-5.190825323	2.09E-07	4.14E-06	416.0784106	360.3569889	450.302364	393.8291722	385.1187395	443.0886828	292.5925736	258.8344251	338.3184617	277.4824693	295.6516752	319.1172567
ENSMUSG00000030158.13	Clec12b	protein_coding	207.3827953	-1.244686407	0.239999375	-5.186206875	2.15E-07	4.24E-06	409.22682	252.1647014	203.9518824	378.3415081	243.7289925	256.7722402	121.2775015	101.542736	95.52521271	104.3993449	236.5213401	85.14126401
ENSMUSG00000030615.13	Tmem126a	protein_coding	434.7849765	0.439395027	0.08474244	5.185064588	2.16E-07	4.26E-06	339.4651703	333.9478479	411.5588165	418.16693	335.2956858	385.1583603	497.8314224	449.9736929	563.8641028	491.7758615	506.8314431	483.5503849
ENSMUSG00000039116.8	Adgrg6	protein_coding	3351.749984	0.539740303	0.104095914	5.185028729	2.16E-07	4.26E-06	2486.504513	2977.417674	2297.565471	2823.179909	3253.984035	2563.025349	4000.461362	3701.332279	3798.453944	4921.192804	3461.236397	3936.646077
ENSMUSG00000025245.15	Lztfl1	protein_coding	694.4059562	-0.470358902	0.090773806	-5.181658928	2.20E-07	4.34E-06	766.1324027	817.8314641	814.3455089	767.7456334	833.5262229	843.903887	613.172263	680.9336414	463.0319338	607.1646111	492.0488594	633.0350469
ENSMUSG00000030513.15	Pcsk6	protein_coding	275.9715915	0.785402729	0.151610727	5.180390242	2.21E-07	4.36E-06	183.1243304	191.6792494	225.8821923	152.6641173	249.1152686	213.7159194	336.6934833	280.7357995	403.3286759	377.0739497	249.1921262	448.453986
ENSMUSG00000040351.12	Ankib1	protein_coding	1767.289105	0.387811706	0.07485926	5.180544196	2.21E-07	4.36E-06	1485.549415	1543.656889	1461.289652	1369.552009	1599.05071	1727.732726	2124.476513	1945.240256	1937.039036	2285.796183	1822.481398	1905.604474
ENSMUSG00000020752.12	Recql5	protein_coding	493.8966332	-0.305268491	0.058956427	-5.17786624	2.24E-07	4.41E-06	553.7330943	534.146175	530.7135004	546.4932895	546.7070218	556.6008012	414.7181696	475.8571354	428.5367181	426.5262709	451.9247035	460.8027189
ENSMUSG00000034161.9	Scx	protein_coding	76.59063076	-1.045939065	0.202009905	-5.177662268	2.25E-07	4.41E-06	83.46483086	94.56176304	158.6292419	70.80075006	87.52698625	122.9062247	49.18947614	45.7937829	39.80217196	52.19967245	57.01853735	57.19413155
ENSMUSG00000041926.16	Rnpep	protein_coding	985.7322044	-0.250915815	0.048468479	-5.176886489	2.26E-07	4.43E-06	1104.974701	1027.400777	1032.917598	1106.26172	1102.840027	1055.27128	940.5367077	909.9025559	915.4499552	866.1024599	880.6196324	886.509039
ENSMUSG00000028249.16	Sdcbp	protein_coding	9160.626141	0.382392272	0.073902818	5.174258341	2.29E-07	4.49E-06	7685.61603	7425.228168	8999.468187	7411.953522	7228.382495	8972.154406	10970.94937	10058.70397	10836.80469	10258.60931	9386.940686	10692.70287
ENSMUSG00000061979.9	Rcc1l	protein_coding	334.114311	0.477700506	0.092341963	5.173168222	2.30E-07	4.51E-06	265.3434175	258.1280559	266.0877606	342.9411331	289.5123391	264.6006622	387.5791482	326.5295824	395.3682415	353.0346268	445.5893104	414.6574537
ENSMUSG00000028111.5	Ctsk	protein_coding	825.0010382	0.784912105	0.151767285	5.171813571	2.32E-07	4.54E-06	557.4703255	523.0713739	778.5260027	400.4667425	764.8512029	603.5713329	988.8780894	1015.42736	1294.897328	981.4912096	855.2780603	1136.083431
ENSMUSG00000034793.16	G6pc3	protein_coding	421.1729086	0.500577884	0.096823647	5.169996191	2.34E-07	4.58E-06	318.2875266	331.3921245	389.6285065	345.1536565	377.0393254	338.1878286	509.7047442	386.2606036	546.616495	471.8575654	475.1544779	564.792049
ENSMUSG00000021193.11	Pitrm1	protein_coding	928.8515649	0.447223725	0.086515833	5.169270274	2.35E-07	4.59E-06	864.5461585	782.9032454	696.6528456	745.620399	851.7049047	776.5794582	950.7138407	1011.445292	1195.391898	1214.329222	956.6443489	1099.687166
ENSMUSG00000016319.4	Slc25a5	protein_coding	5204.685755	0.506495251	0.098015515	5.167500789	2.37E-07	4.63E-06	4530.147126	4505.740223	4217.198601	3838.728167	4330.565966	4381.56777	5619.473602	5853.640075	7192.252474	6292.121043	4700.861635	6993.932382
ENSMUSG00000031886.15	Ces2e	protein_coding	97.91920956	1.668941451	0.323042268	5.166325335	2.39E-07	4.66E-06	33.63508109	40.89157321	62.86688848	44.25046879	73.38801155	26.61663466	231.5297756	171.2289274	167.1691222	120.1966142	40.12415591	163.1332616
ENSMUSG00000000031.18	H19	lncRNA	12.29523268	-2.559444831	0.495492151	-5.165459891	2.40E-07	4.67E-06	7.474462465	34.92821878	29.24041325	13.27514064	25.58481137	14.87400172	3.392377665	7.964136157	1.326739065	4.121026772	2.11179768	3.249666565
ENSMUSG00000050721.10	Plekho2	protein_coding	784.7787272	0.588462413	0.113922749	5.16545132	2.40E-07	4.67E-06	558.7160693	730.9368711	538.7546141	665.9695552	634.2340081	643.4962849	889.6510427	882.0280794	1068.024948	927.2310237	728.5701995	1149.732031
ENSMUSG00000062604.12	Srpk2	protein_coding	1817.048007	0.298554469	0.057830356	5.16259092	2.44E-07	4.74E-06	1667.428002	1676.554501	1679.130731	1411.589954	1664.359308	1664.322508	2016.768522	2070.675401	1818.959259	2111.339383	1961.860044	2061.588469
ENSMUSG00000037833.15	Sh2d4b	protein_coding	52.68801217	-0.972900402	0.188532492	-5.160385844	2.46E-07	4.79E-06	75.9903684	75.81979199	53.36375418	79.65084381	57.22918332	79.84990397	39.01234315	21.90137443	27.86152037	43.27078111	46.45954895	31.84673234
ENSMUSG00000032565.10	Nudt16	protein_coding	181.3093959	-0.660630502	0.128034052	-5.159803113	2.47E-07	4.80E-06	211.7764365	216.3845749	209.7999651	261.0777658	193.2326543	232.5041321	128.9103513	141.3634168	148.5947753	107.1466961	194.2853865	130.6365959
ENSMUSG00000062822.9	4833420G17Rik	protein_coding	912.2380389	-0.352614588	0.068334786	-5.160103799	2.47E-07	4.80E-06	1135.495423	1046.994656	989.7879884	933.6848914	1006.560342	1008.300748	770.9178244	844.1984326	712.4588782	819.3974899	893.2904185	785.7693755
ENSMUSG00000025742.6	Prps2	protein_coding	1986.413905	0.524883917	0.10175421	5.158350888	2.49E-07	4.84E-06	1596.420608	1529.174456	1722.991351	1307.601353	1569.426192	2043.218131	2300.880151	2283.716043	2564.586614	2520.007871	1976.642628	2422.301458
ENSMUSG00000029169.12	Dhx15	protein_coding	4258.107332	0.245577152	0.047613483	5.157722944	2.50E-07	4.84E-06	3884.851866	3957.963523	3836.342218	3745.802183	3781.165806	4178.811641	4506.773728	4318.552831	4603.784557	5002.926501	4607.942537	4672.370587
ENSMUSG00000037922.14	Bank1	protein_coding	164.8401797	-0.844356611	0.163706673	-5.157740938	2.50E-07	4.84E-06	172.5355086	184.0120794	238.309368	181.426922	265.9473813	219.978657	106.8598965	181.1840976	90.21825645	120.883452	114.0370747	102.6894635
ENSMUSG00000037110.21	Ralgapa2	protein_coding	2904.598109	0.445894437	0.086469049	5.156694147	2.51E-07	4.87E-06	2685.200641	2592.35536	2234.698582	2318.724564	2214.432752	2701.588418	3233.784009	4059.718406	3075.381154	3455.480948	3121.236971	3162.575501
ENSMUSG00000020692.15	Nle1	protein_coding	169.2239533	0.549860339	0.106636171	5.15641487	2.52E-07	4.87E-06	121.4600151	134.6014285	156.4362109	130.5388829	144.7561696	140.128753	201.8464711	157.2916891	208.2980333	197.8092851	204.8443749	232.6761261
ENSMUSG00000044149.8	Nkrf	protein_coding	237.2478834	0.425222961	0.082480446	5.155439629	2.53E-07	4.89E-06	217.3822834	202.7540505	182.7525828	221.2523439	201.9853529	191.796338	273.9344965	278.7447655	244.119988	285.7245229	287.2044844	259.3233919
ENSMUSG00000055976.7	Cldn23	protein_coding	41.11985644	-1.293546704	0.251047591	-5.152595554	2.57E-07	4.96E-06	56.05846849	39.18775766	62.86688848	61.9506563	66.65516645	60.27884907	23.74664366	31.85654463	25.20804224	8.92889134	27.45336984	29.24699909
ENSMUSG00000032009.9	Sesn3	protein_coding	1339.604478	-0.624108365	0.12117816	-5.150337031	2.60E-07	5.02E-06	1537.24778	1629.699574	1892.585747	1205.825274	1548.554372	1934.403066	1126.269385	1164.754913	1045.470384	1163.503225	804.594916	1022.345101
ENSMUSG00000037921.16	Ddx60	protein_coding	249.9949967	-0.779209867	0.151312952	-5.14965741	2.61E-07	5.03E-06	284.6524455	341.6150178	285.8250395	216.8272971	410.7035509	345.2334083	162.8341279	179.1930635	156.5552097	177.2041512	253.4157216	185.8809275
ENSMUSG00000027579.7	Srms	protein_coding	101.9645653	-0.905906717	0.17602173	-5.146561818	2.65E-07	5.11E-06	123.9515025	125.2304429	95.03134306	185.8519689	115.1316511	152.6542282	83.1132528	67.69515733	65.01021421	60.44172599	92.91909791	56.54419823
ENSMUSG00000058420.9	Syt17	protein_coding	86.60045058	-0.763653366	0.148498825	-5.142487612	2.71E-07	5.22E-06	111.4940651	125.2304429	103.0724567	130.5388829	94.93311586	88.46116812	55.12613706	51.76688502	59.70325795	61.12856379	90.80730023	66.94313124
ENSMUSG00000028955.4	Vamp3	protein_coding	3846.22995	0.25338879	0.049287815	5.141002658	2.73E-07	5.26E-06	3367.245341	3338.626571	3599.494871	3639.601058	3510.505433	3607.336838	4372.77481	4282.714218	4418.041088	4190.397389	3968.06784	3859.953946
ENSMUSG00000045314.6	Sowahb	protein_coding	135.0438114	0.694527838	0.135100455	5.140825323	2.74E-07	5.26E-06	90.93929333	96.26557859	107.4585187	130.5388829	101.665961	103.3351698	176.4036386	141.3634168	210.9515114	184.759367	118.2606701	158.5837284
ENSMUSG00000074603.4	Gm10729	TEC	12.20046407	2.060291	0.400827619	5.140092407	2.75E-07	5.27E-06	2.491487488	9.370985527	4.386061987	0	4.039707058	7.045579762	23.74664366	25.88344251	19.90108598	17.85778268	6.335393039	25.34739921
ENSMUSG00000110110.2	Gm30978	lncRNA	12.25301657	-1.794510024	0.349246474	-5.138233767	2.77E-07	5.32E-06	19.93189991	25.55723325	16.81323762	13.27514064	16.15882823	20.35389709	3.392377665	7.964136157	6.633695327	4.121026772	6.335393039	6.49933313
ENSMUSG00000068566.14	Myadm	protein_coding	7626.426525	0.369412288	0.071898246	5.137987525	2.78E-07	5.32E-06	6553.234966	7368.150347	5838.579515	7582.317826	6666.18993	5942.555108	8589.500248	8465.876735	8862.616957	9006.504011	8261.352523	8380.240138
ENSMUSG00000026955.14	Sapcd2	protein_coding	24.10292406	-1.173769858	0.228631492	-5.133894054	2.84E-07	5.44E-06	33.63508109	34.07631101	40.20556822	30.97532815	29.62451842	32.87937222	16.96188833	13.93723827	10.61391252	18.54462047	14.78258376	12.99866626
ENSMUSG00000018428.16	Akap1	protein_coding	848.3263826	0.340626798	0.066362805	5.132796861	2.85E-07	5.46E-06	721.2856279	766.7169976	652.7922258	827.4837663	766.8710565	767.1853519	903.2205533	880.0370453	1001.687994	928.6046993	998.8803025	965.1509699
ENSMUSG00000019977.17	Hbs1l	protein_coding	1172.593607	0.263676941	0.051372084	5.132689161	2.86E-07	5.46E-06	1093.140136	1014.62216	1038.765681	1165.999853	1066.482663	1034.917383	1300.976835	1180.683185	1341.333195	1243.863247	1283.972989	1306.365959
ENSMUSG00000026019.16	Wdr12	protein_coding	402.7141202	0.328972648	0.06409314	5.132727875	2.86E-07	5.46E-06	344.4481453	356.09745	358.9260726	376.1289847	348.0880915	368.7186742	446.097663	459.9288631	467.012151	436.1420001	399.1297615	471.8515853
ENSMUSG00000003546.11	Klc4	protein_coding	639.2008778	-0.411358917	0.08018123	-5.130364279	2.89E-07	5.52E-06	690.1420343	667.0437879	684.22567	794.2959147	785.7230227	754.6598767	552.109465	535.5881566	618.2604045	469.797052	576.5207666	542.0443831
ENSMUSG00000019990.16	Pde7b	protein_coding	1181.469873	0.705301049	0.137474029	5.130431214	2.89E-07	5.52E-06	865.1690303	1041.883209	784.3740854	721.2826412	979.6289615	997.3409574	1375.609143	1391.732793	1653.116876	1902.540693	1030.557268	1434.402822
ENSMUSG00000113346.4	Eprn	lncRNA	41.94021889	1.384275334	0.269897934	5.128884521	2.91E-07	5.56E-06	13.70318119	32.37249546	36.55051656	17.70018751	14.1389747	24.26810807	45.79709848	51.76688502	82.25782206	75.55215749	59.13033503	50.0448651
ENSMUSG00000025024.8	Smndc1	protein_coding	1223.03259	0.3273625	0.063847217	5.127279033	2.94E-07	5.60E-06	1131.13532	1034.216039	1108.211662	1256.713314	978.955677	1016.912012	1354.406783	1298.154194	1387.769062	1361.999348	1414.904445	1333.013225
ENSMUSG00000042719.18	Naa25	protein_coding	489.4848873	0.41614794	0.081171597	5.126767946	2.95E-07	5.61E-06	396.7693825	435.3248731	421.0619508	336.3035628	443.6944918	472.053844	509.7047442	583.3729735	565.1908419	577.6305859	532.1730153	600.5383812
ENSMUSG00000074829.11	2010315B03Rik	protein_coding	533.3280319	-0.452334213	0.088262305	-5.124885548	2.98E-07	5.66E-06	686.404803	688.3414823	596.5044303	511.0929145	565.5589881	637.2335474	442.7052853	523.6419523	408.6356322	443.010378	439.2539174	457.5530524
ENSMUSG00000091549.2	Gm6548	processed_pseudogene	436.8836564	-0.362883954	0.070857774	-5.121300493	3.03E-07	5.77E-06	493.3145227	450.6592131	492.7009632	542.0682426	488.1312695	489.2763724	367.2248823	396.2157738	417.9228056	353.0346268	348.4466171	403.6085874
ENSMUSG00000053957.7	Gm12474	lncRNA	54.617642	-1.525380519	0.297871799	-5.120929612	3.04E-07	5.77E-06	77.85898401	83.48696196	130.8508493	50.8880391	77.42771861	64.97590225	27.98711574	31.85654463	15.92086879	13.73675591	31.6769652	48.74499848
ENSMUSG00000001768.17	Rin2	protein_coding	3867.191575	-0.602091923	0.117616814	-5.11909738	3.07E-07	5.82E-06	5440.785803	5066.295539	3368.495606	4234.769863	4889.392109	4965.568048	2763.939703	3026.37174	3082.014849	3224.703449	3693.534142	2650.428051
ENSMUSG00000051855.16	Mest	protein_coding	182.7001447	-0.954389247	0.18650111	-5.117338161	3.10E-07	5.87E-06	234.1998239	302.4272602	189.3316758	192.4895392	333.9491168	187.882127	124.6698792	179.1930635	103.4856471	133.2465323	114.0370747	97.48999696
ENSMUSG00000091725.9	Gm8220	protein_coding	11.09914115	2.270775237	0.443988548	5.114490564	3.15E-07	5.96E-06	3.11435936	3.407631101	7.310103312	6.637570318	2.693138039	1.565684392	27.98711574	9.955170196	11.94065159	13.73675591	16.89438144	27.94713246
ENSMUSG00000045326.14	Fndc7	protein_coding	95.2018826	-0.926715487	0.181233491	-5.113378777	3.16E-07	5.99E-06	113.3626807	138.8609673	146.2020662	86.28841413	152.1622992	103.3351698	77.17659188	95.56963388	53.06956262	53.57334804	67.57752575	55.24433161
ENSMUSG00000086665.3	Gm13067	lncRNA	7.648926061	2.492897324	0.487532336	5.113296371	3.17E-07	5.99E-06	1.245743744	2.555723325	2.924041325	0	4.712991567	1.565684392	14.41760508	5.973102118	15.92086879	10.30256693	12.67078608	19.49799939
ENSMUSG00000045983.17	Eif4g1	protein_coding	8730.891869	0.276464082	0.054084409	5.111714938	3.19E-07	6.03E-06	7656.963924	8333.361857	7457.767399	7540.279881	8133.950161	8264.465061	9134.824958	9417.591006	9731.631045	10508.61827	8886.444636	9704.80423
ENSMUSG00000106783.3	Chaer1	lncRNA	69.01048328	-0.797911066	0.156111992	-5.111145245	3.20E-07	6.05E-06	95.9222683	79.22742309	93.56932239	66.37570318	104.359099	87.67832593	47.49328731	35.83861271	43.78238916	61.12856379	54.90673967	57.84406486
ENSMUSG00000017713.10	Tha1	protein_coding	113.1116831	-0.588607667	0.115201508	-5.109374684	3.23E-07	6.09E-06	145.1291462	147.3800451	123.540746	139.3889767	129.2706258	126.8204357	92.44229138	91.5875658	99.50542991	73.4916441	97.14269327	91.64059714
ENSMUSG00000063275.16	Hacd1	protein_coding	249.2018976	0.630814937	0.123456423	5.109616199	3.23E-07	6.09E-06	199.9418709	183.1601717	236.8473473	181.426922	168.9944119	208.2360241	330.7568224	280.7357995	326.3778101	308.3901701	213.2915656	352.2638557
ENSMUSG00000112468.2	Gm47720	TEC	293.4249319	-1.070337076	0.209472816	-5.109670526	3.23E-07	6.09E-06	292.126908	363.76462	652.7922258	387.1916019	247.7686995	443.871525	243.4030975	159.2827231	156.5552097	163.4673953	196.3971842	214.4779933
ENSMUSG00000031377.12	Bmx	protein_coding	291.9594417	-0.632708954	0.123856055	-5.10842167	3.25E-07	6.11E-06	371.2316358	337.355479	318.7205044	300.9031877	408.0104128	385.1583603	196.7579046	173.2199614	253.4071615	221.1617701	306.2106636	231.3762594
ENSMUSG00000038256.16	Bcl9	protein_coding	702.0600854	-0.472309092	0.092480588	-5.107116033	3.27E-07	6.15E-06	820.3222556	874.9092851	774.8709511	761.1080631	913.6470796	734.3059796	516.4894995	684.9157095	524.0619309	543.2886961	673.6634598	603.1381145
ENSMUSG00000042298.19	Ttc19	protein_coding	601.0764259	0.402699098	0.078855946	5.106768973	3.28E-07	6.16E-06	512.0006789	494.9584174	581.1532133	586.3187114	499.5771061	439.957314	647.944134	663.0143351	695.2112703	653.1827434	720.1230088	719.4761775
ENSMUSG00000022217.15	Emc9	protein_coding	187.4997788	-0.561381538	0.109949173	-5.105827762	3.29E-07	6.18E-06	226.7253614	243.6456237	184.2146035	265.5028127	186.4998092	239.5497119	151.8089005	161.2737572	148.5947753	146.9832882	145.7140399	149.484662
ENSMUSG00000038453.18	Srcin1	protein_coding	379.1475022	-0.627192097	0.122897909	-5.103358584	3.34E-07	6.26E-06	512.6235507	458.326383	467.1156016	438.079641	500.9236752	384.3755181	299.3773289	290.6909697	260.0408568	234.898526	314.6578543	388.6601212
ENSMUSG00000028964.15	Park7	protein_coding	1484.967517	0.345179605	0.067666836	5.101163698	3.38E-07	6.33E-06	1237.023538	1214.820487	1351.638102	1356.276868	1353.975149	1341.791524	1637.670318	1481.329325	1895.910125	1548.132391	1668.320167	1732.722213
ENSMUSG00000067199.5	Frat1	protein_coding	52.48256885	-0.957705349	0.187823506	-5.098964281	3.42E-07	6.40E-06	74.12175278	56.22591316	56.2877955	95.13850789	65.30859743	64.97590225	30.53139899	47.78481694	35.82195477	26.09983622	44.34775127	33.14659896
ENSMUSG00000035642.17	Aamdc	protein_coding	335.5311655	-0.415571386	0.081533573	-5.09693581	3.45E-07	6.46E-06	367.4944045	339.0592945	403.5177028	413.7418831	379.0591789	401.5980464	290.8963848	258.8344251	315.7638976	257.5641733	299.8752705	298.969324
ENSMUSG00000028475.10	Spaar	protein_coding	194.2990324	-0.932080852	0.182903353	-5.096029327	3.47E-07	6.49E-06	280.9152143	316.0577846	190.7936964	267.7153362	193.2326543	276.3432951	128.0622569	139.3723827	82.25782206	138.7412347	198.5089819	119.5877296
ENSMUSG00000006019.16	Dhx34	protein_coding	313.6990623	-0.374403806	0.073481473	-5.095213655	3.48E-07	6.51E-06	343.8252734	379.9508677	326.0306077	378.3415081	364.2469197	338.9706708	271.3902132	252.861323	286.5756381	282.9771717	276.645496	262.5730585
ENSMUSG00000068877.13	Selenbp2	protein_coding	54.27319279	-0.793312484	0.155735307	-5.093979631	3.51E-07	6.55E-06	68.51590593	85.19077752	61.40486782	53.10056254	72.04144253	71.23863982	40.70853198	37.82964675	39.80217196	37.77607874	40.12415591	43.54553197
ENSMUSG00000049404.8	Rarres1	protein_coding	25.43839863	1.092103951	0.214497348	5.091456672	3.55E-07	6.63E-06	17.44041242	15.33433995	17.54424795	15.48766408	16.83211274	13.30831733	33.07568224	35.83861271	43.78238916	32.28137638	33.78876287	30.54686571
ENSMUSG00000005506.17	Celf1	protein_coding	3927.018989	0.257770267	0.050633306	5.090923072	3.56E-07	6.64E-06	3673.07543	3342.034202	3755.200071	3725.889472	3546.189512	3433.545871	4515.254672	4368.328682	3909.900026	4368.288378	4164.465024	4322.056532
ENSMUSG00000085939.4	Cd63-ps	transcribed_processed_pseudogene	83.51708864	0.826967961	0.16248756	5.089423221	3.59E-07	6.69E-06	51.07549351	57.07782094	70.17699179	79.65084381	45.78334665	57.93032249	94.98657462	137.3813487	106.1391252	87.22840001	122.4842654	92.29053045
ENSMUSG00000025781.15	Atp5c1	protein_coding	2948.526346	0.31770072	0.062431614	5.08877956	3.60E-07	6.70E-06	2632.256531	2564.242403	2842.168168	2323.149611	2732.861825	2649.920833	3344.036283	3109.995169	3558.314174	3179.372155	2998.752705	3447.246292
ENSMUSG00000033595.8	Lgi3	protein_coding	3762.779737	-0.607135976	0.119310552	-5.088703108	3.61E-07	6.70E-06	4283.489864	3399.963931	5033.737141	4779.050629	4208.70147	5552.699695	2841.116295	3279.233063	3607.403519	2779.632558	2580.616765	2807.711912
ENSMUSG00000021998.17	Lcp1	protein_coding	5652.981561	0.376333392	0.074026122	5.083791801	3.70E-07	6.88E-06	4753.135256	4344.729653	5311.521066	4473.722394	5296.729237	5327.241142	6113.064553	5895.45179	7163.064214	6291.434206	6662.721679	6202.96354
ENSMUSG00000034121.13	Mks1	protein_coding	224.1046655	-0.587156479	0.115520586	-5.082699988	3.72E-07	6.90E-06	279.6694706	308.3906146	235.3853266	263.2902893	310.3841589	218.4129726	167.0746	203.085472	168.4958613	179.2646646	156.2730283	199.5295271
ENSMUSG00000058997.9	Vwa8	protein_coding	1387.260422	0.38931462	0.07659299	5.08290143	3.72E-07	6.90E-06	1182.833685	1156.038851	1136.721065	1168.212376	1328.390338	1237.673512	1417.16577	1489.293461	1661.07731	1855.835723	1501.48815	1512.394819
ENSMUSG00000036636.11	Clcn7	protein_coding	1670.3188	0.359589461	0.07075433	5.08222548	3.73E-07	6.92E-06	1400.83884	1437.168417	1287.309193	1708.068095	1448.23498	1520.279544	1832.732034	1764.056159	2035.217726	1976.719175	1797.139825	1836.061609
ENSMUSG00000043629.13	1700019D03Rik	protein_coding	60.28433135	0.916908442	0.180508177	5.079595038	3.78E-07	7.01E-06	48.58400602	37.48394211	35.81950623	26.55028127	53.18947626	46.97053175	70.39183655	71.67722541	94.19847365	91.34942678	54.90673967	92.29053045
ENSMUSG00000028945.10	Rheb	protein_coding	2176.158722	0.272843604	0.053724779	5.078543024	3.80E-07	7.03E-06	1953.949063	1995.168009	2031.47771	1958.083244	1777.471105	2116.805297	2374.664366	2231.949158	2540.70531	2422.476904	2335.648234	2375.506259
ENSMUSG00000040213.14	Kyat3	protein_coding	173.0096948	-0.686436406	0.135156632	-5.078821497	3.80E-07	7.03E-06	217.3822834	231.7189148	203.9518824	214.6147736	206.0250599	205.1046553	137.3912954	131.4082466	102.158908	97.53096694	160.4966237	168.3327281
ENSMUSG00000041263.15	Rusc1	protein_coding	412.5085977	-0.381136963	0.075051934	-5.078309706	3.81E-07	7.04E-06	457.1879541	485.5874318	412.2898268	491.1802035	448.4074834	502.5846897	347.7187107	350.4219909	392.7147634	340.6715465	380.1235823	341.2149893
ENSMUSG00000028327.15	Stra6l	protein_coding	39.05232701	0.899014309	0.177100932	5.076282195	3.85E-07	7.11E-06	24.91487488	28.96486436	29.97142358	28.76280471	26.93138039	25.83379246	39.86043757	49.77585098	57.04977982	56.32069922	44.34775127	55.89426492
ENSMUSG00000022253.18	Nadk2	protein_coding	687.6110162	-0.417338746	0.082250297	-5.07400896	3.90E-07	7.19E-06	873.8892366	846.7963285	804.8423746	685.8822662	680.6906392	814.9387258	603.8432244	591.3371097	606.3197529	522.6835623	612.4213271	607.6876477
ENSMUSG00000078349.5	AW011738	lncRNA	399.2286885	-0.460172315	0.090694934	-5.073848043	3.90E-07	7.19E-06	505.7719601	513.7003884	418.1379094	469.0549691	460.5266046	407.860784	354.503466	322.5475144	305.1499851	372.2660851	359.0056055	302.2189906
ENSMUSG00000033161.11	Atp1a1	protein_coding	14638.60787	0.456864022	0.090063837	5.072668859	3.92E-07	7.23E-06	11487.62594	11273.29559	11405.22319	12000.72713	13872.35404	14004.26404	15470.93834	15185.61662	19895.77903	17936.76903	15433.01744	17697.68411
ENSMUSG00000005949.10	Ctns	protein_coding	637.3671567	0.329246439	0.064915234	5.071944087	3.94E-07	7.25E-06	546.2586318	595.4835348	495.6250045	588.5312349	566.9055571	604.3541751	718.3359706	653.0591649	715.1123563	716.3718206	741.2409856	707.1274446
ENSMUSG00000021913.9	Ogdhl	protein_coding	23.37475412	1.415826739	0.279154857	5.071832728	3.94E-07	7.25E-06	14.94892493	18.74197105	8.772123974	8.850093757	14.81225921	9.394106349	25.44283249	27.87447655	49.08934542	28.16034961	29.56516752	44.8453986
ENSMUSG00000101609.3	Kcnq1ot1	lncRNA	1471.649076	-0.535913067	0.105685638	-5.070822087	3.96E-07	7.28E-06	1719.126367	1777.079619	2067.297217	1991.271095	1417.937177	1478.006066	1245.850698	1308.109364	1029.549515	1131.908687	1319.87355	1173.779563
ENSMUSG00000026958.14	Dpp7	protein_coding	438.6894582	0.550570559	0.108607453	5.069362573	3.99E-07	7.33E-06	333.8593234	379.0989599	296.7901945	413.7418831	377.0393254	350.7133037	533.4513878	485.8123056	589.0721451	550.8439119	386.4589754	567.3917823
ENSMUSG00000029761.17	Cald1	protein_coding	5636.064665	0.510545826	0.100720037	5.068959863	4.00E-07	7.34E-06	4554.439129	5873.90411	3806.370795	4573.285949	4944.601439	4148.280795	6623.617391	6417.102708	6747.794887	7149.294612	5720.859914	7073.224246
ENSMUSG00000043832.14	Clec4a3	protein_coding	227.933868	-0.64383313	0.127017181	-5.068866484	4.00E-07	7.34E-06	280.2923424	227.459376	322.3755561	212.4022502	302.3047448	319.3996159	217.960265	157.2916891	164.5156441	171.022611	187.9499935	172.232328
ENSMUSG00000121082.1	ENSMUSG00000121082	lncRNA	30.39751458	-1.219774337	0.240752668	-5.066503928	4.05E-07	7.42E-06	45.46964666	51.96637428	26.31637192	39.82542191	52.51619175	39.14210979	17.80998274	9.955170196	25.20804224	18.54462047	21.1179768	16.89826614
ENSMUSG00000003438.18	Timm50	protein_coding	463.7260748	0.499180191	0.098561398	5.064662213	4.09E-07	7.49E-06	338.2194265	345.8745567	420.3309404	384.9790784	385.792024	434.4774187	552.9575594	444.0005907	654.0823593	524.7440757	530.0612176	549.1936495
ENSMUSG00000016758.5	Bik	protein_coding	170.3928025	-0.685643265	0.135420751	-5.063059077	4.13E-07	7.55E-06	199.3189991	247.9051626	168.8633865	269.9278596	176.4005415	204.3218131	138.2393899	125.4351445	107.4658643	118.1361008	145.7140399	142.9853289
ENSMUSG00000018648.16	Dusp14	protein_coding	677.5264976	-0.377340247	0.074536206	-5.062509468	4.14E-07	7.56E-06	749.3148621	765.8650899	863.3232011	661.5445083	783.0298847	763.2711409	586.0332417	601.2922798	628.874317	539.1676694	549.0673967	639.53438
ENSMUSG00000028032.14	Papss1	protein_coding	1213.687612	-0.251456868	0.049678827	-5.061650626	4.16E-07	7.59E-06	1293.704878	1311.937974	1301.9294	1272.200978	1415.244039	1323.786153	1165.281728	1109.00596	1139.668857	1078.335339	1024.221875	1128.934165
ENSMUSG00000031154.16	Otud5	protein_coding	1813.838118	-0.289940957	0.057304227	-5.05967835	4.20E-07	7.67E-06	2059.837281	1898.902431	1856.035231	2230.223627	1947.138802	1979.807913	1589.328936	1662.513423	1617.294921	1594.150523	1778.133646	1552.690685
ENSMUSG00000047220.6	Iho1	protein_coding	11.78345759	2.285213187	0.451686679	5.059288421	4.21E-07	7.68E-06	4.360103105	5.963354426	4.386061987	2.212523439	2.693138039	3.914210979	12.72141624	1.991034039	26.53478131	26.09983622	31.6769652	18.84806608
ENSMUSG00000033540.19	Idua	protein_coding	639.1193071	0.328343864	0.064916798	5.057918343	4.24E-07	7.72E-06	596.0883816	577.5934716	525.5964281	557.5559067	593.8369375	544.8581683	639.4631899	704.8260499	770.835397	738.35063	715.8994134	704.5277113
ENSMUSG00000108255.2	Gm16499	lncRNA	24.32290127	-1.465156927	0.289791844	-5.055894277	4.28E-07	7.80E-06	37.37231233	42.59538876	34.35748557	33.18785159	26.25809588	35.22789881	16.96188833	15.92827231	11.94065159	9.615729135	23.22977448	5.199466504
ENSMUSG00000030107.11	Usp18	protein_coding	465.8588899	-0.462199575	0.091428485	-5.055312655	4.30E-07	7.82E-06	503.2804727	501.7736796	589.1943269	511.0929145	605.9560587	532.3326931	429.9838691	382.2785355	354.2393305	356.4688158	367.4527963	456.2531858
ENSMUSG00000036402.14	Gng12	protein_coding	3284.151872	0.381839805	0.075554241	5.053850028	4.33E-07	7.87E-06	2749.356443	3135.87252	2793.190475	2471.388682	2885.024124	3072.655618	3583.198909	3755.090198	3925.820895	4170.479093	3260.615617	3607.129887
ENSMUSG00000028613.16	Lrp8	protein_coding	65.17671819	0.771917454	0.152746401	5.053588473	4.34E-07	7.88E-06	46.71539041	61.33735981	41.66758888	39.82542191	50.49633822	49.31905833	84.80944163	71.67722541	74.29738767	76.92583308	82.36010951	102.6894635
ENSMUSG00000038540.15	Tmc3	protein_coding	18.76796289	1.723427111	0.34114503	5.051889832	4.37E-07	7.94E-06	8.097334337	5.963354426	13.88919629	8.850093757	7.406129606	9.394106349	16.11379391	21.90137443	29.18825944	41.21026772	19.00617912	44.19546529
ENSMUSG00000020407.14	Upp1	protein_coding	262.7123776	0.474146193	0.09387484	5.05083355	4.40E-07	7.98E-06	212.3993084	219.792206	199.5658204	250.0151486	220.8373192	232.5041321	324.8201614	280.7357995	323.724332	346.1662489	244.9685308	297.0195241
ENSMUSG00000071646.10	Mta2	protein_coding	2639.250014	0.225816096	0.044709931	5.050692089	4.40E-07	7.98E-06	2348.226958	2544.648524	2358.970339	2637.32794	2377.367604	2352.440798	2771.572552	2739.662838	2940.053769	2864.113607	2918.504393	2818.110845
ENSMUSG00000014873.16	Surf2	protein_coding	407.2815777	0.429603496	0.085097979	5.048339555	4.46E-07	8.07E-06	348.1853765	339.0592945	317.9894941	396.0416956	334.6224013	361.6730944	446.097663	374.3143994	505.4875839	472.5444032	477.2662756	514.0972506
ENSMUSG00000041390.19	Mdfic	protein_coding	2607.762764	0.365926184	0.072495147	5.047595601	4.47E-07	8.10E-06	2257.910536	2390.453217	2366.280442	2150.572783	2089.201833	2421.330912	3080.27892	2871.071085	3266.431579	3141.596076	2542.604406	2715.421382
ENSMUSG00000029522.13	Pla2g1b	protein_coding	158.3875493	-0.709697189	0.140611582	-5.047217154	4.48E-07	8.10E-06	179.3870992	163.5662928	203.9518824	210.1897267	176.4005415	245.8124495	106.011802	103.53377	165.8423832	109.8940473	120.3724677	115.6881297
ENSMUSG00000034801.14	Sos2	protein_coding	1836.211421	0.331792781	0.065738424	5.047166633	4.48E-07	8.10E-06	1628.187074	1689.333118	1487.606024	1604.079493	1601.070564	1748.869465	1897.187209	1998.998175	2118.802288	2332.501153	1987.201617	1940.700873
ENSMUSG00000032315.7	Cyp1a1	protein_coding	1575.469907	-2.675220972	0.530064112	-5.046976229	4.49E-07	8.11E-06	2185.657399	8972.292688	1033.648608	1334.151634	1285.300129	1535.153546	554.6537483	503.7316119	283.92216	364.0240315	420.2477383	432.8555865
ENSMUSG00000023987.15	Pgc	protein_coding	29.71696412	-1.809641916	0.358581423	-5.046669464	4.50E-07	8.11E-06	52.32123726	17.0381555	70.17699179	24.33775783	45.78334665	67.32442884	13.56951066	15.92827231	18.57434692	9.615729135	6.335393039	15.59839951
ENSMUSG00000026596.14	Abl2	protein_coding	1501.036434	0.385949069	0.076482556	5.046236541	4.51E-07	8.12E-06	1328.585703	1300.011265	1244.910594	1132.812001	1327.043768	1472.52617	1717.391193	1628.665844	1513.809274	1933.448394	1649.313988	1763.919012
ENSMUSG00000023106.16	Denr	protein_coding	744.3358758	0.367340115	0.072807909	5.045332572	4.53E-07	8.16E-06	612.2830503	574.1858405	660.1023291	674.819649	649.7195518	728.8260843	797.2087513	820.3060242	927.3906068	778.8740599	859.5016556	848.8129068
ENSMUSG00000020431.6	Adcy1	protein_coding	113.6250527	0.993471526	0.197038716	5.042011783	4.61E-07	8.29E-06	64.15580283	52.81828206	100.8794257	53.10056254	116.4782202	63.41021786	151.8089005	171.2289274	135.3273847	175.8304756	147.8258376	130.6365959
ENSMUSG00000020263.15	Appl2	protein_coding	3754.222361	0.510284972	0.101331083	5.035818813	4.76E-07	8.56E-06	3324.890053	3373.55479	3073.898443	2683.790932	3375.175247	2742.296212	4018.271344	4639.109311	3647.205691	4094.240098	4749.432982	5328.803234
ENSMUSG00000022211.10	Carmil3	protein_coding	41.95949619	-1.086414791	0.215831351	-5.033628273	4.81E-07	8.65E-06	49.2068779	48.55874318	54.09476451	70.80075006	41.07035509	77.50137738	22.05045482	29.86551059	31.84173757	28.16034961	29.56516752	20.79786602
ENSMUSG00000033530.9	Ttc7b	protein_coding	591.8291736	0.440366501	0.087559254	5.029354213	4.92E-07	8.84E-06	520.7208851	521.3675584	462.7295396	471.2674926	535.2611852	503.3675319	703.9183655	601.2922798	753.5877892	791.9239781	639.8746969	596.6387814
ENSMUSG00000099583.3	H3c4	protein_coding	23.27933325	-1.414312345	0.281272545	-5.028263051	4.95E-07	8.88E-06	30.52072173	29.81677213	40.20556822	46.46299223	21.54510431	39.92495198	16.96188833	3.982068078	10.61391252	15.1104315	10.5589884	13.64859957
ENSMUSG00000034586.15	Hid1	protein_coding	629.3972825	-0.553112881	0.110044547	-5.026263434	5.00E-07	8.97E-06	688.2734187	835.7215274	741.9754862	772.1706803	793.1291523	666.9815508	410.4776975	436.0364546	529.3688871	507.5731308	523.7258246	647.3335798
ENSMUSG00000024907.8	Gal	protein_coding	31.81009724	-1.44788323	0.288085593	-5.025878647	5.01E-07	8.98E-06	49.2068779	20.4457866	61.40486782	44.25046879	41.7436396	59.49600688	20.35426599	19.91034039	21.22782505	11.67624252	19.00617912	12.99866626
ENSMUSG00000048852.14	Gm12185	protein_coding	116.4455204	-0.911656456	0.181439352	-5.024579547	5.05E-07	9.04E-06	138.9004275	184.8639872	179.8285415	143.8140236	140.7164625	126.0375935	106.011802	101.542736	54.39630168	62.50223938	61.24213271	97.48999696
ENSMUSG00000090121.11	Abhd12b	protein_coding	31.66218357	-1.373261149	0.273324158	-5.024294815	5.05E-07	9.04E-06	52.32123726	43.44729653	56.2877955	48.67551566	47.12991567	25.05095026	11.87332183	7.964136157	25.20804224	13.73675591	27.45336984	20.79786602
ENSMUSG00000039318.13	Rab3gap2	protein_coding	1189.024171	0.492784914	0.098175356	5.019435978	5.18E-07	9.26E-06	1014.035408	1067.440442	879.4054284	794.2959147	1069.175801	1100.676127	1355.254877	1316.0735	1373.174933	1627.805575	1191.053891	1479.898154
ENSMUSG00000006777.8	Krt23	protein_coding	437.0928204	0.941131354	0.187501311	5.019332129	5.19E-07	9.26E-06	279.0465987	266.6471336	315.7964631	298.6906643	283.4527786	356.9760413	506.3123665	378.2964675	871.667566	655.2432568	367.4527963	665.5317125
ENSMUSG00000025428.16	Atp5a1	protein_coding	9329.220772	0.340829644	0.067906148	5.019127911	5.19E-07	9.26E-06	8009.509403	7748.101215	8087.167294	8038.097655	8968.822953	8547.071093	10032.10885	10229.93289	11782.76964	10172.75459	9131.413167	11202.90052
ENSMUSG00000112249.3	Gm30262	lncRNA	16.46091049	1.4999872	0.298853777	5.019134159	5.19E-07	9.26E-06	6.851590593	10.2228933	8.041113643	17.70018751	6.059560587	7.045579762	21.20236041	21.90137443	31.84173757	28.16034961	19.00617912	19.49799939
ENSMUSG00000021823.11	Vcl	protein_coding	4430.258487	0.788172158	0.15706806	5.018029499	5.22E-07	9.31E-06	3067.64397	3946.888722	2700.352163	2208.098392	4088.856827	3479.73356	5134.363596	4897.943736	5766.007979	7720.743658	4844.463877	5308.005368
ENSMUSG00000026303.7	Mlph	protein_coding	564.2046045	-0.496754015	0.099013594	-5.017028441	5.25E-07	9.35E-06	661.4899282	667.0437879	649.1371741	531.0056254	758.1183578	687.3354479	425.743397	519.6598842	460.3784557	419.657893	437.1421197	553.7431827
ENSMUSG00000020538.16	Srebf1	protein_coding	1895.783086	-0.338167116	0.067409696	-5.01659459	5.26E-07	9.36E-06	2071.048975	2111.027467	2062.911155	1913.832775	2170.669259	2364.183431	1598.657975	1513.18587	1834.880128	1592.776847	1754.903872	1761.319278
ENSMUSG00000017548.16	Suz12	protein_coding	2083.754176	0.256406994	0.051136565	5.014161515	5.33E-07	9.47E-06	1887.301772	1879.308552	1921.09515	1893.920064	1867.69123	1950.05991	2341.588683	2216.020886	2007.356206	2410.800662	2360.989806	2268.917196
ENSMUSG00000043015.16	Nemp2	protein_coding	334.4507503	-0.435961875	0.086978846	-5.01227476	5.38E-07	9.56E-06	422.9300012	381.6546833	359.6570829	382.766555	370.3064803	380.4613071	279.023063	340.4668207	242.793249	297.4007654	299.8752705	256.0737253
ENSMUSG00000023345.18	Poc1a	protein_coding	133.5486999	-0.606991148	0.121318753	-5.003275543	5.64E-07	1.00E-05	160.0780711	166.9739239	171.0564175	137.1764532	140.043178	181.6193894	84.80944163	123.4441104	120.733255	105.7730205	114.0370747	96.84006364
ENSMUSG00000049327.18	Kmt5a	protein_coding	1758.127299	0.348476672	0.069650451	5.003222066	5.64E-07	1.00E-05	1496.138237	1505.321039	1674.013658	1411.589954	1523.642845	1668.236719	1941.288119	1805.867874	2270.050541	1980.840202	1824.593195	1995.945204
ENSMUSG00000030374.16	Strn4	protein_coding	2235.30566	0.345469753	0.069056228	5.002731314	5.65E-07	1.00E-05	1902.873569	2055.653461	1693.750937	2250.136338	2057.557461	1874.124217	2467.954751	2337.473962	2645.517697	2506.271115	2464.467892	2567.88652
ENSMUSG00000002428.13	Hltf	protein_coding	1272.608265	-0.362977624	0.072567426	-5.001936016	5.68E-07	1.00E-05	1534.756293	1397.980659	1416.698022	1283.263595	1449.581549	1510.102596	1233.129281	1142.853539	952.598649	1155.261172	1036.892661	1158.181164
ENSMUSG00000010067.14	Rassf1	protein_coding	535.4957719	0.471059178	0.094175188	5.001945731	5.68E-07	1.00E-05	425.4214886	456.6225675	387.4354755	542.0682426	394.5447226	501.8018475	597.9065635	533.5971225	627.547578	657.990608	667.3280668	633.6849802
ENSMUSG00000029022.19	Miip	protein_coding	509.7558123	-0.431017555	0.086170323	-5.001925717	5.68E-07	1.00E-05	610.4144347	572.4820249	529.9824901	681.4572193	592.4903685	520.5900602	407.0853198	445.9916248	415.2693275	404.5474615	519.5022292	417.257187
ENSMUSG00000031681.17	Smad1	protein_coding	788.1272858	0.336615321	0.067324693	4.999879045	5.74E-07	1.01E-05	709.4510623	665.3399724	672.5295047	820.846196	664.531811	674.8099728	878.6258153	812.341888	907.4895208	889.454945	815.1539044	946.9528371
ENSMUSG00000023980.8	Taf8	protein_coding	670.3891981	-0.34489057	0.069036389	-4.995779368	5.86E-07	1.04E-05	777.9669682	707.9353612	707.6180006	880.5843288	729.8404084	703.775134	586.8813361	597.3102118	547.943234	582.4384505	641.9864946	580.3904485
ENSMUSG00000041886.8	Macc1	protein_coding	605.3246763	0.630060181	0.1261395	4.994947494	5.89E-07	1.04E-05	471.5140072	458.326383	529.9824901	351.7912268	431.5753707	604.3541751	713.2474041	722.7453562	733.6867032	910.0600789	597.6387434	738.9741769
ENSMUSG00000054690.18	Emcn	protein_coding	1295.106178	0.487432022	0.097609515	4.993693698	5.92E-07	1.04E-05	1037.081667	995.0282814	1008.063247	1287.688642	1288.666551	865.0406263	1600.354164	1493.275529	1576.16601	1489.751178	1442.357815	1457.800421
ENSMUSG00000019762.5	Iyd	protein_coding	108.843484	-0.873187727	0.17490091	-4.992471033	5.96E-07	1.05E-05	151.3578649	116.7113652	180.5595518	112.8386954	165.6279894	116.6434872	91.59419696	93.57859984	58.37651888	63.18907717	63.35393039	92.29053045
ENSMUSG00000063488.7	Zkscan7	protein_coding	388.2702071	-0.508978722	0.101982864	-4.990825926	6.01E-07	1.06E-05	483.9714446	521.3675584	429.1030644	391.6166488	466.5861652	439.1744718	326.5163503	370.3323313	253.4071615	303.5823055	308.3224612	365.2625219
ENSMUSG00000056665.3	Them6	protein_coding	163.4925372	-0.532706446	0.106781238	-4.988764472	6.08E-07	1.07E-05	171.9126367	184.8639872	188.6006654	216.8272971	197.2723613	209.0188663	125.5179736	115.4799743	139.3076019	122.9439654	130.9314561	159.2336617
ENSMUSG00000020642.14	Rnf144a	protein_coding	3221.970442	-0.501774696	0.100588194	-4.988405448	6.09E-07	1.07E-05	3330.4959	4364.323532	3549.055158	3856.428355	4431.558642	3131.368783	2502.726622	2972.613821	2484.98227	2951.342007	2403.225759	2685.524449
ENSMUSG00000013662.7	Atad1	protein_coding	2377.794695	0.266054117	0.053337707	4.988105675	6.10E-07	1.07E-05	2185.657399	2090.58168	2076.069341	1977.995955	2241.364133	2377.491749	2668.105034	2506.711855	2487.635748	2666.991159	2570.057776	2684.874516
ENSMUSG00000063317.8	Usp31	protein_coding	1188.127784	0.443807408	0.088983534	4.98752287	6.12E-07	1.07E-05	981.6460704	1006.95499	934.2312033	973.5103133	934.5188994	1214.188246	1401.90007	1371.822453	1196.718637	1609.947792	1294.531978	1337.562758
ENSMUSG00000032012.10	Nectin1	protein_coding	672.3554574	-0.414186058	0.083071543	-4.985895818	6.17E-07	1.08E-05	695.7478811	746.271211	725.1622485	915.9847039	752.0587973	777.3623004	602.99513	581.3819395	635.5080124	508.9468064	599.750541	527.0959169
ENSMUSG00000044338.10	Aplnr	protein_coding	857.6351299	-0.84152635	0.168806172	-4.985163413	6.19E-07	1.08E-05	1038.327411	1326.420406	839.1998602	1356.276868	1258.368748	791.4534599	560.5904092	653.0591649	781.4493096	734.916441	458.2600965	493.2993846
ENSMUSG00000105703.3	Gm43305	lncRNA	207.8006764	-0.988624387	0.198313185	-4.985167215	6.19E-07	1.08E-05	379.951842	184.8639872	383.0494135	256.652719	207.371629	243.4639229	155.2012782	185.1661656	123.3867331	111.9545606	118.2606701	144.2851955
ENSMUSG00000024013.16	Fgd2	protein_coding	361.1919009	-0.460192095	0.092347487	-4.983266038	6.25E-07	1.09E-05	374.3459951	384.2104066	478.8117669	420.3794535	443.0212073	410.2093106	347.7187107	322.5475144	307.8034632	270.6140914	272.4219007	302.2189906
ENSMUSG00000065979.13	Cpped1	protein_coding	738.5719436	0.422752246	0.084859841	4.981770415	6.30E-07	1.10E-05	683.9133156	602.298797	665.2194014	537.6431957	620.7683179	675.5928149	885.4105706	816.3239561	935.3510412	886.020756	682.1106505	872.2105061
ENSMUSG00000112400.3	Gm47725	lncRNA	7.15444755	2.463354384	0.494508736	4.981417327	6.31E-07	1.10E-05	4.982974977	2.555723325	1.462020662	0	2.693138039	0	10.177133	9.955170196	15.92086879	13.73675591	12.67078608	11.69879963
ENSMUSG00000025372.17	Baiap2	protein_coding	1981.142296	-0.53011628	0.106428744	-4.980950273	6.33E-07	1.11E-05	2704.509669	2105.91602	2179.141797	2460.326064	2271.661935	2309.384478	1505.367589	1682.423763	1596.067096	1486.316989	2126.580263	1346.011891
ENSMUSG00000020566.20	Atp6v1c2	protein_coding	1056.670467	-0.4150368	0.083374562	-4.977978781	6.43E-07	1.12E-05	1248.858104	1133.889249	1275.613028	1097.411626	1296.072681	1194.617191	844.7020386	973.6156452	915.4499552	861.9814332	768.6943554	1069.1403
ENSMUSG00000058655.10	Eif4b	protein_coding	6163.797336	0.272238647	0.054691265	4.977735413	6.43E-07	1.12E-05	5942.820532	5016.884888	5315.907128	5484.845606	5961.934333	5779.723931	6660.933546	6313.568938	7033.043786	6807.24939	6821.106505	6827.549453
ENSMUSG00000108228.3	6430584L05Rik	lncRNA	26.9765571	-1.161568544	0.233360721	-4.977566654	6.44E-07	1.12E-05	37.37231233	39.18775766	34.35748557	33.18785159	32.31765646	46.18768955	18.65807716	19.91034039	13.26739065	21.97880945	16.89438144	10.39893301
ENSMUSG00000098055.3	Gm26947	lncRNA	14.44302733	1.671293413	0.335821655	4.976729136	6.47E-07	1.13E-05	5.605846849	12.77861663	5.117072318	2.212523439	6.732845096	8.611264153	22.89854924	19.91034039	26.53478131	30.90770079	10.5589884	21.44779933
ENSMUSG00000028898.16	Trnau1ap	protein_coding	450.805277	0.468813352	0.094228446	4.97528475	6.52E-07	1.13E-05	374.968867	338.2073867	448.8403434	371.7039378	349.4346605	392.9867823	569.9194477	432.0543865	546.616495	514.4415087	492.0488594	578.4406486
ENSMUSG00000054387.14	Mdm4	protein_coding	3527.827818	-0.469388471	0.094373278	-4.973743439	6.57E-07	1.14E-05	4134.623487	4231.425919	4141.904537	4201.582011	3630.350076	4228.913542	2790.23063	3221.493075	2333.734016	2940.352602	3636.515604	2842.808311
ENSMUSG00000020271.18	Fbxw11	protein_coding	2261.74236	0.274605394	0.055215478	4.973340925	6.58E-07	1.14E-05	1952.080447	1923.607756	2023.436597	1984.633525	2279.068065	2122.285193	2501.030434	2391.231881	2524.784442	2627.841405	2382.107783	2428.800791
ENSMUSG00000028179.13	Cth	protein_coding	251.9885108	0.873343024	0.175601557	4.973435551	6.58E-07	1.14E-05	176.2727398	150.7876762	160.0912625	165.9392579	137.35004	277.9089795	279.8711574	238.9240847	405.982154	372.2660851	331.5522357	326.9164565
ENSMUSG00000034203.9	Chchd4	protein_coding	497.7507957	0.471526613	0.094878474	4.969795517	6.70E-07	1.16E-05	407.3582044	381.6546833	475.1567153	438.079641	388.4851621	421.1691013	559.7423147	509.704714	700.5182266	576.9437481	494.160657	620.0363806
ENSMUSG00000113619.2	Gm47118	lncRNA	24.63705059	1.572710189	0.316467525	4.969578437	6.71E-07	1.16E-05	11.83456557	15.33433995	6.579092981	13.27514064	8.752698625	18.7882127	21.20236041	49.77585098	25.20804224	53.57334804	40.12415591	31.19679903
ENSMUSG00000042063.12	Zfp386	protein_coding	568.8240531	-0.433796241	0.087359356	-4.965652924	6.85E-07	1.19E-05	706.336703	696.0086523	652.7922258	573.0435708	619.4217489	658.3702866	431.6800579	543.5522927	435.1704135	532.2992914	538.5084083	438.7049863
ENSMUSG00000034518.15	Hmgxb4	protein_coding	778.168346	0.277308292	0.055853009	4.964966034	6.87E-07	1.19E-05	721.9084998	665.3399724	691.5357733	694.7323599	739.2663916	709.2550294	813.3225452	780.4853434	896.8756083	890.8286206	878.5078347	855.9621733
ENSMUSG00000032842.14	Abcc10	protein_coding	219.601155	-0.439462424	0.088518735	-4.964626126	6.88E-07	1.19E-05	230.4625927	241.0899004	267.5497812	258.8652424	269.9870884	248.1609761	173.0112609	177.2020295	167.1691222	186.1330425	215.4033633	200.1794604
ENSMUSG00000073274.6	Gm14636	lncRNA	124.2166164	0.856528081	0.172530947	4.964489525	6.89E-07	1.19E-05	100.2823714	88.59840862	72.37002279	117.2637423	55.8826143	104.118012	195.9098102	131.4082466	175.1295566	143.5490992	135.1550515	170.9324613
ENSMUSG00000022464.15	Slc38a4	protein_coding	605.7588437	-0.875590002	0.176402815	-4.963582923	6.92E-07	1.20E-05	772.3611214	598.0392582	660.8333394	758.8955397	649.0462673	1265.855831	374.0096376	370.3323313	549.2699731	476.66543	418.1359406	375.6614549
ENSMUSG00000118669.2	Arvcf	protein_coding	877.5850056	-0.453533936	0.091407325	-4.961680417	6.99E-07	1.21E-05	925.5876019	1155.186943	942.2723169	1139.449571	1071.195655	848.6009402	712.3993097	806.3687859	708.478661	699.2008757	823.6010951	698.6783115
ENSMUSG00000041445.10	Mmrn2	protein_coding	1299.454965	0.9944889	0.200490687	4.960274781	7.04E-07	1.21E-05	769.246762	1081.922874	672.5295047	858.4590944	1044.937559	788.3220911	1921.781947	1654.549287	1984.801642	2112.713059	768.6943554	1935.501406
ENSMUSG00000078350.12	Smim1	protein_coding	551.183475	-0.66034975	0.133214371	-4.957045892	7.16E-07	1.23E-05	668.9643906	563.9629472	703.2319386	570.8310473	589.1239459	950.3704257	424.8953026	386.2606036	516.1014965	405.2342993	441.3657151	393.8595877
ENSMUSG00000116720.2	Gm31641	lncRNA	94.9935274	-1.001039142	0.201955062	-4.956742029	7.17E-07	1.24E-05	138.2775556	130.3418896	116.961653	97.35103133	132.6370484	134.6488577	77.17659188	77.65032753	50.41608449	55.63386142	95.03089559	33.79653228
ENSMUSG00000035112.18	Wnk4	protein_coding	233.2215517	0.420158535	0.084791759	4.95518124	7.23E-07	1.24E-05	198.0732553	209.5693127	196.6417791	203.5521564	214.7777586	178.4880206	258.668797	246.8882209	269.3280303	255.5036599	268.1983053	298.969324
ENSMUSG00000023964.16	Calcr	protein_coding	15.85740214	1.637213371	0.330502422	4.953710658	7.28E-07	1.25E-05	4.982974977	3.407631101	10.23414464	8.850093757	9.425983135	10.95979074	22.05045482	25.88344251	22.55456411	29.5340252	10.5589884	31.84673234
ENSMUSG00000040795.13	Iqcc	protein_coding	282.8705118	-0.601777126	0.121501604	-4.952832757	7.31E-07	1.26E-05	347.5625046	373.1356055	331.8786904	369.4914144	340.6819619	277.9089795	234.0740589	266.7985613	159.2086879	201.9303118	268.1983053	223.5770597
ENSMUSG00000024403.17	Atp6v1g2	protein_coding	124.3365338	-0.625992727	0.126416049	-4.951845388	7.35E-07	1.26E-05	164.4381742	128.638074	154.2431799	157.0891642	137.35004	160.4826501	111.9484629	97.56066792	98.17869084	100.9651559	107.7016817	73.44246437
ENSMUSG00000019866.16	Crybg1	protein_coding	457.4873318	-0.510311263	0.103062754	-4.95146156	7.37E-07	1.26E-05	536.2926819	471.9569074	573.1120997	424.8045003	564.8857036	652.1075491	407.0853198	390.2426717	378.1206337	391.4975434	318.8814496	380.8609214
ENSMUSG00000022772.13	Senp5	protein_coding	1233.47281	0.329523439	0.06656157	4.950656069	7.40E-07	1.27E-05	1114.317779	1103.220569	1104.55661	995.6355477	1048.303981	1191.485822	1362.039633	1343.947976	1252.441678	1567.363849	1351.550515	1366.809757
ENSMUSG00000028456.19	Unc13b	protein_coding	1836.732088	-0.325701161	0.065835554	-4.9471925	7.53E-07	1.29E-05	2096.586721	1967.055053	1953.259605	1858.519689	2052.171185	2321.909953	1543.531838	1720.25341	1608.007747	1775.475701	1579.624664	1564.389484
ENSMUSG00000035863.15	Palm	protein_coding	607.3460313	-0.536481205	0.108469621	-4.945912032	7.58E-07	1.30E-05	649.0324907	804.2009397	591.3873579	725.7076881	695.5028984	849.3837824	435.0724356	463.9109311	611.6267092	494.5232127	475.1544779	492.6494513
ENSMUSG00000048920.9	Fkrp	protein_coding	575.6073118	0.320925914	0.064901551	4.944811135	7.62E-07	1.30E-05	521.3437569	495.8103251	491.2389426	522.1555317	519.7756414	522.9385868	600.4508467	649.0770968	721.7460516	665.5458237	584.9679573	612.2371809
ENSMUSG00000052557.12	Gan	protein_coding	1262.175984	-0.373355755	0.075504399	-4.944821224	7.62E-07	1.30E-05	1527.28183	1363.904348	1327.514761	1334.151634	1465.067093	1516.365333	1103.370836	1280.234887	1057.411035	1158.695361	1049.563447	962.5512366
ENSMUSG00000002996.18	Hbp1	protein_coding	994.3245204	-0.451531505	0.091365342	-4.942043605	7.73E-07	1.32E-05	1281.247441	1170.521283	943.7343376	1015.548259	1155.356219	1321.437626	816.7149229	870.0818751	887.5884348	905.9390521	770.8061531	792.9186419
ENSMUSG00000036553.17	Sh3tc1	protein_coding	1023.439661	-0.459517478	0.092982839	-4.941960087	7.73E-07	1.32E-05	1205.257073	1199.486147	973.7057611	1462.477993	1096.780466	1188.354453	839.6134721	750.6198328	903.5093036	932.0388883	880.6196324	848.8129068
ENSMUSG00000019987.10	Arg1	protein_coding	37.42005082	-1.199611097	0.242782835	-4.941086951	7.77E-07	1.33E-05	36.12656858	48.55874318	72.37002279	46.46299223	48.47648469	57.14748029	17.80998274	37.82964675	17.24760785	16.48410709	23.22977448	27.29719915
ENSMUSG00000037432.16	Fer1l5	protein_coding	197.8953184	-0.444526729	0.089973289	-4.940652195	7.79E-07	1.33E-05	216.1365396	220.6441138	213.4550167	287.6280471	222.1838882	219.978657	170.4669777	167.2468593	168.4958613	165.5279087	160.4966237	162.4833283
ENSMUSG00000027938.12	Creb3l4	protein_coding	38.93223796	-1.011080461	0.204704545	-4.939218426	7.84E-07	1.34E-05	46.09251854	55.37400538	48.24668186	39.82542191	64.63531292	53.23326931	34.77187107	27.87447655	22.55456411	21.29197166	33.78876287	19.49799939
ENSMUSG00000035407.9	Kank4	protein_coding	695.7234639	-0.70175605	0.142125825	-4.937568863	7.91E-07	1.35E-05	726.2686029	995.8801892	655.7162671	1135.024524	924.4196317	742.1344016	593.6660914	567.4447012	522.7351918	603.0435843	428.694929	453.6534525
ENSMUSG00000047843.17	Bri3	protein_coding	774.072969	0.568732651	0.115189997	4.937344105	7.92E-07	1.35E-05	596.0883816	514.5522962	801.9183333	663.7570318	523.142064	645.8448115	954.9543127	806.3687859	1053.430818	833.8210836	903.8494069	991.1483024
ENSMUSG00000038980.2	Rbbp8nl	protein_coding	10.08718545	-2.088665443	0.42304892	-4.937172378	7.93E-07	1.35E-05	18.06328429	22.14960215	19.00626861	11.0626172	16.15882823	13.30831733	9.329038579	1.991034039	3.980217196	2.747351181	0	3.249666565
ENSMUSG00000073424.10	Cyp4f15	protein_coding	183.3848279	-1.037047873	0.210059064	-4.936934652	7.94E-07	1.35E-05	250.3944926	252.1647014	248.5435126	210.1897267	271.3336574	249.7266605	107.7079909	159.2827231	90.21825645	91.34942678	67.57752575	202.1292604
ENSMUSG00000020628.17	Trappc12	protein_coding	741.6123469	-0.280445072	0.056816612	-4.935969664	7.98E-07	1.35E-05	808.48769	829.758173	772.6779201	758.8955397	861.1308878	837.6411495	656.4250782	682.9246755	671.3299671	706.0692536	684.2224482	629.7853803
ENSMUSG00000090086.9	AI480526	lncRNA	574.7861405	-0.51298866	0.103983045	-4.933387546	8.08E-07	1.37E-05	771.7382495	775.2360754	555.5678517	612.8689927	701.562459	624.7080722	454.5786071	515.6778162	429.8634572	451.9392693	561.7381828	441.9546529
ENSMUSG00000034617.8	Mtrr	protein_coding	380.0769149	0.375312421	0.076099001	4.931896845	8.14E-07	1.38E-05	299.6013705	319.4654157	307.7553494	362.853844	364.9202042	342.8848817	417.2624528	398.2068078	444.4575869	456.7471339	413.9123452	432.8555865
ENSMUSG00000009585.19	Apobec3	protein_coding	1695.750362	-0.334590438	0.06785415	-4.931023905	8.18E-07	1.39E-05	1996.30435	1993.464194	1807.788549	1661.605103	1954.544931	1922.660433	1490.101889	1718.262376	1458.086233	1519.285203	1343.103324	1483.797754
ENSMUSG00000014907.11	Naf1	protein_coding	523.0575572	0.375032333	0.07608334	4.929230639	8.26E-07	1.40E-05	462.793801	441.2882275	451.7643847	453.5673051	492.844261	440.7401562	596.2103746	613.2384841	561.2106247	638.7591497	481.489871	642.7840466
ENSMUSG00000000440.13	Pparg	protein_coding	351.6683068	0.556604493	0.112934443	4.928562804	8.28E-07	1.40E-05	285.8981893	249.6089781	312.1414114	243.3775783	309.7108744	306.8741407	381.6424873	328.5206165	497.5271496	430.6472977	388.5707731	485.5001848
ENSMUSG00000024958.14	Gpr137	protein_coding	475.6984817	-0.458203794	0.09296891	-4.928570115	8.28E-07	1.40E-05	518.8522695	559.7034083	545.3337071	568.6185239	633.5607236	481.4479504	442.7052853	426.0812844	416.5960666	346.8530867	344.2230218	424.4064534
ENSMUSG00000000399.11	Ndufa9	protein_coding	886.1827806	0.374429437	0.07599422	4.927077849	8.35E-07	1.41E-05	745.5776309	682.3781279	757.3267031	756.6830162	848.3384821	845.4695714	993.9666559	893.9742836	1117.114293	1000.722668	939.7499675	1052.891967
ENSMUSG00000054555.12	Adam12	protein_coding	95.32121585	1.008696842	0.204860073	4.923833267	8.49E-07	1.43E-05	43.60103105	55.37400538	72.37002279	53.10056254	106.3789525	47.75337394	126.366068	125.4351445	124.7134722	156.5990173	111.925277	120.2376629
ENSMUSG00000099397.2	Gm7809	processed_pseudogene	54.25347762	0.822576303	0.167120766	4.922047227	8.56E-07	1.44E-05	32.38933735	38.33584988	42.39859921	48.67551566	32.99094097	45.40484735	61.91089239	65.70412329	83.58456112	81.04685985	54.90673967	63.69346468
ENSMUSG00000097601.3	Gm26660	lncRNA	66.95236668	-0.773374021	0.157135174	-4.921711681	8.58E-07	1.45E-05	86.57919022	92.85794749	67.9839608	88.50093757	84.83384821	80.63274616	50.03757056	61.72205522	41.12891103	51.51283465	61.24213271	36.39626553
ENSMUSG00000041530.18	Ago1	protein_coding	3189.207461	0.327323816	0.066527999	4.920091114	8.65E-07	1.46E-05	2698.903822	2852.187231	2743.481773	2759.016729	3258.023742	2664.794834	3549.275132	3516.166113	3606.07678	3955.498863	3321.85775	3345.206762
ENSMUSG00000051238.7	Swsap1	protein_coding	246.2433092	-0.36972612	0.075157442	-4.919354762	8.68E-07	1.46E-05	285.8981893	267.4990414	279.9769568	265.5028127	275.3733644	282.6060327	221.3526427	226.9778805	214.9317286	197.1224473	223.850554	213.82806
ENSMUSG00000006782.17	Cnp	protein_coding	761.3436404	-0.401181055	0.081595137	-4.916727499	8.80E-07	1.48E-05	776.0983526	874.0573773	869.1712838	904.9220867	989.0549446	800.0647241	671.6907777	605.2743479	724.3995297	662.1116347	563.8499805	695.4286449
ENSMUSG00000018882.13	Mrpl45	protein_coding	337.0105063	0.39245329	0.079823886	4.916489427	8.81E-07	1.48E-05	291.5040361	270.0547647	319.4515147	280.9904768	283.4527786	302.1770876	383.3386762	364.3592292	433.8436744	346.1662489	363.2292009	405.5583873
ENSMUSG00000083715.2	Gm14202	processed_pseudogene	12.95052404	-1.785890666	0.363328062	-4.915366724	8.86E-07	1.49E-05	19.30902803	25.55723325	16.81323762	26.55028127	12.79240568	21.13673929	9.329038579	7.964136157	6.633695327	4.121026772	0	5.199466504
ENSMUSG00000105746.2	Gm43595	unprocessed_pseudogene	245.488361	0.544769756	0.110883181	4.913006195	8.97E-07	1.51E-05	209.284949	164.4182006	219.3030994	265.5028127	182.4601021	170.6595987	290.0482904	300.6461399	271.9815084	312.5111969	263.97471	295.0697241
ENSMUSG00000029380.12	Cxcl1	protein_coding	27.66762977	1.581194823	0.321977845	4.910880813	9.07E-07	1.52E-05	9.965949954	24.70532548	16.81323762	8.850093757	8.752698625	14.09115952	44.94900406	53.75791906	34.4952157	32.28137638	19.00617912	64.34339799
ENSMUSG00000024991.9	Eif3a	protein_coding	7234.810597	0.320431139	0.065268984	4.909393696	9.14E-07	1.53E-05	6426.169104	6773.51872	6040.338367	6035.763942	6263.565793	7059.670921	7477.648468	8029.84028	7433.718984	8968.727932	8531.662626	7777.102024
ENSMUSG00000038151.14	Prdm1	protein_coding	365.1202448	-0.643404471	0.131082517	-4.908392694	9.18E-07	1.54E-05	424.7986168	522.2194662	364.0431449	427.0170238	475.3388638	447.0028938	303.617801	346.4399228	222.892163	271.987767	350.5584148	225.5268596
ENSMUSG00000034910.6	Pygo1	protein_coding	557.5461804	-0.379760856	0.077382023	-4.907610842	9.22E-07	1.54E-05	643.4266439	550.3324227	697.383856	579.6811411	621.4416024	692.0325011	525.8185381	447.9826588	486.913237	481.4732945	468.8190849	495.2491845
ENSMUSG00000035845.18	Alg12	protein_coding	328.1475654	-0.415332191	0.084679714	-4.904742501	9.35E-07	1.56E-05	360.0199421	377.3951444	339.1887937	400.4667425	391.1783001	392.9867823	290.0482904	250.8702889	268.0012912	326.9347906	278.7572937	261.9231252
ENSMUSG00000056481.8	Cd248	protein_coding	154.8625976	-0.980334515	0.199889843	-4.904373828	9.37E-07	1.57E-05	188.7301772	214.6807593	183.4835931	177.0018751	161.5882823	311.5711939	87.35372488	107.5158381	118.0797768	96.15729135	63.35393039	148.8347287
ENSMUSG00000031751.15	Amfr	protein_coding	4650.047178	0.319001185	0.065054119	4.903627758	9.41E-07	1.57E-05	4178.224518	3954.555892	3989.854388	4132.993785	4271.990214	4311.894814	5073.300798	4569.42312	5846.939062	5567.507169	4789.557138	5114.32524
ENSMUSG00000078485.5	Plekhn1	protein_coding	277.7392001	-0.481442493	0.098207087	-4.902319257	9.47E-07	1.58E-05	285.8981893	334.7997556	334.8027317	325.2409456	358.8606436	295.91435	240.8588142	246.8882209	187.0702082	233.5248504	274.5336984	214.4779933
ENSMUSG00000032252.15	Glce	protein_coding	699.8541364	-0.439529987	0.089667081	-4.901798763	9.50E-07	1.58E-05	870.7748772	796.5337698	635.9789881	814.2086257	805.2482735	905.7484205	556.3499371	657.0412329	591.7256232	614.7198268	595.5269457	554.393116
ENSMUSG00000039364.14	Sectm1b	protein_coding	9.892995376	2.10372883	0.429212181	4.901372611	9.52E-07	1.59E-05	2.491487488	5.963354426	2.193030994	2.212523439	7.406129606	2.348526587	17.80998274	13.93723827	11.94065159	19.91829607	8.447190719	24.04753258
ENSMUSG00000021712.16	Trim23	protein_coding	818.8229576	-0.322205231	0.065748142	-4.900598246	9.55E-07	1.59E-05	976.6630954	924.319936	894.025635	794.2959147	875.2698625	984.8154823	760.7406914	732.7005264	662.0427937	753.4610615	745.4645809	722.0759108
ENSMUSG00000022490.8	Ppp1r1a	protein_coding	21.72979783	-1.404646251	0.286705611	-4.899263208	9.62E-07	1.60E-05	25.53774676	34.92821878	34.35748557	30.97532815	43.09020862	24.26810807	9.329038579	3.982068078	14.59412972	13.04991811	8.447190719	18.19813276
ENSMUSG00000031966.8	Glb1l3	protein_coding	64.88932237	-1.282268969	0.261860365	-4.896766148	9.74E-07	1.62E-05	115.8541682	90.30222417	57.74981616	126.113836	92.23997782	72.02148201	23.74664366	39.82068078	50.41608449	59.0680504	25.34157216	25.99733252
ENSMUSG00000019848.15	Popdc3	protein_coding	375.9798677	0.761175975	0.155515679	4.894528817	9.85E-07	1.64E-05	250.3944926	266.6471336	342.8438453	225.6773908	226.2235952	356.9760413	457.1228904	380.2875015	591.7256232	500.017915	551.1791944	362.6627887
ENSMUSG00000029512.12	Ulk1	protein_coding	1136.606064	-0.34215723	0.06991131	-4.894161349	9.87E-07	1.64E-05	1308.653803	1170.521283	1122.831869	1393.889767	1349.935442	1280.729832	905.7648366	1053.257007	1065.37147	985.6122363	986.2095164	1016.495702
ENSMUSG00000029135.11	Fosl2	protein_coding	2413.359726	0.420967619	0.086028949	4.893325127	9.91E-07	1.65E-05	2061.705897	1823.934547	1975.189915	2349.699893	1908.761585	2275.722263	2477.28379	2484.810481	2644.190957	2828.398041	2996.640907	3133.978435
ENSMUSG00000035227.8	Spcs2	protein_coding	3027.424001	-0.332306969	0.067928241	-4.892029664	9.98E-07	1.66E-05	3355.410775	3238.953361	3508.118579	3422.773761	2974.570964	3750.59696	2818.217745	2606.263557	2946.687464	2462.313496	2578.504967	2666.676383
ENSMUSG00000045709.13	Smkr-ps	transcribed_unitary_pseudogene	64.80566372	-0.952058372	0.194628102	-4.891679888	1.00E-06	1.66E-05	85.95631835	92.85794749	103.0724567	90.71346101	78.77428763	55.5817959	39.01234315	61.72205522	34.4952157	32.96821418	57.01853735	45.49533191
ENSMUSG00000005846.13	Rsl1d1	protein_coding	1309.38765	0.287209071	0.058737652	4.889692716	1.01E-06	1.67E-05	1238.892154	1145.815958	1175.464613	1210.250321	1042.917705	1271.335726	1437.520036	1445.490712	1507.175578	1440.298857	1349.438717	1448.051421
ENSMUSG00000020917.18	Acly	protein_coding	4675.736182	-0.526765249	0.107741599	-4.889153806	1.01E-06	1.68E-05	5150.52751	5188.118351	5099.52807	5044.553442	6082.45226	6558.651916	3331.314867	3528.112318	4727.17129	4187.650038	3233.162248	3977.591876
ENSMUSG00000001687.16	Ubl3	protein_coding	5881.193676	0.323549847	0.066188725	4.888292511	1.02E-06	1.68E-05	4992.318055	5465.840285	5184.325269	5650.784864	4803.211692	5263.048082	6895.855699	5801.87319	7029.063569	6683.618587	6854.895268	5949.489548
ENSMUSG00000006356.11	Crip2	protein_coding	7777.468601	-0.440074786	0.090057248	-4.886611526	1.03E-06	1.69E-05	8800.556681	8155.313132	8547.703803	11064.82972	8125.870747	9042.610203	6992.538462	5897.442824	7279.817252	6030.435843	7158.994134	6233.510405
ENSMUSG00000020111.16	Micu1	protein_coding	1870.92031	0.426605248	0.087323817	4.885325236	1.03E-06	1.70E-05	1563.408399	1414.166907	1720.79832	1502.303415	1650.893618	1730.081253	2150.76744	1871.571997	2543.358789	2136.752381	1875.27634	2291.664862
ENSMUSG00000022634.10	Yaf2	protein_coding	669.6623668	0.313615869	0.064180043	4.886501347	1.03E-06	1.69E-05	584.253816	587.8163649	619.8967609	641.6317974	575.6582557	583.2174358	759.892597	694.8708797	758.8947454	805.660734	756.0235693	668.1314458
ENSMUSG00000025436.13	Atp23	protein_coding	83.49134513	0.634819375	0.129925284	4.886034167	1.03E-06	1.70E-05	59.79569972	62.18926759	77.48709511	70.80075006	55.8826143	71.23863982	94.13848021	93.57859984	100.832169	107.8335339	95.03089559	113.0883965
ENSMUSG00000028948.17	Nol9	protein_coding	633.5238244	0.300335542	0.061459821	4.886697306	1.03E-06	1.69E-05	550.6187349	569.0743938	557.7608827	524.3680551	608.6491967	595.742911	678.475533	641.1129606	752.2610501	714.998145	679.9988529	729.2251772
ENSMUSG00000030544.6	Mesp1	protein_coding	36.20671917	-0.944207765	0.193291271	-4.884896055	1.03E-06	1.70E-05	49.82974977	49.41065096	45.32264053	39.82542191	43.76349313	58.71316468	27.13902132	29.86551059	21.22782505	21.29197166	16.89438144	31.19679903
ENSMUSG00000007739.11	Cct4	protein_coding	3782.187824	0.291932507	0.059779188	4.883514114	1.04E-06	1.71E-05	3235.196504	3136.724428	3647.741553	3475.874323	3434.424284	3488.344824	4145.485507	3934.283262	4610.418253	4314.028193	3805.459419	4158.273337
ENSMUSG00000016534.16	Lamp2	protein_coding	12039.75906	0.362553332	0.074237034	4.883725999	1.04E-06	1.71E-05	10200.77265	10501.46714	11125.97724	9401.012094	10202.28017	11778.64368	13862.10323	13387.71288	14311.5343	14464.80397	11344.57714	13896.22417
ENSMUSG00000031352.11	Hccs	protein_coding	571.7896731	0.314116213	0.064312638	4.88420665	1.04E-06	1.71E-05	488.9544196	505.1813107	503.6661182	599.593852	492.844261	493.1905833	675.9312498	627.1757224	631.5277952	629.1434206	578.6325642	635.6347801
ENSMUSG00000038697.16	Taf5l	protein_coding	591.2861205	0.332977974	0.068187478	4.883271589	1.04E-06	1.71E-05	500.7889852	487.2912474	527.0584488	595.1688052	502.2702442	546.4238526	669.1464944	577.3998714	696.5380094	692.3324977	658.8808761	642.1341133
ENSMUSG00000044309.9	Apol7c	protein_coding	34.14435814	-1.173736015	0.240297798	-4.884505905	1.04E-06	1.71E-05	39.24092794	43.44729653	51.90173351	81.86336725	34.33750999	37.5764254	23.74664366	21.90137443	15.92086879	21.29197166	19.00617912	19.49799939
ENSMUSG00000061751.17	Kalrn	protein_coding	959.7186576	-0.656863746	0.134488076	-4.884178316	1.04E-06	1.71E-05	1101.860342	1650.997268	866.2472425	1079.711438	1134.484399	1212.622561	754.8040305	655.0501989	672.6567062	802.226545	865.8370487	720.1261108
ENSMUSG00000031881.7	Cdh16	protein_coding	210.3198219	-0.886378491	0.181586912	-4.881290611	1.05E-06	1.72E-05	256.0003394	205.3097738	358.1950623	230.1024377	318.4635731	273.2119263	181.4922051	137.3813487	195.0306426	151.104315	82.36010951	135.1861291
ENSMUSG00000035686.9	Thrsp	protein_coding	102.9015734	-2.675340232	0.547948772	-4.882464145	1.05E-06	1.72E-05	84.08770273	196.7906961	78.21810544	61.9506563	554.7864359	91.59253691	27.13902132	33.84757867	33.16847664	29.5340252	19.00617912	24.6974659
ENSMUSG00000057606.15	Colq	protein_coding	358.598681	1.158391644	0.237285506	4.881847466	1.05E-06	1.72E-05	168.1754055	245.3494392	184.2146035	316.3908518	296.9184687	128.3861201	471.5404955	300.6461399	632.8545342	630.5170961	331.5522357	596.6387814
ENSMUSG00000085175.9	Gm11423	lncRNA	53.65088465	-0.805536399	0.165001344	-4.881999008	1.05E-06	1.72E-05	84.71057461	70.70834534	64.32890914	55.31308598	71.36815802	58.71316468	42.40472081	51.76688502	37.14869383	38.46291654	33.78876287	35.0963989
ENSMUSG00000041966.19	Dcaf17	protein_coding	701.776087	-0.309176431	0.063365291	-4.879271081	1.06E-06	1.74E-05	837.762668	782.9032454	766.0988271	750.0454459	733.206831	771.0995628	612.3241686	663.0143351	583.7651888	620.901367	707.4522227	592.7391815
ENSMUSG00000097740.3	E030044B06Rik	lncRNA	36.81286232	-1.385228749	0.284047417	-4.876751798	1.08E-06	1.76E-05	66.02441844	57.07782094	43.86061987	37.61289847	78.10100312	39.92495198	20.35426599	17.91930635	13.26739065	18.54462047	12.67078608	36.39626553
ENSMUSG00000117011.3	E130008D07Rik	lncRNA	15.24646956	-1.722616107	0.353298139	-4.875814262	1.08E-06	1.77E-05	32.38933735	24.70532548	16.81323762	24.33775783	25.58481137	14.09115952	6.78475533	3.982068078	5.306956262	6.868377954	16.89438144	5.199466504
ENSMUSG00000030272.16	Camk1	protein_coding	1595.404392	0.311355136	0.063871603	4.874703669	1.09E-06	1.78E-05	1486.795159	1421.834077	1349.445071	1628.417251	1323.004061	1359.014052	1833.580128	1648.576184	1852.127735	1861.330425	1683.102751	1697.625814
ENSMUSG00000037443.14	Cep85	protein_coding	1718.656373	-0.718320729	0.147371372	-4.874221637	1.09E-06	1.78E-05	3152.354545	2437.308145	1904.281913	1548.766408	2086.508695	1691.721985	1283.166852	1256.342479	1343.986673	1357.878321	1366.333099	1195.227363
ENSMUSG00000055333.15	Fat2	protein_coding	72.82262209	-1.641913228	0.336842818	-4.874419588	1.09E-06	1.78E-05	74.74462465	80.93123864	160.8222729	48.67551566	193.2326543	103.3351698	44.94900406	45.7937829	31.84173757	18.54462047	19.00617912	51.99466504
ENSMUSG00000058740.15	Kcnt1	protein_coding	18.00487622	-3.462242668	0.710602825	-4.872261336	1.10E-06	1.80E-05	26.7834905	57.92972871	4.386061987	81.86336725	11.44583666	14.09115952	1.696188833	0	3.980217196	1.373675591	10.5589884	1.949799939
ENSMUSG00000028194.16	Ddah1	protein_coding	1059.39118	0.797637374	0.163723685	4.871850866	1.11E-06	1.80E-05	607.3000753	927.7275671	646.9441431	683.6697427	1116.979001	659.935971	1594.417503	1465.401053	1329.392544	1492.498529	967.2033373	1221.224695
ENSMUSG00000060098.12	Prmt7	protein_coding	439.3194345	0.41490458	0.085191555	4.870254796	1.11E-06	1.81E-05	382.4433295	343.3188334	397.6696202	391.6166488	359.5339281	396.9009933	488.5023838	422.0992163	571.8245372	543.2886961	445.5893104	529.0457168
ENSMUSG00000026473.17	Glul	protein_coding	11207.80587	-0.567749401	0.116590493	-4.869602871	1.12E-06	1.82E-05	15329.49964	11638.76402	10894.24697	15919.10615	13366.04409	13159.57731	8836.295723	9071.151083	9831.136475	9260.633995	10366.81481	6820.400187
ENSMUSG00000058291.15	Zfp68	protein_coding	1190.38618	0.300941016	0.061847426	4.86586165	1.14E-06	1.85E-05	1133.003935	1043.587025	1057.040939	986.7854539	1012.619902	1154.692239	1256.875925	1272.270751	1296.224067	1421.754236	1406.457255	1243.322428
ENSMUSG00000024180.15	Pgap6	protein_coding	773.0293046	0.410952587	0.084477832	4.864620433	1.15E-06	1.86E-05	680.7989562	595.4835348	686.418701	606.2314224	656.4523969	749.9628235	787.8797127	848.1805007	1017.608863	820.0843277	867.9488463	959.30157
ENSMUSG00000034271.17	Jdp2	protein_coding	794.9625954	0.489994199	0.100741441	4.863879174	1.15E-06	1.86E-05	667.095775	628.7079381	629.3998952	809.7835788	584.4109544	659.1531288	893.8915148	760.575003	1022.915819	1008.964721	1053.787042	820.8657744
ENSMUSG00000049670.10	Morn4	protein_coding	109.6391761	0.556527735	0.114412501	4.86422138	1.15E-06	1.86E-05	91.5621652	93.70985527	101.610436	70.80075006	95.60640037	77.50137738	138.2393899	125.4351445	122.059994	144.235937	120.3724677	134.5361958
ENSMUSG00000024856.11	Cdk2ap2	protein_coding	801.9525227	-0.507901337	0.104468921	-4.861745779	1.16E-06	1.88E-05	860.8089272	885.9840862	941.5413066	1073.073868	856.4178963	1031.003172	667.4503056	559.480565	760.2214845	552.9044253	798.2595229	636.2847135
ENSMUSG00000101191.7	Gm28809	lncRNA	30.19962444	-1.047115473	0.215394594	-4.861382337	1.17E-06	1.89E-05	51.69836538	30.66867991	38.74354755	42.03794535	34.33750999	46.18768955	17.80998274	21.90137443	19.90108598	20.60513386	19.00617912	19.49799939
ENSMUSG00000022781.9	Pak2	protein_coding	3961.16436	0.229762873	0.047286715	4.858930731	1.18E-06	1.91E-05	3570.924443	3526.046281	3505.925548	3863.065925	3629.676791	3800.69886	4399.065737	4173.207346	4217.703489	4574.339717	4274.278504	3999.039675
ENSMUSG00000025393.13	Atp5b	protein_coding	11852.57235	0.414763637	0.085358808	4.859060773	1.18E-06	1.91E-05	9790.922957	9610.371611	10017.03457	9560.313781	11435.7374	10549.58143	13097.12207	13168.69914	16320.21724	13712.02975	11196.7513	13772.0869
ENSMUSG00000040929.18	Rfx3	protein_coding	543.7067609	-0.578719829	0.119087858	-4.859603965	1.18E-06	1.90E-05	627.2319752	698.5643756	782.1810544	480.1175863	674.6310786	640.3649161	437.6167188	487.8033396	334.3382445	458.8076473	416.0241429	486.8000515
ENSMUSG00000046441.6	Cmtr2	protein_coding	192.0141624	0.535343796	0.110180552	4.858786642	1.18E-06	1.91E-05	158.8323274	132.0457051	182.0215725	150.4515939	141.389747	178.4880206	217.960265	217.0227103	232.1793365	221.1617701	204.8443749	267.772525
ENSMUSG00000025337.11	Sbds	protein_coding	2888.661476	0.271235661	0.055864331	4.855256541	1.20E-06	1.94E-05	2611.70176	2658.804166	2454.732692	2863.00533	2406.992122	2726.639368	3210.037366	2968.631752	3075.381154	3101.072646	3412.66505	3174.274301
ENSMUSG00000034652.13	Cd300a	protein_coding	201.2812482	0.840327179	0.173122845	4.853935834	1.21E-06	1.95E-05	118.3456557	104.7846563	152.7811592	192.4895392	154.1821527	146.3914906	215.4159817	191.1392678	240.1397709	247.2616063	388.5707731	263.8729251
ENSMUSG00000050953.11	Gja1	protein_coding	2502.068412	0.711802296	0.146690785	4.852399533	1.22E-06	1.96E-05	1597.666352	1829.045993	2253.704851	1466.90304	1706.776232	2525.448924	3113.354602	3062.210352	3855.503724	3239.127043	2255.399922	3119.679903
ENSMUSG00000096210.3	H1f0	protein_coding	3468.377578	-0.548423314	0.113015959	-4.852618319	1.22E-06	1.96E-05	3412.714987	4957.251344	3943.069726	4053.342941	4203.988478	4158.457744	2573.966553	2510.693923	3381.857878	2887.466092	2274.406101	3263.315165
ENSMUSG00000049657.10	Zbtb5	protein_coding	363.1931114	-0.347062488	0.071537446	-4.851480018	1.23E-06	1.97E-05	413.5869231	385.0623144	399.8626512	387.1916019	432.2486552	413.3406794	333.3011056	356.395093	278.6152037	320.0664126	327.3286404	311.3180569
ENSMUSG00000042870.16	Tom1	protein_coding	543.605662	0.441640799	0.091076793	4.849103511	1.24E-06	1.99E-05	490.8230352	465.1416452	416.6758888	500.0302973	425.5158101	477.5337394	568.2232589	529.6150544	754.9145283	651.12223	597.6387434	646.0337132
ENSMUSG00000049482.17	Ctu2	protein_coding	269.7994383	0.461963366	0.095282704	4.848344428	1.24E-06	2.00E-05	201.1876147	198.4945116	243.4264403	289.8405705	217.4708966	227.0242368	319.7315949	286.7089016	334.3382445	295.340252	297.7634728	326.2665231
ENSMUSG00000054453.12	Sytl5	protein_coding	33.64422097	1.204788998	0.248480136	4.848633041	1.24E-06	1.99E-05	16.81754055	14.48243218	16.81323762	24.33775783	17.50539725	32.87937222	35.61996548	31.85654463	59.70325795	48.76548347	63.35393039	41.59573203
ENSMUSG00000094870.9	Zfp131	protein_coding	1407.535674	0.307540508	0.063426112	4.848799636	1.24E-06	1.99E-05	1340.420269	1290.640279	1287.309193	1225.737985	1113.612579	1298.735203	1591.873219	1509.203802	1442.165364	1695.115679	1490.929162	1604.68535
ENSMUSG00000000787.13	Ddx3x	protein_coding	11153.40785	0.37513071	0.077447838	4.843656304	1.27E-06	2.04E-05	10259.94548	10300.41691	9209.999163	8465.114679	9305.465208	10719.45819	12078.56068	12240.87727	11363.5201	14599.42418	12955.87876	12342.23361
ENSMUSG00000009092.6	Derl3	protein_coding	22.85721661	-1.299262793	0.268277546	-4.842980016	1.28E-06	2.05E-05	43.60103105	34.07631101	29.97142358	17.70018751	32.31765646	36.01074101	11.87332183	9.955170196	9.287173458	10.98940473	19.00617912	19.49799939
ENSMUSG00000040782.13	Cop1	protein_coding	2210.219515	0.266372719	0.055000007	4.843139686	1.28E-06	2.05E-05	1995.058606	2022.429058	2112.619857	1907.195205	1947.138802	2057.30929	2471.347129	2548.52357	2366.902493	2602.428407	2151.921836	2339.759927
ENSMUSG00000089804.4	Gm16136	lncRNA	125.7904892	-0.759097492	0.156741323	-4.842995293	1.28E-06	2.05E-05	173.7812523	155.8991229	173.9804588	121.6887892	181.1135331	136.2145421	88.20181929	105.5248041	87.56477832	64.56275276	101.3662886	119.5877296
ENSMUSG00000037552.18	Plekhg2	protein_coding	1415.642923	0.50150225	0.103572885	4.842022612	1.29E-06	2.05E-05	1019.641255	1290.640279	969.3196992	1345.214251	1332.430045	1088.150652	1538.443271	1479.338291	1745.98861	1936.882583	1581.736462	1659.929681
ENSMUSG00000001467.6	Cyp51	protein_coding	1421.020946	0.543569937	0.112301008	4.840294378	1.30E-06	2.07E-05	956.1083237	1030.808408	1430.587218	984.5729305	1100.820173	1431.818376	1596.113691	1656.540321	1777.830348	1715.720813	1569.065676	1802.265077
ENSMUSG00000019794.14	Katna1	protein_coding	529.5244327	0.333195809	0.068848345	4.839561596	1.30E-06	2.08E-05	438.501798	431.917242	497.0870252	542.0682426	442.3479228	470.4881597	603.8432244	575.4088373	607.646492	575.5700725	612.4213271	556.9928493
ENSMUSG00000063281.10	Zfp35	protein_coding	570.4038395	0.31155232	0.064394048	4.838216133	1.31E-06	2.09E-05	541.8985287	528.1828206	490.5079322	533.2181489	474.6655793	493.1905833	586.0332417	589.3460756	634.1812733	666.9194993	656.7690784	649.933313
ENSMUSG00000072762.10	4930522L14Rik	protein_coding	137.4149966	-0.72716294	0.150290289	-4.838389393	1.31E-06	2.09E-05	186.8615616	232.5708226	154.9741902	137.1764532	129.9439104	184.7507582	99.22704671	105.5248041	92.87173458	117.449263	105.589884	102.0395301
ENSMUSG00000025893.9	Kbtbd3	protein_coding	152.6700724	-0.594805471	0.123027769	-4.834725316	1.33E-06	2.12E-05	174.4041242	178.9006328	228.8062337	183.6394455	146.7760231	189.4478114	120.4294071	139.3723827	116.7530378	132.5596945	109.8134793	111.1385965
ENSMUSG00000038637.16	Lrrc56	protein_coding	212.0553513	-0.895514018	0.185218144	-4.834915196	1.33E-06	2.12E-05	282.7838299	278.5738425	288.0180705	219.0398205	390.5050156	191.796338	135.6951066	183.1751316	118.0797768	111.2677228	152.0494329	193.6801273
ENSMUSG00000108621.3	Gm33989	lncRNA	1905.378977	-0.426233273	0.088140965	-4.835813537	1.33E-06	2.11E-05	2320.197724	2262.667051	2066.566206	2163.847924	1931.653258	2362.617747	1670.746	1779.984431	1286.936894	1810.504429	1661.984774	1546.841285
ENSMUSG00000031601.17	Cnot7	protein_coding	1800.340594	0.244740723	0.050624291	4.834452355	1.34E-06	2.12E-05	1759.613039	1587.104185	1632.34607	1685.942861	1553.267364	1669.802404	2062.56562	1979.087835	1826.919693	1958.861392	2008.319593	1880.257075
ENSMUSG00000056305.5	Usp39	protein_coding	1173.958732	0.456971819	0.094538432	4.833714826	1.34E-06	2.13E-05	946.1423737	944.7657226	1051.192856	1031.035923	892.1019753	1081.887915	1324.723478	1210.548696	1671.691222	1471.893395	1146.70614	1314.815092
ENSMUSG00000098234.9	Snhg6	lncRNA	177.5396538	0.51737521	0.107039634	4.833491952	1.34E-06	2.13E-05	150.734993	126.9342585	170.3254072	130.5388829	132.6370484	162.0483345	196.7579046	213.0406422	225.5456411	193.0014205	194.2853865	234.625926
ENSMUSG00000044867.7	Gimap1os	lncRNA	44.77396055	-0.92852928	0.192197986	-4.831108264	1.36E-06	2.15E-05	60.41857159	57.07782094	54.09476451	59.73813286	58.57575234	57.14748029	32.22758782	45.7937829	26.53478131	34.34188977	33.78876287	17.54819945
ENSMUSG00000021546.19	Hnrnpk	protein_coding	11880.64418	0.179186124	0.037101283	4.82964765	1.37E-06	2.17E-05	11090.85655	11413.00846	11180.80302	10786.05177	11086.97602	11317.54962	13002.1355	12360.33932	12065.36506	12683.14673	12185.07261	13396.42545
ENSMUSG00000031997.10	Trpc6	protein_coding	961.247254	0.661059023	0.136898586	4.82882288	1.37E-06	2.17E-05	730.0058341	852.7596829	534.3685521	946.960032	790.4360143	623.92523	1120.332724	1339.965908	1075.985382	1423.127912	1022.110077	1074.9897
ENSMUSG00000038855.11	Itpkb	protein_coding	6836.107504	0.403637772	0.083586984	4.828954856	1.37E-06	2.17E-05	5083.88022	6097.103947	5478.922432	6690.67088	6402.935687	5579.316329	7719.355377	6693.85644	7984.315696	8731.082055	8050.172755	7521.678232
ENSMUSG00000002741.10	Ykt6	protein_coding	2331.017552	0.274590124	0.056882478	4.827323517	1.38E-06	2.19E-05	1982.601169	1925.311572	2122.122991	2247.923814	2145.084448	2246.757102	2568.877987	2379.285677	2673.379217	2629.215081	2631.299909	2420.351658
ENSMUSG00000026544.7	Dusp23	protein_coding	143.1640961	-0.763071507	0.158042484	-4.828268256	1.38E-06	2.18E-05	196.2046397	184.0120794	130.119839	207.9772033	164.9547049	189.4478114	96.68276346	121.4530764	114.0995596	92.72310237	143.6022422	76.69213094
ENSMUSG00000049225.15	Pdp1	protein_coding	873.9201501	-0.427402495	0.088535161	-4.827488755	1.38E-06	2.19E-05	1003.446586	1034.216039	943.0033272	975.7228367	978.955677	1059.185491	713.2474041	834.2432624	670.0032281	725.3007119	918.6319907	631.085247
ENSMUSG00000031367.16	Ap1s2	protein_coding	1312.510337	-0.281769899	0.058381063	-4.826392093	1.39E-06	2.20E-05	1486.172287	1496.801961	1351.638102	1520.003603	1378.213391	1413.030163	1264.508775	1148.826641	1171.510595	1218.450249	1231.178047	1069.790233
ENSMUSG00000026917.16	Wdr5	protein_coding	1136.391687	0.360206857	0.074678486	4.823435462	1.41E-06	2.23E-05	952.9939643	890.243625	1057.040939	1141.662095	947.3113051	994.9924308	1250.09117	1107.014926	1338.679717	1276.831462	1408.569052	1271.26956
ENSMUSG00000029500.17	Pgam5	protein_coding	567.588687	0.36639393	0.075970228	4.822862077	1.42E-06	2.23E-05	502.0347289	437.0286887	556.298862	555.3433833	464.5663116	473.6195284	666.6022112	577.3998714	660.7160546	628.4565828	629.3157085	659.6823127
ENSMUSG00000030495.13	Slc7a10	protein_coding	430.4726868	-0.410003504	0.085028953	-4.821928171	1.42E-06	2.24E-05	454.0735948	530.7385439	434.9511471	553.1308598	538.6276077	439.957314	362.1363158	396.2157738	348.9323742	353.7214646	371.6763916	381.5108548
ENSMUSG00000035621.14	Midn	protein_coding	1901.382746	0.508877648	0.105529284	4.822146335	1.42E-06	2.24E-05	1446.308487	1536.841626	1381.609526	2000.121189	1660.319601	1407.550268	2344.132967	1829.760282	2171.87185	2087.30006	2510.927441	2439.849657
ENSMUSG00000017724.15	Etv4	protein_coding	24.64438562	1.5924036	0.330362987	4.820163462	1.43E-06	2.26E-05	7.474462465	10.2228933	9.503134306	13.27514064	27.60466489	5.47989537	35.61996548	41.81171482	37.14869383	30.90770079	33.78876287	42.89559866
ENSMUSG00000070348.6	Ccnd1	protein_coding	3105.57295	0.768198827	0.159368109	4.820279497	1.43E-06	2.26E-05	2026.825072	2595.762991	2339.96407	1929.320439	2774.605464	2122.285193	4625.506946	3723.233653	4289.347399	4480.929777	2187.822396	4171.272003
ENSMUSG00000039236.19	Isg20	protein_coding	539.1059995	-0.431285651	0.089500869	-4.818787324	1.44E-06	2.27E-05	583.6309442	569.9263016	679.1085977	599.593852	643.6599912	636.4507052	384.1867706	501.7405779	494.8736714	434.7683245	418.1359406	523.196317
ENSMUSG00000027574.16	Nkain4	protein_coding	413.4371767	-0.795012745	0.16501744	-4.817749839	1.45E-06	2.28E-05	437.8789261	415.7309943	587.7323063	528.793102	414.7432579	765.6196675	278.1749685	258.8344251	392.7147634	334.4900063	261.8629123	284.6707911
ENSMUSG00000020694.18	Tlk2	protein_coding	1474.644509	0.281019099	0.058358086	4.81542694	1.47E-06	2.31E-05	1367.826631	1328.124221	1233.945439	1356.276868	1277.893999	1425.555638	1531.658516	1499.248632	1627.908833	1705.418246	1761.239265	1580.637817
ENSMUSG00000022350.8	Washc5	protein_coding	1667.403689	0.473159684	0.098271763	4.814808123	1.47E-06	2.31E-05	1507.34993	1431.205062	1259.530801	1137.237048	1461.027386	1577.427024	1862.415338	1805.867874	2183.812502	2236.343862	1668.320167	1878.307275
ENSMUSG00000022297.16	Fzd6	protein_coding	1093.72737	-0.43314117	0.089968457	-4.814366977	1.48E-06	2.31E-05	1294.32775	1340.902838	1209.822098	1075.286391	1443.521989	1170.349083	910.0053087	1071.176313	849.1130019	903.8785387	823.6010951	1032.744034
ENSMUSG00000055660.10	Mettl4	protein_coding	661.1880867	-0.315443207	0.065541882	-4.812849435	1.49E-06	2.33E-05	709.4510623	717.3063467	709.0800213	677.0321724	785.7230227	797.7161975	615.7165462	605.2743479	569.1710591	630.5170961	559.6263851	557.6427826
ENSMUSG00000117869.2	Snhg4	lncRNA	54.04549736	0.951694867	0.197781901	4.81184003	1.50E-06	2.34E-05	31.76646548	38.33584988	51.90173351	19.91271095	34.33750999	43.05632077	66.99945889	71.67722541	80.93108299	76.23899529	44.34775127	89.04086389
ENSMUSG00000028990.14	Lzic	protein_coding	418.9283674	0.528806612	0.109928731	4.810449539	1.51E-06	2.36E-05	289.6354205	309.2425224	344.305866	316.3908518	391.8515846	410.2093106	499.5276112	485.8123056	521.4084527	542.6018583	386.4589754	529.6956501
ENSMUSG00000034120.19	Srsf2	protein_coding	3414.60425	0.327602651	0.068114828	4.809564414	1.51E-06	2.36E-05	3185.366754	3094.129039	2875.063633	3192.671323	2831.161363	2990.457188	3827.450101	3701.332279	3376.550922	3801.647197	4447.445913	3651.975286
ENSMUSG00000117486.3	Gm30938	lncRNA	55.0796106	-0.971497491	0.202046715	-4.808281557	1.52E-06	2.38E-05	85.33344648	76.67169976	83.33517776	44.25046879	62.6154594	81.41558836	39.01234315	41.81171482	58.37651888	31.59453859	25.34157216	31.19679903
ENSMUSG00000040253.16	Gbp7	protein_coding	1470.453304	-0.579754195	0.120605934	-4.807012183	1.53E-06	2.39E-05	1595.797736	2038.615306	1997.120225	1630.629775	1539.801674	1778.617469	1512.152344	1186.656287	1037.509949	1263.094706	897.5140139	1167.930164
ENSMUSG00000038949.9	Cnst	protein_coding	1363.72918	-0.373956754	0.077847336	-4.803719327	1.56E-06	2.43E-05	1739.681139	1533.433995	1325.32173	1610.717064	1482.57249	1533.587862	1137.294612	1260.324547	1125.074728	1161.442712	1353.662313	1101.636966
ENSMUSG00000051256.11	Jagn1	protein_coding	435.3806979	0.340779723	0.07094305	4.803567436	1.56E-06	2.43E-05	369.3630202	375.6913288	395.4765892	387.1916019	384.445455	403.1637308	502.0718944	445.9916248	541.3095387	469.1102142	430.8067267	519.9466504
ENSMUSG00000036898.17	Zfp157	protein_coding	374.072806	-0.367897863	0.076617387	-4.801754231	1.57E-06	2.45E-05	473.3826228	434.4729653	418.1379094	360.6413206	400.6042832	427.4318389	304.4658954	332.5026846	330.3580273	336.5505197	350.5584148	319.76719
ENSMUSG00000055866.10	Per2	protein_coding	4484.747454	0.385763795	0.080338327	4.801740453	1.57E-06	2.45E-05	3912.258229	3475.783723	3823.915042	4774.625582	3755.580995	3612.033891	4871.454327	4836.221681	5176.935833	5695.945837	5040.861061	4841.353249
ENSMUSG00000026749.12	Nek6	protein_coding	801.5656627	0.445340466	0.092750927	4.801466484	1.58E-06	2.45E-05	665.8500313	742.0116722	728.0862899	612.8689927	577.0048248	748.3971392	919.3343473	909.9025559	1058.737774	967.7544537	758.135367	930.7045043
ENSMUSG00000020439.18	Smtn	protein_coding	993.60405	0.839492206	0.174941349	4.7987066	1.60E-06	2.48E-05	644.0495157	781.1994298	494.8939942	980.1478836	865.8438794	519.807218	1142.383179	971.6246111	1393.076019	1451.288262	1100.246591	1578.688017
ENSMUSG00000025855.14	Prkar1b	protein_coding	550.3677217	0.555094636	0.115671555	4.798886251	1.60E-06	2.48E-05	424.7986168	552.8881461	351.6159693	519.9430082	429.5555171	407.860784	698.829799	539.5702246	720.4193126	710.8771182	620.8685178	627.1856471
ENSMUSG00000044433.17	Camsap3	protein_coding	298.913553	-0.513714494	0.107049903	-4.798831947	1.60E-06	2.48E-05	388.0491763	381.6546833	338.4577833	358.4287972	280.7596405	356.9760413	200.1502822	290.6909697	236.1595537	250.6957953	253.4157216	251.5241921
ENSMUSG00000025266.12	Gnl3l	protein_coding	1397.286979	0.345481158	0.072021043	4.796947427	1.61E-06	2.50E-05	1167.88476	1329.828037	1177.657644	1132.812001	1313.578078	1265.855831	1545.228026	1576.898959	1594.740357	1772.041512	1347.32692	1543.591618
ENSMUSG00000027805.17	Pfn2	protein_coding	492.501637	0.637633142	0.132939953	4.796399621	1.62E-06	2.51E-05	428.535848	385.0623144	434.2201367	283.2030002	461.1998891	316.2682471	636.9189066	601.2922798	583.7651888	589.3068284	460.3718942	729.8751105
ENSMUSG00000028771.14	Ptpn12	protein_coding	3397.356042	0.402339	0.083890362	4.796009807	1.62E-06	2.51E-05	2816.626606	2703.955278	2826.816951	3451.536565	2662.840236	3109.449202	3938.550469	3559.968862	3652.512647	4107.290016	4445.334116	3493.391558
ENSMUSG00000069495.13	Epc2	protein_coding	1503.97137	0.286157083	0.059667342	4.79587451	1.62E-06	2.51E-05	1476.829209	1243.785352	1249.296656	1369.552009	1370.133977	1419.292901	1644.455073	1582.872061	1634.542529	1717.781326	1759.127467	1579.987884
ENSMUSG00000031216.14	Stard8	protein_coding	3397.73673	-0.55279731	0.115284183	-4.795083737	1.63E-06	2.52E-05	4345.15418	4168.384744	2972.288007	4905.164465	4164.937977	3686.4039	2649.446956	2855.142812	2580.507482	2723.998696	3321.85775	2399.553792
ENSMUSG00000015176.12	Nolc1	protein_coding	1063.899052	0.371787006	0.077567651	4.793067719	1.64E-06	2.54E-05	893.1982646	839.9810663	869.9022941	1110.686767	961.4502798	912.0111581	1134.750329	1057.239075	1286.936894	1264.468381	1188.942094	1247.222028
ENSMUSG00000041849.8	Card6	protein_coding	366.1175432	-0.453320376	0.094560378	-4.793978047	1.64E-06	2.53E-05	429.1587199	452.3630286	370.6222379	404.8917894	480.0518554	396.1181511	259.5168914	354.404059	305.1499851	334.4900063	299.8752705	306.7685238
ENSMUSG00000085148.2	Mir22hg	lncRNA	1145.804595	0.432348264	0.090192701	4.793605917	1.64E-06	2.53E-05	1074.453979	897.0588872	909.376852	1024.398352	873.9232935	1067.796755	1345.077744	1302.136262	1172.837334	1208.147682	1607.078034	1267.36996
ENSMUSG00000028943.19	Espn	protein_coding	116.0432885	-0.816338827	0.170357064	-4.791928242	1.65E-06	2.55E-05	123.9515025	153.3433995	184.9456138	108.4136485	125.2309188	192.5791802	90.74610254	89.59653177	86.23803926	71.43113072	63.35393039	102.6894635
ENSMUSG00000024354.14	Slc23a1	protein_coding	285.6784467	-0.807422278	0.16857851	-4.789591963	1.67E-06	2.58E-05	386.1805607	339.9112023	347.2299073	327.453469	505.6366667	277.9089795	208.6312264	236.9330507	167.1691222	188.1935559	156.2730283	286.620591
ENSMUSG00000085407.3	1700095J03Rik	lncRNA	17.69654492	-1.493321308	0.311747772	-4.790158722	1.67E-06	2.57E-05	33.63508109	27.2610488	24.12334093	17.70018751	32.99094097	21.13673929	10.177133	9.955170196	9.287173458	4.807864568	6.335393039	14.9484662
ENSMUSG00000032388.8	Spg21	protein_coding	1591.148759	0.495836215	0.103565577	4.787654615	1.69E-06	2.60E-05	1387.758531	1230.154827	1327.514761	1152.724712	1227.397661	1595.432395	1704.669777	1588.845163	2259.436628	1970.537635	1685.214548	1964.098472
ENSMUSG00000057457.12	Phex	protein_coding	259.2091477	0.662869728	0.138469836	4.787105613	1.69E-06	2.61E-05	194.3360241	241.9418081	215.6480477	196.9145861	214.1044741	145.6086484	334.1492	278.7447655	356.8928086	394.2448945	251.3039239	286.620591
ENSMUSG00000026748.14	Plxdc2	protein_coding	4609.922072	0.520460393	0.108731334	4.786664295	1.70E-06	2.61E-05	3454.447403	4284.244201	3554.17223	4124.143691	3960.93277	3359.175862	5318.400085	4995.504404	6047.27666	6723.455179	4242.601538	5254.710836
ENSMUSG00000057396.8	Zfp759	protein_coding	149.4062179	-0.515168569	0.107655126	-4.785360343	1.71E-06	2.62E-05	182.5014585	197.6426038	174.7114692	146.026547	175.0539725	176.9223362	122.1255959	137.3813487	112.7728206	146.2964504	107.7016817	113.7383298
ENSMUSG00000062526.5	Mppe1	protein_coding	290.6911436	-0.411661491	0.086026512	-4.785286336	1.71E-06	2.62E-05	354.4140952	301.5753524	318.7205044	340.7286097	354.1476521	323.3138269	251.8840416	270.7806293	245.4467271	221.8486079	225.9623517	279.4713246
ENSMUSG00000038195.7	Rilp	protein_coding	423.3046904	-0.372268557	0.07781788	-4.783843463	1.72E-06	2.64E-05	483.3485727	454.0668442	478.8117669	506.6678676	424.8425256	510.4131116	340.9339553	384.2695696	403.3286759	360.5898426	397.0179638	335.3655895
ENSMUSG00000026640.13	Plxna2	protein_coding	2695.819005	0.579186822	0.121102762	4.782606205	1.73E-06	2.66E-05	2424.217326	2103.360297	1687.171844	2298.811853	1896.642464	2561.459665	3364.390549	3129.90551	3010.37094	3750.8212	3621.733021	2500.943389
ENSMUSG00000001891.17	Ugp2	protein_coding	2590.933479	0.333510329	0.069750826	4.781453456	1.74E-06	2.67E-05	2435.42902	2433.900514	2174.755735	2108.534838	2206.353338	2401.759857	2938.647152	2620.200796	3182.847018	3120.990942	2582.728562	2885.053977
ENSMUSG00000037971.11	1110032A03Rik	protein_coding	599.8813623	-0.372984518	0.078002142	-4.781721508	1.74E-06	2.67E-05	728.7600904	661.0804335	704.6939593	641.6317974	693.4830449	633.3193364	519.8818772	539.5702246	484.2597589	480.7864568	496.2724547	614.8369141
ENSMUSG00000059552.14	Trp53	protein_coding	901.5455311	0.285561418	0.059723397	4.781399432	1.74E-06	2.67E-05	809.1105619	817.8314641	741.2444758	849.6090007	858.4377498	815.721568	953.2581239	909.9025559	1012.301907	1029.569855	960.8679443	1060.691167
ENSMUSG00000002409.19	Dyrk1b	protein_coding	157.2231505	-0.60993889	0.127633928	-4.778814696	1.76E-06	2.70E-05	222.9881302	172.0853706	193.7177378	179.2143986	204.6784909	164.3968611	128.0622569	163.2647912	111.4460815	107.8335339	99.25449095	139.7356623
ENSMUSG00000039461.13	Tcta	protein_coding	1117.084597	-0.353819676	0.074038344	-4.778870773	1.76E-06	2.70E-05	1170.99912	1267.638769	1272.688987	1199.187704	1186.327306	1416.944374	987.1819006	913.884624	1130.381684	949.2098332	1013.662886	896.907972
ENSMUSG00000046707.10	Csnk2a2	protein_coding	1451.804935	0.25998093	0.054404018	4.778708213	1.76E-06	2.70E-05	1382.775556	1305.974619	1224.442305	1431.502665	1271.834439	1323.786153	1524.87376	1491.284495	1557.591663	1657.3396	1685.214548	1565.039418
ENSMUSG00000078117.3	Gm16485	TEC	31.99315785	-1.149348074	0.240554105	-4.777919184	1.77E-06	2.71E-05	34.25795297	49.41065096	48.24668186	24.33775783	58.57575234	50.88474273	22.89854924	21.90137443	17.24760785	26.09983622	10.5589884	19.49799939
ENSMUSG00000037822.13	Smim14	protein_coding	3048.01231	-0.220360485	0.046128228	-4.777128774	1.78E-06	2.72E-05	3217.133219	3141.835875	3233.989705	3475.874323	3153.664643	3465.642401	2942.03953	2789.438689	2758.290517	2802.985043	2922.727989	2672.525783
ENSMUSG00000002324.9	Rec8	protein_coding	135.8270022	-0.792261358	0.165938492	-4.774427863	1.80E-06	2.75E-05	185.6158179	182.3082639	204.6828927	134.9639298	188.5196627	143.2601218	109.4041797	85.61446369	91.54499552	94.09677796	67.57752575	142.3353956
ENSMUSG00000025503.6	Taldo1	protein_coding	2826.285591	0.440824711	0.09233563	4.774156114	1.80E-06	2.75E-05	2292.791361	2295.891454	2519.792612	2453.688494	2260.216099	2565.373876	2992.077101	2737.671804	4086.356322	2980.189194	3448.565611	3282.813164
ENSMUSG00000044349.17	Snhg11	protein_coding	1276.193006	-0.683351946	0.143135278	-4.774168562	1.80E-06	2.75E-05	1476.206337	1545.360704	1491.261076	1876.219877	1430.056298	1607.95787	982.9414285	1118.96113	801.3503955	834.5079214	1408.569052	740.9239769
ENSMUSG00000057842.15	Zfp595	protein_coding	307.4247018	-0.394745463	0.082679666	-4.774395963	1.80E-06	2.75E-05	351.2997359	345.8745567	331.14768	371.7039378	317.117004	386.7240447	291.7444792	264.8075272	236.1595537	280.9166583	255.5275192	256.0737253
ENSMUSG00000030042.16	Pole4	protein_coding	757.2632705	0.508536045	0.106528484	4.773709571	1.81E-06	2.75E-05	555.6017099	511.9965729	744.1685172	681.4572193	567.5788416	698.2952386	951.5619351	830.2611944	976.4799522	806.3475718	798.2595229	965.1509699
ENSMUSG00000057531.15	Dtnbp1	protein_coding	625.0812301	0.461762696	0.096722273	4.774109221	1.81E-06	2.75E-05	532.5554506	471.1049997	563.6089653	513.3054379	471.2991567	601.2228064	709.006932	619.2115862	883.6082176	672.4142017	762.3589624	701.2780448
ENSMUSG00000005683.9	Cs	protein_coding	3006.613624	0.263674388	0.055243188	4.772975612	1.82E-06	2.76E-05	2606.095913	2767.848361	2631.637192	2774.504393	2944.273161	2685.931574	3239.72067	3034.335876	3563.62113	3243.24807	3106.454387	3481.692758
ENSMUSG00000058325.7	Dock1	protein_coding	2662.808141	0.461416164	0.096702726	4.771490784	1.83E-06	2.78E-05	2206.835043	2326.560134	1926.943233	1980.208478	2530.203187	2472.998496	3117.595074	3014.425535	3158.965715	3706.176744	2601.734741	2911.051309
ENSMUSG00000025545.11	Clybl	protein_coding	140.9393673	0.586260864	0.122887313	4.770719185	1.84E-06	2.79E-05	109.6254495	125.2304429	110.38256	121.6887892	127.9240568	87.67832593	161.1379391	155.3006551	163.1889051	168.2752599	154.1612306	206.6787935
ENSMUSG00000025576.18	Rbfox3	protein_coding	55.79791364	-1.874233757	0.393021769	-4.768778485	1.85E-06	2.81E-05	88.44780584	95.41367082	44.5916302	143.8140236	68.00173547	80.63274616	19.50617157	17.91930635	10.61391252	16.48410709	71.80112111	12.34873295
ENSMUSG00000030521.12	Mphosph10	protein_coding	653.9101363	0.374002582	0.078441281	4.767930555	1.86E-06	2.82E-05	584.8766879	532.4423595	616.2417092	623.9316099	482.0717089	580.0860671	701.3740823	752.6108668	680.6171406	763.0767906	817.265702	712.3269111
ENSMUSG00000004100.13	Ppan	protein_coding	343.0971961	0.52801002	0.110820166	4.764566237	1.89E-06	2.86E-05	275.3093675	243.6456237	285.8250395	378.3415081	255.8481137	259.1207668	374.857732	346.4399228	441.8041088	367.4582205	458.2600965	430.2558532
ENSMUSG00000038903.14	Ccdc68	protein_coding	363.0973672	0.534837166	0.112240462	4.765101267	1.89E-06	2.86E-05	299.6013705	369.7279744	258.7776572	334.0910393	246.4221305	283.3888749	450.338135	412.1440461	417.9228056	473.231241	352.6702125	458.852919
ENSMUSG00000078622.9	Ccdc47	protein_coding	4077.770574	0.233562181	0.049020611	4.764571019	1.89E-06	2.86E-05	3696.744561	3928.998659	3644.086501	3515.699745	3729.322899	3975.27267	4449.103308	4342.44524	4158.000231	4774.896353	4310.179064	4408.497662
ENSMUSG00000027524.10	Edn3	protein_coding	647.4339725	-0.480103991	0.100777439	-4.764002677	1.90E-06	2.87E-05	758.6579402	796.5337698	820.1935916	570.8310473	719.7411408	847.0352558	614.0203574	583.3729735	550.5967122	523.3704001	519.5022292	465.3522521
ENSMUSG00000018821.4	Avpi1	protein_coding	567.1551521	0.639252642	0.134227187	4.762467682	1.91E-06	2.89E-05	405.4895887	382.506591	500.0110665	542.0682426	366.2667732	476.7508972	653.0327005	609.256416	872.9943051	684.0904442	523.7258246	789.6689753
ENSMUSG00000057147.14	Dph6	protein_coding	460.0480225	0.401828873	0.084376946	4.762306445	1.91E-06	2.89E-05	391.7864075	416.582902	366.9671863	340.7286097	435.6150777	425.8661545	491.046667	483.8212715	501.5073667	589.9936662	504.7196454	571.9413155
ENSMUSG00000028494.13	Plin2	protein_coding	2600.208925	0.425330591	0.089342498	4.760674945	1.93E-06	2.91E-05	2049.871331	1928.719203	2168.176642	2449.263447	2173.362397	2557.545454	2730.015926	2771.519383	3575.561781	2957.523547	2838.256081	3002.691906
ENSMUSG00000021770.12	Samd8	protein_coding	1338.20899	0.309676961	0.065059395	4.759911471	1.94E-06	2.92E-05	1177.85071	1270.194493	1125.0249	1172.637423	1130.444692	1297.952361	1588.480842	1507.212768	1342.659934	1594.150523	1448.693208	1403.206023
ENSMUSG00000099858.2	Gm6652	processed_pseudogene	31.86839773	1.018862858	0.214088229	4.759079304	1.94E-06	2.93E-05	21.17764365	19.59387883	19.73727894	15.48766408	20.8718198	24.26810807	33.92377665	47.78481694	54.39630168	37.77607874	54.90673967	32.49666565
ENSMUSG00000018169.13	Mfng	protein_coding	842.7461538	0.58928376	0.123826753	4.758937359	1.95E-06	2.93E-05	622.8718721	646.5980013	548.9887587	973.5103133	692.8097604	569.9091185	1034.675188	901.9384198	964.5393006	1052.235502	1115.029175	989.8484358
ENSMUSG00000028180.19	Zranb2	protein_coding	2480.854805	0.239510763	0.050347318	4.757170198	1.96E-06	2.96E-05	2191.886118	2260.111327	2296.10345	2318.724564	2166.629552	2421.330912	2836.027728	2604.272523	2506.210095	2687.596293	2869.933047	2611.432052
ENSMUSG00000000876.12	Pxmp4	protein_coding	621.3721391	-0.426588984	0.089692856	-4.756108834	1.97E-06	2.97E-05	675.8159812	652.5613558	701.0389076	787.6583444	649.0462673	810.2416726	492.7428559	511.6957481	639.4882296	514.4415087	534.284813	487.4499848
ENSMUSG00000004952.14	Rasa4	protein_coding	210.4812561	-0.68103688	0.143167465	-4.756924894	1.97E-06	2.96E-05	294.6183955	271.7585803	182.0215725	338.5160862	217.4708966	258.3379246	178.9479218	133.3992806	175.1295566	160.7200441	164.720219	150.1345953
[truncated: 55,381 more rows]
