# Supplementary material for: Deciphering regulatory patterns in a mouse model of hyperoxia-induced acute lung injury
Source: PeerJ. 2024 Sep 26;12:e18069. doi: 10.7717/peerj.18069 (PMC11439394; doi:10.7717/peerj.18069)
Supplement: Supplemental Information 2 [file peerj-12-18069-s002.csv]

# Enrichments of GO_BP and KEGG for genes in significant Up- and Down- regulated genes
type	group	ID	Description	GeneRatio	BgRatio	pvalue	p.adjust	qvalue	geneID	Count
GO_BP	Up	GO:0070555	response to interleukin-1	9/147	96/28943	1.56E-09	4.14E-06	3.16E-06	Ankrd1/Ccl2/Ccl20/Ccl3/Ccl7/Il6/Nr1d1/Sele/Serpine1	9
GO_BP	Up	GO:0071347	cellular response to interleukin-1	8/147	79/28943	7.03E-09	9.31E-06	7.11E-06	Ankrd1/Ccl2/Ccl20/Ccl3/Ccl7/Il6/Nr1d1/Serpine1	8
GO_BP	Up	GO:0070371	ERK1 and ERK2 cascade	12/147	350/28943	2.52E-07	0.000222509	0.000169916	Atf3/Calcr/Ccl2/Ccl20/Ccl3/Ccl7/Fgf23/Gpnmb/Htr2b/Il6/Lif/Sox9	12
GO_BP	Up	GO:0071356	cellular response to tumor necrosis factor	9/147	183/28943	4.31E-07	0.000238395	0.000182047	Ankrd1/Ccl2/Ccl20/Ccl3/Ccl7/Eda2r/Il6/Mir221/Nr1d1	9
GO_BP	Up	GO:0050678	regulation of epithelial cell proliferation	13/147	442/28943	4.50E-07	0.000238395	0.000182047	Bax/Ccl2/Etv4/Fa2h/Fut1/Has2/Htr2b/Il6/Nr1d1/Nr4a1/Nupr1/Prok1/Sox9	13
GO_BP	Up	GO:0002548	monocyte chemotaxis	6/147	60/28943	6.19E-07	0.000263682	0.000201357	Ccl2/Ccl20/Ccl3/Ccl7/Cxcl10/Serpine1	6
GO_BP	Up	GO:0070372	regulation of ERK1 and ERK2 cascade	11/147	326/28943	9.49E-07	0.000263682	0.000201357	Atf3/Calcr/Ccl2/Ccl20/Ccl3/Ccl7/Fgf23/Gpnmb/Htr2b/Il6/Lif	11
GO_BP	Up	GO:0034612	response to tumor necrosis factor	9/147	202/28943	9.86E-07	0.000263682	0.000201357	Ankrd1/Ccl2/Ccl20/Ccl3/Ccl7/Eda2r/Il6/Mir221/Nr1d1	9
GO_BP	Up	GO:0030593	neutrophil chemotaxis	7/147	103/28943	9.96E-07	0.000263682	0.000201357	Ccl2/Ccl20/Ccl3/Ccl7/Cxcl1/Cxcl10/Cxcr1	7
GO_BP	Up	GO:1990868	response to chemokine	6/147	73/28943	1.99E-06	0.000439762	0.000335817	Ccl2/Ccl20/Ccl3/Ccl7/Cxcl1/Cxcl10	6
GO_BP	Up	GO:0042063	gliogenesis	11/147	363/28943	2.69E-06	0.000508116	0.000388015	Areg/Atf5/Ccl2/Ccl3/Fa2h/Il6/Lif/Mir23a/Nr1d1/Sox9/Tenm4	11
GO_BP	Up	GO:0097193	intrinsic apoptotic signaling pathway	10/147	310/28943	4.48E-06	0.000744876	0.000568814	Aen/Ankrd2/Bax/Bcl2l10/Ddias/Eda2r/Nox1/Nupr1/Ptgs2/Trib3	10
GO_BP	Up	GO:1990266	neutrophil migration	7/147	133/28943	5.51E-06	0.000857936	0.00065515	Ccl2/Ccl20/Ccl3/Ccl7/Cxcl1/Cxcl10/Cxcr1	7
GO_BP	Up	GO:0010565	regulation of cellular ketone metabolic process	7/147	156/28943	1.56E-05	0.002179456	0.001664309	Abcb11/Hnf4a/Nr1d1/Ptgs2/Slc7a11/Sox9/Trib3	7
GO_BP	Up	GO:0002687	positive regulation of leukocyte migration	7/147	160/28943	1.84E-05	0.002439038	0.001862534	Bdkrb1/Ccl2/Ccl20/Ccl7/Cxcl10/Sele/Serpine1	7
GO_BP	Up	GO:0045662	negative regulation of myoblast differentiation	4/147	32/28943	2.06E-05	0.002499685	0.001908846	Ankrd2/Cxcl10/Il36g/Sox9	4
GO_BP	Up	GO:0045786	negative regulation of cell cycle	10/147	385/28943	2.91E-05	0.00292229	0.002231563	Atf5/Ccl2/Ccng1/D7Ertd443e/Gpnmb/Hnf4a/Lif/Nr4a1/Nupr1/Ptgs2	10
GO_BP	Up	GO:0032496	response to lipopolysaccharide	10/147	386/28943	2.98E-05	0.00292229	0.002231563	Ankrd1/Bdkrb1/Ccl2/Cxcl1/Cxcl10/Il36g/Il6/Nr1d1/Ptgs2/Serpine1	10
GO_BP	Up	GO:0042180	cellular ketone metabolic process	8/147	241/28943	3.39E-05	0.0030716	0.002345581	Abcb11/Hnf4a/Nqo1/Nr1d1/Ptgs2/Slc7a11/Sox9/Trib3	8
GO_BP	Up	GO:2001242	regulation of intrinsic apoptotic signaling pathway	7/147	177/28943	3.52E-05	0.0030716	0.002345581	Ankrd2/Bax/Bcl2l10/Ddias/Nox1/Nupr1/Ptgs2	7
GO_BP	Up	GO:1901214	regulation of neuron death	10/147	399/28943	3.94E-05	0.003259917	0.002489386	Bax/Ccl2/Ccl3/Gclc/Gpnmb/Il6/Nqo1/Nupr1/Ptpn5/Slc7a11	10
GO_BP	Up	GO:0006766	vitamin metabolic process	5/147	82/28943	6.29E-05	0.004625518	0.003532207	Aldh1l2/Fgf23/Gclc/Nqo1/Vnn3	5
GO_BP	Up	GO:0014013	regulation of gliogenesis	6/147	135/28943	6.79E-05	0.004862794	0.003713399	Atf5/Il6/Lif/Mir23a/Nr1d1/Tenm4	6
GO_BP	Up	GO:0070997	neuron death	10/147	450/28943	0.000106742	0.006987445	0.005335857	Bax/Ccl2/Ccl3/Gclc/Gpnmb/Il6/Nqo1/Nupr1/Ptpn5/Slc7a11	10
GO_BP	Up	GO:0050729	positive regulation of inflammatory response	6/147	148/28943	0.000112891	0.006987445	0.005335857	Ccl3/Ighg1/Il6/Nupr1/Ptgs2/Serpine1	6
GO_BP	Up	GO:0050727	regulation of inflammatory response	9/147	367/28943	0.000113887	0.006987445	0.005335857	Bcl6b/Ccl3/Gpx2/Ighg1/Il6/Nr1d1/Nupr1/Ptgs2/Serpine1	9
GO_BP	Up	GO:0062012	regulation of small molecule metabolic process	9/147	368/28943	0.000116244	0.006987445	0.005335857	Abcb11/Hnf4a/Il6/Nr1d1/Nupr1/Ptgs2/Slc7a11/Sox9/Trib3	9
GO_BP	Up	GO:0035914	skeletal muscle cell differentiation	5/147	94/28943	0.000120483	0.006987445	0.005335857	Ankrd1/Ankrd2/Atf3/Nr4a1/Nupr1	5
GO_BP	Up	GO:0010959	regulation of metal ion transport	10/147	458/28943	0.000123231	0.006987445	0.005335857	Bax/Bdkrb1/Calcr/Ccl2/Cxcl1/Cxcl10/Hsd3b2/Ms4a2/Ptgs2/Serpine1	10
GO_BP	Up	GO:0032103	positive regulation of response to external stimulus	10/147	459/28943	0.000125436	0.006987445	0.005335857	Ccl2/Ccl3/Ccl7/Cxcl1/Cxcl10/Ighg1/Il6/Nupr1/Ptgs2/Serpine1	10
GO_BP	Up	GO:0051928	positive regulation of calcium ion transport	6/147	151/28943	0.000126021	0.006987445	0.005335857	Bax/Bdkrb1/Calcr/Ccl2/Cxcl10/Serpine1	6
GO_BP	Up	GO:0002683	negative regulation of immune system process	10/147	465/28943	0.000139379	0.007526845	0.005747762	Ccl2/Gpnmb/Gpx2/H2-Bl/Il13ra2/Nr1d1/Olfm4/Prg2/Sox9/Spink5	10
GO_BP	Up	GO:0097398	cellular response to interleukin-17	3/147	22/28943	0.000184155	0.008970407	0.006850116	Cxcl1/Cxcl10/Il6	3
GO_BP	Up	GO:0045765	regulation of angiogenesis	8/147	308/28943	0.000186319	0.008970407	0.006850116	Adm2/Ccl2/Cxcl10/Fut1/Lif/Mir23a/Prok1/Serpine1	8
GO_BP	Up	GO:0019217	regulation of fatty acid metabolic process	5/147	105/28943	0.000202685	0.009126438	0.006969266	Abcb11/Hnf4a/Ptgs2/Sox9/Trib3	5
GO_BP	Up	GO:0009410	response to xenobiotic stimulus	8/147	317/28943	0.000226407	0.009669777	0.007384179	Abcb11/Ankrd1/Gclc/Hnf4a/Htr2b/Nqo1/Ptpn5/Serpine1	8
GO_BP	Up	GO:0014075	response to amine	3/147	24/28943	0.000240237	0.009982884	0.007623279	Htr2b/Nqo1/Nr4a1	3
GO_BP	Up	GO:0006979	response to oxidative stress	9/147	407/28943	0.000245975	0.010020634	0.007652106	Ankrd2/Ddias/Gclc/Gpx2/Il6/Nox1/Nqo1/Ptgs2/Slc7a11	9
GO_BP	Up	GO:0055074	calcium ion homeostasis	8/147	324/28943	0.000262259	0.010353965	0.007906649	Bax/Bdkrb1/Ccl2/Cxcl10/Fgf23/Gpr3/Htr2b/Ms4a2	8
GO_BP	Up	GO:0007202	activation of phospholipase C activity	3/147	25/28943	0.000271983	0.010353965	0.007906649	Htr2b/Ms4a2/Sele	3
GO_BP	Up	GO:0097396	response to interleukin-17	3/147	25/28943	0.000271983	0.010353965	0.007906649	Cxcl1/Cxcl10/Il6	3
GO_BP	Up	GO:1901739	regulation of myoblast fusion	3/147	25/28943	0.000271983	0.010353965	0.007906649	Cxcl10/Gdf15/Il36g	3
GO_BP	Up	GO:0002526	acute inflammatory response	5/147	112/28943	0.000273708	0.010353965	0.007906649	Cxcl1/Ighg1/Il6/Nupr1/Ptgs2	5
GO_BP	Up	GO:0030858	positive regulation of epithelial cell differentiation	4/147	62/28943	0.000283436	0.010489754	0.008010342	Etv4/Lif/Serpine1/Sox9	4
GO_BP	Up	GO:0071216	cellular response to biotic stimulus	8/147	340/28943	0.00036187	0.012628158	0.009643303	Ankrd1/Ccl2/Cxcl1/Cxcl10/Il36g/Il6/Nr1d1/Serpine1	8
GO_BP	Up	GO:0051209	release of sequestered calcium ion into cytosol	5/147	120/28943	0.000376417	0.012628158	0.009643303	Bax/Bdkrb1/Cxcl10/Htr2b/Ms4a2	5
GO_BP	Up	GO:0097553	calcium ion transmembrane import into cytosol	6/147	185/28943	0.00037719	0.012628158	0.009643303	Bax/Bdkrb1/Calcr/Cxcl10/Htr2b/Ms4a2	6
GO_BP	Up	GO:0051283	negative regulation of sequestering of calcium ion	5/147	121/28943	0.000391053	0.012628158	0.009643303	Bax/Bdkrb1/Cxcl10/Htr2b/Ms4a2	5
GO_BP	Up	GO:0009636	response to toxic substance	5/147	122/28943	0.000406116	0.01295656	0.009894082	Bax/Ddc/Nqo1/Nupr1/Slc7a11	5
GO_BP	Up	GO:0045668	negative regulation of osteoblast differentiation	4/147	69/28943	0.000427336	0.013312765	0.010166092	Areg/Fgf23/Mir23a/Sox9	4
GO_BP	Up	GO:0006816	calcium ion transport	9/147	449/28943	0.000501874	0.014787463	0.011292223	Bax/Bdkrb1/Calcr/Ccl2/Cxcl10/Htr2b/Ms4a2/Ptgs2/Serpine1	9
GO_BP	Up	GO:0006949	syncytium formation	4/147	72/28943	0.000502595	0.014787463	0.011292223	Ccng1/Cxcl10/Gdf15/Il36g	4
GO_BP	Up	GO:0010574	regulation of vascular endothelial growth factor production	3/147	32/28943	0.00057147	0.016448397	0.01256057	Ccl2/Il6/Ptgs2	3
GO_BP	Up	GO:0002886	regulation of myeloid leukocyte mediated immunity	4/147	75/28943	0.000586839	0.016709123	0.01275967	Cxcl1/Ighg1/Il13ra2/Ms4a2	4
GO_BP	Up	GO:0033598	mammary gland epithelial cell proliferation	3/147	33/28943	0.000626286	0.017275067	0.013191844	Areg/Bax/Etv4	3
GO_BP	Up	GO:0016051	carbohydrate biosynthetic process	6/147	205/28943	0.00064811	0.017512197	0.013372925	Atf3/Fbp2/Has2/Hnf4a/Il6/Nr1d1	6
GO_BP	Up	GO:0042306	regulation of protein import into nucleus	4/147	78/28943	0.000680648	0.018121554	0.013838251	Hnf4a/Il6/Ptgs2/Ptpn5	4
GO_BP	Up	GO:0031623	receptor internalization	5/147	140/28943	0.000759498	0.019337977	0.014767155	Cxcr1/Gsg1l/Htr2b/Ptpn5/Sele	5
GO_BP	Up	GO:0010573	vascular endothelial growth factor production	3/147	36/28943	0.000810512	0.020247519	0.015461713	Ccl2/Il6/Ptgs2	3
GO_BP	Up	GO:0046394	carboxylic acid biosynthetic process	7/147	298/28943	0.000853457	0.020698901	0.015806403	Asns/Fa2h/Hnf4a/Nr1d1/Psat1/Ptgs2/Trib3	7
GO_BP	Up	GO:0019216	regulation of lipid metabolic process	8/147	388/28943	0.000858315	0.020698901	0.015806403	Abcb11/Epha8/Hnf4a/Htr2b/Nr1d1/Ptgs2/Sox9/Trib3	8
GO_BP	Up	GO:0044342	type B pancreatic cell proliferation	3/147	37/28943	0.000878761	0.020776426	0.015865605	Nr1d1/Nr4a1/Nupr1	3
GO_BP	Up	GO:0010469	regulation of signaling receptor activity	5/147	147/28943	0.000945561	0.021315056	0.016276921	Areg/Calcr/Ccl2/Gsg1l/Serpine1	5
GO_BP	Up	GO:0009069	serine family amino acid metabolic process	3/147	38/28943	0.00095055	0.021315056	0.016276921	Gclc/Psat1/Slc7a11	3
GO_BP	Up	GO:1900274	regulation of phospholipase C activity	3/147	38/28943	0.00095055	0.021315056	0.016276921	Htr2b/Ms4a2/Sele	3
GO_BP	Up	GO:0007623	circadian rhythm	6/147	222/28943	0.000980036	0.021315056	0.016276921	Atf5/Dbp/Hnf4a/Il6/Nr1d1/Prok1	6
GO_BP	Up	GO:0051384	response to glucocorticoid	4/147	86/28943	0.000982038	0.021315056	0.016276921	Areg/Calcr/Hsd3b2/Il6	4
GO_BP	Up	GO:2000241	regulation of reproductive process	6/147	225/28943	0.001050129	0.022069385	0.016852953	Bax/Gpr3/Iho1/Lif/Nupr1/Sox9	6
GO_BP	Up	GO:1900180	regulation of protein localization to nucleus	5/147	151/28943	0.001066023	0.022135085	0.016903124	Hnf4a/Il6/Lif/Ptgs2/Ptpn5	5
GO_BP	Up	GO:0043525	positive regulation of neuron apoptotic process	4/147	88/28943	0.001069974	0.022135085	0.016903124	Bax/Ccl3/Nqo1/Nupr1	4
GO_BP	Up	GO:0022612	gland morphogenesis	5/147	157/28943	0.001267585	0.025237324	0.019272102	Areg/Bax/Etv4/Il6/Sox9	5
GO_BP	Up	GO:0031077	post-embryonic camera-type eye development	2/147	11/28943	0.001367427	0.026049978	0.019892673	Bax/Mir23a	2
GO_BP	Up	GO:0048563	post-embryonic animal organ morphogenesis	2/147	11/28943	0.001367427	0.026049978	0.019892673	Bax/Mir23a	2
GO_BP	Up	GO:0010634	positive regulation of epithelial cell migration	5/147	160/28943	0.001378313	0.026069799	0.019907809	Fut1/Has2/Ptgs2/Serpine1/Sox9	5
GO_BP	Up	GO:0033135	regulation of peptidyl-serine phosphorylation	5/147	163/28943	0.001496019	0.027320397	0.020862809	Bax/Calcr/Il6/Lif/Ptgs2	5
GO_BP	Up	GO:0001503	ossification	8/147	426/28943	0.001553789	0.02780022	0.021229219	Areg/Bglap3/Calcr/Fgf23/Il6/Mir23a/Ptgs2/Sox9	8
GO_BP	Up	GO:0042632	cholesterol homeostasis	4/147	98/28943	0.00159391	0.028326663	0.021631229	Abcb11/Hnf4a/Nr1d1/Soat2	4
GO_BP	Up	GO:0001781	neutrophil apoptotic process	2/147	12/28943	0.001635451	0.028551646	0.021803034	Il6/Slc7a11	2
GO_BP	Up	GO:0030279	negative regulation of ossification	3/147	46/28943	0.001660481	0.028551646	0.021803034	Calcr/Fgf23/Sox9	3
GO_BP	Up	GO:0071214	cellular response to abiotic stimulus	7/147	336/28943	0.001700404	0.028814566	0.022003809	Ankrd1/Bax/Ddias/Gnat1/Nox1/Ptgs2/Sox9	7
GO_BP	Up	GO:0104004	cellular response to environmental stimulus	7/147	336/28943	0.001700404	0.028814566	0.022003809	Ankrd1/Bax/Ddias/Gnat1/Nox1/Ptgs2/Sox9	7
GO_BP	Up	GO:0062197	cellular response to chemical stress	7/147	340/28943	0.001818022	0.030469125	0.023267288	Ankrd2/Ddias/Il6/Nox1/Nqo1/Ptgs2/Slc7a11	7
GO_BP	Up	GO:0002701	negative regulation of production of molecular mediator of immune response	3/147	48/28943	0.001877986	0.030545164	0.023325354	Il13ra2/Prg2/Spink5	3
GO_BP	Up	GO:0032965	regulation of collagen biosynthetic process	3/147	48/28943	0.001877986	0.030545164	0.023325354	Ccl2/Il6/Serpine1	3
GO_BP	Up	GO:0043124	negative regulation of I-kappaB kinase/NF-kappaB signaling	3/147	48/28943	0.001877986	0.030545164	0.023325354	Nr1d1/Olfm4/Otud7a	3
GO_BP	Up	GO:0045136	development of secondary sexual characteristics	2/147	13/28943	0.001926376	0.030545164	0.023325354	Areg/Bax	2
GO_BP	Up	GO:2000489	regulation of hepatic stellate cell activation	2/147	13/28943	0.001926376	0.030545164	0.023325354	Gclc/Nr1d1	2
GO_BP	Up	GO:0033628	regulation of cell adhesion mediated by integrin	3/147	49/28943	0.001993075	0.031228769	0.023847378	Epha8/Lif/Serpine1	3
GO_BP	Up	GO:0019730	antimicrobial humoral response	5/147	177/28943	0.002145343	0.033416874	0.025518292	Ccl20/Cxcl1/Cxcl10/Ighg1/Spink5	5
GO_BP	Up	GO:0070167	regulation of biomineral tissue development	4/147	107/28943	0.002198473	0.033509929	0.025589352	Amtn/Bglap3/Fgf23/Sox9	4
GO_BP	Up	GO:1904427	positive regulation of calcium ion transmembrane transport	4/147	107/28943	0.002198473	0.033509929	0.025589352	Bax/Bdkrb1/Calcr/Cxcl10	4
GO_BP	Up	GO:0006750	glutathione biosynthetic process	2/147	14/28943	0.002239964	0.033509929	0.025589352	Gclc/Slc7a11	2
GO_BP	Up	GO:1901201	regulation of extracellular matrix assembly	2/147	14/28943	0.002239964	0.033509929	0.025589352	Has2/Sox9	2
GO_BP	Up	GO:1902510	regulation of apoptotic DNA fragmentation	2/147	14/28943	0.002239964	0.033509929	0.025589352	Bax/Il6	2
GO_BP	Up	GO:0031214	biomineral tissue development	5/147	179/28943	0.002252556	0.033509929	0.025589352	Amtn/Bglap3/Fgf23/Ptgs2/Sox9	5
GO_BP	Up	GO:0006631	fatty acid metabolic process	8/147	453/28943	0.00227596	0.033668956	0.02571079	Abcb11/Aldh1l2/Ces2e/Fa2h/Hnf4a/Ptgs2/Sox9/Trib3	8
GO_BP	Up	GO:0110149	regulation of biomineralization	4/147	109/28943	0.002351582	0.034400082	0.026269104	Amtn/Bglap3/Fgf23/Sox9	4
GO_BP	Up	GO:0035733	hepatic stellate cell activation	2/147	15/28943	0.002575982	0.035639998	0.027215947	Gclc/Nr1d1	2
GO_BP	Up	GO:0071346	cellular response to interferon-gamma	4/147	112/28943	0.002594773	0.035639998	0.027215947	Ccl2/Ccl20/Ccl3/Ccl7	4
GO_BP	Up	GO:1903039	positive regulation of leukocyte cell-cell adhesion	6/147	272/28943	0.002732812	0.036493165	0.027867455	Ccl2/Has2/Igfbp2/Il6/Sele/Tnfsf9	6
GO_BP	Up	GO:0001906	cell killing	6/147	273/28943	0.002782766	0.036493165	0.027867455	Ccl2/Ccl20/Cxcl1/Cxcl10/H2-Bl/Ighg1	6
GO_BP	Up	GO:0010951	negative regulation of endopeptidase activity	5/147	188/28943	0.002783844	0.036493165	0.027867455	Il6/Nr4a1/Ptgs2/Serpine1/Spink5	5
GO_BP	Up	GO:0110148	biomineralization	5/147	188/28943	0.002783844	0.036493165	0.027867455	Amtn/Bglap3/Fgf23/Ptgs2/Sox9	5
GO_BP	Up	GO:0006898	receptor-mediated endocytosis	6/147	274/28943	0.002833402	0.036959845	0.028223829	Cxcr1/Gsg1l/Htr2b/Ptpn5/Sele/Serpine1	6
GO_BP	Up	GO:0001659	temperature homeostasis	5/147	189/28943	0.00284801	0.036968285	0.028230273	Gpr3/Gpx2/Hoxc10/Nr1d1/Ptgs2	5
GO_BP	Up	GO:1904035	regulation of epithelial cell apoptotic process	4/147	116/28943	0.00294515	0.037392548	0.028554256	Bax/Ccl2/Nupr1/Serpine1	4
GO_BP	Up	GO:0007517	muscle organ development	7/147	371/28943	0.002957836	0.037392548	0.028554256	Ankrd1/Ankrd2/Atf3/Il6/Lif/Nr4a1/Nupr1	7
GO_BP	Up	GO:0001935	endothelial cell proliferation	5/147	191/28943	0.002979542	0.037392548	0.028554256	Ccl2/Fut1/Htr2b/Nr4a1/Prok1	5
GO_BP	Up	GO:0031018	endocrine pancreas development	3/147	57/28943	0.003073058	0.037848642	0.028902545	Hnf4a/Il6/Sox9	3
GO_BP	Up	GO:0031646	positive regulation of nervous system process	3/147	57/28943	0.003073058	0.037848642	0.028902545	Il6/Mir23a/Tenm4	3
GO_BP	Up	GO:0032964	collagen biosynthetic process	3/147	57/28943	0.003073058	0.037848642	0.028902545	Ccl2/Il6/Serpine1	3
GO_BP	Up	GO:0050777	negative regulation of immune response	5/147	194/28943	0.003184994	0.03904567	0.029816637	Gpx2/H2-Bl/Il13ra2/Olfm4/Spink5	5
GO_BP	Up	GO:0045445	myoblast differentiation	4/147	119/28943	0.003228239	0.039212742	0.029944219	Ankrd2/Cxcl10/Il36g/Sox9	4
GO_BP	Up	GO:0072234	metanephric nephron tubule development	2/147	17/28943	0.003314377	0.039893045	0.030463722	Lif/Sox9	2
GO_BP	Up	GO:0010470	regulation of gastrulation	2/147	18/28943	0.003716294	0.043259012	0.033034092	Hnf4a/Tenm4	2
GO_BP	Up	GO:0060712	spongiotrophoblast layer development	2/147	18/28943	0.003716294	0.043259012	0.033034092	Lif/Nrk	2
GO_BP	Up	GO:0072077	renal vesicle morphogenesis	2/147	18/28943	0.003716294	0.043259012	0.033034092	Lif/Sox9	2
GO_BP	Up	GO:1905939	regulation of gonad development	2/147	18/28943	0.003716294	0.043259012	0.033034092	Nupr1/Sox9	2
GO_BP	Up	GO:0048145	regulation of fibroblast proliferation	4/147	124/28943	0.003740342	0.043259012	0.033034092	Bax/Lif/Nupr1/Serpine1	4
GO_BP	Up	GO:0048259	regulation of receptor-mediated endocytosis	4/147	125/28943	0.003848983	0.044277689	0.033811989	Gsg1l/Ptpn5/Sele/Serpine1	4
GO_BP	Up	GO:0006575	cellular modified amino acid metabolic process	5/147	203/28943	0.003862593	0.044277689	0.033811989	Aldh1l2/Gclc/Mthfd2/Slc7a11/Vnn3	5
GO_BP	Up	GO:0060173	limb development	5/147	205/28943	0.004026162	0.045111013	0.034448345	Bax/Hoxc10/Mir23a/Slc7a11/Sox9	5
GO_BP	Up	GO:0042326	negative regulation of phosphorylation	7/147	394/28943	0.004108526	0.045111013	0.034448345	Bax/Bdkrb1/Hnf4a/Il6/Nupr1/Ptpn5/Trib3	7
GO_BP	Up	GO:0045837	negative regulation of membrane potential	2/147	19/28943	0.004139719	0.045111013	0.034448345	Bax/Il6	2
GO_BP	Up	GO:1904251	regulation of bile acid metabolic process	2/147	19/28943	0.004139719	0.045111013	0.034448345	Abcb11/Nr1d1	2
GO_BP	Up	GO:0001776	leukocyte homeostasis	4/147	132/28943	0.004669881	0.047560944	0.036319198	Bax/Ccl2/Il6/Slc7a11	4
GO_BP	Up	GO:0046822	regulation of nucleocytoplasmic transport	4/147	132/28943	0.004669881	0.047560944	0.036319198	Hnf4a/Il6/Ptgs2/Ptpn5	4
GO_BP	Up	GO:0002444	myeloid leukocyte mediated immunity	4/147	133/28943	0.004796009	0.048472644	0.037015404	Cxcl1/Ighg1/Il13ra2/Ms4a2	4
GO_BP	Up	GO:0032102	negative regulation of response to external stimulus	7/147	407/28943	0.004893702	0.048845085	0.037299812	Ccl2/Cldn19/Gpx2/H2-Bl/Nr1d1/Serpine1/Spink5	7
GO_BP	Up	GO:0010212	response to ionizing radiation	4/147	134/28943	0.004924408	0.048845085	0.037299812	Aen/Bax/D7Ertd443e/Ddias	4
GO_BP	Up	GO:0035994	response to muscle stretch	2/147	21/28943	0.005050195	0.048845085	0.037299812	Ankrd1/Ankrd2	2
GO_BP	Up	GO:0051546	keratinocyte migration	2/147	21/28943	0.005050195	0.048845085	0.037299812	Has2/Serpine1	2
GO_BP	Up	GO:0006801	superoxide metabolic process	3/147	68/28943	0.005054212	0.048845085	0.037299812	Cxcl1/Nox1/Nqo1	3
GO_BP	Up	GO:0007159	leukocyte cell-cell adhesion	7/147	411/28943	0.005156658	0.049653925	0.037917471	Ccl2/Gpnmb/Has2/Igfbp2/Il6/Sele/Tnfsf9	7
GO_BP	Up	GO:0140253	cell-cell fusion	3/147	70/28943	0.005480035	0.051263791	0.039146821	Cxcl10/Gdf15/Il36g	3
GO_BP	Up	GO:0150076	neuroinflammatory response	3/147	70/28943	0.005480035	0.051263791	0.039146821	Nr1d1/Nupr1/Ptgs2	3
GO_BP	Up	GO:0030258	lipid modification	5/147	221/28943	0.005517702	0.051263791	0.039146821	Abcb11/Aldh1l2/Fa2h/Soat2/Sox9	5
GO_BP	Up	GO:0051770	positive regulation of nitric-oxide synthase biosynthetic process	2/147	22/28943	0.005536799	0.051263791	0.039146821	Ccl2/Ccl20	2
GO_BP	Up	GO:0060602	branch elongation of an epithelium	2/147	22/28943	0.005536799	0.051263791	0.039146821	Areg/Sox9	2
GO_BP	Up	GO:0034504	protein localization to nucleus	6/147	320/28943	0.006001403	0.054423682	0.041559824	Hnf4a/Il6/Lif/Ptgs2/Ptpn5/Sox9	6
GO_BP	Up	GO:0031643	positive regulation of myelination	2/147	23/28943	0.006044019	0.054437286	0.041570213	Mir23a/Tenm4	2
GO_BP	Up	GO:1905330	regulation of morphogenesis of an epithelium	3/147	73/28943	0.006158091	0.055276695	0.042211215	Cxcl10/Lif/Sox9	3
GO_BP	Up	GO:0070588	calcium ion transmembrane transport	6/147	325/28943	0.00645782	0.056733357	0.043323573	Bax/Bdkrb1/Calcr/Cxcl10/Htr2b/Ms4a2	6
GO_BP	Up	GO:0048144	fibroblast proliferation	4/147	145/28943	0.00649177	0.056733357	0.043323573	Bax/Lif/Nupr1/Serpine1	4
GO_BP	Up	GO:0051651	maintenance of location in cell	5/147	232/28943	0.006745952	0.057997669	0.044289045	Bax/Bdkrb1/Cxcl10/Htr2b/Ms4a2	5
GO_BP	Up	GO:0051402	neuron apoptotic process	6/147	329/28943	0.006840744	0.058622299	0.044766034	Bax/Ccl2/Ccl3/Gclc/Nqo1/Nupr1	6
GO_BP	Up	GO:0090132	epithelium migration	6/147	330/28943	0.006938995	0.05927245	0.045262512	Fut1/Has2/Nr4a1/Ptgs2/Serpine1/Sox9	6
GO_BP	Up	GO:1904019	epithelial cell apoptotic process	4/147	148/28943	0.00697038	0.059310444	0.045291526	Bax/Ccl2/Nupr1/Serpine1	4
GO_BP	Up	GO:0002090	regulation of receptor internalization	3/147	77/28943	0.007136911	0.059819354	0.045680147	Gsg1l/Ptpn5/Sele	3
GO_BP	Up	GO:0002437	inflammatory response to antigenic stimulus	3/147	77/28943	0.007136911	0.059819354	0.045680147	Gpx2/Ighg1/Il36g	3
GO_BP	Up	GO:0042098	T cell proliferation	5/147	237/28943	0.007362992	0.061311961	0.046819954	Bax/Gpnmb/Igfbp2/Il6/Tnfsf9	5
GO_BP	Up	GO:0050806	positive regulation of synaptic transmission	6/147	335/28943	0.007445668	0.06180605	0.047197258	Ccl2/Mir221/Mir23a/Ptgs2/Ptpn5/Syt12	6
GO_BP	Up	GO:0050921	positive regulation of chemotaxis	4/147	151/28943	0.007471771	0.061828908	0.047214713	Ccl2/Ccl7/Cxcl10/Serpine1	4
GO_BP	Up	GO:0022604	regulation of cell morphogenesis	6/147	338/28943	0.007762218	0.063439364	0.048444513	Ccl2/Ccl3/Ccl7/Has2/Il6/Olfm4	6
GO_BP	Up	GO:0052547	regulation of peptidase activity	7/147	445/28943	0.007841585	0.063694839	0.048639603	Bax/Il6/Nr4a1/Prss22/Ptgs2/Serpine1/Spink5	7
GO_BP	Up	GO:0031100	animal organ regeneration	2/147	27/28943	0.0082747	0.06560301	0.050096749	Il6/Lif	2
GO_BP	Up	GO:2000269	regulation of fibroblast apoptotic process	2/147	27/28943	0.0082747	0.06560301	0.050096749	Ddias/Nupr1	2
GO_BP	Up	GO:0006925	inflammatory cell apoptotic process	2/147	28/28943	0.008881746	0.068170619	0.052057465	Il6/Slc7a11	2
GO_BP	Up	GO:0042104	positive regulation of activated T cell proliferation	2/147	28/28943	0.008881746	0.068170619	0.052057465	Igfbp2/Tnfsf9	2
GO_BP	Up	GO:0051767	nitric-oxide synthase biosynthetic process	2/147	28/28943	0.008881746	0.068170619	0.052057465	Ccl2/Ccl20	2
GO_BP	Up	GO:0042886	amide transport	6/147	353/28943	0.009492155	0.070525204	0.053855508	Abca13/Hnf4a/Il6/Lif/Nr1d1/Slc7a11	6
GO_BP	Up	GO:0032291	axon ensheathment in central nervous system	2/147	29/28943	0.009508119	0.070525204	0.053855508	Fa2h/Tenm4	2
GO_BP	Up	GO:0032770	positive regulation of monooxygenase activity	2/147	29/28943	0.009508119	0.070525204	0.053855508	Fgf23/Htr2b	2
GO_BP	Up	GO:0060444	branching involved in mammary gland duct morphogenesis	2/147	29/28943	0.009508119	0.070525204	0.053855508	Areg/Etv4	2
GO_BP	Up	GO:0043648	dicarboxylic acid metabolic process	3/147	87/28943	0.009968719	0.073529715	0.056149858	Aldh1l2/Gclc/Slc7a11	3
GO_BP	Up	GO:0042749	regulation of circadian sleep/wake cycle	2/147	30/28943	0.010153608	0.074272801	0.056717305	Il6/Nr1d1	2
GO_BP	Up	GO:0045454	cell redox homeostasis	2/147	31/28943	0.010818007	0.077421845	0.059122024	Gclc/Il6	2
GO_BP	Up	GO:0045926	negative regulation of growth	5/147	261/28943	0.010878717	0.077646479	0.059293562	Bdkrb1/D7Ertd443e/Gdf15/Hnf4a/Psrc1	5
GO_BP	Up	GO:0033627	cell adhesion mediated by integrin	3/147	90/28943	0.010928058	0.077788972	0.059402375	Epha8/Lif/Serpine1	3
GO_BP	Up	GO:0001909	leukocyte mediated cytotoxicity	4/147	169/28943	0.010982108	0.077964138	0.059536138	Ccl2/Cxcl1/H2-Bl/Ighg1	4
GO_BP	Up	GO:0001912	positive regulation of leukocyte mediated cytotoxicity	3/147	91/28943	0.011259286	0.079294122	0.06055176	Ccl2/Cxcl1/H2-Bl	3
GO_BP	Up	GO:0046888	negative regulation of hormone secretion	3/147	91/28943	0.011259286	0.079294122	0.06055176	Fgf23/Il6/Lif	3
GO_BP	Up	GO:0071466	cellular response to xenobiotic stimulus	4/147	171/28943	0.01142751	0.079934221	0.061040562	Abcb11/Ankrd1/Hnf4a/Serpine1	4
GO_BP	Up	GO:0030262	apoptotic nuclear changes	2/147	32/28943	0.01150111	0.079934221	0.061040562	Bax/Il6	2
GO_BP	Up	GO:0045444	fat cell differentiation	5/147	265/28943	0.011559257	0.080128043	0.061188571	Atf5/Nr1d1/Nr4a1/Ptgs2/Trib3	5
GO_BP	Up	GO:0005996	monosaccharide metabolic process	5/147	268/28943	0.012088316	0.082499641	0.062999606	Atf3/Fbp2/Gclc/Hnf4a/Il6	5
GO_BP	Up	GO:0021537	telencephalon development	5/147	268/28943	0.012088316	0.082499641	0.062999606	Atf5/Bax/Fut1/Hsd3b2/Slc7a11	5
GO_BP	Up	GO:0044346	fibroblast apoptotic process	2/147	33/28943	0.012202711	0.082853279	0.063269657	Ddias/Nupr1	2
GO_BP	Up	GO:0007596	blood coagulation	4/147	177/28943	0.012832961	0.085334334	0.065164277	Hnf4a/Il6/Serpine1/Slc7a11	4
GO_BP	Up	GO:1903531	negative regulation of secretion by cell	4/147	177/28943	0.012832961	0.085334334	0.065164277	Fgf23/Il13ra2/Il6/Lif	4
GO_BP	Up	GO:0042060	wound healing	6/147	380/28943	0.013272757	0.086995694	0.066432949	Ccl2/Cldn19/Hnf4a/Il6/Serpine1/Slc7a11	6
GO_BP	Up	GO:0060537	muscle tissue development	7/147	494/28943	0.013363815	0.087376253	0.066723557	Ankrd1/Ankrd2/Atf3/Nr4a1/Nupr1/Sox9/Tenm4	7
GO_BP	Up	GO:0050878	regulation of body fluid levels	6/147	381/28943	0.013430355	0.087586615	0.066884197	Aqp6/Fa2h/Hnf4a/Il6/Serpine1/Slc7a11	6
GO_BP	Up	GO:0007599	hemostasis	4/147	180/28943	0.01357525	0.087586615	0.066884197	Hnf4a/Il6/Serpine1/Slc7a11	4
GO_BP	Up	GO:0050817	coagulation	4/147	180/28943	0.01357525	0.087586615	0.066884197	Hnf4a/Il6/Serpine1/Slc7a11	4
GO_BP	Up	GO:0097345	mitochondrial outer membrane permeabilization	2/147	35/28943	0.013660601	0.087586615	0.066884197	Bax/Gclc	2
GO_BP	Up	GO:0051170	import into nucleus	4/147	181/28943	0.01382862	0.088024483	0.067218569	Hnf4a/Il6/Ptgs2/Ptpn5	4
GO_BP	Up	GO:0010720	positive regulation of cell development	6/147	384/28943	0.013911014	0.088336608	0.067456919	Has2/Il6/Lif/Mir23a/Olfm4/Tenm4	6
GO_BP	Up	GO:0031667	response to nutrient levels	6/147	387/28943	0.014403581	0.090035052	0.06875391	Asns/Atf3/Bax/Bglap3/Gdf15/Rragd	6
GO_BP	Up	GO:0003401	axis elongation	2/147	36/28943	0.014416489	0.090035052	0.06875391	Areg/Sox9	2
GO_BP	Up	GO:0048665	neuron fate specification	2/147	36/28943	0.014416489	0.090035052	0.06875391	Hoxc10/Sox9	2
GO_BP	Up	GO:0040020	regulation of meiotic nuclear division	2/147	37/28943	0.015190073	0.09354259	0.071432388	Gpr3/Lif	2
GO_BP	Up	GO:0031343	positive regulation of cell killing	3/147	102/28943	0.0152857	0.093913074	0.071715303	Ccl2/Cxcl1/H2-Bl	3
GO_BP	Up	GO:0043200	response to amino acid	4/147	188/28943	0.015686528	0.095054578	0.072586995	Mir221/Mir23a/Nqo1/Rragd	4
GO_BP	Up	GO:0046330	positive regulation of JNK cascade	3/147	103/28943	0.015686877	0.095054578	0.072586995	Eda2r/Nox1/Nrk	3
GO_BP	Up	GO:0050795	regulation of behavior	3/147	103/28943	0.015686877	0.095054578	0.072586995	Htr2b/Il6/Nr1d1	3
GO_BP	Up	GO:0042745	circadian sleep/wake cycle	2/147	38/28943	0.015981158	0.095959424	0.073277967	Il6/Nr1d1	2
GO_BP	Up	GO:0043304	regulation of mast cell degranulation	2/147	39/28943	0.016789547	0.099683232	0.076121597	Il13ra2/Ms4a2	2
GO_BP	Up	GO:0006730	one-carbon metabolic process	2/147	40/28943	0.017615048	0.103196123	0.078804163	Aldh1l2/Mthfd2	2
GO_BP	Up	GO:0042398	cellular modified amino acid biosynthetic process	2/147	40/28943	0.017615048	0.103196123	0.078804163	Gclc/Slc7a11	2
GO_BP	Up	GO:0042129	regulation of T cell proliferation	4/147	196/28943	0.017993874	0.104720394	0.079968149	Gpnmb/Igfbp2/Il6/Tnfsf9	4
GO_BP	Up	GO:0043255	regulation of carbohydrate biosynthetic process	3/147	109/28943	0.018218127	0.105561487	0.080610438	Has2/Hnf4a/Il6	3
GO_BP	Up	GO:0048661	positive regulation of smooth muscle cell proliferation	3/147	109/28943	0.018218127	0.105561487	0.080610438	Il6/Nox1/Ptgs2	3
GO_BP	Up	GO:1901800	positive regulation of proteasomal protein catabolic process	3/147	110/28943	0.018660762	0.106725047	0.081498972	Gclc/Nupr1/Trib3	3
GO_BP	Up	GO:0030308	negative regulation of cell growth	4/147	200/28943	0.01922262	0.108996783	0.083233749	Bdkrb1/D7Ertd443e/Hnf4a/Psrc1	4
GO_BP	Up	GO:0045732	positive regulation of protein catabolic process	4/147	200/28943	0.01922262	0.108996783	0.083233749	Gclc/Nupr1/Sox9/Trib3	4
GO_BP	Up	GO:0033006	regulation of mast cell activation involved in immune response	2/147	42/28943	0.019316617	0.109295729	0.083462035	Il13ra2/Ms4a2	2
GO_BP	Up	GO:0048771	tissue remodeling	4/147	203/28943	0.020177483	0.112330299	0.085779339	Bax/Gpnmb/Il6/Lif	4
GO_BP	Up	GO:0042092	type 2 immune response	2/147	43/28943	0.020192305	0.112330299	0.085779339	Bcl6b/Il6	2
GO_BP	Up	GO:0048873	homeostasis of number of cells within a tissue	2/147	43/28943	0.020192305	0.112330299	0.085779339	Bax/Sox9	2
GO_BP	Up	GO:0140013	meiotic nuclear division	4/147	204/28943	0.020502157	0.11333969	0.086550145	Btbd18/Gpr3/Iho1/Lif	4
GO_BP	Up	GO:0071496	cellular response to external stimulus	5/147	308/28943	0.020773171	0.114123146	0.087148419	Ankrd1/Asns/Atf3/Rragd/Sox9	5
GO_BP	Up	GO:0002440	production of molecular mediator of immune response	6/147	422/28943	0.021075332	0.114356483	0.087326603	Ighg1/Igkv9-124/Il13ra2/Il6/Prg2/Spink5	6
GO_BP	Up	GO:0006959	humoral immune response	6/147	425/28943	0.021730184	0.116954323	0.089310405	Ccl20/Cxcl1/Cxcl10/Ighg1/Ighv6-3/Spink5	6
GO_BP	Up	GO:0034198	cellular response to amino acid starvation	2/147	45/28943	0.021992548	0.117175589	0.089479372	Atf3/Rragd	2
GO_BP	Up	GO:0001101	response to acid chemical	4/147	209/28943	0.022173769	0.117903899	0.090035534	Mir221/Mir23a/Nqo1/Rragd	4
GO_BP	Up	GO:0072594	establishment of protein localization to organelle	6/147	428/28943	0.022398688	0.118478887	0.090474615	Bax/Hnf4a/Il6/Ptgs2/Ptpn5/Tspan10	6
GO_BP	Up	GO:1902107	positive regulation of leukocyte differentiation	4/147	210/28943	0.022517791	0.118542961	0.090523544	Ccl3/Il6/Lif/Tnfsf9	4
GO_BP	Up	GO:1903708	positive regulation of hemopoiesis	4/147	210/28943	0.022517791	0.118542961	0.090523544	Ccl3/Il6/Lif/Tnfsf9	4
GO_BP	Up	GO:0032768	regulation of monooxygenase activity	2/147	46/28943	0.022916733	0.11922104	0.091041349	Fgf23/Htr2b	2
GO_BP	Up	GO:0033028	myeloid cell apoptotic process	2/147	46/28943	0.022916733	0.11922104	0.091041349	Il6/Slc7a11	2
GO_BP	Up	GO:0006739	NADP metabolic process	2/147	47/28943	0.023856715	0.122427483	0.093489901	Aldh1l2/Nqo1	2
GO_BP	Up	GO:0060135	maternal process involved in female pregnancy	2/147	47/28943	0.023856715	0.122427483	0.093489901	Lif/Ptgs2	2
GO_BP	Up	GO:0097300	programmed necrotic cell death	2/147	47/28943	0.023856715	0.122427483	0.093489901	Bax/Nupr1	2
GO_BP	Up	GO:0120163	negative regulation of cold-induced thermogenesis	2/147	47/28943	0.023856715	0.122427483	0.093489901	Hoxc10/Nr1d1	2
GO_BP	Up	GO:0015833	peptide transport	5/147	320/28943	0.024009412	0.12297277	0.093906301	Hnf4a/Il6/Lif/Nr1d1/Slc7a11	5
GO_BP	Up	GO:0072348	sulfur compound transport	2/147	48/28943	0.024812312	0.125387408	0.095750203	Slc19a2/Slc7a11	2
GO_BP	Up	GO:0032963	collagen metabolic process	3/147	124/28943	0.025482959	0.128043407	0.097778417	Ccl2/Il6/Serpine1	3
GO_BP	Up	GO:0007157	heterophilic cell-cell adhesion via plasma membrane cell adhesion molecules	2/147	50/28943	0.02676963	0.131270334	0.100242611	Sele/Tenm4	2
GO_BP	Up	GO:0043618	regulation of transcription from RNA polymerase II promoter in response to stress	2/147	50/28943	0.02676963	0.131270334	0.100242611	Ankrd2/Atf3	2
GO_BP	Up	GO:0045429	positive regulation of nitric oxide biosynthetic process	2/147	50/28943	0.02676963	0.131270334	0.100242611	Il6/Ptgs2	2
GO_BP	Up	GO:0010810	regulation of cell-substrate adhesion	4/147	225/28943	0.028071347	0.136390694	0.104152696	Fut1/Has2/Olfm4/Serpine1	4
GO_BP	Up	GO:0050866	negative regulation of cell activation	4/147	225/28943	0.028071347	0.136390694	0.104152696	Gclc/Gpnmb/Il13ra2/Nr1d1	4
GO_BP	Up	GO:0042752	regulation of circadian rhythm	3/147	129/28943	0.028202321	0.136526043	0.104256053	Hnf4a/Il6/Nr1d1	3
GO_BP	Up	GO:0008217	regulation of blood pressure	4/147	226/28943	0.028468048	0.137560931	0.10504633	Adm2/Bdkrb1/Nox1/Ptgs2	4
GO_BP	Up	GO:0010976	positive regulation of neuron projection development	4/147	227/28943	0.028868082	0.138734451	0.105942471	Ankrd1/Il6/Lif/Ptpn5	4
GO_BP	Up	GO:1904951	positive regulation of establishment of protein localization	5/147	337/28943	0.029125412	0.139717554	0.106693203	Ankrd1/Ccl2/Il6/Ptgs2/Ptpn5	5
GO_BP	Up	GO:0046189	phenol-containing compound biosynthetic process	2/147	53/28943	0.029818252	0.141249965	0.107863405	Ddc/Slc7a11	2
GO_BP	Up	GO:0035195	miRNA-mediated gene silencing	3/147	133/28943	0.030484584	0.143206322	0.109357348	Il6/Mir221/Mir23a	3
GO_BP	Up	GO:0051251	positive regulation of lymphocyte activation	6/147	465/28943	0.031807822	0.145247445	0.110916021	Ccl2/Igfbp2/Ighg1/Ighv6-3/Il6/Tnfsf9	6
GO_BP	Up	GO:0006111	regulation of gluconeogenesis	2/147	55/28943	0.031923721	0.145247445	0.110916021	Hnf4a/Il6	2
GO_BP	Up	GO:0046605	regulation of centrosome cycle	2/147	55/28943	0.031923721	0.145247445	0.110916021	Atf5/D7Ertd443e	2
GO_BP	Up	GO:0055081	anion homeostasis	2/147	55/28943	0.031923721	0.145247445	0.110916021	Fgf23/Slc7a11	2
GO_BP	Up	GO:0042303	molting cycle	3/147	137/28943	0.032861336	0.147987785	0.11300864	Fa2h/Ptgs2/Sox9	3
GO_BP	Up	GO:0042633	hair cycle	3/147	137/28943	0.032861336	0.147987785	0.11300864	Fa2h/Ptgs2/Sox9	3
GO_BP	Up	GO:0061041	regulation of wound healing	3/147	137/28943	0.032861336	0.147987785	0.11300864	Ccl2/Cldn19/Serpine1	3
GO_BP	Up	GO:0032943	mononuclear cell proliferation	5/147	351/28943	0.033820491	0.151278143	0.115521273	Bax/Gpnmb/Igfbp2/Il6/Tnfsf9	5
GO_BP	Up	GO:0051445	regulation of meiotic cell cycle	2/147	58/28943	0.035188076	0.152874716	0.116740471	Gpr3/Lif	2
GO_BP	Up	GO:0009913	epidermal cell differentiation	4/147	242/28943	0.03527118	0.152874716	0.116740471	Etv4/Fa2h/Ptgs2/Spink5	4
GO_BP	Up	GO:0071560	cellular response to transforming growth factor beta stimulus	4/147	242/28943	0.03527118	0.152874716	0.116740471	Ankrd1/Ccl2/Serpine1/Sox9	4
GO_BP	Up	GO:0002573	myeloid leukocyte differentiation	4/147	246/28943	0.037106851	0.157466251	0.120246728	Calcr/Ccl3/Lif/Tnfsf9	4
GO_BP	Up	GO:0071559	response to transforming growth factor beta	4/147	246/28943	0.037106851	0.157466251	0.120246728	Ankrd1/Ccl2/Serpine1/Sox9	4
GO_BP	Up	GO:0001763	morphogenesis of a branching structure	4/147	249/28943	0.038519169	0.161372314	0.123229533	Areg/Etv4/Il6/Sox9	4
GO_BP	Up	GO:0031023	microtubule organizing center organization	3/147	146/28943	0.038551727	0.161372314	0.123229533	Atf5/Bcl2l10/D7Ertd443e	3
GO_BP	Up	GO:0033003	regulation of mast cell activation	2/147	61/28943	0.038575783	0.161372314	0.123229533	Il13ra2/Ms4a2	2
GO_BP	Up	GO:0043300	regulation of leukocyte degranulation	2/147	61/28943	0.038575783	0.161372314	0.123229533	Il13ra2/Ms4a2	2
GO_BP	Up	GO:0051346	negative regulation of hydrolase activity	5/147	366/28943	0.039346087	0.164076281	0.125294378	Il6/Nr4a1/Ptgs2/Serpine1/Spink5	5
GO_BP	Up	GO:0008544	epidermis development	5/147	367/28943	0.039732904	0.164394891	0.125537679	Etv4/Fa2h/Ptgs2/Sox9/Spink5	5
GO_BP	Up	GO:0071887	leukocyte apoptotic process	3/147	148/28943	0.039880137	0.164746651	0.125806295	Bax/Il6/Slc7a11	3
GO_BP	Up	GO:0019233	sensory perception of pain	3/147	150/28943	0.041231573	0.167455837	0.127875124	Bdkrb1/Ccl2/Ptgs2	3
GO_BP	Up	GO:0045598	regulation of fat cell differentiation	3/147	150/28943	0.041231573	0.167455837	0.127875124	Nr1d1/Ptgs2/Trib3	3
GO_BP	Up	GO:0033692	cellular polysaccharide biosynthetic process	2/147	64/28943	0.042082408	0.169352912	0.129323797	Has2/Nr1d1	2
GO_BP	Up	GO:0034976	response to endoplasmic reticulum stress	4/147	257/28943	0.042434569	0.170510984	0.130208141	Atf3/Bax/Nupr1/Trib3	4
GO_BP	Up	GO:0032946	positive regulation of mononuclear cell proliferation	3/147	152/28943	0.042605931	0.17068155	0.130338392	Igfbp2/Il6/Tnfsf9	3
GO_BP	Up	GO:0099003	vesicle-mediated transport in synapse	4/147	260/28943	0.043958818	0.173481359	0.132476423	Abca13/Ddc/Gsg1l/Syt12	4
GO_BP	Up	GO:0002824	positive regulation of adaptive immune response based on somatic recombination of immune receptors built from immunoglobulin superfamily domains	3/147	154/28943	0.044003101	0.173481359	0.132476423	H2-Bl/Ighg1/Il6	3
GO_BP	Up	GO:0006839	mitochondrial transport	3/147	154/28943	0.044003101	0.173481359	0.132476423	Bax/Gclc/Ptpn5	3
GO_BP	Up	GO:0044839	cell cycle G2/M phase transition	3/147	154/28943	0.044003101	0.173481359	0.132476423	Atf5/Ccng1/D7Ertd443e	3
GO_BP	Up	GO:0050863	regulation of T cell activation	5/147	378/28943	0.044141385	0.173481359	0.132476423	Ccl2/Gpnmb/Igfbp2/Il6/Tnfsf9	5
GO_BP	Up	GO:0043547	positive regulation of GTPase activity	4/147	261/28943	0.044473683	0.173481359	0.132476423	Ccl2/Ccl20/Ccl3/Ccl7	4
GO_BP	Up	GO:0048286	lung alveolus development	2/147	66/28943	0.04448408	0.173481359	0.132476423	Lif/Slc7a11	2
GO_BP	Up	GO:2000648	positive regulation of stem cell proliferation	2/147	66/28943	0.04448408	0.173481359	0.132476423	Cxcl1/Sox9	2
GO_BP	Up	GO:0031099	regeneration	3/147	155/28943	0.044710205	0.173851136	0.132758798	Il6/Lif/Serpine1	3
GO_BP	Up	GO:0050891	multicellular organismal water homeostasis	2/147	67/28943	0.045703619	0.177193531	0.135311168	Aqp6/Fa2h	2
GO_BP	Up	GO:0009914	hormone transport	5/147	383/28943	0.04623866	0.178744484	0.136495529	Fgf23/Hnf4a/Il6/Lif/Nr1d1	5
GO_BP	Up	GO:0030968	endoplasmic reticulum unfolded protein response	2/147	68/28943	0.046935419	0.180123172	0.137548344	Atf3/Bax	2
GO_BP	Up	GO:0046496	nicotinamide nucleotide metabolic process	2/147	68/28943	0.046935419	0.180123172	0.137548344	Aldh1l2/Nqo1	2
GO_BP	Up	GO:0033002	muscle cell proliferation	4/147	266/28943	0.047098839	0.180488751	0.137827513	Il6/Nox1/Ptgs2/Tenm4	4
GO_BP	Up	GO:1905710	positive regulation of membrane permeability	2/147	70/28943	0.049435188	0.180850034	0.138103401	Bax/Gclc	2
GO_BP	Up	GO:0002784	regulation of antimicrobial peptide production	1/147	10/28943	0.049651803	0.180850034	0.138103401	Spink5	1
GO_BP	Up	GO:0035871	protein K11-linked deubiquitination	1/147	10/28943	0.049651803	0.180850034	0.138103401	Otud7a	1
GO_BP	Up	GO:0051775	response to redox state	1/147	10/28943	0.049651803	0.180850034	0.138103401	Slc7a11	1
GO_BP	Up	GO:0071600	otic vesicle morphogenesis	1/147	10/28943	0.049651803	0.180850034	0.138103401	Sox9	1
GO_BP	Up	GO:0106104	regulation of glutamate receptor clustering	1/147	10/28943	0.049651803	0.180850034	0.138103401	Slc7a11	1
GO_BP	Up	GO:1902732	positive regulation of chondrocyte proliferation	1/147	10/28943	0.049651803	0.180850034	0.138103401	Sox9	1
GO_BP	Up	GO:1904717	regulation of AMPA glutamate receptor clustering	1/147	10/28943	0.049651803	0.180850034	0.138103401	Slc7a11	1
GO_BP	Up	GO:0002274	myeloid leukocyte activation	4/147	272/28943	0.050360675	0.183180036	0.139882672	Il13ra2/Ms4a2/Nr1d1/Tnfsf9	4
GO_BP	Up	GO:0043303	mast cell degranulation	2/147	71/28943	0.050702852	0.183416873	0.140063529	Il13ra2/Ms4a2	2
GO_BP	Up	GO:1990845	adaptive thermogenesis	3/147	165/28943	0.052089974	0.185991024	0.142029241	Gpr3/Hoxc10/Nr1d1	3
GO_BP	Up	GO:0071375	cellular response to peptide hormone stimulus	4/147	278/28943	0.053743917	0.185991024	0.142029241	Bglap3/Gdf15/Nr4a1/Trib3	4
GO_BP	Up	GO:0003418	growth plate cartilage chondrocyte differentiation	1/147	11/28943	0.054480241	0.185991024	0.142029241	Sox9	1
GO_BP	Up	GO:0006521	regulation of cellular amino acid metabolic process	1/147	11/28943	0.054480241	0.185991024	0.142029241	Slc7a11	1
GO_BP	Up	GO:0019227	neuronal action potential propagation	1/147	11/28943	0.054480241	0.185991024	0.142029241	Cldn19	1
GO_BP	Up	GO:0030643	cellular phosphate ion homeostasis	1/147	11/28943	0.054480241	0.185991024	0.142029241	Fgf23	1
GO_BP	Up	GO:0031620	regulation of fever generation	1/147	11/28943	0.054480241	0.185991024	0.142029241	Ptgs2	1
GO_BP	Up	GO:0034351	negative regulation of glial cell apoptotic process	1/147	11/28943	0.054480241	0.185991024	0.142029241	Ccl2	1
GO_BP	Up	GO:0036302	atrioventricular canal development	1/147	11/28943	0.054480241	0.185991024	0.142029241	Has2	1
GO_BP	Up	GO:0042118	endothelial cell activation	1/147	11/28943	0.054480241	0.185991024	0.142029241	Cxcl10	1
GO_BP	Up	GO:0046618	xenobiotic export from cell	1/147	11/28943	0.054480241	0.185991024	0.142029241	Abcb11	1
GO_BP	Up	GO:0071233	cellular response to leucine	1/147	11/28943	0.054480241	0.185991024	0.142029241	Rragd	1
GO_BP	Up	GO:0071372	cellular response to follicle-stimulating hormone stimulus	1/147	11/28943	0.054480241	0.185991024	0.142029241	Epha8	1
GO_BP	Up	GO:0071864	positive regulation of cell proliferation in bone marrow	1/147	11/28943	0.054480241	0.185991024	0.142029241	Il6	1
GO_BP	Up	GO:0072502	cellular trivalent inorganic anion homeostasis	1/147	11/28943	0.054480241	0.185991024	0.142029241	Fgf23	1
GO_BP	Up	GO:0098870	action potential propagation	1/147	11/28943	0.054480241	0.185991024	0.142029241	Cldn19	1
GO_BP	Up	GO:1903800	positive regulation of miRNA maturation	1/147	11/28943	0.054480241	0.185991024	0.142029241	Il6	1
GO_BP	Up	GO:1904383	response to sodium phosphate	1/147	11/28943	0.054480241	0.185991024	0.142029241	Fgf23	1
GO_BP	Up	GO:0002279	mast cell activation involved in immune response	2/147	74/28943	0.054575161	0.185991024	0.142029241	Il13ra2/Ms4a2	2
GO_BP	Up	GO:0098586	cellular response to virus	2/147	74/28943	0.054575161	0.185991024	0.142029241	Bax/Il6	2
GO_BP	Up	GO:0010507	negative regulation of autophagy	2/147	75/28943	0.055888543	0.187780932	0.143396077	Htr2b/Nupr1	2
GO_BP	Up	GO:0030104	water homeostasis	2/147	75/28943	0.055888543	0.187780932	0.143396077	Aqp6/Fa2h	2
GO_BP	Up	GO:1905897	regulation of response to endoplasmic reticulum stress	2/147	75/28943	0.055888543	0.187780932	0.143396077	Bax/Nupr1	2
GO_BP	Up	GO:0061045	negative regulation of wound healing	2/147	76/28943	0.057212987	0.187780932	0.143396077	Cldn19/Serpine1	2
GO_BP	Up	GO:0010506	regulation of autophagy	4/147	285/28943	0.057843712	0.187780932	0.143396077	Htr2b/Nupr1/Rragd/Trib3	4
GO_BP	Up	GO:0035296	regulation of tube diameter	3/147	173/28943	0.058390303	0.187780932	0.143396077	Gclc/Htr2b/Ptgs2	3
GO_BP	Up	GO:0097746	blood vessel diameter maintenance	3/147	173/28943	0.058390303	0.187780932	0.143396077	Gclc/Htr2b/Ptgs2	3
GO_BP	Up	GO:0009266	response to temperature stimulus	3/147	174/28943	0.059202112	0.187780932	0.143396077	Ccl2/Gclc/Htr2b	3
GO_BP	Up	GO:0035150	regulation of tube size	3/147	174/28943	0.059202112	0.187780932	0.143396077	Gclc/Htr2b/Ptgs2	3
GO_BP	Up	GO:0030388	fructose 1,6-bisphosphate metabolic process	1/147	12/28943	0.059284312	0.187780932	0.143396077	Fbp2	1
GO_BP	Up	GO:0032354	response to follicle-stimulating hormone	1/147	12/28943	0.059284312	0.187780932	0.143396077	Epha8	1
GO_BP	Up	GO:0036295	cellular response to increased oxygen levels	1/147	12/28943	0.059284312	0.187780932	0.143396077	Nox1	1
GO_BP	Up	GO:0042270	protection from natural killer cell mediated cytotoxicity	1/147	12/28943	0.059284312	0.187780932	0.143396077	H2-Bl	1
GO_BP	Up	GO:0042762	regulation of sulfur metabolic process	1/147	12/28943	0.059284312	0.187780932	0.143396077	Slc7a11	1
GO_BP	Up	GO:0043653	mitochondrial fragmentation involved in apoptotic process	1/147	12/28943	0.059284312	0.187780932	0.143396077	Bax	1
GO_BP	Up	GO:0045741	positive regulation of epidermal growth factor-activated receptor activity	1/147	12/28943	0.059284312	0.187780932	0.143396077	Areg	1
GO_BP	Up	GO:0051971	positive regulation of transmission of nerve impulse	1/147	12/28943	0.059284312	0.187780932	0.143396077	Il6	1
GO_BP	Up	GO:0071073	positive regulation of phospholipid biosynthetic process	1/147	12/28943	0.059284312	0.187780932	0.143396077	Htr2b	1
GO_BP	Up	GO:0072497	mesenchymal stem cell differentiation	1/147	12/28943	0.059284312	0.187780932	0.143396077	Sox9	1
GO_BP	Up	GO:0090184	positive regulation of kidney development	1/147	12/28943	0.059284312	0.187780932	0.143396077	Sox9	1
GO_BP	Up	GO:0090399	replicative senescence	1/147	12/28943	0.059284312	0.187780932	0.143396077	Serpine1	1
GO_BP	Up	GO:0098664	G protein-coupled serotonin receptor signaling pathway	1/147	12/28943	0.059284312	0.187780932	0.143396077	Htr2b	1
GO_BP	Up	GO:1903025	regulation of RNA polymerase II regulatory region sequence-specific DNA binding	1/147	12/28943	0.059284312	0.187780932	0.143396077	Lif	1
GO_BP	Up	GO:2000551	regulation of T-helper 2 cell cytokine production	1/147	12/28943	0.059284312	0.187780932	0.143396077	Il6	1
GO_BP	Up	GO:2001054	negative regulation of mesenchymal cell apoptotic process	1/147	12/28943	0.059284312	0.187780932	0.143396077	Sox9	1
GO_BP	Up	GO:0030183	B cell differentiation	3/147	175/28943	0.060019251	0.188306843	0.143797681	Bax/Ighg1/Il6	3
GO_BP	Up	GO:1903201	regulation of oxidative stress-induced cell death	2/147	79/28943	0.061251254	0.191265709	0.146057174	Nox1/Slc7a11	2
GO_BP	Up	GO:0015850	organic hydroxy compound transport	4/147	294/28943	0.063354642	0.192774823	0.147209586	Abca13/Abcb11/Soat2/Syt12	4
GO_BP	Up	GO:0031652	positive regulation of heat generation	1/147	13/28943	0.064064141	0.192774823	0.147209586	Ptgs2	1
GO_BP	Up	GO:0034756	regulation of iron ion transport	1/147	13/28943	0.064064141	0.192774823	0.147209586	Hsd3b2	1
GO_BP	Up	GO:0045628	regulation of T-helper 2 cell differentiation	1/147	13/28943	0.064064141	0.192774823	0.147209586	Il6	1
GO_BP	Up	GO:0048070	regulation of developmental pigmentation	1/147	13/28943	0.064064141	0.192774823	0.147209586	Bax	1
GO_BP	Up	GO:0051917	regulation of fibrinolysis	1/147	13/28943	0.064064141	0.192774823	0.147209586	Serpine1	1
GO_BP	Up	GO:0072540	T-helper 17 cell lineage commitment	1/147	13/28943	0.064064141	0.192774823	0.147209586	Il6	1
GO_BP	Up	GO:0120305	regulation of pigmentation	1/147	13/28943	0.064064141	0.192774823	0.147209586	Bax	1
GO_BP	Up	GO:0002711	positive regulation of T cell mediated immunity	2/147	82/28943	0.06538395	0.196300113	0.149901621	H2-Bl/Il6	2
GO_BP	Up	GO:0050853	B cell receptor signaling pathway	3/147	182/28943	0.065886742	0.197148219	0.150549264	Bax/Ighg1/Ighv6-3	3
GO_BP	Up	GO:0034109	homotypic cell-cell adhesion	2/147	84/28943	0.068189687	0.197455526	0.150783934	Il6/Slc7a11	2
GO_BP	Up	GO:0001660	fever generation	1/147	14/28943	0.068819846	0.197455526	0.150783934	Ptgs2	1
GO_BP	Up	GO:0014831	gastro-intestinal system smooth muscle contraction	1/147	14/28943	0.068819846	0.197455526	0.150783934	Htr2b	1
GO_BP	Up	GO:0032782	bile acid secretion	1/147	14/28943	0.068819846	0.197455526	0.150783934	Abcb11	1
GO_BP	Up	GO:0036065	fucosylation	1/147	14/28943	0.068819846	0.197455526	0.150783934	Fut1	1
GO_BP	Up	GO:0036296	response to increased oxygen levels	1/147	14/28943	0.068819846	0.197455526	0.150783934	Nox1	1
GO_BP	Up	GO:0042363	fat-soluble vitamin catabolic process	1/147	14/28943	0.068819846	0.197455526	0.150783934	Fgf23	1
GO_BP	Up	GO:0043649	dicarboxylic acid catabolic process	1/147	14/28943	0.068819846	0.197455526	0.150783934	Aldh1l2	1
GO_BP	Up	GO:0071838	cell proliferation in bone marrow	1/147	14/28943	0.068819846	0.197455526	0.150783934	Il6	1
GO_BP	Up	GO:1902902	negative regulation of autophagosome assembly	1/147	14/28943	0.068819846	0.197455526	0.150783934	Nupr1	1
GO_BP	Up	GO:0006809	nitric oxide biosynthetic process	2/147	85/28943	0.069607328	0.198407108	0.151510596	Il6/Ptgs2	2
GO_BP	Up	GO:0034103	regulation of tissue remodeling	2/147	85/28943	0.069607328	0.198407108	0.151510596	Gpnmb/Il6	2
GO_BP	Up	GO:0071229	cellular response to acid chemical	3/147	187/28943	0.07023316	0.199546575	0.152380732	Mir221/Mir23a/Rragd	3
GO_BP	Up	GO:0000302	response to reactive oxygen species	3/147	190/28943	0.072901859	0.200137169	0.152831731	Il6/Nox1/Nqo1	3
GO_BP	Up	GO:0014819	regulation of skeletal muscle contraction	1/147	15/28943	0.073551551	0.200137169	0.152831731	Nr4a1	1
GO_BP	Up	GO:0030213	hyaluronan biosynthetic process	1/147	15/28943	0.073551551	0.200137169	0.152831731	Has2	1
GO_BP	Up	GO:0032530	regulation of microvillus organization	1/147	15/28943	0.073551551	0.200137169	0.152831731	Hnf4a	1
GO_BP	Up	GO:0036376	sodium ion export across plasma membrane	1/147	15/28943	0.073551551	0.200137169	0.152831731	Atp1a4	1
GO_BP	Up	GO:0038128	ERBB2 signaling pathway	1/147	15/28943	0.073551551	0.200137169	0.152831731	Areg	1
GO_BP	Up	GO:0043455	regulation of secondary metabolic process	1/147	15/28943	0.073551551	0.200137169	0.152831731	Slc7a11	1
GO_BP	Up	GO:0070365	hepatocyte differentiation	1/147	15/28943	0.073551551	0.200137169	0.152831731	Hnf4a	1
GO_BP	Up	GO:0070943	neutrophil-mediated killing of symbiont cell	1/147	15/28943	0.073551551	0.200137169	0.152831731	Cxcl1	1
GO_BP	Up	GO:0071599	otic vesicle development	1/147	15/28943	0.073551551	0.200137169	0.152831731	Sox9	1
GO_BP	Up	GO:0098712	L-glutamate import across plasma membrane	1/147	15/28943	0.073551551	0.200137169	0.152831731	Slc7a11	1
GO_BP	Up	GO:1900376	regulation of secondary metabolite biosynthetic process	1/147	15/28943	0.073551551	0.200137169	0.152831731	Slc7a11	1
GO_BP	Up	GO:1902337	regulation of apoptotic process involved in morphogenesis	1/147	15/28943	0.073551551	0.200137169	0.152831731	Bax	1
GO_BP	Up	GO:0035019	somatic stem cell population maintenance	2/147	88/28943	0.073917731	0.200137169	0.152831731	Lif/Sox9	2
GO_BP	Up	GO:0033674	positive regulation of kinase activity	5/147	440/28943	0.074299879	0.200966374	0.153464941	Areg/Epha8/Hnf4a/Htr2b/Psrc1	5
GO_BP	Up	GO:1901654	response to ketone	3/147	195/28943	0.077449164	0.201879965	0.154162591	Bglap3/Hsd3b2/Mir221	3
GO_BP	Up	GO:0030238	male sex determination	1/147	16/28943	0.078259375	0.201879965	0.154162591	Sox9	1
GO_BP	Up	GO:0035627	ceramide transport	1/147	16/28943	0.078259375	0.201879965	0.154162591	Abca13	1
GO_BP	Up	GO:0035729	cellular response to hepatocyte growth factor stimulus	1/147	16/28943	0.078259375	0.201879965	0.154162591	Il6	1
GO_BP	Up	GO:0042416	dopamine biosynthetic process	1/147	16/28943	0.078259375	0.201879965	0.154162591	Ddc	1
GO_BP	Up	GO:0042640	anagen	1/147	16/28943	0.078259375	0.201879965	0.154162591	Ptgs2	1
GO_BP	Up	GO:0047484	regulation of response to osmotic stress	1/147	16/28943	0.078259375	0.201879965	0.154162591	Ptgs2	1
GO_BP	Up	GO:0060911	cardiac cell fate commitment	1/147	16/28943	0.078259375	0.201879965	0.154162591	Tenm4	1
GO_BP	Up	GO:1903978	regulation of microglial cell activation	1/147	16/28943	0.078259375	0.201879965	0.154162591	Nr1d1	1
GO_BP	Up	GO:0050766	positive regulation of phagocytosis	2/147	91/28943	0.078311593	0.201879965	0.154162591	Ccl2/Ighg1	2
GO_BP	Up	GO:0098739	import across plasma membrane	3/147	198/28943	0.080236219	0.205073969	0.156601644	Atp1a4/Calcr/Slc7a11	3
GO_BP	Up	GO:2001057	reactive nitrogen species metabolic process	2/147	93/28943	0.081285477	0.205073969	0.156601644	Il6/Ptgs2	2
GO_BP	Up	GO:0031640	killing of cells of another organism	2/147	94/28943	0.082785432	0.205073969	0.156601644	Ccl20/Cxcl10	2
GO_BP	Up	GO:0016322	neuron remodeling	1/147	17/28943	0.082943437	0.205073969	0.156601644	Epha8	1
GO_BP	Up	GO:0035728	response to hepatocyte growth factor	1/147	17/28943	0.082943437	0.205073969	0.156601644	Il6	1
GO_BP	Up	GO:0035745	T-helper 2 cell cytokine production	1/147	17/28943	0.082943437	0.205073969	0.156601644	Il6	1
GO_BP	Up	GO:0040015	negative regulation of multicellular organism growth	1/147	17/28943	0.082943437	0.205073969	0.156601644	Gdf15	1
GO_BP	Up	GO:0042359	vitamin D metabolic process	1/147	17/28943	0.082943437	0.205073969	0.156601644	Fgf23	1
GO_BP	Up	GO:0045820	negative regulation of glycolytic process	1/147	17/28943	0.082943437	0.205073969	0.156601644	Nupr1	1
GO_BP	Up	GO:0071498	cellular response to fluid shear stress	1/147	17/28943	0.082943437	0.205073969	0.156601644	Ptgs2	1
GO_BP	Up	GO:0097152	mesenchymal cell apoptotic process	1/147	17/28943	0.082943437	0.205073969	0.156601644	Sox9	1
GO_BP	Up	GO:0044272	sulfur compound biosynthetic process	2/147	95/28943	0.084293895	0.206822149	0.157936615	Gclc/Slc7a11	2
GO_BP	Up	GO:0044706	multi-multicellular organism process	3/147	204/28943	0.085939364	0.209552858	0.16002188	Lif/Nrk/Ptgs2	3
GO_BP	Up	GO:0010755	regulation of plasminogen activation	1/147	18/28943	0.087603857	0.209552858	0.16002188	Serpine1	1
GO_BP	Up	GO:0019430	removal of superoxide radicals	1/147	18/28943	0.087603857	0.209552858	0.16002188	Nqo1	1
GO_BP	Up	GO:0030033	microvillus assembly	1/147	18/28943	0.087603857	0.209552858	0.16002188	Hnf4a	1
GO_BP	Up	GO:0043217	myelin maintenance	1/147	18/28943	0.087603857	0.209552858	0.16002188	Fa2h	1
GO_BP	Up	GO:0062099	negative regulation of programmed necrotic cell death	1/147	18/28943	0.087603857	0.209552858	0.16002188	Nupr1	1
GO_BP	Up	GO:1901160	primary amino compound metabolic process	1/147	18/28943	0.087603857	0.209552858	0.16002188	Ddc	1
GO_BP	Up	GO:0002532	production of molecular mediator involved in inflammatory response	2/147	99/28943	0.090410375	0.213882238	0.163327945	Il6/Serpine1	2
GO_BP	Up	GO:1902882	regulation of response to oxidative stress	2/147	99/28943	0.090410375	0.213882238	0.163327945	Nox1/Slc7a11	2
GO_BP	Up	GO:0006970	response to osmotic stress	2/147	100/28943	0.091959545	0.213882238	0.163327945	Bax/Ptgs2	2
GO_BP	Up	GO:0051781	positive regulation of cell division	2/147	100/28943	0.091959545	0.213882238	0.163327945	Htr2b/Prok1	2
GO_BP	Up	GO:0006833	water transport	1/147	19/28943	0.092240754	0.213882238	0.163327945	Aqp6	1
GO_BP	Up	GO:0015669	gas transport	1/147	19/28943	0.092240754	0.213882238	0.163327945	Aqp6	1
GO_BP	Up	GO:0035461	vitamin transmembrane transport	1/147	19/28943	0.092240754	0.213882238	0.163327945	Slc19a2	1
GO_BP	Up	GO:0045779	negative regulation of bone resorption	1/147	19/28943	0.092240754	0.213882238	0.163327945	Il6	1
GO_BP	Up	GO:0006661	phosphatidylinositol biosynthetic process	2/147	101/28943	0.093516497	0.215519308	0.164578069	Cwh43/Htr2b	2
GO_BP	Up	GO:0043299	leukocyte degranulation	2/147	101/28943	0.093516497	0.215519308	0.164578069	Il13ra2/Ms4a2	2
GO_BP	Up	GO:0032418	lysosome localization	2/147	103/28943	0.096653276	0.216796314	0.165553236	Il13ra2/Ms4a2	2
GO_BP	Up	GO:0002031	G protein-coupled receptor internalization	1/147	20/28943	0.096854245	0.216796314	0.165553236	Htr2b	1
GO_BP	Up	GO:0003159	morphogenesis of an endothelium	1/147	20/28943	0.096854245	0.216796314	0.165553236	Cxcl10	1
GO_BP	Up	GO:0034349	glial cell apoptotic process	1/147	20/28943	0.096854245	0.216796314	0.165553236	Ccl2	1
GO_BP	Up	GO:0045986	negative regulation of smooth muscle contraction	1/147	20/28943	0.096854245	0.216796314	0.165553236	Ptgs2	1
GO_BP	Up	GO:0000280	nuclear division	5/147	478/28943	0.097186772	0.21717348	0.165841252	Btbd18/Gpr3/Iho1/Lif/Psrc1	5
GO_BP	Up	GO:0060249	anatomical structure homeostasis	4/147	346/28943	0.100281172	0.220364968	0.168278384	Bax/Il6/Ptgs2/Sox9	4
GO_BP	Up	GO:0002449	lymphocyte mediated immunity	5/147	483/28943	0.100438298	0.220364968	0.168278384	H2-Bl/Ighg1/Ighv6-3/Il13ra2/Il6	5
GO_BP	Up	GO:1901361	organic cyclic compound catabolic process	5/147	484/28943	0.10109514	0.220364968	0.168278384	Aldh1l2/Bax/Calcr/Fgf23/Il6	5
GO_BP	Up	GO:0006700	C21-steroid hormone biosynthetic process	1/147	21/28943	0.101444447	0.220364968	0.168278384	Hsd3b2	1
GO_BP	Up	GO:0032310	prostaglandin secretion	1/147	21/28943	0.101444447	0.220364968	0.168278384	Ptgs2	1
GO_BP	Up	GO:0032332	positive regulation of chondrocyte differentiation	1/147	21/28943	0.101444447	0.220364968	0.168278384	Sox9	1
GO_BP	Up	GO:0035234	ectopic germ cell programmed cell death	1/147	21/28943	0.101444447	0.220364968	0.168278384	Bax	1
GO_BP	Up	GO:0051900	regulation of mitochondrial depolarization	1/147	21/28943	0.101444447	0.220364968	0.168278384	Gclc	1
GO_BP	Up	GO:0070230	positive regulation of lymphocyte apoptotic process	1/147	21/28943	0.101444447	0.220364968	0.168278384	Bax	1
GO_BP	Up	GO:2000291	regulation of myoblast proliferation	1/147	21/28943	0.101444447	0.220364968	0.168278384	Ankrd2	1
GO_BP	Up	GO:0002460	adaptive immune response based on somatic recombination of immune receptors built from immunoglobulin superfamily domains	5/147	486/28943	0.102415326	0.222291625	0.169749647	H2-Bl/Ighg1/Ighv6-3/Il13ra2/Il6	5
GO_BP	Up	GO:0043087	regulation of GTPase activity	4/147	351/28943	0.104266276	0.222915297	0.170225904	Ccl2/Ccl20/Ccl3/Ccl7	4
GO_BP	Up	GO:0007006	mitochondrial membrane organization	2/147	108/28943	0.104623283	0.222915297	0.170225904	Bax/Gclc	2
GO_BP	Up	GO:0006740	NADPH regeneration	1/147	22/28943	0.106011478	0.222915297	0.170225904	Aldh1l2	1
GO_BP	Up	GO:0031579	membrane raft organization	1/147	22/28943	0.106011478	0.222915297	0.170225904	Fa2h	1
GO_BP	Up	GO:0034377	plasma lipoprotein particle assembly	1/147	22/28943	0.106011478	0.222915297	0.170225904	Soat2	1
GO_BP	Up	GO:0034587	piRNA metabolic process	1/147	22/28943	0.106011478	0.222915297	0.170225904	Btbd18	1
GO_BP	Up	GO:0044851	hair cycle phase	1/147	22/28943	0.106011478	0.222915297	0.170225904	Ptgs2	1
GO_BP	Up	GO:0051602	response to electrical stimulus	1/147	22/28943	0.106011478	0.222915297	0.170225904	Gnat1	1
GO_BP	Up	GO:1900424	regulation of defense response to bacterium	1/147	22/28943	0.106011478	0.222915297	0.170225904	Spink5	1
GO_BP	Up	GO:0034446	substrate adhesion-dependent cell spreading	2/147	109/28943	0.106238332	0.222915297	0.170225904	Has2/Olfm4	2
GO_BP	Up	GO:0030728	ovulation	1/147	23/28943	0.110555453	0.227114694	0.173432711	Ptgs2	1
GO_BP	Up	GO:0042219	cellular modified amino acid catabolic process	1/147	23/28943	0.110555453	0.227114694	0.173432711	Aldh1l2	1
GO_BP	Up	GO:0090190	positive regulation of branching involved in ureteric bud morphogenesis	1/147	23/28943	0.110555453	0.227114694	0.173432711	Sox9	1
GO_BP	Up	GO:0099149	regulation of postsynaptic neurotransmitter receptor internalization	1/147	23/28943	0.110555453	0.227114694	0.173432711	Gsg1l	1
GO_BP	Up	GO:1903579	negative regulation of ATP metabolic process	1/147	23/28943	0.110555453	0.227114694	0.173432711	Nupr1	1
GO_BP	Up	GO:0040013	negative regulation of locomotion	4/147	360/28943	0.111619504	0.228768147	0.174695345	Ccl2/Cldn19/Hnf4a/Serpine1	4
GO_BP	Up	GO:0005976	polysaccharide metabolic process	2/147	113/28943	0.112765017	0.230047585	0.175672368	Has2/Nr1d1	2
GO_BP	Up	GO:0031532	actin cytoskeleton reorganization	2/147	113/28943	0.112765017	0.230047585	0.175672368	Cldn19/Nrk	2
GO_BP	Up	GO:0050886	endocrine process	2/147	114/28943	0.114412771	0.230326941	0.175885695	Lif/Nox1	2
GO_BP	Up	GO:0010447	response to acidic pH	1/147	24/28943	0.115076489	0.230326941	0.175885695	Nox1	1
GO_BP	Up	GO:0030903	notochord development	1/147	24/28943	0.115076489	0.230326941	0.175885695	Sox9	1
GO_BP	Up	GO:0034405	response to fluid shear stress	1/147	24/28943	0.115076489	0.230326941	0.175885695	Ptgs2	1
GO_BP	Up	GO:0050908	detection of light stimulus involved in visual perception	1/147	24/28943	0.115076489	0.230326941	0.175885695	Gnat1	1
GO_BP	Up	GO:0050962	detection of light stimulus involved in sensory perception	1/147	24/28943	0.115076489	0.230326941	0.175885695	Gnat1	1
GO_BP	Up	GO:2000629	negative regulation of miRNA metabolic process	1/147	24/28943	0.115076489	0.230326941	0.175885695	Sox9	1
GO_BP	Up	GO:1901617	organic hydroxy compound biosynthetic process	3/147	234/28943	0.116861574	0.231457459	0.176748998	Ddc/Nr1d1/Slc7a11	3
GO_BP	Up	GO:0006986	response to unfolded protein	2/147	116/28943	0.117726837	0.231457459	0.176748998	Atf3/Bax	2
GO_BP	Up	GO:0003018	vascular process in circulatory system	3/147	235/28943	0.117956479	0.231457459	0.176748998	Gclc/Htr2b/Ptgs2	3
GO_BP	Up	GO:0035249	synaptic transmission, glutamatergic	2/147	117/28943	0.119392941	0.231457459	0.176748998	Ccl2/Ptgs2	2
GO_BP	Up	GO:0032288	myelin assembly	1/147	25/28943	0.1195747	0.231457459	0.176748998	Tenm4	1
GO_BP	Up	GO:0035988	chondrocyte proliferation	1/147	25/28943	0.1195747	0.231457459	0.176748998	Sox9	1
GO_BP	Up	GO:0098743	cell aggregation	1/147	25/28943	0.1195747	0.231457459	0.176748998	Sox9	1
GO_BP	Up	GO:0098869	cellular oxidant detoxification	1/147	25/28943	0.1195747	0.231457459	0.176748998	Nqo1	1
GO_BP	Up	GO:1900543	negative regulation of purine nucleotide metabolic process	1/147	25/28943	0.1195747	0.231457459	0.176748998	Nupr1	1
GO_BP	Up	GO:0031589	cell-substrate adhesion	4/147	371/28943	0.120911966	0.233829323	0.178560236	Fut1/Has2/Olfm4/Serpine1	4
GO_BP	Up	GO:0002832	negative regulation of response to biotic stimulus	2/147	118/28943	0.121064955	0.233829323	0.178560236	H2-Bl/Spink5	2
GO_BP	Up	GO:0002082	regulation of oxidative phosphorylation	1/147	26/28943	0.1240502	0.234464618	0.179045369	Nupr1	1
GO_BP	Up	GO:0006582	melanin metabolic process	1/147	26/28943	0.1240502	0.234464618	0.179045369	Slc7a11	1
GO_BP	Up	GO:0044550	secondary metabolite biosynthetic process	1/147	26/28943	0.1240502	0.234464618	0.179045369	Slc7a11	1
GO_BP	Up	GO:0045684	positive regulation of epidermis development	1/147	26/28943	0.1240502	0.234464618	0.179045369	Etv4	1
GO_BP	Up	GO:0046685	response to arsenic-containing substance	1/147	26/28943	0.1240502	0.234464618	0.179045369	Gclc	1
GO_BP	Up	GO:0065005	protein-lipid complex assembly	1/147	26/28943	0.1240502	0.234464618	0.179045369	Soat2	1
GO_BP	Up	GO:0097164	ammonium ion metabolic process	1/147	26/28943	0.1240502	0.234464618	0.179045369	Ddc	1
GO_BP	Up	GO:0051702	biological process involved in interaction with symbiont	2/147	120/28943	0.124426306	0.234505949	0.179076931	Cxcl1/Gpx2	2
GO_BP	Up	GO:0006836	neurotransmitter transport	3/147	243/28943	0.126852407	0.236138944	0.180323943	Ddc/Nr4a1/Syt12	3
GO_BP	Up	GO:0098659	inorganic cation import across plasma membrane	2/147	122/28943	0.127810085	0.236138944	0.180323943	Atp1a4/Calcr	2
GO_BP	Up	GO:0099587	inorganic ion import across plasma membrane	2/147	122/28943	0.127810085	0.236138944	0.180323943	Atp1a4/Calcr	2
GO_BP	Up	GO:0006813	potassium ion transport	3/147	244/28943	0.127981081	0.236138944	0.180323943	Atp1a4/Cxcl1/Kcna4	3
GO_BP	Up	GO:0006376	mRNA splice site selection	1/147	27/28943	0.128503104	0.236138944	0.180323943	Celf5	1
GO_BP	Up	GO:0006706	steroid catabolic process	1/147	27/28943	0.128503104	0.236138944	0.180323943	Fgf23	1
GO_BP	Up	GO:0023019	signal transduction involved in regulation of gene expression	1/147	27/28943	0.128503104	0.236138944	0.180323943	Hnf4a	1
GO_BP	Up	GO:0032528	microvillus organization	1/147	27/28943	0.128503104	0.236138944	0.180323943	Hnf4a	1
GO_BP	Up	GO:0060575	intestinal epithelial cell differentiation	1/147	27/28943	0.128503104	0.236138944	0.180323943	Sox9	1
GO_BP	Up	GO:0070584	mitochondrion morphogenesis	1/147	27/28943	0.128503104	0.236138944	0.180323943	Bax	1
GO_BP	Up	GO:0071361	cellular response to ethanol	1/147	27/28943	0.128503104	0.236138944	0.180323943	Ccl7	1
GO_BP	Up	GO:1901857	positive regulation of cellular respiration	1/147	27/28943	0.128503104	0.236138944	0.180323943	Nupr1	1
GO_BP	Up	GO:0031639	plasminogen activation	1/147	28/28943	0.132933524	0.240114579	0.183359877	Serpine1	1
GO_BP	Up	GO:0046716	muscle cell cellular homeostasis	1/147	28/28943	0.132933524	0.240114579	0.183359877	Il6	1
GO_BP	Up	GO:0050820	positive regulation of coagulation	1/147	28/28943	0.132933524	0.240114579	0.183359877	Serpine1	1
GO_BP	Up	GO:1900017	positive regulation of cytokine production involved in inflammatory response	1/147	28/28943	0.132933524	0.240114579	0.183359877	Il6	1
GO_BP	Up	GO:0098657	import into cell	3/147	250/28943	0.134828158	0.243039458	0.185593416	Atp1a4/Calcr/Slc7a11	3
GO_BP	Up	GO:0009308	amine metabolic process	2/147	127/28943	0.136362496	0.245232967	0.187268457	Ddc/Slc7a11	2
GO_BP	Up	GO:0010528	regulation of transposition	1/147	29/28943	0.137341575	0.245232967	0.187268457	Btbd18	1
GO_BP	Up	GO:0010529	negative regulation of transposition	1/147	29/28943	0.137341575	0.245232967	0.187268457	Btbd18	1
GO_BP	Up	GO:0051450	myoblast proliferation	1/147	29/28943	0.137341575	0.245232967	0.187268457	Ankrd2	1
GO_BP	Up	GO:0007631	feeding behavior	2/147	130/28943	0.14155386	0.248703822	0.189918922	Adm2/Gdf15	2
GO_BP	Up	GO:0008053	mitochondrial fusion	1/147	30/28943	0.141727367	0.248703822	0.189918922	Bax	1
GO_BP	Up	GO:0045762	positive regulation of adenylate cyclase activity	1/147	30/28943	0.141727367	0.248703822	0.189918922	Calcr	1
GO_BP	Up	GO:0090200	positive regulation of release of cytochrome c from mitochondria	1/147	30/28943	0.141727367	0.248703822	0.189918922	Bax	1
GO_BP	Up	GO:0007602	phototransduction	1/147	31/28943	0.146091012	0.252183181	0.192575883	Gnat1	1
GO_BP	Up	GO:0010460	positive regulation of heart rate	1/147	31/28943	0.146091012	0.252183181	0.192575883	Adm2	1
GO_BP	Up	GO:0031116	positive regulation of microtubule polymerization	1/147	31/28943	0.146091012	0.252183181	0.192575883	Psrc1	1
GO_BP	Up	GO:0042634	regulation of hair cycle	1/147	31/28943	0.146091012	0.252183181	0.192575883	Fa2h	1
GO_BP	Up	GO:0060561	apoptotic process involved in morphogenesis	1/147	31/28943	0.146091012	0.252183181	0.192575883	Bax	1
GO_BP	Up	GO:0051348	negative regulation of transferase activity	3/147	262/28943	0.148889745	0.255513523	0.195119048	Il6/Ptpn5/Trib3	3
GO_BP	Up	GO:0003416	endochondral bone growth	1/147	32/28943	0.150432622	0.255513523	0.195119048	Sox9	1
GO_BP	Up	GO:0006506	GPI anchor biosynthetic process	1/147	32/28943	0.150432622	0.255513523	0.195119048	Cwh43	1
GO_BP	Up	GO:0032196	transposition	1/147	32/28943	0.150432622	0.255513523	0.195119048	Btbd18	1
GO_BP	Up	GO:0070633	transepithelial transport	1/147	32/28943	0.150432622	0.255513523	0.195119048	Cldn19	1
GO_BP	Up	GO:0035592	establishment of protein localization to extracellular region	4/147	405/28943	0.151608109	0.257180187	0.196391771	Ankrd1/Hnf4a/Il6/Nr1d1	4
GO_BP	Up	GO:0002486	antigen processing and presentation of endogenous peptide antigen via MHC class I via ER pathway, TAP-independent	1/147	33/28943	0.154752306	0.259192984	0.197928813	H2-Bl	1
GO_BP	Up	GO:0070741	response to interleukin-6	1/147	33/28943	0.154752306	0.259192984	0.197928813	Il6	1
GO_BP	Up	GO:0003158	endothelium development	2/147	138/28943	0.155595582	0.259783797	0.198379978	Apold1/Cxcl10	2
GO_BP	Up	GO:0007586	digestion	2/147	138/28943	0.155595582	0.259783797	0.198379978	Adm2/Sox9	2
GO_BP	Up	GO:0032886	regulation of microtubule-based process	3/147	268/28943	0.156092598	0.260449402	0.198888257	Atf5/D7Ertd443e/Psrc1	3
GO_BP	Up	GO:0071692	protein localization to extracellular region	4/147	411/28943	0.157311395	0.262084484	0.200136863	Ankrd1/Hnf4a/Il6/Nr1d1	4
GO_BP	Up	GO:0000086	G2/M transition of mitotic cell cycle	2/147	139/28943	0.15736946	0.262084484	0.200136863	Ccng1/D7Ertd443e	2
GO_BP	Up	GO:0002053	positive regulation of mesenchymal cell proliferation	1/147	34/28943	0.159050176	0.262895681	0.200756322	Sox9	1
GO_BP	Up	GO:0002476	antigen processing and presentation of endogenous peptide antigen via MHC class Ib	1/147	34/28943	0.159050176	0.262895681	0.200756322	H2-Bl	1
GO_BP	Up	GO:0031112	positive regulation of microtubule polymerization or depolymerization	1/147	35/28943	0.16332634	0.26713289	0.203992002	Psrc1	1
GO_BP	Up	GO:0032104	regulation of response to extracellular stimulus	1/147	35/28943	0.16332634	0.26713289	0.203992002	Bax	1
GO_BP	Up	GO:0032107	regulation of response to nutrient levels	1/147	35/28943	0.16332634	0.26713289	0.203992002	Bax	1
GO_BP	Up	GO:0035335	peptidyl-tyrosine dephosphorylation	1/147	35/28943	0.16332634	0.26713289	0.203992002	Ptpn5	1
GO_BP	Up	GO:0042908	xenobiotic transport	1/147	35/28943	0.16332634	0.26713289	0.203992002	Abcb11	1
GO_BP	Up	GO:0051047	positive regulation of secretion	4/147	420/28943	0.1660142	0.270526524	0.2065835	Abcb11/Ankrd1/Lif/Ms4a2	4
GO_BP	Up	GO:0001702	gastrulation with mouth forming second	1/147	36/28943	0.167580907	0.270912236	0.206878043	Tenm4	1
GO_BP	Up	GO:0008045	motor neuron axon guidance	1/147	36/28943	0.167580907	0.270912236	0.206878043	Etv4	1
GO_BP	Up	GO:0010821	regulation of mitochondrion organization	2/147	146/28943	0.169890014	0.273251312	0.208664243	Bax/Gclc	2
GO_BP	Up	GO:0051783	regulation of nuclear division	2/147	147/28943	0.171692454	0.273251312	0.208664243	Gpr3/Lif	2
GO_BP	Up	GO:0072089	stem cell proliferation	2/147	147/28943	0.171692454	0.273251312	0.208664243	Cxcl1/Sox9	2
GO_BP	Up	GO:0010667	negative regulation of cardiac muscle cell apoptotic process	1/147	37/28943	0.171813986	0.273251312	0.208664243	Nupr1	1
GO_BP	Up	GO:0035640	exploration behavior	1/147	37/28943	0.171813986	0.273251312	0.208664243	Ptpn5	1
GO_BP	Up	GO:0070542	response to fatty acid	1/147	37/28943	0.171813986	0.273251312	0.208664243	Sox9	1
GO_BP	Up	GO:0002456	T cell mediated immunity	2/147	148/28943	0.173498103	0.275598666	0.210456765	H2-Bl/Il6	2
GO_BP	Up	GO:0031331	positive regulation of cellular catabolic process	4/147	431/28943	0.17688017	0.27879684	0.212899002	Bax/Gclc/Il6/Trib3	4
GO_BP	Up	GO:0006734	NADH metabolic process	1/147	39/28943	0.180216109	0.280548063	0.214236297	Nqo1	1
GO_BP	Up	GO:0014823	response to activity	1/147	39/28943	0.180216109	0.280548063	0.214236297	Il6	1
GO_BP	Up	GO:0030431	sleep	1/147	39/28943	0.180216109	0.280548063	0.214236297	Il6	1
GO_BP	Up	GO:0033032	regulation of myeloid cell apoptotic process	1/147	39/28943	0.180216109	0.280548063	0.214236297	Slc7a11	1
GO_BP	Up	GO:0035066	positive regulation of histone acetylation	1/147	39/28943	0.180216109	0.280548063	0.214236297	Lif	1
GO_BP	Up	GO:0046700	heterocycle catabolic process	4/147	436/28943	0.181898432	0.282495206	0.215723204	Aldh1l2/Bax/Calcr/Il6	4
GO_BP	Up	GO:0030212	hyaluronan metabolic process	1/147	40/28943	0.184385367	0.283867704	0.216771291	Has2	1
GO_BP	Up	GO:0042113	B cell activation	4/147	440/28943	0.185947162	0.285939655	0.218353505	Bax/Ighg1/Ighv6-3/Il6	4
GO_BP	Up	GO:0031346	positive regulation of cell projection organization	4/147	441/28943	0.186963978	0.286095632	0.218472614	Ankrd1/Il6/Lif/Ptpn5	4
GO_BP	Up	GO:0042593	glucose homeostasis	3/147	294/28943	0.18846692	0.286095632	0.218472614	Hnf4a/Il6/Nr1d1	3
GO_BP	Up	GO:0043551	regulation of phosphatidylinositol 3-kinase activity	1/147	41/28943	0.188533564	0.286095632	0.218472614	Epha8	1
GO_BP	Up	GO:0051180	vitamin transport	1/147	41/28943	0.188533564	0.286095632	0.218472614	Slc19a2	1
GO_BP	Up	GO:0071827	plasma lipoprotein particle organization	1/147	41/28943	0.188533564	0.286095632	0.218472614	Soat2	1
GO_BP	Up	GO:0044270	cellular nitrogen compound catabolic process	4/147	443/28943	0.189003082	0.286643849	0.218891252	Aldh1l2/Bax/Calcr/Il6	4
GO_BP	Up	GO:0014059	regulation of dopamine secretion	1/147	42/28943	0.192660807	0.29019671	0.221604341	Syt12	1
GO_BP	Up	GO:0110110	positive regulation of animal organ morphogenesis	1/147	42/28943	0.192660807	0.29019671	0.221604341	Sox9	1
GO_BP	Up	GO:0009309	amine biosynthetic process	1/147	43/28943	0.1967672	0.294372624	0.224793215	Ddc	1
GO_BP	Up	GO:0042401	cellular biogenic amine biosynthetic process	1/147	43/28943	0.1967672	0.294372624	0.224793215	Ddc	1
GO_BP	Up	GO:0007009	plasma membrane organization	2/147	161/28943	0.197228699	0.294400548	0.224814539	Fa2h/Nox1	2
GO_BP	Up	GO:0009311	oligosaccharide metabolic process	1/147	44/28943	0.200852847	0.297553571	0.227222297	Fbp2	1
GO_BP	Up	GO:0031128	developmental induction	1/147	44/28943	0.200852847	0.297553571	0.227222297	Sox9	1
GO_BP	Up	GO:0097028	dendritic cell differentiation	1/147	44/28943	0.200852847	0.297553571	0.227222297	Tnfsf9	1
GO_BP	Up	GO:0035637	multicellular organismal signaling	2/147	163/28943	0.200916082	0.297553571	0.227222297	Cldn19/Il6	2
GO_BP	Up	GO:0019439	aromatic compound catabolic process	4/147	458/28943	0.204519143	0.301456932	0.23020304	Aldh1l2/Bax/Calcr/Il6	4
GO_BP	Up	GO:0044088	regulation of vacuole organization	1/147	45/28943	0.204917854	0.301456932	0.23020304	Nupr1	1
GO_BP	Up	GO:0002269	leukocyte activation involved in inflammatory response	1/147	46/28943	0.208962324	0.30419584	0.232294565	Nr1d1	1
GO_BP	Up	GO:0032376	positive regulation of cholesterol transport	1/147	46/28943	0.208962324	0.30419584	0.232294565	Abca13	1
GO_BP	Up	GO:0071300	cellular response to retinoic acid	1/147	46/28943	0.208962324	0.30419584	0.232294565	Sox9	1
GO_BP	Up	GO:0042417	dopamine metabolic process	1/147	47/28943	0.212986358	0.307517927	0.234831427	Ddc	1
GO_BP	Up	GO:0006914	autophagy	4/147	469/28943	0.216130426	0.309751851	0.236537329	Htr2b/Nupr1/Rragd/Trib3	4
GO_BP	Up	GO:0061919	process utilizing autophagic mechanism	4/147	469/28943	0.216130426	0.309751851	0.236537329	Htr2b/Nupr1/Rragd/Trib3	4
GO_BP	Up	GO:0001580	detection of chemical stimulus involved in sensory perception of bitter taste	1/147	48/28943	0.216990062	0.309751851	0.236537329	Gnat1	1
GO_BP	Up	GO:0001941	postsynaptic membrane organization	1/147	48/28943	0.216990062	0.309751851	0.236537329	Slc7a11	1
GO_BP	Up	GO:0045761	regulation of adenylate cyclase activity	1/147	48/28943	0.216990062	0.309751851	0.236537329	Calcr	1
GO_BP	Up	GO:0010876	lipid localization	4/147	470/28943	0.217195076	0.309877458	0.236633247	Abca13/Abcb11/Ptgs2/Soat2	4
GO_BP	Up	GO:0089718	amino acid import across plasma membrane	1/147	49/28943	0.220973535	0.312907979	0.238947459	Slc7a11	1
GO_BP	Up	GO:0009895	negative regulation of catabolic process	3/147	324/28943	0.227713715	0.320737191	0.244926118	Htr2b/Nqo1/Nupr1	3
GO_BP	Up	GO:0007080	mitotic metaphase plate congression	1/147	51/28943	0.228880198	0.321184294	0.245267542	Psrc1	1
GO_BP	Up	GO:0045740	positive regulation of DNA replication	1/147	51/28943	0.228880198	0.321184294	0.245267542	Il6	1
GO_BP	Up	GO:0046148	pigment biosynthetic process	1/147	52/28943	0.232803589	0.324796577	0.248026007	Slc7a11	1
GO_BP	Up	GO:0050913	sensory perception of bitter taste	1/147	52/28943	0.232803589	0.324796577	0.248026007	Gnat1	1
GO_BP	Up	GO:0051438	regulation of ubiquitin-protein transferase activity	1/147	53/28943	0.236707153	0.327653184	0.250207412	Trib3	1
GO_BP	Up	GO:0048066	developmental pigmentation	1/147	54/28943	0.24059099	0.331987984	0.253517617	Bax	1
GO_BP	Up	GO:0007269	neurotransmitter secretion	2/147	186/28943	0.243776543	0.334877064	0.25572382	Nr4a1/Syt12	2
GO_BP	Up	GO:0099643	signal release from synapse	2/147	186/28943	0.243776543	0.334877064	0.25572382	Nr4a1/Syt12	2
GO_BP	Up	GO:0032355	response to estradiol	1/147	55/28943	0.244455198	0.334877064	0.25572382	Areg	1
GO_BP	Up	GO:0007612	learning	2/147	187/28943	0.245652687	0.335649286	0.256313515	Ptgs2/Slc7a11	2
GO_BP	Up	GO:0010463	mesenchymal cell proliferation	1/147	56/28943	0.248299877	0.337005677	0.257349302	Sox9	1
GO_BP	Up	GO:0051205	protein insertion into membrane	1/147	56/28943	0.248299877	0.337005677	0.257349302	Bax	1
GO_BP	Up	GO:0030534	adult behavior	2/147	189/28943	0.24940665	0.33833443	0.258363985	Mir23a/Slc7a11	2
GO_BP	Up	GO:0031648	protein destabilization	1/147	57/28943	0.252125125	0.340626189	0.260114052	Nr1d1	1
GO_BP	Up	GO:0044060	regulation of endocrine process	1/147	57/28943	0.252125125	0.340626189	0.260114052	Lif	1
GO_BP	Up	GO:0006826	iron ion transport	1/147	58/28943	0.255931038	0.344012887	0.262700253	Hsd3b2	1
GO_BP	Up	GO:0009749	response to glucose	2/147	194/28943	0.258798839	0.346464739	0.264572572	Hnf4a/Nr1d1	2
GO_BP	Up	GO:0050905	neuromuscular process	2/147	194/28943	0.258798839	0.346464739	0.264572572	Hoxc10/Nr4a1	2
GO_BP	Up	GO:0015695	organic cation transport	1/147	59/28943	0.259717714	0.346464739	0.264572572	Slc19a2	1
GO_BP	Up	GO:0043616	keratinocyte proliferation	1/147	59/28943	0.259717714	0.346464739	0.264572572	Has2	1
GO_BP	Up	GO:0050879	multicellular organismal movement	1/147	59/28943	0.259717714	0.346464739	0.264572572	Nr4a1	1
GO_BP	Up	GO:0050881	musculoskeletal movement	1/147	59/28943	0.259717714	0.346464739	0.264572572	Nr4a1	1
GO_BP	Up	GO:1903350	response to dopamine	1/147	59/28943	0.259717714	0.346464739	0.264572572	Htr2b	1
GO_BP	Up	GO:0044282	small molecule catabolic process	3/147	350/28943	0.262869643	0.347984509	0.265733122	Abcb11/Aldh1l2/Fgf23	3
GO_BP	Up	GO:0046717	acid secretion	1/147	60/28943	0.263485249	0.347984509	0.265733122	Abcb11	1
GO_BP	Up	GO:0140115	export across plasma membrane	1/147	61/28943	0.26723374	0.351357966	0.268309212	Atp1a4	1
GO_BP	Up	GO:0006911	phagocytosis, engulfment	2/147	201/28943	0.271955361	0.355975183	0.27183508	Ighg1/Ighv6-3	2
GO_BP	Up	GO:0045787	positive regulation of cell cycle	3/147	358/28943	0.273832059	0.3574136	0.272933505	Asns/Nupr1/Psrc1	3
GO_BP	Up	GO:0042446	hormone biosynthetic process	1/147	63/28943	0.274673971	0.3574136	0.272933505	Hsd3b2	1
GO_BP	Up	GO:0031334	positive regulation of protein-containing complex assembly	2/147	203/28943	0.275713901	0.358590574	0.273832284	Bax/Psrc1	2
GO_BP	Up	GO:0007164	establishment of tissue polarity	1/147	64/28943	0.278365901	0.360270237	0.275114933	Hnf4a	1
GO_BP	Up	GO:0010659	cardiac muscle cell apoptotic process	1/147	64/28943	0.278365901	0.360270237	0.275114933	Nupr1	1
GO_BP	Up	GO:0019748	secondary metabolic process	1/147	64/28943	0.278365901	0.360270237	0.275114933	Slc7a11	1
GO_BP	Up	GO:0060038	cardiac muscle cell proliferation	1/147	66/28943	0.285693859	0.366885228	0.280166371	Tenm4	1
GO_BP	Up	GO:0060688	regulation of morphogenesis of a branching structure	1/147	66/28943	0.285693859	0.366885228	0.280166371	Sox9	1
GO_BP	Up	GO:0099024	plasma membrane invagination	2/147	210/28943	0.288859329	0.370297747	0.28277229	Ighg1/Ighv6-3	2
GO_BP	Up	GO:0043903	regulation of biological process involved in symbiotic interaction	1/147	67/28943	0.289330075	0.370297747	0.28277229	Cxcl1	1
GO_BP	Up	GO:0010721	negative regulation of cell development	2/147	211/28943	0.290735451	0.371916654	0.284008544	Atf5/Nr1d1	2
GO_BP	Up	GO:0097006	regulation of plasma lipoprotein particle levels	1/147	68/28943	0.292947906	0.372586962	0.284520414	Soat2	1
GO_BP	Up	GO:1901616	organic hydroxy compound catabolic process	1/147	68/28943	0.292947906	0.372586962	0.284520414	Fgf23	1
GO_BP	Up	GO:1904321	response to forskolin	1/147	68/28943	0.292947906	0.372586962	0.284520414	Mir221	1
GO_BP	Up	GO:1904322	cellular response to forskolin	1/147	68/28943	0.292947906	0.372586962	0.284520414	Mir221	1
GO_BP	Up	GO:0098727	maintenance of cell number	2/147	213/28943	0.294485915	0.374183638	0.285739692	Lif/Sox9	2
GO_BP	Up	GO:0042246	tissue regeneration	1/147	69/28943	0.296547444	0.375721354	0.286913946	Serpine1	1
GO_BP	Up	GO:0045216	cell-cell junction organization	2/147	219/28943	0.305720076	0.382313981	0.291948305	Cldn19/Hnf4a	2
GO_BP	Up	GO:0032922	circadian regulation of gene expression	1/147	72/28943	0.307237217	0.382313981	0.291948305	Nr1d1	1
GO_BP	Up	GO:0048678	response to axon injury	1/147	72/28943	0.307237217	0.382313981	0.291948305	Bax	1
GO_BP	Up	GO:0043393	regulation of protein binding	2/147	221/28943	0.309457978	0.384715834	0.293782444	Bax/Trib3	2
GO_BP	Up	GO:0060761	negative regulation of response to cytokine stimulus	1/147	74/28943	0.314273941	0.388151771	0.296406246	Il6	1
GO_BP	Up	GO:0006334	nucleosome assembly	1/147	75/28943	0.317765636	0.391005299	0.298585299	Sox9	1
GO_BP	Up	GO:0007422	peripheral nervous system development	1/147	76/28943	0.321239671	0.393816041	0.30073168	Fa2h	1
GO_BP	Up	GO:0007281	germ cell development	3/147	395/28943	0.324999099	0.396771606	0.302988653	Bax/Ddias/Iho1	3
GO_BP	Up	GO:0071277	cellular response to calcium ion	1/147	78/28943	0.328135118	0.398396054	0.304229138	Syt12	1
GO_BP	Up	GO:0042267	natural killer cell mediated cytotoxicity	1/147	82/28943	0.341717975	0.410930608	0.313800961	H2-Bl	1
GO_BP	Up	GO:0070830	bicellular tight junction assembly	1/147	82/28943	0.341717975	0.410930608	0.313800961	Cldn19	1
GO_BP	Up	GO:0046785	microtubule polymerization	1/147	83/28943	0.345070855	0.414022484	0.316162026	Psrc1	1
GO_BP	Up	GO:0002251	organ or tissue specific immune response	1/147	85/28943	0.351725813	0.419536015	0.320372351	Il6	1
GO_BP	Up	GO:0050000	chromosome localization	1/147	85/28943	0.351725813	0.419536015	0.320372351	Psrc1	1
GO_BP	Up	GO:0045664	regulation of neuron differentiation	2/147	244/28943	0.352089011	0.419780144	0.320558776	Il6/Sox9	2
GO_BP	Up	GO:0006814	sodium ion transport	2/147	250/28943	0.363072738	0.42901232	0.327608788	Atp1a4/Cxcl1	2
GO_BP	Up	GO:0010827	regulation of glucose transmembrane transport	1/147	89/28943	0.3648349	0.429943398	0.328319792	Trib3	1
GO_BP	Up	GO:0001505	regulation of neurotransmitter levels	2/147	255/28943	0.372173007	0.436068195	0.332996901	Nr4a1/Syt12	2
GO_BP	Up	GO:0044843	cell cycle G1/S phase transition	2/147	257/28943	0.375798842	0.439150633	0.335350758	Ccl2/Gpnmb	2
GO_BP	Up	GO:0099072	regulation of postsynaptic membrane neurotransmitter receptor levels	1/147	96/28943	0.387145356	0.448451839	0.342453483	Gsg1l	1
GO_BP	Up	GO:0001570	vasculogenesis	1/147	97/28943	0.390268372	0.451476911	0.344763534	Has2	1
GO_BP	Up	GO:0006497	protein lipidation	1/147	97/28943	0.390268372	0.451476911	0.344763534	Cwh43	1
GO_BP	Up	GO:0090305	nucleic acid phosphodiester bond hydrolysis	1/147	98/28943	0.393375581	0.454079572	0.346751017	Iho1	1
GO_BP	Up	GO:0007605	sensory perception of sound	2/147	280/28943	0.416839825	0.474137395	0.362067871	Mir221/Mir23a	2
GO_BP	Up	GO:0034728	nucleosome organization	1/147	106/28943	0.417673663	0.474474415	0.362325231	Sox9	1
GO_BP	Up	GO:0046939	nucleotide phosphorylation	1/147	113/28943	0.43814001	0.491191679	0.375091118	Nupr1	1
GO_BP	Up	GO:0071695	anatomical structure maturation	2/147	299/28943	0.449710565	0.501614818	0.38305059	Epha8/Ptgs2	2
GO_BP	Up	GO:0008037	cell recognition	2/147	302/28943	0.454806461	0.506999975	0.387162884	Ighg1/Ighv6-3	2
GO_BP	Up	GO:0006090	pyruvate metabolic process	1/147	121/28943	0.460656574	0.510811813	0.390073737	Nupr1	1
GO_BP	Up	GO:0022600	digestive system process	1/147	121/28943	0.460656574	0.510811813	0.390073737	Sox9	1
GO_BP	Up	GO:0098813	nuclear chromosome segregation	2/147	306/28943	0.461559212	0.51159849	0.390674471	Iho1/Psrc1	2
GO_BP	Up	GO:1905954	positive regulation of lipid localization	1/147	124/28943	0.468867232	0.517316846	0.395041207	Abca13	1
GO_BP	Up	GO:0035710	CD4-positive, alpha-beta T cell activation	1/147	125/28943	0.471576435	0.518600145	0.396021179	Il6	1
GO_BP	Up	GO:1901890	positive regulation of cell junction assembly	1/147	125/28943	0.471576435	0.518600145	0.396021179	Cldn19	1
GO_BP	Up	GO:0051983	regulation of chromosome segregation	1/147	126/28943	0.474271912	0.520460847	0.397442076	Iho1	1
GO_BP	Up	GO:0032409	regulation of transporter activity	2/147	317/28943	0.479876726	0.524871363	0.4008101	Ccl2/Gsg1l	2
GO_BP	Up	GO:0003014	renal system process	1/147	129/28943	0.482276679	0.52640917	0.401984424	Aqp6	1
GO_BP	Up	GO:0009593	detection of chemical stimulus	1/147	129/28943	0.482276679	0.52640917	0.401984424	Gnat1	1
GO_BP	Up	GO:0051592	response to calcium ion	1/147	130/28943	0.484917942	0.528856141	0.403853016	Syt12	1
GO_BP	Up	GO:0050829	defense response to Gram-negative bacterium	1/147	131/28943	0.48754582	0.531065953	0.405540505	Serpine1	1
GO_BP	Up	GO:0051054	positive regulation of DNA metabolic process	2/147	328/28943	0.497811862	0.539928327	0.412308124	Bax/Il6	2
GO_BP	Up	GO:0009582	detection of abiotic stimulus	1/147	136/28943	0.500486803	0.542262297	0.414090425	Gnat1	1
GO_BP	Up	GO:0009581	detection of external stimulus	1/147	137/28943	0.503035782	0.544133476	0.415519323	Gnat1	1
GO_BP	Up	GO:0090398	cellular senescence	1/147	137/28943	0.503035782	0.544133476	0.415519323	Mir23a	1
GO_BP	Up	GO:0051588	regulation of neurotransmitter transport	1/147	139/28943	0.508095047	0.548933368	0.419184688	Syt12	1
GO_BP	Up	GO:0006119	oxidative phosphorylation	1/147	140/28943	0.510605464	0.551195788	0.42091235	Nupr1	1
GO_BP	Up	GO:0045727	positive regulation of translation	1/147	142/28943	0.515588185	0.555442438	0.424155241	Il6	1
GO_BP	Up	GO:0032411	positive regulation of transporter activity	1/147	143/28943	0.518060618	0.557652242	0.425842724	Ccl2	1
GO_BP	Up	GO:1901655	cellular response to ketone	1/147	147/28943	0.52782564	0.566781141	0.43281387	Mir221	1
GO_BP	Up	GO:0016311	dephosphorylation	2/147	351/28943	0.53402318	0.572275751	0.437009746	Dusp8/Ptpn5	2
GO_BP	Up	GO:0030317	flagellated sperm motility	1/147	152/28943	0.539755996	0.577951426	0.44134389	Atp1a4	1
GO_BP	Up	GO:0021700	developmental maturation	2/147	355/28943	0.540137844	0.578126521	0.441477598	Epha8/Ptgs2	2
GO_BP	Up	GO:0071333	cellular response to glucose stimulus	1/147	153/28943	0.542105892	0.579530239	0.442549527	Nr1d1	1
GO_BP	Up	GO:0016052	carbohydrate catabolic process	1/147	154/28943	0.544443872	0.581325554	0.443920492	Nupr1	1
GO_BP	Up	GO:1902652	secondary alcohol metabolic process	1/147	158/28943	0.553677818	0.588102231	0.449095399	Soat2	1
GO_BP	Up	GO:0007601	visual perception	1/147	161/28943	0.560481063	0.593661542	0.453340683	Gnat1	1
GO_BP	Up	GO:0007059	chromosome segregation	2/147	369/28943	0.561103332	0.594083016	0.453662535	Iho1/Psrc1	2
GO_BP	Up	GO:0009755	hormone-mediated signaling pathway	1/147	163/28943	0.564959237	0.597926483	0.456597541	Nr1d1	1
GO_BP	Up	GO:0120254	olefinic compound metabolic process	1/147	166/28943	0.571591667	0.603498697	0.460852678	Ptgs2	1
GO_BP	Up	GO:0022618	ribonucleoprotein complex assembly	1/147	172/28943	0.584556723	0.614736379	0.469434165	Celf5	1
GO_BP	Up	GO:0001678	cellular glucose homeostasis	1/147	173/28943	0.586679352	0.615990058	0.470391517	Nr1d1	1
GO_BP	Up	GO:0065004	protein-DNA complex assembly	1/147	178/28943	0.597132003	0.625972108	0.478014159	Sox9	1
GO_BP	Up	GO:0071826	ribonucleoprotein complex subunit organization	1/147	180/28943	0.601239168	0.629529979	0.480731074	Celf5	1
GO_BP	Up	GO:1902905	positive regulation of supramolecular fiber organization	1/147	180/28943	0.601239168	0.629529979	0.480731074	Psrc1	1
GO_BP	Up	GO:0051260	protein homooligomerization	1/147	187/28943	0.615289459	0.640694647	0.489256805	Kcna4	1
GO_BP	Up	GO:0007033	vacuole organization	1/147	197/28943	0.634512422	0.658639316	0.50295998	Nupr1	1
GO_BP	Up	GO:0043413	macromolecule glycosylation	1/147	200/28943	0.640091033	0.663130303	0.506389455	Fut1	1
GO_BP	Up	GO:0061351	neural precursor cell proliferation	1/147	206/28943	0.650995792	0.672585586	0.513609839	Atf5	1
GO_BP	Up	GO:0120032	regulation of plasma membrane bounded cell projection assembly	1/147	206/28943	0.650995792	0.672585586	0.513609839	Hnf4a	1
GO_BP	Up	GO:0022411	cellular component disassembly	2/147	439/28943	0.655600463	0.676551062	0.516638015	Bax/Il6	2
GO_BP	Up	GO:0071824	protein-DNA complex subunit organization	1/147	212/28943	0.661572332	0.681651181	0.520532644	Sox9	1
GO_BP	Up	GO:0031503	protein-containing complex localization	1/147	217/28943	0.67014248	0.689140694	0.526251897	Gsg1l	1
GO_BP	Up	GO:0003341	cilium movement	1/147	218/28943	0.671830465	0.690340346	0.527167994	Atp1a4	1
GO_BP	Up	GO:0198738	cell-cell signaling by wnt	2/147	453/28943	0.672444287	0.690435235	0.527240454	Mir221/Sox9	2
GO_BP	Up	GO:0046034	ATP metabolic process	1/147	224/28943	0.681779714	0.697855695	0.532906976	Nupr1	1
GO_BP	Up	GO:0060047	heart contraction	1/147	242/28943	0.709865179	0.724922096	0.553575825	Adm2	1
GO_BP	Up	GO:0000209	protein polyubiquitination	1/147	255/28943	0.728604388	0.740915676	0.565789082	D7Ertd443e	1
GO_BP	Up	GO:0050807	regulation of synapse organization	1/147	264/28943	0.740868485	0.752520042	0.574650581	Slc7a11	1
GO_BP	Up	GO:0007626	locomotory behavior	1/147	266/28943	0.743518185	0.754921838	0.576484676	Mir23a	1
GO_BP	Up	GO:0050803	regulation of synapse structure or activity	1/147	272/28943	0.751306898	0.762537626	0.582300357	Slc7a11	1
GO_BP	Up	GO:0048588	developmental cell growth	1/147	273/28943	0.75258198	0.763246681	0.582841817	Sox9	1
GO_BP	Up	GO:0051258	protein polymerization	1/147	274/28943	0.753850569	0.764240547	0.583600767	Psrc1	1
GO_BP	Up	GO:0006260	DNA replication	1/147	282/28943	0.763769431	0.773703693	0.590827156	Il6	1
GO_BP	Up	GO:0051606	detection of stimulus	1/147	283/28943	0.764981039	0.774634719	0.59153812	Gnat1	1
GO_BP	Up	GO:0061448	connective tissue development	1/147	302/28943	0.786863726	0.79406065	0.606372439	Sox9	1
GO_BP	Up	GO:0045927	positive regulation of growth	1/147	324/28943	0.809684294	0.815846275	0.623008704	Serpine1	1
GO_BP	Up	GO:0006338	chromatin remodeling	1/147	330/28943	0.815475271	0.821368778	0.62722588	Sox9	1
GO_BP	Up	GO:0140694	non-membrane-bounded organelle assembly	1/147	379/28943	0.856665164	0.861218434	0.657656468	D7Ertd443e	1
GO_BP	Up	GO:0022613	ribonucleoprotein complex biogenesis	1/147	418/28943	0.882806822	0.885481994	0.67618497	Celf5	1
GO_BP	Down	GO:0055001	muscle cell development	23/314	229/28943	9.08E-16	1.17E-12	1.07E-12	Actn2/Agt/Alpk2/Cacna2d2/Casq2/Csrp3/Hamp/Isl1/Lmod3/Lrrc10/Mybpc3/Myh6/Myo18b/Myom2/Myoz2/Mypn/P2rx2/Synpo2l/Tbx18/Tcap/Tmem182/Tnnt2/Ttn	23
GO_BP	Down	GO:0003012	muscle system process	30/314	432/28943	9.22E-16	1.17E-12	1.07E-12	Actn2/Adra2b/Agt/Casq2/Cmya5/Csrp3/Hamp/Hrc/Kcna5/Kcnj5/Lep/Lmod3/Mlip/Mybpc3/Myh6/Myl4/Myom2/Myoz2/Nppa/P2rx2/Scn10a/Scn4b/Sln/Smpd3/Srl/Tbx20/Tcap/Tnnt2/Trim63/Ttn	30
GO_BP	Down	GO:0045214	sarcomere organization	12/314	49/28943	1.39E-13	8.85E-11	8.04E-11	Actn2/Casq2/Csrp3/Mybpc3/Myh6/Myom2/Myoz2/Mypn/Synpo2l/Tcap/Tnnt2/Ttn	12
GO_BP	Down	GO:0060047	heart contraction	20/314	242/28943	2.77E-12	8.83E-10	8.03E-10	Agt/Cacna2d2/Casq2/Csrp3/Hrc/Isl1/Kcna5/Kcnj5/Mybpc3/Myh6/Myl4/Myl7/Nppa/Scn10a/Scn4b/Tbx18/Tcap/Tnnt2/Trdn/Ttn	20
GO_BP	Down	GO:0008016	regulation of heart contraction	16/314	199/28943	6.56E-10	1.52E-07	1.38E-07	Agt/Cacna2d2/Casq2/Csrp3/Hrc/Isl1/Kcna5/Kcnj5/Mybpc3/Myh6/Myl4/Nppa/Scn10a/Scn4b/Tbx18/Tnnt2	16
GO_BP	Down	GO:0048738	cardiac muscle tissue development	18/314	271/28943	1.23E-09	2.18E-07	1.98E-07	Actn2/Agt/Alpk2/Csrp3/Hamp/Isl1/Lrrc10/Mybpc3/Myh6/Myl7/Myo18b/Tbx18/Tbx20/Tcap/Tdgf1/Tnnt2/Ttn/Xirp2	18
GO_BP	Down	GO:0060537	muscle tissue development	24/314	494/28943	1.23E-09	2.18E-07	1.98E-07	Actn2/Agt/Alpk2/Arntl/Csrp3/Cyp26b1/Hamp/Isl1/Lmod3/Lrrc10/Mybpc3/Myh6/Myl7/Myo18b/Myoz2/P2rx2/Smyd1/Tbx18/Tbx20/Tcap/Tdgf1/Tnnt2/Ttn/Xirp2	24
GO_BP	Down	GO:0010927	cellular component assembly involved in morphogenesis	13/314	126/28943	1.28E-09	2.18E-07	1.98E-07	Actn2/Casq2/Csrp3/Lmod3/Mybpc3/Myh6/Myom2/Myoz2/Mypn/Synpo2l/Tcap/Tnnt2/Ttn	13
GO_BP	Down	GO:0055013	cardiac muscle cell development	12/314	104/28943	1.53E-09	2.44E-07	2.21E-07	Actn2/Agt/Alpk2/Csrp3/Hamp/Isl1/Lrrc10/Myh6/Myo18b/Tbx18/Tcap/Ttn	12
GO_BP	Down	GO:0055006	cardiac cell development	12/314	110/28943	2.94E-09	4.16E-07	3.78E-07	Actn2/Agt/Alpk2/Csrp3/Hamp/Isl1/Lrrc10/Myh6/Myo18b/Tbx18/Tcap/Ttn	12
GO_BP	Down	GO:0031032	actomyosin structure organization	14/314	215/28943	1.11E-07	1.24E-05	1.12E-05	Actn2/Casq2/Csrp3/Lmod3/Mybpc3/Myh6/Myo18b/Myom2/Myoz2/Mypn/Synpo2l/Tcap/Tnnt2/Ttn	14
GO_BP	Down	GO:0071805	potassium ion transmembrane transport	13/314	207/28943	4.81E-07	4.38E-05	3.98E-05	Actn2/Casq2/Kcna5/Kcng2/Kcnj13/Kcnj3/Kcnj5/Kcnq3/Kcnt1/Lrrc26/Lrrc52/Nppa/Rgs7	13
GO_BP	Down	GO:0007517	muscle organ development	17/314	371/28943	7.61E-07	6.68E-05	6.07E-05	Arntl/Csrp3/Cyp26b1/Isl1/Ky/Lmod3/Mybpc3/Myh6/Myoz2/P2rx2/Smyd1/Tbx20/Tcap/Tmem182/Tnnt2/Ttn/Xirp2	17
GO_BP	Down	GO:0090257	regulation of muscle system process	14/314	258/28943	1.02E-06	8.35E-05	7.59E-05	Adra2b/Agt/Casq2/Cmya5/Hamp/Hrc/Mlip/Nppa/Scn10a/Sln/Srl/Tnnt2/Trim63/Ttn	14
GO_BP	Down	GO:0055008	cardiac muscle tissue morphogenesis	8/314	72/28943	1.15E-06	9.16E-05	8.32E-05	Isl1/Mybpc3/Myh6/Tbx20/Tcap/Tnnt2/Ttn/Xirp2	8
GO_BP	Down	GO:0006813	potassium ion transport	13/314	244/28943	3.03E-06	0.000226851	0.000206177	Actn2/Casq2/Kcna5/Kcng2/Kcnj13/Kcnj3/Kcnj5/Kcnq3/Kcnt1/Lrrc26/Lrrc52/Nppa/Rgs7	13
GO_BP	Down	GO:0070296	sarcoplasmic reticulum calcium ion transport	5/314	32/28943	2.31E-05	0.001468379	0.001334559	Casq2/Dhrs7c/Hrc/Sln/Trdn	5
GO_BP	Down	GO:0010959	regulation of metal ion transport	16/314	458/28943	4.68E-05	0.002908845	0.002643749	Actn2/Agt/Casq2/Dhrs7c/Drd4/Grin1/Hamp/Hrc/Kcna5/Lrrc26/Lrrc52/Nppa/Rgs7/Scn4b/Sln/Trdn	16
GO_BP	Down	GO:1904062	regulation of cation transmembrane transport	15/314	414/28943	5.36E-05	0.003249508	0.002953366	Actn2/Agt/Casq2/Dhrs7c/Drd4/Grin1/Hamp/Hrc/Lrrc26/Lrrc52/Nppa/Rgs7/Scn4b/Sln/Trdn	15
GO_BP	Down	GO:0042391	regulation of membrane potential	16/314	469/28943	6.19E-05	0.003667626	0.003333379	Actn2/Agt/Casq2/Drd4/Grin1/Kcna5/Kcnj5/Kcnq3/Nppa/P2rx2/Rgs7/Scn10a/Scn4b/Slc17a7/Tbx18/Trdn	16
GO_BP	Down	GO:0003228	atrial cardiac muscle tissue development	4/314	21/28943	7.03E-05	0.004071398	0.003700354	Isl1/Myh6/Tbx18/Tnnt2	4
GO_BP	Down	GO:0035637	multicellular organismal signaling	9/314	163/28943	7.71E-05	0.004275761	0.003886092	Agt/Hrc/Isl1/Kcna5/Kcnj5/P2rx2/Scn10a/Scn4b/Tbx18	9
GO_BP	Down	GO:0140694	non-membrane-bounded organelle assembly	14/314	379/28943	7.72E-05	0.004275761	0.003886092	Actn2/Casq2/Csrp3/Fitm1/Lmod3/Mybpc3/Myh6/Myom2/Myoz2/Mypn/Synpo2l/Tcap/Tnnt2/Ttn	14
GO_BP	Down	GO:0010880	regulation of release of sequestered calcium ion into cytosol by sarcoplasmic reticulum	4/314	23/28943	0.000102256	0.005428103	0.004933416	Casq2/Dhrs7c/Hrc/Trdn	4
GO_BP	Down	GO:0010830	regulation of myotube differentiation	5/314	44/28943	0.000111763	0.005811699	0.005282053	Bhlha15/Csrp3/Cyp26b1/Lmod3/Smyd1	5
GO_BP	Down	GO:0086009	membrane repolarization	5/314	45/28943	0.000124625	0.006350909	0.005772123	Casq2/Kcna5/Kcnj5/Nppa/Scn4b	5
GO_BP	Down	GO:0051775	response to redox state	3/314	10/28943	0.000143437	0.007036582	0.006395307	Arntl/Npas2/Smpd3	3
GO_BP	Down	GO:0043268	positive regulation of potassium ion transport	5/314	52/28943	0.000249188	0.010884035	0.009892125	Actn2/Lrrc26/Lrrc52/Nppa/Rgs7	5
GO_BP	Down	GO:0043266	regulation of potassium ion transport	7/314	114/28943	0.000252721	0.010884035	0.009892125	Actn2/Casq2/Kcna5/Lrrc26/Lrrc52/Nppa/Rgs7	7
GO_BP	Down	GO:0003208	cardiac ventricle morphogenesis	6/314	82/28943	0.000272508	0.011199188	0.010178556	Hand2os1/Isl1/Mybpc3/Myh6/Tbx20/Tnnt2	6
GO_BP	Down	GO:0042542	response to hydrogen peroxide	7/314	122/28943	0.000382252	0.014984261	0.013618679	Cryaa/Fabp1/Gja3/Gpr37/Mb/Rnf112/Smpd3	7
GO_BP	Down	GO:0046622	positive regulation of organ growth	5/314	62/28943	0.000568019	0.019043574	0.017308049	Agt/Cacna2d2/Hamp/Rag2/Tbx20	5
GO_BP	Down	GO:0007512	adult heart development	3/314	16/28943	0.000637801	0.020571094	0.018696359	Myh6/Tcap/Ttn	3
GO_BP	Down	GO:0042048	olfactory behavior	3/314	16/28943	0.000637801	0.020571094	0.018696359	Atp6v1b1/Drd4/Grin1	3
GO_BP	Down	GO:0035265	organ growth	9/314	218/28943	0.000667057	0.021126743	0.019201369	Agt/Cacna2d2/Hamp/Lep/Myh6/Rag2/Smpd3/Tbx20/Ttn	9
GO_BP	Down	GO:0070252	actin-mediated cell contraction	6/314	97/28943	0.000671612	0.021126743	0.019201369	Casq2/Kcna5/Kcnj5/Myh6/Scn4b/Tnnt2	6
GO_BP	Down	GO:0032409	regulation of transporter activity	11/314	317/28943	0.000749379	0.023005035	0.020908485	Actn2/Casq2/Drd4/Hamp/Hrc/Lrrc26/Lrrc52/Nppa/Scn4b/Sln/Trdn	11
GO_BP	Down	GO:0019432	triglyceride biosynthetic process	4/314	40/28943	0.000912945	0.0264804	0.024067124	Mfsd2a/Mogat1/Pnpla3/Thrsp	4
GO_BP	Down	GO:1904478	regulation of intestinal absorption	3/314	19/28943	0.001077344	0.028895508	0.026262132	Hamp/Isx/Lep	3
GO_BP	Down	GO:0019216	regulation of lipid metabolic process	12/314	388/28943	0.001186363	0.031163434	0.028323373	Agt/Alk/Eef1a2/Fabp1/Hcar1/Isx/Lep/Mfsd2a/Sec14l2/Smpd3/Thrsp/Ttc39d	12
GO_BP	Down	GO:0070050	neuron cellular homeostasis	4/314	43/28943	0.001201784	0.031246382	0.028398761	Calb2/Grin1/P2rx2/Slc17a7	4
GO_BP	Down	GO:0007190	activation of adenylate cyclase activity	3/314	20/28943	0.001257334	0.031408689	0.028546276	Ghrhr/Rxfp1/Rxfp2	3
GO_BP	Down	GO:0050892	intestinal absorption	4/314	44/28943	0.001310786	0.032426045	0.029470916	Fabp1/Hamp/Isx/Lep	4
GO_BP	Down	GO:0035994	response to muscle stretch	3/314	21/28943	0.001455172	0.034652122	0.031494121	Csrp3/Tcap/Ttn	3
GO_BP	Down	GO:0006814	sodium ion transport	9/314	250/28943	0.001733739	0.040528143	0.036834634	Atp6v1b1/Drd4/Gm5134/Nppa/Scn10a/Scn4b/Slc13a2/Slc17a7/Slc5a12	9
GO_BP	Down	GO:0051481	negative regulation of cytosolic calcium ion concentration	3/314	24/28943	0.002161896	0.048747893	0.044305281	Hrc/Kcna5/Smpd3	3
GO_BP	Down	GO:0010466	negative regulation of peptidase activity	9/314	262/28943	0.002379891	0.052294862	0.047529	Agt/Cryaa/Eppin/Fabp1/Rag1/Serpina6/Serpinb7/Wfdc6b/Wfdc8	9
GO_BP	Down	GO:0015849	organic acid transport	10/314	322/28943	0.002893618	0.059942581	0.054479748	Agt/Drd4/Fabp1/Lep/Mfsd2a/Mip/Rbp7/Slc13a2/Slc17a7/Sstr4	10
GO_BP	Down	GO:0055074	calcium ion homeostasis	10/314	324/28943	0.003023879	0.061149548	0.055576719	Atp6v1b1/Calb2/Calcb/Casq2/Csrp3/Dhrs7c/Grin1/Hrc/P2rx2/Trdn	10
GO_BP	Down	GO:0014829	vascular associated smooth muscle contraction	3/314	27/28943	0.003050205	0.061196239	0.055619155	Adra2b/Agt/Smpd3	3
GO_BP	Down	GO:0070588	calcium ion transmembrane transport	10/314	325/28943	0.003090741	0.061525068	0.055918016	Bhlha15/Cacna2d2/Casq2/Dhrs7c/Drd4/Grin1/Hrc/Nppa/Sln/Trdn	10
GO_BP	Down	GO:0032410	negative regulation of transporter activity	5/314	94/28943	0.003638296	0.068669462	0.06241131	Actn2/Casq2/Drd4/Hamp/Sln	5
GO_BP	Down	GO:0007188	adenylate cyclase-modulating G protein-coupled receptor signaling pathway	8/314	231/28943	0.003894794	0.072970104	0.066320015	Adra2b/Calcb/Drd4/Ghrhr/Gpr37/Rxfp1/Rxfp2/Sstr4	8
GO_BP	Down	GO:0007586	digestion	6/314	138/28943	0.004041216	0.074616069	0.067815977	Fabp1/Hamp/Isx/Lep/Pbld1/Pgc	6
GO_BP	Down	GO:0045762	positive regulation of adenylate cyclase activity	3/314	30/28943	0.004133568	0.075230938	0.068374809	Ghrhr/Rxfp1/Rxfp2	3
GO_BP	Down	GO:1900078	positive regulation of cellular response to insulin stimulus	3/314	30/28943	0.004133568	0.075230938	0.068374809	Agt/C1qtnf9/Lep	3
GO_BP	Down	GO:0015908	fatty acid transport	5/314	98/28943	0.004346724	0.078549309	0.071390763	Drd4/Fabp1/Mfsd2a/Rbp7/Sstr4	5
GO_BP	Down	GO:0060249	anatomical structure homeostasis	10/314	346/28943	0.004788963	0.08411124	0.076445811	Calb2/Csrp3/Cytl1/Grin1/Hamp/Mfsd2a/P2rx2/Pbld1/Slc17a7/Slc28a3	10
GO_BP	Down	GO:0032411	positive regulation of transporter activity	6/314	143/28943	0.004803395	0.08411124	0.076445811	Actn2/Drd4/Lrrc26/Lrrc52/Nppa/Trdn	6
GO_BP	Down	GO:0031424	keratinization	4/314	63/28943	0.004897701	0.08411124	0.076445811	Cyp26b1/Gprc5d/Krt4/Krt78	4
GO_BP	Down	GO:0007567	parturition	2/314	10/28943	0.004984614	0.08411124	0.076445811	Arntl/Rxfp1	2
GO_BP	Down	GO:0010496	intercellular transport	2/314	10/28943	0.004984614	0.08411124	0.076445811	Gja3/Mip	2
GO_BP	Down	GO:0030049	muscle filament sliding	2/314	10/28943	0.004984614	0.08411124	0.076445811	Myh6/Tnnt2	2
GO_BP	Down	GO:0001523	retinoid metabolic process	4/314	69/28943	0.006758006	0.104285302	0.09478132	Cyp1a1/Cyp26b1/Isx/Sdr9c7	4
GO_BP	Down	GO:0051346	negative regulation of hydrolase activity	10/314	366/28943	0.007017969	0.106144732	0.096471293	Agt/Cmya5/Cryaa/Eppin/Fabp1/Rag1/Serpina6/Serpinb7/Wfdc6b/Wfdc8	10
GO_BP	Down	GO:0001542	ovulation from ovarian follicle	2/314	12/28943	0.007206844	0.106144732	0.096471293	Agt/Lep	2
GO_BP	Down	GO:0010649	regulation of cell communication by electrical coupling	2/314	12/28943	0.007206844	0.106144732	0.096471293	Casq2/Hrc	2
GO_BP	Down	GO:0043462	regulation of ATP-dependent activity	4/314	72/28943	0.007842064	0.111628929	0.10145569	Myh6/Myl4/Sln/Tnnt2	4
GO_BP	Down	GO:0007601	visual perception	6/314	161/28943	0.008434242	0.115225575	0.104724558	Cryaa/Gja3/Gpr179/Mip/Prcd/Rlbp1	6
GO_BP	Down	GO:0002329	pre-B cell differentiation	2/314	13/28943	0.008456508	0.115225575	0.104724558	Rag1/Rag2	2
GO_BP	Down	GO:0030104	water homeostasis	4/314	75/28943	0.009034501	0.120523087	0.109539284	Atp6v1b1/Cyp26b1/Ghrhr/Pnpla1	4
GO_BP	Down	GO:0030212	hyaluronan metabolic process	3/314	40/28943	0.009289672	0.122117134	0.110988059	Hyal5/Hyal6/Smpd3	3
GO_BP	Down	GO:0045927	positive regulation of growth	9/314	324/28943	0.009297772	0.122117134	0.110988059	Agt/Cacna2d2/Cryaa/Ghrhr/Hamp/Lep/Mfsd2a/Rag2/Tbx20	9
GO_BP	Down	GO:2000822	regulation of behavioral fear response	2/314	14/28943	0.00979571	0.125424473	0.113993985	Npas2/Rag1	2
GO_BP	Down	GO:0022600	digestive system process	5/314	121/28943	0.010416258	0.130741995	0.118826898	Fabp1/Hamp/Isx/Lep/Pbld1	5
GO_BP	Down	GO:0035296	regulation of tube diameter	6/314	173/28943	0.011747816	0.141195447	0.12832768	Adra2b/Agt/Kcna5/Lep/Nppa/Smpd3	6
GO_BP	Down	GO:0016042	lipid catabolic process	9/314	338/28943	0.012010961	0.143592577	0.130506349	Alk/Cyp26b1/Fabp1/Hcar1/Lep/Mfsd2a/Pnpla1/Pnpla3/Smpd3	9
GO_BP	Down	GO:0070885	negative regulation of calcineurin-NFAT signaling cascade	2/314	16/28943	0.012734456	0.146820785	0.133440356	Cmya5/Myoz2	2
GO_BP	Down	GO:0106057	negative regulation of calcineurin-mediated signaling	2/314	16/28943	0.012734456	0.146820785	0.133440356	Cmya5/Myoz2	2
GO_BP	Down	GO:2000288	positive regulation of myoblast proliferation	2/314	16/28943	0.012734456	0.146820785	0.133440356	Kcna5/Tbx18	2
GO_BP	Down	GO:0003018	vascular process in circulatory system	7/314	235/28943	0.014650207	0.165171361	0.150118564	Adra2b/Agt/Kcna5/Lep/Mfsd2a/Nppa/Smpd3	7
GO_BP	Down	GO:0045761	regulation of adenylate cyclase activity	3/314	48/28943	0.015264573	0.170588298	0.155041831	Ghrhr/Rxfp1/Rxfp2	3
GO_BP	Down	GO:0008202	steroid metabolic process	9/314	354/28943	0.015790979	0.175045101	0.159092465	Agt/Cyp1a1/Cyp26b1/Hsd17b2/Lep/Sdr9c7/Sec14l2/Serpina6/Ttc39d	9
GO_BP	Down	GO:0042445	hormone metabolic process	7/314	239/28943	0.015928778	0.175045101	0.159092465	Agt/Cyp1a1/Cyp26b1/Ghrhr/Hsd17b2/Lep/Sdr9c7	7
GO_BP	Down	GO:0010644	cell communication by electrical coupling	2/314	18/28943	0.016006871	0.175045101	0.159092465	Casq2/Hrc	2
GO_BP	Down	GO:0070314	G1 to G0 transition	2/314	18/28943	0.016006871	0.175045101	0.159092465	Rnf112/Smpd3	2
GO_BP	Down	GO:0030214	hyaluronan catabolic process	2/314	19/28943	0.017763286	0.189375957	0.172117287	Hyal5/Hyal6	2
GO_BP	Down	GO:0032309	icosanoid secretion	3/314	51/28943	0.017949086	0.190559465	0.173192937	Drd4/Lep/Sstr4	3
GO_BP	Down	GO:0070301	cellular response to hydrogen peroxide	4/314	93/28943	0.01867094	0.197400642	0.179410647	Fabp1/Gpr37/Rnf112/Smpd3	4
GO_BP	Down	GO:0033151	V(D)J recombination	2/314	20/28943	0.019597281	0.205489187	0.186762047	Rag1/Rag2	2
GO_BP	Down	GO:0010883	regulation of lipid storage	3/314	54/28943	0.020879269	0.217144402	0.19735507	Fitm1/Lep/Ttc39d	3
GO_BP	Down	GO:0001976	nervous system process involved in regulation of systemic arterial blood pressure	2/314	21/28943	0.021506977	0.220966843	0.200829156	Agt/P2rx2	2
GO_BP	Down	GO:0006071	glycerol metabolic process	2/314	21/28943	0.021506977	0.220966843	0.200829156	Lep/Mogat1	2
GO_BP	Down	GO:0006911	phagocytosis, engulfment	6/314	201/28943	0.022842348	0.231881684	0.210749279	Ighv1-15/Ighv1-72/Ighv10-1/Ighv12-3/Ighv9-4/Timd4	6
GO_BP	Down	GO:0001662	behavioral fear response	3/314	56/28943	0.022969645	0.232248634	0.211082788	Drd4/Npas2/Rag1	3
GO_BP	Down	GO:0001975	response to amphetamine	2/314	22/28943	0.023490526	0.234195897	0.212852588	Drd4/Grin1	2
GO_BP	Down	GO:0052547	regulation of peptidase activity	10/314	445/28943	0.024301181	0.239997711	0.218125656	Agt/Cryaa/Eppin/Fabp1/Grin1/Rag1/Serpina6/Serpinb7/Wfdc6b/Wfdc8	10
GO_BP	Down	GO:0007140	male meiotic nuclear division	3/314	58/28943	0.025169593	0.242878715	0.220744102	Cyp26b1/Dmrtc2/Mov10l1	3
GO_BP	Down	GO:0044058	regulation of digestive system process	3/314	58/28943	0.025169593	0.242878715	0.220744102	Hamp/Isx/Lep	3
GO_BP	Down	GO:0030728	ovulation	2/314	23/28943	0.025546113	0.242878715	0.220744102	Agt/Lep	2
GO_BP	Down	GO:0031998	regulation of fatty acid beta-oxidation	2/314	23/28943	0.025546113	0.242878715	0.220744102	Fabp1/Mfsd2a	2
GO_BP	Down	GO:0042053	regulation of dopamine metabolic process	2/314	23/28943	0.025546113	0.242878715	0.220744102	Drd4/Gpr37	2
GO_BP	Down	GO:0045056	transcytosis	2/314	23/28943	0.025546113	0.242878715	0.220744102	Mfsd2a/Rab17	2
GO_BP	Down	GO:0007528	neuromuscular junction development	3/314	59/28943	0.026310612	0.248294224	0.225666072	Cacna2d2/Ky/P2rx2	3
GO_BP	Down	GO:0099024	plasma membrane invagination	6/314	210/28943	0.027536641	0.253626369	0.230512274	Ighv1-15/Ighv1-72/Ighv10-1/Ighv12-3/Ighv9-4/Timd4	6
GO_BP	Down	GO:0014850	response to muscle activity	2/314	24/28943	0.027671951	0.253626369	0.230512274	Agt/Srl	2
GO_BP	Down	GO:0140115	export across plasma membrane	3/314	61/28943	0.028674563	0.260938519	0.237158036	Hamp/Kcna5/Nppa	3
GO_BP	Down	GO:0003323	type B pancreatic cell development	2/314	25/28943	0.029866284	0.265430512	0.241240654	Arntl/Bhlha15	2
GO_BP	Down	GO:0042596	fear response	3/314	62/28943	0.029897393	0.265430512	0.241240654	Drd4/Npas2/Rag1	3
GO_BP	Down	GO:0050982	detection of mechanical stimulus	3/314	62/28943	0.029897393	0.265430512	0.241240654	Csrp3/Tcap/Ttn	3
GO_BP	Down	GO:1990776	response to angiotensin	2/314	26/28943	0.032127386	0.281069054	0.255453986	Actn2/Agt	2
GO_BP	Down	GO:0009755	hormone-mediated signaling pathway	5/314	163/28943	0.032887325	0.285023481	0.259048029	Arntl/Ghrhr/Isl1/Rxfp1/Rxfp2	5
GO_BP	Down	GO:0010876	lipid localization	10/314	470/28943	0.033502873	0.288396353	0.262113515	Agt/Drd4/Fabp1/Fitm1/Lep/Mfsd2a/Mip/Rbp7/Sstr4/Ttc39d	10
GO_BP	Down	GO:0042753	positive regulation of circadian rhythm	2/314	27/28943	0.034453561	0.292625578	0.265957313	Arntl/Ghrhr	2
GO_BP	Down	GO:0006958	complement activation, classical pathway	5/314	167/28943	0.035930773	0.303030592	0.275414072	Ighv1-15/Ighv1-72/Ighv10-1/Ighv12-3/Ighv9-4	5
GO_BP	Down	GO:0050891	multicellular organismal water homeostasis	3/314	67/28943	0.036417266	0.305234192	0.277416848	Atp6v1b1/Cyp26b1/Pnpla1	3
GO_BP	Down	GO:0030178	negative regulation of Wnt signaling pathway	5/314	168/28943	0.03671785	0.306744529	0.278789542	Alpk2/Isl1/Nppa/Tbx18/Tpbgl	5
GO_BP	Down	GO:0042573	retinoic acid metabolic process	2/314	28/28943	0.036843139	0.306785355	0.278826647	Cyp1a1/Cyp26b1	2
GO_BP	Down	GO:0046395	carboxylic acid catabolic process	6/314	226/28943	0.037372485	0.309172377	0.280996129	Cyp26b1/Fabp1/Gldc/Lep/Mfsd2a/Otc	6
GO_BP	Down	GO:0034104	negative regulation of tissue remodeling	2/314	29/28943	0.039294481	0.31386313	0.285259392	Agt/Hamp	2
GO_BP	Down	GO:0035812	renal sodium excretion	2/314	29/28943	0.039294481	0.31386313	0.285259392	Agt/Atp6v1b1	2
GO_BP	Down	GO:0051450	myoblast proliferation	2/314	29/28943	0.039294481	0.31386313	0.285259392	Kcna5/Tbx18	2
GO_BP	Down	GO:0035282	segmentation	4/314	118/28943	0.039891923	0.315666524	0.286898435	Tbx18/Tcap/Tdgf1/Ttn	4
GO_BP	Down	GO:0008340	determination of adult lifespan	2/314	30/28943	0.041805975	0.32616161	0.296437057	Ghrhr/Lep	2
GO_BP	Down	GO:0008306	associative learning	4/314	120/28943	0.042005195	0.32616161	0.296437057	Agt/Drd4/Grin1/Rag1	4
GO_BP	Down	GO:0055117	regulation of cardiac muscle contraction	3/314	71/28943	0.042114274	0.32616161	0.296437057	Casq2/Nppa/Scn10a	3
GO_BP	Down	GO:0070979	protein K11-linked ubiquitination	2/314	31/28943	0.044376036	0.338533353	0.307681309	Ube2d2b/Ube2u	2
GO_BP	Down	GO:0045109	intermediate filament organization	3/314	74/28943	0.046662606	0.351213831	0.319206158	Krt14/Krt4/Krt78	3
GO_BP	Down	GO:0034389	lipid droplet organization	2/314	32/28943	0.047003107	0.351213831	0.319206158	Fitm1/Pnpla3	2
GO_BP	Down	GO:1904752	regulation of vascular associated smooth muscle cell migration	2/314	32/28943	0.047003107	0.351213831	0.319206158	Agt/Drd4	2
GO_BP	Down	GO:0050853	B cell receptor signaling pathway	5/314	182/28943	0.048852661	0.361850527	0.328873486	Ighv1-15/Ighv1-72/Ighv10-1/Ighv12-3/Ighv9-4	5
GO_BP	Down	GO:1904706	negative regulation of vascular associated smooth muscle cell proliferation	2/314	33/28943	0.049685657	0.36462574	0.331395781	Agt/Drd4	2
GO_BP	Down	GO:0048511	rhythmic process	7/314	306/28943	0.050352637	0.367617534	0.33411492	Agt/Arntl/Drd4/Ghrhr/Grin1/Lep/Npas2	7
GO_BP	Down	GO:0001756	somitogenesis	3/314	77/28943	0.051442757	0.372375409	0.338439188	Tbx18/Tcap/Ttn	3
GO_BP	Down	GO:0002090	regulation of receptor internalization	3/314	77/28943	0.051442757	0.372375409	0.338439188	Drd4/Hamp/Necab2	3
GO_BP	Down	GO:2000379	positive regulation of reactive oxygen species metabolic process	3/314	78/28943	0.053086894	0.376783858	0.342445876	Agt/Grin1/Lep	3
GO_BP	Down	GO:0007631	feeding behavior	4/314	130/28943	0.053502829	0.378681131	0.344170242	Agt/Grin1/Lep/Ppy	4
GO_BP	Down	GO:0035025	positive regulation of Rho protein signal transduction	2/314	35/28943	0.055211201	0.38647841	0.35125692	Gpr20/Synpo2l	2
GO_BP	Down	GO:0030534	adult behavior	5/314	189/28943	0.055708351	0.388890077	0.353448802	Alk/Atp6v1b1/Drd4/Grin1/Lep	5
GO_BP	Down	GO:0048169	regulation of long-term neuronal synaptic plasticity	2/314	36/28943	0.058051265	0.403037121	0.366306563	Agt/Grin1	2
GO_BP	Down	GO:0016540	protein autoprocessing	2/314	37/28943	0.060940944	0.410787104	0.373350256	Hjv/Myrfl	2
GO_BP	Down	GO:0046329	negative regulation of JNK cascade	2/314	37/28943	0.060940944	0.410787104	0.373350256	Klhl31/Nppa	2
GO_BP	Down	GO:1904738	vascular associated smooth muscle cell migration	2/314	37/28943	0.060940944	0.410787104	0.373350256	Agt/Drd4	2
GO_BP	Down	GO:0050773	regulation of dendrite development	4/314	137/28943	0.062466806	0.419492971	0.381262719	Alk/Grin1/Mfsd2a/Rab17	4
GO_BP	Down	GO:0007212	dopamine receptor signaling pathway	2/314	38/28943	0.063878835	0.419492971	0.381262719	Alk/Drd4	2
GO_BP	Down	GO:0042745	circadian sleep/wake cycle	2/314	38/28943	0.063878835	0.419492971	0.381262719	Ghrhr/Npas2	2
GO_BP	Down	GO:0006775	fat-soluble vitamin metabolic process	2/314	39/28943	0.066863561	0.425472814	0.386697591	Cyp26b1/Isx	2
GO_BP	Down	GO:0021983	pituitary gland development	2/314	39/28943	0.066863561	0.425472814	0.386697591	Ghrhr/Isl1	2
GO_BP	Down	GO:0097254	renal tubular secretion	2/314	39/28943	0.066863561	0.425472814	0.386697591	Agt/Atp6v1b1	2
GO_BP	Down	GO:0051384	response to glucocorticoid	3/314	86/28943	0.067127186	0.425472814	0.386697591	Ghrhr/Sstr4/Trim63	3
GO_BP	Down	GO:0097009	energy homeostasis	3/314	86/28943	0.067127186	0.425472814	0.386697591	Alk/C1qtnf9/Mfsd2a	3
GO_BP	Down	GO:0021522	spinal cord motor neuron differentiation	2/314	40/28943	0.069893765	0.436493418	0.396713839	Isl1/Tbx20	2
GO_BP	Down	GO:0042398	cellular modified amino acid biosynthetic process	2/314	40/28943	0.069893765	0.436493418	0.396713839	Ckm/Ckmt2	2
GO_BP	Down	GO:0007626	locomotory behavior	6/314	266/28943	0.070865028	0.438332635	0.39838544	Alk/Drd4/Gpr37/Grin1/Npas2/Slurp1	6
GO_BP	Down	GO:0032890	regulation of organic acid transport	3/314	88/28943	0.070876392	0.438332635	0.39838544	Agt/Lep/Sstr4	3
GO_BP	Down	GO:0044706	multi-multicellular organism process	5/314	204/28943	0.072171665	0.441621773	0.401374825	Adra2b/Arntl/Hyal5/Nppa/Rxfp1	5
GO_BP	Down	GO:0001709	cell fate determination	2/314	41/28943	0.072968119	0.441621773	0.401374825	Cyp26b1/Isl1	2
GO_BP	Down	GO:0042572	retinol metabolic process	2/314	41/28943	0.072968119	0.441621773	0.401374825	Cyp1a1/Sdr9c7	2
GO_BP	Down	GO:0048520	positive regulation of behavior	2/314	41/28943	0.072968119	0.441621773	0.401374825	Ghrhr/Npas2	2
GO_BP	Down	GO:0090181	regulation of cholesterol metabolic process	2/314	41/28943	0.072968119	0.441621773	0.401374825	Sec14l2/Ttc39d	2
GO_BP	Down	GO:2000463	positive regulation of excitatory postsynaptic potential	2/314	41/28943	0.072968119	0.441621773	0.401374825	Drd4/Grin1	2
GO_BP	Down	GO:0032526	response to retinoic acid	3/314	91/28943	0.076672607	0.455388818	0.413887218	Cyp26b1/Hsd17b2/Meiosin	3
GO_BP	Down	GO:0006979	response to oxidative stress	8/314	407/28943	0.077250448	0.45775382	0.416036687	Arntl/Cryaa/Fabp1/Gja3/Gpr37/Mb/Rnf112/Smpd3	8
GO_BP	Down	GO:0002021	response to dietary excess	2/314	43/28943	0.079244064	0.460990585	0.418978471	Lep/Pnpla3	2
GO_BP	Down	GO:0032735	positive regulation of interleukin-12 production	2/314	43/28943	0.079244064	0.460990585	0.418978471	Isl1/Lep	2
GO_BP	Down	GO:0032781	positive regulation of ATP-dependent activity	2/314	43/28943	0.079244064	0.460990585	0.418978471	Myl4/Tnnt2	2
GO_BP	Down	GO:0032924	activin receptor signaling pathway	2/314	43/28943	0.079244064	0.460990585	0.418978471	Hjv/Tdgf1	2
GO_BP	Down	GO:0085029	extracellular matrix assembly	2/314	44/28943	0.082443111	0.470187061	0.427336832	Agt/Smpd3	2
GO_BP	Down	GO:0045103	intermediate filament-based process	3/314	94/28943	0.082670253	0.470187061	0.427336832	Krt14/Krt4/Krt78	3
GO_BP	Down	GO:0061053	somite development	3/314	96/28943	0.086777458	0.481718873	0.437817699	Tbx18/Tcap/Ttn	3
GO_BP	Down	GO:1901879	regulation of protein depolymerization	3/314	96/28943	0.086777458	0.481718873	0.437817699	Actn2/Lmod3/Trim54	3
GO_BP	Down	GO:0044282	small molecule catabolic process	7/314	350/28943	0.088246709	0.487446935	0.443023736	Cyp1a1/Cyp26b1/Fabp1/Gldc/Lep/Mfsd2a/Otc	7
GO_BP	Down	GO:0001570	vasculogenesis	3/314	97/28943	0.088862971	0.487446935	0.443023736	Myo18b/Tbx20/Tdgf1	3
GO_BP	Down	GO:0071300	cellular response to retinoic acid	2/314	46/28943	0.088957153	0.487446935	0.443023736	Cyp26b1/Meiosin	2
GO_BP	Down	GO:1903115	regulation of actin filament-based movement	2/314	46/28943	0.088957153	0.487446935	0.443023736	Casq2/Tnnt2	2
GO_BP	Down	GO:0042417	dopamine metabolic process	2/314	47/28943	0.092269735	0.495078006	0.449959355	Drd4/Gpr37	2
GO_BP	Down	GO:1900087	positive regulation of G1/S transition of mitotic cell cycle	2/314	47/28943	0.092269735	0.495078006	0.449959355	Cyp1a1/Kcna5	2
GO_BP	Down	GO:0019226	transmission of nerve impulse	3/314	99/28943	0.093096593	0.495078006	0.449959355	Agt/P2rx2/Scn10a	3
GO_BP	Down	GO:0021700	developmental maturation	7/314	355/28943	0.093358704	0.495078006	0.449959355	Bhlha15/Ghrhr/Grin1/Lep/Ropn1l/Rxfp2/Slc17a7	7
GO_BP	Down	GO:0050871	positive regulation of B cell activation	5/314	222/28943	0.095058863	0.495078006	0.449959355	Ighv1-15/Ighv1-72/Ighv10-1/Ighv12-3/Ighv9-4	5
GO_BP	Down	GO:0048741	skeletal muscle fiber development	2/314	48/28943	0.095617786	0.495078006	0.449959355	Lmod3/P2rx2	2
GO_BP	Down	GO:0032147	activation of protein kinase activity	3/314	101/28943	0.097412016	0.495078006	0.449959355	Adra2b/Agt/Lep	3
GO_BP	Down	GO:0030072	peptide hormone secretion	6/314	291/28943	0.09841077	0.495078006	0.449959355	Agt/Arntl/Ghrhr/Isl1/Lep/Smpd3	6
GO_BP	Down	GO:0010718	positive regulation of epithelial to mesenchymal transition	2/314	49/28943	0.099000151	0.495078006	0.449959355	Isl1/Tbx20	2
GO_BP	Down	GO:0000050	urea cycle	1/314	10/28943	0.103358302	0.495078006	0.449959355	Otc	1
GO_BP	Down	GO:0002784	regulation of antimicrobial peptide production	1/314	10/28943	0.103358302	0.495078006	0.449959355	Pgc	1
GO_BP	Down	GO:0003330	regulation of extracellular matrix constituent secretion	1/314	10/28943	0.103358302	0.495078006	0.449959355	Agt	1
GO_BP	Down	GO:0006591	ornithine metabolic process	1/314	10/28943	0.103358302	0.495078006	0.449959355	Otc	1
GO_BP	Down	GO:0010873	positive regulation of cholesterol esterification	1/314	10/28943	0.103358302	0.495078006	0.449959355	Agt	1
GO_BP	Down	GO:0014908	myotube differentiation involved in skeletal muscle regeneration	1/314	10/28943	0.103358302	0.495078006	0.449959355	Tmem182	1
GO_BP	Down	GO:0015671	oxygen transport	1/314	10/28943	0.103358302	0.495078006	0.449959355	Mb	1
GO_BP	Down	GO:0015858	nucleoside transport	1/314	10/28943	0.103358302	0.495078006	0.449959355	Slc28a3	1
GO_BP	Down	GO:0048280	vesicle fusion with Golgi apparatus	1/314	10/28943	0.103358302	0.495078006	0.449959355	Yipf7	1
GO_BP	Down	GO:0071600	otic vesicle morphogenesis	1/314	10/28943	0.103358302	0.495078006	0.449959355	Tcap	1
GO_BP	Down	GO:0098700	neurotransmitter loading into synaptic vesicle	1/314	10/28943	0.103358302	0.495078006	0.449959355	Slc17a7	1
GO_BP	Down	GO:0150172	regulation of phosphatidylcholine metabolic process	1/314	10/28943	0.103358302	0.495078006	0.449959355	Mfsd2a	1
GO_BP	Down	GO:1900147	regulation of Schwann cell migration	1/314	10/28943	0.103358302	0.495078006	0.449959355	Grin1	1
GO_BP	Down	GO:1901724	positive regulation of cell proliferation involved in kidney development	1/314	10/28943	0.103358302	0.495078006	0.449959355	Serpinb7	1
GO_BP	Down	GO:1903596	regulation of gap junction assembly	1/314	10/28943	0.103358302	0.495078006	0.449959355	Agt	1
GO_BP	Down	GO:2000646	positive regulation of receptor catabolic process	1/314	10/28943	0.103358302	0.495078006	0.449959355	Hamp	1
GO_BP	Down	GO:0022602	ovulation cycle process	2/314	51/28943	0.105863315	0.495078006	0.449959355	Agt/Lep	2
GO_BP	Down	GO:0062012	regulation of small molecule metabolic process	7/314	368/28943	0.107405624	0.495078006	0.449959355	Agt/Fabp1/Isx/Lep/Mfsd2a/Sec14l2/Ttc39d	7
GO_BP	Down	GO:0033674	positive regulation of kinase activity	8/314	440/28943	0.108037852	0.495078006	0.449959355	Adra2b/Agt/Alk/C1qtnf9/Drd4/Eef1a2/Lep/Tdgf1	8
GO_BP	Down	GO:0002790	peptide secretion	6/314	299/28943	0.108272988	0.495078006	0.449959355	Agt/Arntl/Ghrhr/Isl1/Lep/Smpd3	6
GO_BP	Down	GO:0071695	anatomical structure maturation	6/314	299/28943	0.108272988	0.495078006	0.449959355	Bhlha15/Ghrhr/Grin1/Lep/Ropn1l/Rxfp2	6
GO_BP	Down	GO:0007588	excretion	2/314	52/28943	0.109341909	0.495078006	0.449959355	Agt/Atp6v1b1	2
GO_BP	Down	GO:0008037	cell recognition	6/314	302/28943	0.112098201	0.495078006	0.449959355	Ighv1-15/Ighv1-72/Ighv10-1/Ighv12-3/Ighv9-4/Mypn	6
GO_BP	Down	GO:0061448	connective tissue development	6/314	302/28943	0.112098201	0.495078006	0.449959355	Cytl1/Lep/Osr2/Rxfp1/Serpinb7/Smpd3	6
GO_BP	Down	GO:0006694	steroid biosynthetic process	4/314	169/28943	0.11253006	0.495078006	0.449959355	Cyp1a1/Hsd17b2/Lep/Sec14l2	4
GO_BP	Down	GO:0002016	regulation of blood volume by renin-angiotensin	1/314	11/28943	0.113089249	0.495078006	0.449959355	Agt	1
GO_BP	Down	GO:0002349	histamine production involved in inflammatory response	1/314	11/28943	0.113089249	0.495078006	0.449959355	Nppa	1
GO_BP	Down	GO:0002441	histamine secretion involved in inflammatory response	1/314	11/28943	0.113089249	0.495078006	0.449959355	Nppa	1
GO_BP	Down	GO:0002553	histamine secretion by mast cell	1/314	11/28943	0.113089249	0.495078006	0.449959355	Nppa	1
GO_BP	Down	GO:0003266	regulation of secondary heart field cardioblast proliferation	1/314	11/28943	0.113089249	0.495078006	0.449959355	Isl1	1
GO_BP	Down	GO:0009133	nucleoside diphosphate biosynthetic process	1/314	11/28943	0.113089249	0.495078006	0.449959355	Entpd8	1
GO_BP	Down	GO:0019627	urea metabolic process	1/314	11/28943	0.113089249	0.495078006	0.449959355	Otc	1
GO_BP	Down	GO:0021559	trigeminal nerve development	1/314	11/28943	0.113089249	0.495078006	0.449959355	Isl1	1
GO_BP	Down	GO:0030300	regulation of intestinal cholesterol absorption	1/314	11/28943	0.113089249	0.495078006	0.449959355	Lep	1
GO_BP	Down	GO:0032908	regulation of transforming growth factor beta1 production	1/314	11/28943	0.113089249	0.495078006	0.449959355	Serpinb7	1
GO_BP	Down	GO:0036135	Schwann cell migration	1/314	11/28943	0.113089249	0.495078006	0.449959355	Grin1	1
GO_BP	Down	GO:0043353	enucleate erythrocyte differentiation	1/314	11/28943	0.113089249	0.495078006	0.449959355	Mb	1
GO_BP	Down	GO:0045542	positive regulation of cholesterol biosynthetic process	1/314	11/28943	0.113089249	0.495078006	0.449959355	Sec14l2	1
GO_BP	Down	GO:0060405	regulation of penile erection	1/314	11/28943	0.113089249	0.495078006	0.449959355	Drd4	1
GO_BP	Down	GO:0071415	cellular response to purine-containing compound	1/314	11/28943	0.113089249	0.495078006	0.449959355	Casq2	1
GO_BP	Down	GO:0071941	nitrogen cycle metabolic process	1/314	11/28943	0.113089249	0.495078006	0.449959355	Otc	1
GO_BP	Down	GO:2000009	negative regulation of protein localization to cell surface	1/314	11/28943	0.113089249	0.495078006	0.449959355	Actn2	1
GO_BP	Down	GO:0030100	regulation of endocytosis	5/314	236/28943	0.115117031	0.495078006	0.449959355	Drd4/Hamp/Necab2/Rab17/Slc17a7	5
GO_BP	Down	GO:0046879	hormone secretion	7/314	375/28943	0.115413947	0.495078006	0.449959355	Agt/Arntl/Ghrhr/Isl1/Lep/Nppa/Smpd3	7
GO_BP	Down	GO:0006304	DNA modification	3/314	109/28943	0.115451033	0.495078006	0.449959355	Dntt/H19/Mov10l1	3
GO_BP	Down	GO:0060349	bone morphogenesis	3/314	109/28943	0.115451033	0.495078006	0.449959355	Cyp26b1/Osr2/Smpd3	3
GO_BP	Down	GO:0007617	mating behavior	2/314	54/28943	0.11638776	0.495078006	0.449959355	Drd4/Grin1	2
GO_BP	Down	GO:0046883	regulation of hormone secretion	6/314	308/28943	0.119952186	0.495078006	0.449959355	Agt/Arntl/Ghrhr/Isl1/Lep/Nppa	6
GO_BP	Down	GO:0019228	neuronal action potential	2/314	55/28943	0.11995293	0.495078006	0.449959355	P2rx2/Scn10a	2
GO_BP	Down	GO:0042531	positive regulation of tyrosine phosphorylation of STAT protein	2/314	55/28943	0.11995293	0.495078006	0.449959355	Isl1/Lep	2
GO_BP	Down	GO:0055081	anion homeostasis	2/314	55/28943	0.11995293	0.495078006	0.449959355	Atp6v1b1/Otc	2
GO_BP	Down	GO:0002778	antibacterial peptide production	1/314	12/28943	0.122714922	0.495078006	0.449959355	Pgc	1
GO_BP	Down	GO:0003264	regulation of cardioblast proliferation	1/314	12/28943	0.122714922	0.495078006	0.449959355	Isl1	1
GO_BP	Down	GO:0003306	Wnt signaling pathway involved in heart development	1/314	12/28943	0.122714922	0.495078006	0.449959355	Alpk2	1
GO_BP	Down	GO:0006182	cGMP biosynthetic process	1/314	12/28943	0.122714922	0.495078006	0.449959355	Nppa	1
GO_BP	Down	GO:0007183	SMAD protein complex assembly	1/314	12/28943	0.122714922	0.495078006	0.449959355	Tbx20	1
GO_BP	Down	GO:0007341	penetration of zona pellucida	1/314	12/28943	0.122714922	0.495078006	0.449959355	Hyal5	1
GO_BP	Down	GO:0009404	toxin metabolic process	1/314	12/28943	0.122714922	0.495078006	0.449959355	Cyp1a1	1
GO_BP	Down	GO:0016188	synaptic vesicle maturation	1/314	12/28943	0.122714922	0.495078006	0.449959355	Slc17a7	1
GO_BP	Down	GO:0043587	tongue morphogenesis	1/314	12/28943	0.122714922	0.495078006	0.449959355	Cyp26b1	1
GO_BP	Down	GO:0048312	intracellular distribution of mitochondria	1/314	12/28943	0.122714922	0.495078006	0.449959355	Bhlha15	1
GO_BP	Down	GO:0048845	venous blood vessel morphogenesis	1/314	12/28943	0.122714922	0.495078006	0.449959355	Tbx20	1
GO_BP	Down	GO:0051574	positive regulation of histone H3-K9 methylation	1/314	12/28943	0.122714922	0.495078006	0.449959355	Dmrtc2	1
GO_BP	Down	GO:0060124	positive regulation of growth hormone secretion	1/314	12/28943	0.122714922	0.495078006	0.449959355	Ghrhr	1
GO_BP	Down	GO:0060856	establishment of blood-brain barrier	1/314	12/28943	0.122714922	0.495078006	0.449959355	Mfsd2a	1
GO_BP	Down	GO:0070244	negative regulation of thymocyte apoptotic process	1/314	12/28943	0.122714922	0.495078006	0.449959355	Rag1	1
GO_BP	Down	GO:0072124	regulation of glomerular mesangial cell proliferation	1/314	12/28943	0.122714922	0.495078006	0.449959355	Serpinb7	1
GO_BP	Down	GO:0072531	pyrimidine-containing compound transmembrane transport	1/314	12/28943	0.122714922	0.495078006	0.449959355	Slc28a3	1
GO_BP	Down	GO:0140042	lipid droplet formation	1/314	12/28943	0.122714922	0.495078006	0.449959355	Fitm1	1
GO_BP	Down	GO:0140052	cellular response to oxidised low-density lipoprotein particle stimulus	1/314	12/28943	0.122714922	0.495078006	0.449959355	Smpd3	1
GO_BP	Down	GO:2000303	regulation of ceramide biosynthetic process	1/314	12/28943	0.122714922	0.495078006	0.449959355	Smpd3	1
GO_BP	Down	GO:0021517	ventral spinal cord development	2/314	56/28943	0.123544903	0.495078006	0.449959355	Isl1/Tbx20	2
GO_BP	Down	GO:0030834	regulation of actin filament depolymerization	2/314	56/28943	0.123544903	0.495078006	0.449959355	Actn2/Lmod3	2
GO_BP	Down	GO:0009914	hormone transport	7/314	383/28943	0.124938358	0.495078006	0.449959355	Agt/Arntl/Ghrhr/Isl1/Lep/Nppa/Smpd3	7
GO_BP	Down	GO:1901985	positive regulation of protein acetylation	2/314	57/28943	0.127162684	0.495078006	0.449959355	Arntl/Isl1	2
GO_BP	Down	GO:0006805	xenobiotic metabolic process	3/314	114/28943	0.127314791	0.495078006	0.449959355	Cyp1a1/Cyp26b1/Grin1	3
GO_BP	Down	GO:0002759	regulation of antimicrobial humoral response	1/314	13/28943	0.132236456	0.495078006	0.449959355	Pgc	1
GO_BP	Down	GO:0009084	glutamine family amino acid biosynthetic process	1/314	13/28943	0.132236456	0.495078006	0.449959355	Otc	1
GO_BP	Down	GO:0010872	regulation of cholesterol esterification	1/314	13/28943	0.132236456	0.495078006	0.449959355	Agt	1
GO_BP	Down	GO:0030836	positive regulation of actin filament depolymerization	1/314	13/28943	0.132236456	0.495078006	0.449959355	Actn2	1
GO_BP	Down	GO:0032650	regulation of interleukin-1 alpha production	1/314	13/28943	0.132236456	0.495078006	0.449959355	Isl1	1
GO_BP	Down	GO:0032725	positive regulation of granulocyte macrophage colony-stimulating factor production	1/314	13/28943	0.132236456	0.495078006	0.449959355	Isl1	1
GO_BP	Down	GO:0032817	regulation of natural killer cell proliferation	1/314	13/28943	0.132236456	0.495078006	0.449959355	Lep	1
GO_BP	Down	GO:0032905	transforming growth factor beta1 production	1/314	13/28943	0.132236456	0.495078006	0.449959355	Serpinb7	1
GO_BP	Down	GO:0033085	negative regulation of T cell differentiation in thymus	1/314	13/28943	0.132236456	0.495078006	0.449959355	Rag2	1
GO_BP	Down	GO:0034756	regulation of iron ion transport	1/314	13/28943	0.132236456	0.495078006	0.449959355	Hamp	1
GO_BP	Down	GO:0045938	positive regulation of circadian sleep/wake cycle, sleep	1/314	13/28943	0.132236456	0.495078006	0.449959355	Ghrhr	1
GO_BP	Down	GO:0048742	regulation of skeletal muscle fiber development	1/314	13/28943	0.132236456	0.495078006	0.449959355	Lmod3	1
GO_BP	Down	GO:0048935	peripheral nervous system neuron development	1/314	13/28943	0.132236456	0.495078006	0.449959355	Isl1	1
GO_BP	Down	GO:0060179	male mating behavior	1/314	13/28943	0.132236456	0.495078006	0.449959355	Grin1	1
GO_BP	Down	GO:0060272	embryonic skeletal joint morphogenesis	1/314	13/28943	0.132236456	0.495078006	0.449959355	Osr2	1
GO_BP	Down	GO:0060586	multicellular organismal iron ion homeostasis	1/314	13/28943	0.132236456	0.495078006	0.449959355	Hamp	1
GO_BP	Down	GO:0070091	glucagon secretion	1/314	13/28943	0.132236456	0.495078006	0.449959355	Lep	1
GO_BP	Down	GO:0070092	regulation of glucagon secretion	1/314	13/28943	0.132236456	0.495078006	0.449959355	Lep	1
GO_BP	Down	GO:0072110	glomerular mesangial cell proliferation	1/314	13/28943	0.132236456	0.495078006	0.449959355	Serpinb7	1
GO_BP	Down	GO:1902950	regulation of dendritic spine maintenance	1/314	13/28943	0.132236456	0.495078006	0.449959355	Grin1	1
GO_BP	Down	GO:1903977	positive regulation of glial cell migration	1/314	13/28943	0.132236456	0.495078006	0.449959355	Grin1	1
GO_BP	Down	GO:1904729	regulation of intestinal lipid absorption	1/314	13/28943	0.132236456	0.495078006	0.449959355	Lep	1
GO_BP	Down	GO:2000489	regulation of hepatic stellate cell activation	1/314	13/28943	0.132236456	0.495078006	0.449959355	Lep	1
GO_BP	Down	GO:2000562	negative regulation of CD4-positive, alpha-beta T cell proliferation	1/314	13/28943	0.132236456	0.495078006	0.449959355	Lgals7	1
GO_BP	Down	GO:1902808	positive regulation of cell cycle G1/S phase transition	2/314	59/28943	0.134471775	0.495078006	0.449959355	Cyp1a1/Kcna5	2
GO_BP	Down	GO:1903350	response to dopamine	2/314	59/28943	0.134471775	0.495078006	0.449959355	Alk/Drd4	2
GO_BP	Down	GO:2001238	positive regulation of extrinsic apoptotic signaling pathway	2/314	59/28943	0.134471775	0.495078006	0.449959355	Agt/Zswim2	2
GO_BP	Down	GO:0051251	positive regulation of lymphocyte activation	8/314	465/28943	0.135253646	0.495078006	0.449959355	Ighv1-15/Ighv1-72/Ighv10-1/Ighv12-3/Ighv9-4/Lep/Mir326/Rag1	8
GO_BP	Down	GO:0015833	peptide transport	6/314	320/28943	0.136451422	0.495078006	0.449959355	Agt/Arntl/Ghrhr/Isl1/Lep/Smpd3	6
GO_BP	Down	GO:0098657	import into cell	5/314	250/28943	0.137016967	0.495078006	0.449959355	Agt/Kcnj13/Kcnj3/Kcnj5/Smpd3	5
GO_BP	Down	GO:0090596	sensory organ morphogenesis	6/314	321/28943	0.13787262	0.495078006	0.449959355	Cryaa/Cyp26b1/Mfsd2a/Osr2/Tbx18/Tcap	6
GO_BP	Down	GO:0001767	establishment of lymphocyte polarity	1/314	14/28943	0.141654975	0.495078006	0.449959355	Cyp26b1	1
GO_BP	Down	GO:0001768	establishment of T cell polarity	1/314	14/28943	0.141654975	0.495078006	0.449959355	Cyp26b1	1
GO_BP	Down	GO:0002775	antimicrobial peptide production	1/314	14/28943	0.141654975	0.495078006	0.449959355	Pgc	1
GO_BP	Down	GO:0003096	renal sodium ion transport	1/314	14/28943	0.141654975	0.495078006	0.449959355	Atp6v1b1	1
GO_BP	Down	GO:0032099	negative regulation of appetite	1/314	14/28943	0.141654975	0.495078006	0.449959355	Lep	1
GO_BP	Down	GO:0032610	interleukin-1 alpha production	1/314	14/28943	0.141654975	0.495078006	0.449959355	Isl1	1
GO_BP	Down	GO:0036065	fucosylation	1/314	14/28943	0.141654975	0.495078006	0.449959355	Sec1	1
GO_BP	Down	GO:0042363	fat-soluble vitamin catabolic process	1/314	14/28943	0.141654975	0.495078006	0.449959355	Cyp26b1	1
GO_BP	Down	GO:0042983	amyloid precursor protein biosynthetic process	1/314	14/28943	0.141654975	0.495078006	0.449959355	Necab2	1
GO_BP	Down	GO:0042984	regulation of amyloid precursor protein biosynthetic process	1/314	14/28943	0.141654975	0.495078006	0.449959355	Necab2	1
GO_BP	Down	GO:0043508	negative regulation of JUN kinase activity	1/314	14/28943	0.141654975	0.495078006	0.449959355	Nppa	1
GO_BP	Down	GO:0045188	regulation of circadian sleep/wake cycle, non-REM sleep	1/314	14/28943	0.141654975	0.495078006	0.449959355	Ghrhr	1
GO_BP	Down	GO:0045792	negative regulation of cell size	1/314	14/28943	0.141654975	0.495078006	0.449959355	C1qtnf9	1
GO_BP	Down	GO:0060346	bone trabecula formation	1/314	14/28943	0.141654975	0.495078006	0.449959355	Chad	1
GO_BP	Down	GO:0070278	extracellular matrix constituent secretion	1/314	14/28943	0.141654975	0.495078006	0.449959355	Agt	1
GO_BP	Down	GO:0072530	purine-containing compound transmembrane transport	1/314	14/28943	0.141654975	0.495078006	0.449959355	Slc28a3	1
GO_BP	Down	GO:0090153	regulation of sphingolipid biosynthetic process	1/314	14/28943	0.141654975	0.495078006	0.449959355	Smpd3	1
GO_BP	Down	GO:0090158	endoplasmic reticulum membrane organization	1/314	14/28943	0.141654975	0.495078006	0.449959355	Trdn	1
GO_BP	Down	GO:1900112	regulation of histone H3-K9 trimethylation	1/314	14/28943	0.141654975	0.495078006	0.449959355	Dmrtc2	1
GO_BP	Down	GO:1901201	regulation of extracellular matrix assembly	1/314	14/28943	0.141654975	0.495078006	0.449959355	Agt	1
GO_BP	Down	GO:2000644	regulation of receptor catabolic process	1/314	14/28943	0.141654975	0.495078006	0.449959355	Hamp	1
GO_BP	Down	GO:0043407	negative regulation of MAP kinase activity	2/314	61/28943	0.141872593	0.495078006	0.449959355	Agt/Nppa	2
GO_BP	Down	GO:0002062	chondrocyte differentiation	3/314	120/28943	0.142094561	0.495078006	0.449959355	Cytl1/Osr2/Smpd3	3
GO_BP	Down	GO:0050873	brown fat cell differentiation	2/314	62/28943	0.1456051	0.495078006	0.449959355	Lep/Mb	2
GO_BP	Down	GO:0051785	positive regulation of nuclear division	2/314	62/28943	0.1456051	0.495078006	0.449959355	Meiosin/Smpd3	2
GO_BP	Down	GO:0045580	regulation of T cell differentiation	4/314	188/28943	0.148539117	0.495078006	0.449959355	Cyp26b1/Mir326/Rag1/Rag2	4
GO_BP	Down	GO:0006584	catecholamine metabolic process	2/314	63/28943	0.149357812	0.495078006	0.449959355	Drd4/Gpr37	2
GO_BP	Down	GO:0009712	catechol-containing compound metabolic process	2/314	63/28943	0.149357812	0.495078006	0.449959355	Drd4/Gpr37	2
GO_BP	Down	GO:0042698	ovulation cycle	2/314	63/28943	0.149357812	0.495078006	0.449959355	Agt/Lep	2
GO_BP	Down	GO:1903409	reactive oxygen species biosynthetic process	2/314	63/28943	0.149357812	0.495078006	0.449959355	Cyp1a1/Grin1	2
GO_BP	Down	GO:0009134	nucleoside diphosphate catabolic process	1/314	15/28943	0.15097159	0.495078006	0.449959355	Entpd8	1
GO_BP	Down	GO:0009698	phenylpropanoid metabolic process	1/314	15/28943	0.15097159	0.495078006	0.449959355	Cyp1a1	1
GO_BP	Down	GO:0009804	coumarin metabolic process	1/314	15/28943	0.15097159	0.495078006	0.449959355	Cyp1a1	1
GO_BP	Down	GO:0030213	hyaluronan biosynthetic process	1/314	15/28943	0.15097159	0.495078006	0.449959355	Smpd3	1
GO_BP	Down	GO:0032026	response to magnesium ion	1/314	15/28943	0.15097159	0.495078006	0.449959355	Smpd3	1
GO_BP	Down	GO:0032096	negative regulation of response to food	1/314	15/28943	0.15097159	0.495078006	0.449959355	Lep	1
GO_BP	Down	GO:0032105	negative regulation of response to extracellular stimulus	1/314	15/28943	0.15097159	0.495078006	0.449959355	Lep	1
GO_BP	Down	GO:0032108	negative regulation of response to nutrient levels	1/314	15/28943	0.15097159	0.495078006	0.449959355	Lep	1
GO_BP	Down	GO:0035630	bone mineralization involved in bone maturation	1/314	15/28943	0.15097159	0.495078006	0.449959355	Lep	1
GO_BP	Down	GO:0035733	hepatic stellate cell activation	1/314	15/28943	0.15097159	0.495078006	0.449959355	Lep	1
GO_BP	Down	GO:0035815	positive regulation of renal sodium excretion	1/314	15/28943	0.15097159	0.495078006	0.449959355	Agt	1
GO_BP	Down	GO:0035845	photoreceptor cell outer segment organization	1/314	15/28943	0.15097159	0.495078006	0.449959355	Mfsd2a	1
GO_BP	Down	GO:0042976	activation of Janus kinase activity	1/314	15/28943	0.15097159	0.495078006	0.449959355	Agt	1
GO_BP	Down	GO:0051290	protein heterotetramerization	1/314	15/28943	0.15097159	0.495078006	0.449959355	Grin1	1
GO_BP	Down	GO:0061029	eyelid development in camera-type eye	1/314	15/28943	0.15097159	0.495078006	0.449959355	Osr2	1
GO_BP	Down	GO:0070071	proton-transporting two-sector ATPase complex assembly	1/314	15/28943	0.15097159	0.495078006	0.449959355	Atp6v1b1	1
GO_BP	Down	GO:0070141	response to UV-A	1/314	15/28943	0.15097159	0.495078006	0.449959355	Cryaa	1
GO_BP	Down	GO:0070365	hepatocyte differentiation	1/314	15/28943	0.15097159	0.495078006	0.449959355	Foxa3	1
GO_BP	Down	GO:0071599	otic vesicle development	1/314	15/28943	0.15097159	0.495078006	0.449959355	Tcap	1
GO_BP	Down	GO:0097475	motor neuron migration	1/314	15/28943	0.15097159	0.495078006	0.449959355	Tbx20	1
GO_BP	Down	GO:1900426	positive regulation of defense response to bacterium	1/314	15/28943	0.15097159	0.495078006	0.449959355	Pgc	1
GO_BP	Down	GO:1903543	positive regulation of exosomal secretion	1/314	15/28943	0.15097159	0.495078006	0.449959355	Smpd3	1
GO_BP	Down	GO:0050680	negative regulation of epithelial cell proliferation	4/314	190/28943	0.152563805	0.498375098	0.452955967	Gkn3/Isl1/Krt4/Slurp1	4
GO_BP	Down	GO:0051261	protein depolymerization	3/314	126/28943	0.157412691	0.50265701	0.45684765	Actn2/Lmod3/Trim54	3
GO_BP	Down	GO:0051321	meiotic cell cycle	6/314	336/28943	0.160003307	0.50265701	0.45684765	3830403N18Rik/Ccna1/Cyp26b1/Dmrtc2/Meiosin/Mov10l1	6
GO_BP	Down	GO:0009308	amine metabolic process	3/314	127/28943	0.160014022	0.50265701	0.45684765	Cyp1a1/Drd4/Gpr37	3
GO_BP	Down	GO:0031987	locomotion involved in locomotory behavior	1/314	16/28943	0.160187399	0.50265701	0.45684765	Gpr37	1
GO_BP	Down	GO:0032402	melanosome transport	1/314	16/28943	0.160187399	0.50265701	0.45684765	Rab17	1
GO_BP	Down	GO:0042416	dopamine biosynthetic process	1/314	16/28943	0.160187399	0.50265701	0.45684765	Gpr37	1
GO_BP	Down	GO:0072498	embryonic skeletal joint development	1/314	16/28943	0.160187399	0.50265701	0.45684765	Osr2	1
GO_BP	Down	GO:0090494	dopamine uptake	1/314	16/28943	0.160187399	0.50265701	0.45684765	Smpd3	1
GO_BP	Down	GO:2000648	positive regulation of stem cell proliferation	2/314	66/28943	0.160728528	0.503115835	0.45726466	Osr2/Tbx18	2
GO_BP	Down	GO:0032387	negative regulation of intracellular transport	2/314	67/28943	0.16455349	0.503954779	0.458027148	Cryaa/Hrc	2
GO_BP	Down	GO:0003014	renal system process	3/314	129/28943	0.165255711	0.503954779	0.458027148	Agt/Atp6v1b1/Tmem63c	3
GO_BP	Down	GO:0043405	regulation of MAP kinase activity	4/314	198/28943	0.169063555	0.503954779	0.458027148	Agt/Drd4/Nppa/Tdgf1	4
GO_BP	Down	GO:0098739	import across plasma membrane	4/314	198/28943	0.169063555	0.503954779	0.458027148	Agt/Kcnj13/Kcnj3/Kcnj5	4
GO_BP	Down	GO:0001787	natural killer cell proliferation	1/314	17/28943	0.169303489	0.503954779	0.458027148	Lep	1
GO_BP	Down	GO:0001821	histamine secretion	1/314	17/28943	0.169303489	0.503954779	0.458027148	Nppa	1
GO_BP	Down	GO:0008272	sulfate transport	1/314	17/28943	0.169303489	0.503954779	0.458027148	Slc26a10	1
GO_BP	Down	GO:0046068	cGMP metabolic process	1/314	17/28943	0.169303489	0.503954779	0.458027148	Nppa	1
GO_BP	Down	GO:0048143	astrocyte activation	1/314	17/28943	0.169303489	0.503954779	0.458027148	Agt	1
GO_BP	Down	GO:0051014	actin filament severing	1/314	17/28943	0.169303489	0.503954779	0.458027148	Csrp3	1
GO_BP	Down	GO:0051386	regulation of neurotrophin TRK receptor signaling pathway	1/314	17/28943	0.169303489	0.503954779	0.458027148	Agt	1
GO_BP	Down	GO:2000318	positive regulation of T-helper 17 type immune response	1/314	17/28943	0.169303489	0.503954779	0.458027148	Mir326	1
GO_BP	Down	GO:0051047	positive regulation of secretion	7/314	420/28943	0.173835331	0.508549399	0.46220304	Agt/Ghrhr/Isl1/Nppa/Smpd3/Sstr4/Ttn	7
GO_BP	Down	GO:0002440	production of molecular mediator of immune response	7/314	422/28943	0.176689505	0.508549399	0.46220304	Igkv1-122/Igkv4-50/Igkv4-80/Igkv6-13/Igkv9-123/Pgc/Trim55	7
GO_BP	Down	GO:0010470	regulation of gastrulation	1/314	18/28943	0.178320938	0.508549399	0.46220304	Osr2	1
GO_BP	Down	GO:0035633	maintenance of blood-brain barrier	1/314	18/28943	0.178320938	0.508549399	0.46220304	Mfsd2a	1
GO_BP	Down	GO:0044406	adhesion of symbiont to host	1/314	18/28943	0.178320938	0.508549399	0.46220304	Gbp2b	1
GO_BP	Down	GO:0060712	spongiotrophoblast layer development	1/314	18/28943	0.178320938	0.508549399	0.46220304	Gjb5	1
GO_BP	Down	GO:0061430	bone trabecula morphogenesis	1/314	18/28943	0.178320938	0.508549399	0.46220304	Chad	1
GO_BP	Down	GO:2000319	regulation of T-helper 17 cell differentiation	1/314	18/28943	0.178320938	0.508549399	0.46220304	Mir326	1
GO_BP	Down	GO:0006959	humoral immune response	7/314	425/28943	0.181008255	0.508549399	0.46220304	Hamp/Ighv1-15/Ighv1-72/Ighv10-1/Ighv12-3/Ighv9-4/Pgc	7
GO_BP	Down	GO:0032922	circadian regulation of gene expression	2/314	72/28943	0.183902648	0.508549399	0.46220304	Arntl/Npas2	2
GO_BP	Down	GO:0009582	detection of abiotic stimulus	3/314	136/28943	0.183983893	0.508549399	0.46220304	Csrp3/Tcap/Ttn	3
GO_BP	Down	GO:0009581	detection of external stimulus	3/314	137/28943	0.186704424	0.508549399	0.46220304	Csrp3/Tcap/Ttn	3
GO_BP	Down	GO:0042303	molting cycle	3/314	137/28943	0.186704424	0.508549399	0.46220304	Arntl/Gprc5d/Krt14	3
GO_BP	Down	GO:0042633	hair cycle	3/314	137/28943	0.186704424	0.508549399	0.46220304	Arntl/Gprc5d/Krt14	3
GO_BP	Down	GO:0042886	amide transport	6/314	353/28943	0.186803367	0.508549399	0.46220304	Agt/Arntl/Ghrhr/Isl1/Lep/Smpd3	6
GO_BP	Down	GO:0006833	water transport	1/314	19/28943	0.187240807	0.508549399	0.46220304	Mip	1
GO_BP	Down	GO:0007289	spermatid nucleus differentiation	1/314	19/28943	0.187240807	0.508549399	0.46220304	Dmrtc2	1
GO_BP	Down	GO:0014061	regulation of norepinephrine secretion	1/314	19/28943	0.187240807	0.508549399	0.46220304	Agt	1
GO_BP	Down	GO:0045836	positive regulation of meiotic nuclear division	1/314	19/28943	0.187240807	0.508549399	0.46220304	Meiosin	1
GO_BP	Down	GO:0050746	regulation of lipoprotein metabolic process	1/314	19/28943	0.187240807	0.508549399	0.46220304	Lep	1
GO_BP	Down	GO:0060707	trophoblast giant cell differentiation	1/314	19/28943	0.187240807	0.508549399	0.46220304	Gjb5	1
GO_BP	Down	GO:0071514	genomic imprinting	1/314	19/28943	0.187240807	0.508549399	0.46220304	H19	1
GO_BP	Down	GO:0007605	sensory perception of sound	5/314	280/28943	0.189403475	0.510774111	0.464225004	Atp6v1b1/Mir326/P2rx2/Tbx18/Tectb	5
GO_BP	Down	GO:0031623	receptor internalization	3/314	140/28943	0.194927985	0.512907039	0.466163548	Drd4/Hamp/Necab2	3
GO_BP	Down	GO:0006334	nucleosome assembly	2/314	75/28943	0.195664392	0.512907039	0.466163548	H2bc27/H2bc7	2
GO_BP	Down	GO:1990874	vascular associated smooth muscle cell proliferation	2/314	75/28943	0.195664392	0.512907039	0.466163548	Agt/Drd4	2
GO_BP	Down	GO:0007342	fusion of sperm to egg plasma membrane involved in single fertilization	1/314	20/28943	0.196064151	0.512907039	0.466163548	Hyal5	1
GO_BP	Down	GO:0044321	response to leptin	1/314	20/28943	0.196064151	0.512907039	0.466163548	Lep	1
GO_BP	Down	GO:0050884	neuromuscular process controlling posture	1/314	20/28943	0.196064151	0.512907039	0.466163548	Slurp1	1
GO_BP	Down	GO:0052695	cellular glucuronidation	1/314	20/28943	0.196064151	0.512907039	0.466163548	Ugt1a2	1
GO_BP	Down	GO:0061744	motor behavior	1/314	20/28943	0.196064151	0.512907039	0.466163548	Mfsd2a	1
GO_BP	Down	GO:0072189	ureter development	1/314	20/28943	0.196064151	0.512907039	0.466163548	Tbx18	1
GO_BP	Down	GO:2000846	regulation of corticosteroid hormone secretion	1/314	20/28943	0.196064151	0.512907039	0.466163548	Agt	1
GO_BP	Down	GO:0006066	alcohol metabolic process	6/314	359/28943	0.196659257	0.513936191	0.46709891	Cyp1a1/Lep/Mogat1/Sdr9c7/Sec14l2/Ttc39d	6
GO_BP	Down	GO:0042113	B cell activation	7/314	440/28943	0.203247095	0.522332372	0.474729909	Ighv1-15/Ighv1-72/Ighv10-1/Ighv12-3/Ighv9-4/Rag1/Rag2	7
GO_BP	Down	GO:0048146	positive regulation of fibroblast proliferation	2/314	77/28943	0.203557048	0.522332372	0.474729909	Agt/Tdgf1	2
GO_BP	Down	GO:0032310	prostaglandin secretion	1/314	21/28943	0.204792009	0.522332372	0.474729909	Lep	1
GO_BP	Down	GO:0034755	iron ion transmembrane transport	1/314	21/28943	0.204792009	0.522332372	0.474729909	Hamp	1
GO_BP	Down	GO:0046325	negative regulation of glucose import	1/314	21/28943	0.204792009	0.522332372	0.474729909	Lep	1
GO_BP	Down	GO:0050650	chondroitin sulfate proteoglycan biosynthetic process	1/314	21/28943	0.204792009	0.522332372	0.474729909	Cytl1	1
GO_BP	Down	GO:0008544	epidermis development	6/314	367/28943	0.210095057	0.523588182	0.475871271	Cyp26b1/Gprc5d/Krt14/Krt4/Krt78/Pnpla1	6
GO_BP	Down	GO:0031290	retinal ganglion cell axon guidance	1/314	22/28943	0.213425413	0.523588182	0.475871271	Isl1	1
GO_BP	Down	GO:0034377	plasma lipoprotein particle assembly	1/314	22/28943	0.213425413	0.523588182	0.475871271	Mfsd2a	1
GO_BP	Down	GO:0034587	piRNA metabolic process	1/314	22/28943	0.213425413	0.523588182	0.475871271	Mov10l1	1
GO_BP	Down	GO:0051602	response to electrical stimulus	1/314	22/28943	0.213425413	0.523588182	0.475871271	Trim63	1
GO_BP	Down	GO:0097734	extracellular exosome biogenesis	1/314	22/28943	0.213425413	0.523588182	0.475871271	Smpd3	1
GO_BP	Down	GO:0150104	transport across blood-brain barrier	1/314	22/28943	0.213425413	0.523588182	0.475871271	Mfsd2a	1
GO_BP	Down	GO:0120161	regulation of cold-induced thermogenesis	3/314	147/28943	0.214445428	0.525391298	0.477510061	Arntl/Lep/Sln	3
GO_BP	Down	GO:0001666	response to hypoxia	4/314	219/28943	0.215041574	0.526345754	0.478377534	Cryaa/Fabp1/Mb/P2rx2	4
GO_BP	Down	GO:0032456	endocytic recycling	2/314	80/28943	0.215459838	0.526358263	0.478388903	Actn2/Rab17	2
GO_BP	Down	GO:0002385	mucosal immune response	2/314	81/28943	0.219441883	0.532877082	0.484313633	Ear1/Rab17	2
GO_BP	Down	GO:0045123	cellular extravasation	2/314	81/28943	0.219441883	0.532877082	0.484313633	Lep/Trim55	2
GO_BP	Down	GO:0010666	positive regulation of cardiac muscle cell apoptotic process	1/314	23/28943	0.221965381	0.533051642	0.484472284	Agt	1
GO_BP	Down	GO:0045026	plasma membrane fusion	1/314	23/28943	0.221965381	0.533051642	0.484472284	Hyal5	1
GO_BP	Down	GO:0090190	positive regulation of branching involved in ureteric bud morphogenesis	1/314	23/28943	0.221965381	0.533051642	0.484472284	Agt	1
GO_BP	Down	GO:0099149	regulation of postsynaptic neurotransmitter receptor internalization	1/314	23/28943	0.221965381	0.533051642	0.484472284	Drd4	1
GO_BP	Down	GO:0031333	negative regulation of protein-containing complex assembly	3/314	151/28943	0.225779764	0.540175435	0.490946855	Isl1/Lmod3/Tbx20	3
GO_BP	Down	GO:0007035	vacuolar acidification	1/314	24/28943	0.230412922	0.541098733	0.491786008	Atp6v1b1	1
GO_BP	Down	GO:0032515	negative regulation of phosphoprotein phosphatase activity	1/314	24/28943	0.230412922	0.541098733	0.491786008	Cmya5	1
GO_BP	Down	GO:0042026	protein refolding	1/314	24/28943	0.230412922	0.541098733	0.491786008	Cryaa	1
GO_BP	Down	GO:1990403	embryonic brain development	1/314	24/28943	0.230412922	0.541098733	0.491786008	Rnf112	1
GO_BP	Down	GO:2000300	regulation of synaptic vesicle exocytosis	2/314	84/28943	0.231422773	0.542969821	0.493486576	Drd4/P2rx2	2
GO_BP	Down	GO:0050878	regulation of body fluid levels	6/314	381/28943	0.234345881	0.545146499	0.495464884	Adamts13/Adra2b/Atp6v1b1/Cyp26b1/Ghrhr/Pnpla1	6
GO_BP	Down	GO:0006809	nitric oxide biosynthetic process	2/314	85/28943	0.235426027	0.545146499	0.495464884	Agt/Smpd3	2
GO_BP	Down	GO:0007202	activation of phospholipase C activity	1/314	25/28943	0.238769032	0.545146499	0.495464884	Agt	1
GO_BP	Down	GO:0033008	positive regulation of mast cell activation involved in immune response	1/314	25/28943	0.238769032	0.545146499	0.495464884	Nppa	1
GO_BP	Down	GO:0043171	peptide catabolic process	1/314	25/28943	0.238769032	0.545146499	0.495464884	Adamts13	1
GO_BP	Down	GO:0043306	positive regulation of mast cell degranulation	1/314	25/28943	0.238769032	0.545146499	0.495464884	Nppa	1
GO_BP	Down	GO:0070242	thymocyte apoptotic process	1/314	25/28943	0.238769032	0.545146499	0.495464884	Rag1	1
GO_BP	Down	GO:0097062	dendritic spine maintenance	1/314	25/28943	0.238769032	0.545146499	0.495464884	Grin1	1
GO_BP	Down	GO:1901032	negative regulation of response to reactive oxygen species	1/314	25/28943	0.238769032	0.545146499	0.495464884	Gpr37	1
GO_BP	Down	GO:1901739	regulation of myoblast fusion	1/314	25/28943	0.238769032	0.545146499	0.495464884	Tmem182	1
GO_BP	Down	GO:0002200	somatic diversification of immune receptors	2/314	86/28943	0.239433142	0.545197182	0.495510948	Rag1/Rag2	2
GO_BP	Down	GO:0010565	regulation of cellular ketone metabolic process	3/314	156/28943	0.240104461	0.546237648	0.496456592	Agt/Fabp1/Mfsd2a	3
GO_BP	Down	GO:0018195	peptidyl-arginine modification	1/314	26/28943	0.247034698	0.550213645	0.500070238	Art1	1
GO_BP	Down	GO:0032098	regulation of appetite	1/314	26/28943	0.247034698	0.550213645	0.500070238	Lep	1
GO_BP	Down	GO:0043576	regulation of respiratory gaseous exchange	1/314	26/28943	0.247034698	0.550213645	0.500070238	Grin1	1
GO_BP	Down	GO:0051938	L-glutamate import	1/314	26/28943	0.247034698	0.550213645	0.500070238	Slc17a7	1
GO_BP	Down	GO:0065005	protein-lipid complex assembly	1/314	26/28943	0.247034698	0.550213645	0.500070238	Mfsd2a	1
GO_BP	Down	GO:0090335	regulation of brown fat cell differentiation	1/314	26/28943	0.247034698	0.550213645	0.500070238	Lep	1
GO_BP	Down	GO:0009713	catechol-containing compound biosynthetic process	1/314	27/28943	0.255210895	0.556874939	0.506124459	Gpr37	1
GO_BP	Down	GO:0035739	CD4-positive, alpha-beta T cell proliferation	1/314	27/28943	0.255210895	0.556874939	0.506124459	Lgals7	1
GO_BP	Down	GO:0051969	regulation of transmission of nerve impulse	1/314	27/28943	0.255210895	0.556874939	0.506124459	Agt	1
GO_BP	Down	GO:0060039	pericardium development	1/314	28/28943	0.26329859	0.564242899	0.512820944	Tbx20	1
GO_BP	Down	GO:0090287	regulation of cellular response to growth factor stimulus	5/314	318/28943	0.263988108	0.564296728	0.512869868	Agt/Hjv/Pbld1/Tbx20/Tdgf1	5
GO_BP	Down	GO:1990845	adaptive thermogenesis	3/314	165/28943	0.266240629	0.567078901	0.515398489	Arntl/Lep/Sln	3
GO_BP	Down	GO:2001057	reactive nitrogen species metabolic process	2/314	93/28943	0.267546035	0.567078901	0.515398489	Agt/Smpd3	2
GO_BP	Down	GO:0120254	olefinic compound metabolic process	3/314	166/28943	0.269166988	0.567078901	0.515398489	Cyp1a1/Grin1/Sdr9c7	3
GO_BP	Down	GO:0007274	neuromuscular synaptic transmission	1/314	29/28943	0.271298737	0.567078901	0.515398489	P2rx2	1
GO_BP	Down	GO:0051446	positive regulation of meiotic cell cycle	1/314	29/28943	0.271298737	0.567078901	0.515398489	Meiosin	1
GO_BP	Down	GO:0061484	hematopoietic stem cell homeostasis	1/314	29/28943	0.271298737	0.567078901	0.515398489	Foxa3	1
GO_BP	Down	GO:1901863	positive regulation of muscle tissue development	1/314	29/28943	0.271298737	0.567078901	0.515398489	Lmod3	1
GO_BP	Down	GO:1902932	positive regulation of alcohol biosynthetic process	1/314	29/28943	0.271298737	0.567078901	0.515398489	Sec14l2	1
GO_BP	Down	GO:0045664	regulation of neuron differentiation	4/314	244/28943	0.273522883	0.568119762	0.516344492	Adra2b/Alk/Isl1/Rnf112	4
GO_BP	Down	GO:0031668	cellular response to extracellular stimulus	4/314	245/28943	0.275921715	0.568119762	0.516344492	Bhlha15/Foxa3/Hamp/Mfsd2a	4
GO_BP	Down	GO:0043032	positive regulation of macrophage activation	1/314	30/28943	0.27921228	0.568119762	0.516344492	Hamp	1
GO_BP	Down	GO:0031445	regulation of heterochromatin formation	1/314	31/28943	0.287040155	0.570497905	0.518505904	H19	1
GO_BP	Down	GO:0032967	positive regulation of collagen biosynthetic process	1/314	31/28943	0.287040155	0.570497905	0.518505904	Serpinb7	1
GO_BP	Down	GO:0042634	regulation of hair cycle	1/314	31/28943	0.287040155	0.570497905	0.518505904	Arntl	1
GO_BP	Down	GO:0044062	regulation of excretion	1/314	31/28943	0.287040155	0.570497905	0.518505904	Agt	1
GO_BP	Down	GO:0060561	apoptotic process involved in morphogenesis	1/314	31/28943	0.287040155	0.570497905	0.518505904	Cryaa	1
GO_BP	Down	GO:0072539	T-helper 17 cell differentiation	1/314	31/28943	0.287040155	0.570497905	0.518505904	Mir326	1
GO_BP	Down	GO:0120261	regulation of heterochromatin organization	1/314	31/28943	0.287040155	0.570497905	0.518505904	H19	1
GO_BP	Down	GO:0006338	chromatin remodeling	5/314	330/28943	0.288851066	0.572408655	0.520242519	H19/H2bc27/H2bc7/Mhrt/Smyd1	5
GO_BP	Down	GO:0009266	response to temperature stimulus	3/314	174/28943	0.292692711	0.575487151	0.523040458	Agt/Arpp21/Cryaa	3
GO_BP	Down	GO:0050830	defense response to Gram-positive bacterium	3/314	174/28943	0.292692711	0.575487151	0.523040458	Ear1/Gbp2b/Hamp	3
GO_BP	Down	GO:0032196	transposition	1/314	32/28943	0.294783285	0.575487151	0.523040458	Pgbd5	1
GO_BP	Down	GO:0032970	regulation of actin filament-based process	6/314	416/28943	0.298235013	0.577246225	0.524639219	Actn2/Casq2/Csrp3/Lmod3/Synpo2l/Tnnt2	6
GO_BP	Down	GO:0006606	protein import into nucleus	3/314	177/28943	0.301554076	0.577246225	0.524639219	Agt/Arntl/Lep	3
GO_BP	Down	GO:0055088	lipid homeostasis	3/314	177/28943	0.301554076	0.577246225	0.524639219	Pnpla1/Pnpla3/Ttc39d	3
GO_BP	Down	GO:0050999	regulation of nitric-oxide synthase activity	1/314	33/28943	0.302442586	0.577246225	0.524639219	Lep	1
GO_BP	Down	GO:0002053	positive regulation of mesenchymal cell proliferation	1/314	34/28943	0.310018962	0.582543006	0.529453281	Tbx18	1
GO_BP	Down	GO:0010714	positive regulation of collagen metabolic process	1/314	34/28943	0.310018962	0.582543006	0.529453281	Serpinb7	1
GO_BP	Down	GO:0051170	import into nucleus	3/314	181/28943	0.313388788	0.586711706	0.53324207	Agt/Arntl/Lep	3
GO_BP	Down	GO:0046849	bone remodeling	2/314	105/28943	0.315631589	0.587100079	0.533595048	Hamp/Lep	2
GO_BP	Down	GO:0035116	embryonic hindlimb morphogenesis	1/314	35/28943	0.317513308	0.587100079	0.533595048	Osr2	1
GO_BP	Down	GO:0036075	replacement ossification	1/314	35/28943	0.317513308	0.587100079	0.533595048	Smpd3	1
GO_BP	Down	GO:0034728	nucleosome organization	2/314	106/28943	0.319614021	0.589700597	0.535958569	H2bc27/H2bc7	2
GO_BP	Down	GO:0001964	startle response	1/314	36/28943	0.324926509	0.591788954	0.537856605	Grin1	1
GO_BP	Down	GO:0007026	negative regulation of microtubule depolymerization	1/314	36/28943	0.324926509	0.591788954	0.537856605	Trim54	1
GO_BP	Down	GO:0071772	response to BMP	3/314	187/28943	0.331158579	0.593686576	0.539581289	Hjv/Smpd3/Tbx20	3
GO_BP	Down	GO:0043255	regulation of carbohydrate biosynthetic process	2/314	109/28943	0.331526513	0.593686576	0.539581289	Lep/Smpd3	2
GO_BP	Down	GO:0010923	negative regulation of phosphatase activity	1/314	37/28943	0.332259442	0.593686576	0.539581289	Cmya5	1
GO_BP	Down	GO:0033687	osteoblast proliferation	1/314	37/28943	0.332259442	0.593686576	0.539581289	Osr2	1
GO_BP	Down	GO:0071402	cellular response to lipoprotein particle stimulus	1/314	37/28943	0.332259442	0.593686576	0.539581289	Smpd3	1
GO_BP	Down	GO:0110148	biomineralization	3/314	188/28943	0.334119976	0.59646441	0.542105966	Lep/Osr2/Smpd3	3
GO_BP	Down	GO:2000243	positive regulation of reproductive process	2/314	110/28943	0.335484614	0.597354854	0.54291526	Drd4/Meiosin	2
GO_BP	Down	GO:0086004	regulation of cardiac muscle cell contraction	1/314	38/28943	0.339512972	0.599500382	0.544865257	Casq2	1
GO_BP	Down	GO:1900274	regulation of phospholipase C activity	1/314	38/28943	0.339512972	0.599500382	0.544865257	Agt	1
GO_BP	Down	GO:0009651	response to salt stress	1/314	39/28943	0.346687956	0.604069402	0.549017882	Agt	1
GO_BP	Down	GO:0030431	sleep	1/314	39/28943	0.346687956	0.604069402	0.549017882	Ghrhr	1
GO_BP	Down	GO:0042832	defense response to protozoan	1/314	39/28943	0.346687956	0.604069402	0.549017882	Gbp2b	1
GO_BP	Down	GO:0007156	homophilic cell adhesion via plasma membrane adhesion molecules	2/314	114/28943	0.351244795	0.610069351	0.554471029	Fat2/Mypn	2
GO_BP	Down	GO:0031644	regulation of nervous system process	3/314	194/28943	0.351871353	0.610321462	0.554700164	Agt/Drd4/Grin1	3
GO_BP	Down	GO:0002931	response to ischemia	1/314	40/28943	0.353785243	0.610321462	0.554700164	P2rx2	1
GO_BP	Down	GO:1905332	positive regulation of morphogenesis of an epithelium	1/314	40/28943	0.353785243	0.610321462	0.554700164	Agt	1
GO_BP	Down	GO:0043524	negative regulation of neuron apoptotic process	3/314	195/28943	0.354825544	0.611288362	0.555578946	Agt/Grin1/Isl1	3
GO_BP	Down	GO:0071827	plasma lipoprotein particle organization	1/314	41/28943	0.360805671	0.616588095	0.560395691	Mfsd2a	1
GO_BP	Down	GO:0051606	detection of stimulus	4/314	283/28943	0.368648823	0.622367841	0.565648703	Csrp3/P2rx2/Tcap/Ttn	4
GO_BP	Down	GO:0198738	cell-cell signaling by wnt	6/314	453/28943	0.368828665	0.622367841	0.565648703	Alpk2/Arntl/Isl1/Nppa/Tbx18/Tpbgl	6
GO_BP	Down	GO:0006778	porphyrin-containing compound metabolic process	1/314	43/28943	0.374619261	0.625949125	0.568903609	Cyp1a1	1
GO_BP	Down	GO:0008206	bile acid metabolic process	1/314	43/28943	0.374619261	0.625949125	0.568903609	Lep	1
GO_BP	Down	GO:0009309	amine biosynthetic process	1/314	43/28943	0.374619261	0.625949125	0.568903609	Gpr37	1
GO_BP	Down	GO:0042401	cellular biogenic amine biosynthetic process	1/314	43/28943	0.374619261	0.625949125	0.568903609	Gpr37	1
GO_BP	Down	GO:0098801	regulation of renal system process	1/314	43/28943	0.374619261	0.625949125	0.568903609	Agt	1
GO_BP	Down	GO:2000516	positive regulation of CD4-positive, alpha-beta T cell activation	1/314	43/28943	0.374619261	0.625949125	0.568903609	Mir326	1
GO_BP	Down	GO:1903037	regulation of leukocyte cell-cell adhesion	5/314	371/28943	0.376076474	0.627944205	0.570716868	Lep/Lgals7/Mir326/Rag1/Rag2	5
GO_BP	Down	GO:0006575	cellular modified amino acid metabolic process	3/314	203/28943	0.378385837	0.630341741	0.572895906	Ckm/Ckmt2/Mfsd2a	3
GO_BP	Down	GO:0045840	positive regulation of mitotic nuclear division	1/314	44/28943	0.381414055	0.633039558	0.575347859	Smpd3	1
GO_BP	Down	GO:2000772	regulation of cellular senescence	1/314	44/28943	0.381414055	0.633039558	0.575347859	Arntl	1
GO_BP	Down	GO:0051963	regulation of synapse assembly	2/314	122/28943	0.382357881	0.633039558	0.575347859	Grin1/Rab17	2
GO_BP	Down	GO:0001569	branching involved in blood vessel morphogenesis	1/314	45/28943	0.388135256	0.639281598	0.581021034	Tbx20	1
GO_BP	Down	GO:0032963	collagen metabolic process	2/314	124/28943	0.390038931	0.640450538	0.582083443	Serpinb7/Smpd3	2
GO_BP	Down	GO:0035710	CD4-positive, alpha-beta T cell activation	2/314	125/28943	0.393863552	0.64316417	0.58454977	Lgals7/Mir326	2
GO_BP	Down	GO:0030501	positive regulation of bone mineralization	1/314	46/28943	0.394783658	0.64316417	0.58454977	Osr2	1
GO_BP	Down	GO:0042593	glucose homeostasis	4/314	294/28943	0.395591752	0.644068871	0.585372022	Bhlha15/Csrp3/Foxa3/Lep	4
GO_BP	Down	GO:0009268	response to pH	1/314	47/28943	0.401360048	0.64586228	0.58700199	Gja3	1
GO_BP	Down	GO:0043403	skeletal muscle tissue regeneration	1/314	47/28943	0.401360048	0.64586228	0.58700199	Tmem182	1
GO_BP	Down	GO:0072538	T-helper 17 type immune response	1/314	47/28943	0.401360048	0.64586228	0.58700199	Mir326	1
GO_BP	Down	GO:0030307	positive regulation of cell growth	3/314	211/28943	0.401762839	0.64586228	0.58700199	Cryaa/Hamp/Mfsd2a	3
GO_BP	Down	GO:0072348	sulfur compound transport	1/314	48/28943	0.407865202	0.651561464	0.592181782	Slc26a10	1
GO_BP	Down	GO:0010762	regulation of fibroblast migration	1/314	49/28943	0.414299891	0.657307673	0.597404313	Tdgf1	1
GO_BP	Down	GO:0031111	negative regulation of microtubule polymerization or depolymerization	1/314	49/28943	0.414299891	0.657307673	0.597404313	Trim54	1
GO_BP	Down	GO:0061900	glial cell activation	1/314	49/28943	0.414299891	0.657307673	0.597404313	Agt	1
GO_BP	Down	GO:0003254	regulation of membrane depolarization	1/314	50/28943	0.420664875	0.661638334	0.601340301	Scn10a	1
GO_BP	Down	GO:0002449	lymphocyte mediated immunity	6/314	483/28943	0.42664007	0.667011887	0.606224139	Ighv1-15/Ighv1-72/Ighv10-1/Ighv12-3/Ighv9-4/Lep	6
GO_BP	Down	GO:0043029	T cell homeostasis	1/314	51/28943	0.426960906	0.667011887	0.606224139	Rag1	1
GO_BP	Down	GO:0051646	mitochondrion localization	1/314	51/28943	0.426960906	0.667011887	0.606224139	Bhlha15	1
GO_BP	Down	GO:0071496	cellular response to external stimulus	4/314	308/28943	0.429603174	0.66990752	0.60885588	Bhlha15/Foxa3/Hamp/Mfsd2a	4
GO_BP	Down	GO:0010934	macrophage cytokine production	1/314	52/28943	0.433188729	0.671798467	0.610574497	Trim55	1
GO_BP	Down	GO:0043550	regulation of lipid kinase activity	1/314	53/28943	0.439349082	0.673157823	0.611809969	Eef1a2	1
GO_BP	Down	GO:0061756	leukocyte adhesion to vascular endothelial cell	1/314	53/28943	0.439349082	0.673157823	0.611809969	Lep	1
GO_BP	Down	GO:0045687	positive regulation of glial cell differentiation	1/314	54/28943	0.445442691	0.677908481	0.616127679	Rnf112	1
GO_BP	Down	GO:0051588	regulation of neurotransmitter transport	2/314	139/28943	0.44617446	0.677908481	0.616127679	Drd4/P2rx2	2
GO_BP	Down	GO:0035592	establishment of protein localization to extracellular region	5/314	405/28943	0.448559615	0.680275738	0.618279196	Arntl/Drd4/Isl1/Lep/Ttn	5
GO_BP	Down	GO:0009410	response to xenobiotic stimulus	4/314	317/28943	0.451207594	0.680275738	0.618279196	Cyp1a1/Cyp26b1/Grin1/Npas2	4
GO_BP	Down	GO:0006111	regulation of gluconeogenesis	1/314	55/28943	0.45147028	0.680275738	0.618279196	Lep	1
GO_BP	Down	GO:0007019	microtubule depolymerization	1/314	55/28943	0.45147028	0.680275738	0.618279196	Trim54	1
GO_BP	Down	GO:0000082	G1/S transition of mitotic cell cycle	3/314	230/28943	0.456159652	0.682399391	0.620209312	Cyp1a1/Kcna5/Tm4sf5	3
GO_BP	Down	GO:0010463	mesenchymal cell proliferation	1/314	56/28943	0.457432559	0.682399391	0.620209312	Tbx18	1
GO_BP	Down	GO:1903539	protein localization to postsynaptic membrane	1/314	56/28943	0.457432559	0.682399391	0.620209312	Grin1	1
GO_BP	Down	GO:0071692	protein localization to extracellular region	5/314	411/28943	0.461168485	0.683197593	0.62093477	Arntl/Drd4/Isl1/Lep/Ttn	5
GO_BP	Down	GO:0032964	collagen biosynthetic process	1/314	57/28943	0.463330235	0.683197593	0.62093477	Serpinb7	1
GO_BP	Down	GO:0033059	cellular pigmentation	1/314	57/28943	0.463330235	0.683197593	0.62093477	Rab17	1
GO_BP	Down	GO:0035458	cellular response to interferon-beta	1/314	57/28943	0.463330235	0.683197593	0.62093477	Gbp2b	1
GO_BP	Down	GO:0044060	regulation of endocrine process	1/314	57/28943	0.463330235	0.683197593	0.62093477	Agt	1
GO_BP	Down	GO:0051489	regulation of filopodium assembly	1/314	57/28943	0.463330235	0.683197593	0.62093477	Rab17	1
GO_BP	Down	GO:0062237	protein localization to postsynapse	1/314	57/28943	0.463330235	0.683197593	0.62093477	Grin1	1
GO_BP	Down	GO:0110151	positive regulation of biomineralization	1/314	57/28943	0.463330235	0.683197593	0.62093477	Osr2	1
GO_BP	Down	GO:0007160	cell-matrix adhesion	3/314	233/28943	0.464566691	0.684624597	0.622231725	Actn2/Agt/Tdgf1	3
GO_BP	Down	GO:0048144	fibroblast proliferation	2/314	145/28943	0.467816379	0.685060108	0.622627546	Agt/Tdgf1	2
GO_BP	Down	GO:0009895	negative regulation of catabolic process	4/314	324/28943	0.46782943	0.685060108	0.622627546	Alk/Hcar1/Lep/Mfsd2a	4
GO_BP	Down	GO:0006826	iron ion transport	1/314	58/28943	0.469164006	0.685060108	0.622627546	Hamp	1
GO_BP	Down	GO:0051496	positive regulation of stress fiber assembly	1/314	58/28943	0.469164006	0.685060108	0.622627546	Synpo2l	1
GO_BP	Down	GO:0050728	negative regulation of inflammatory response	2/314	147/28943	0.474918355	0.687575718	0.624913897	Hamp/Isl1	2
GO_BP	Down	GO:0072089	stem cell proliferation	2/314	147/28943	0.474918355	0.687575718	0.624913897	Osr2/Tbx18	2
GO_BP	Down	GO:0043388	positive regulation of DNA binding	1/314	59/28943	0.474934562	0.687575718	0.624913897	Isl1	1
GO_BP	Down	GO:0043616	keratinocyte proliferation	1/314	59/28943	0.474934562	0.687575718	0.624913897	Slurp1	1
GO_BP	Down	GO:0050879	multicellular organismal movement	1/314	59/28943	0.474934562	0.687575718	0.624913897	Tcap	1
GO_BP	Down	GO:0050881	musculoskeletal movement	1/314	59/28943	0.474934562	0.687575718	0.624913897	Tcap	1
GO_BP	Down	GO:0097035	regulation of membrane lipid distribution	1/314	59/28943	0.474934562	0.687575718	0.624913897	Mfsd2a	1
GO_BP	Down	GO:0007595	lactation	1/314	60/28943	0.480642585	0.691908083	0.628851435	Ghrhr	1
GO_BP	Down	GO:1900015	regulation of cytokine production involved in inflammatory response	1/314	60/28943	0.480642585	0.691908083	0.628851435	Lep	1
GO_BP	Down	GO:0019233	sensory perception of pain	2/314	150/28943	0.485463162	0.69669197	0.633199345	Grin1/Scn10a	2
GO_BP	Down	GO:0000381	regulation of alternative mRNA splicing, via spliceosome	1/314	61/28943	0.486288752	0.69669197	0.633199345	Rbfox3	1
GO_BP	Down	GO:0042180	cellular ketone metabolic process	3/314	241/28943	0.486700042	0.69669197	0.633199345	Agt/Fabp1/Mfsd2a	3
GO_BP	Down	GO:0001947	heart looping	1/314	62/28943	0.49187373	0.697822861	0.634227173	Tbx20	1
GO_BP	Down	GO:0002011	morphogenesis of an epithelial sheet	1/314	62/28943	0.49187373	0.697822861	0.634227173	Tbx20	1
GO_BP	Down	GO:0030858	positive regulation of epithelial cell differentiation	1/314	62/28943	0.49187373	0.697822861	0.634227173	Foxa3	1
GO_BP	Down	GO:0031122	cytoplasmic microtubule organization	1/314	62/28943	0.49187373	0.697822861	0.634227173	Trdn	1
GO_BP	Down	GO:0035176	social behavior	1/314	62/28943	0.49187373	0.697822861	0.634227173	Grin1	1
GO_BP	Down	GO:0042269	regulation of natural killer cell mediated cytotoxicity	1/314	62/28943	0.49187373	0.697822861	0.634227173	Lep	1
GO_BP	Down	GO:0045778	positive regulation of ossification	1/314	62/28943	0.49187373	0.697822861	0.634227173	Osr2	1
GO_BP	Down	GO:0006836	neurotransmitter transport	3/314	243/28943	0.492164844	0.697822861	0.634227173	Drd4/P2rx2/Slc17a7	3
GO_BP	Down	GO:0001755	neural crest cell migration	1/314	63/28943	0.49739818	0.702430618	0.638415005	Isl1	1
GO_BP	Down	GO:0046434	organophosphate catabolic process	2/314	154/28943	0.499316822	0.703235074	0.639146146	Entpd8/Smpd3	2
GO_BP	Down	GO:0030010	establishment of cell polarity	2/314	155/28943	0.502742835	0.703235074	0.639146146	Alpk2/Cyp26b1	2
GO_BP	Down	GO:0001954	positive regulation of cell-matrix adhesion	1/314	64/28943	0.502862757	0.703235074	0.639146146	Tdgf1	1
GO_BP	Down	GO:0006303	double-strand break repair via nonhomologous end joining	1/314	64/28943	0.502862757	0.703235074	0.639146146	Dntt	1
GO_BP	Down	GO:0010659	cardiac muscle cell apoptotic process	1/314	64/28943	0.502862757	0.703235074	0.639146146	Agt	1
GO_BP	Down	GO:0019748	secondary metabolic process	1/314	64/28943	0.502862757	0.703235074	0.639146146	Cyp1a1	1
GO_BP	Down	GO:1901136	carbohydrate derivative catabolic process	2/314	156/28943	0.506153723	0.707061231	0.642623609	Hyal5/Hyal6	2
GO_BP	Down	GO:0035456	response to interferon-beta	1/314	65/28943	0.508268106	0.708236513	0.643691782	Gbp2b	1
GO_BP	Down	GO:0051703	biological process involved in intraspecies interaction between organisms	1/314	65/28943	0.508268106	0.708236513	0.643691782	Grin1	1
GO_BP	Down	GO:0001763	morphogenesis of a branching structure	3/314	249/28943	0.508384844	0.708236513	0.643691782	Agt/Tbx20/Tdgf1	3
GO_BP	Down	GO:0006081	cellular aldehyde metabolic process	1/314	66/28943	0.513614869	0.7089332	0.644324977	Aldh3b2	1
GO_BP	Down	GO:0060688	regulation of morphogenesis of a branching structure	1/314	66/28943	0.513614869	0.7089332	0.644324977	Agt	1
GO_BP	Down	GO:0002227	innate immune response in mucosa	1/314	67/28943	0.518903678	0.713339978	0.648330146	Ear1	1
GO_BP	Down	GO:0007009	plasma membrane organization	2/314	161/28943	0.522978752	0.71558479	0.650370378	Csrp3/Hyal5	2
GO_BP	Down	GO:0030968	endoplasmic reticulum unfolded protein response	1/314	68/28943	0.524135159	0.71558479	0.650370378	Bhlha15	1
GO_BP	Down	GO:0061371	determination of heart left/right asymmetry	1/314	68/28943	0.524135159	0.71558479	0.650370378	Tbx20	1
GO_BP	Down	GO:0097006	regulation of plasma lipoprotein particle levels	1/314	68/28943	0.524135159	0.71558479	0.650370378	Mfsd2a	1
GO_BP	Down	GO:0001505	regulation of neurotransmitter levels	3/314	255/28943	0.524331555	0.71558479	0.650370378	Drd4/P2rx2/Slc17a7	3
GO_BP	Down	GO:0044843	cell cycle G1/S phase transition	3/314	257/28943	0.529584007	0.71930813	0.653754394	Cyp1a1/Kcna5/Tm4sf5	3
GO_BP	Down	GO:0140253	cell-cell fusion	1/314	70/28943	0.534428609	0.72278349	0.656913029	Tmem182	1
GO_BP	Down	GO:0045926	negative regulation of growth	3/314	261/28943	0.539991453	0.724920032	0.658854859	Agt/H19/Nppa	3
GO_BP	Down	GO:0000271	polysaccharide biosynthetic process	1/314	72/28943	0.544500094	0.727522937	0.661220549	Smpd3	1
GO_BP	Down	GO:0002287	alpha-beta T cell activation involved in immune response	1/314	72/28943	0.544500094	0.727522937	0.661220549	Mir326	1
GO_BP	Down	GO:0007585	respiratory gaseous exchange by respiratory system	1/314	72/28943	0.544500094	0.727522937	0.661220549	Grin1	1
GO_BP	Down	GO:0050909	sensory perception of taste	1/314	72/28943	0.544500094	0.727522937	0.661220549	P2rx2	1
GO_BP	Down	GO:0002448	mast cell mediated immunity	1/314	73/28943	0.549454095	0.731075214	0.664449092	Nppa	1
GO_BP	Down	GO:0034394	protein localization to cell surface	1/314	73/28943	0.549454095	0.731075214	0.664449092	Actn2	1
GO_BP	Down	GO:0043112	receptor metabolic process	1/314	73/28943	0.549454095	0.731075214	0.664449092	Hamp	1
GO_BP	Down	GO:0002279	mast cell activation involved in immune response	1/314	74/28943	0.554354387	0.733382647	0.666546238	Nppa	1
GO_BP	Down	GO:1901215	negative regulation of neuron death	3/314	267/28943	0.555352722	0.733700096	0.666834756	Agt/Grin1/Isl1	3
GO_BP	Down	GO:0051250	negative regulation of lymphocyte activation	2/314	171/28943	0.555458197	0.733700096	0.666834756	Lgals7/Rag2	2
GO_BP	Down	GO:0002886	regulation of myeloid leukocyte mediated immunity	1/314	75/28943	0.559201549	0.734835249	0.667866457	Nppa	1
GO_BP	Down	GO:0010507	negative regulation of autophagy	1/314	75/28943	0.559201549	0.734835249	0.667866457	Lep	1
GO_BP	Down	GO:0043954	cellular component maintenance	1/314	75/28943	0.559201549	0.734835249	0.667866457	Grin1	1
GO_BP	Down	GO:0046847	filopodium assembly	1/314	76/28943	0.563996156	0.739990837	0.672552194	Rab17	1
GO_BP	Down	GO:0050803	regulation of synapse structure or activity	3/314	272/28943	0.56791826	0.742955353	0.675246541	Grin1/Rab17/Slc17a7	3
GO_BP	Down	GO:0006898	receptor-mediated endocytosis	3/314	274/28943	0.572883255	0.745296211	0.677374066	Drd4/Hamp/Necab2	3
GO_BP	Down	GO:0007596	blood coagulation	2/314	177/28943	0.574182285	0.745296211	0.677374066	Adamts13/Adra2b	2
GO_BP	Down	GO:1903531	negative regulation of secretion by cell	2/314	177/28943	0.574182285	0.745296211	0.677374066	Drd4/Lep	2
GO_BP	Down	GO:0065004	protein-DNA complex assembly	2/314	178/28943	0.577246731	0.748436541	0.680228204	H2bc27/H2bc7	2
GO_BP	Down	GO:0000380	alternative mRNA splicing, via spliceosome	1/314	79/28943	0.578070296	0.748436541	0.680228204	Rbfox3	1
GO_BP	Down	GO:0045669	positive regulation of osteoblast differentiation	1/314	79/28943	0.578070296	0.748436541	0.680228204	Gdpd2	1
GO_BP	Down	GO:1902904	negative regulation of supramolecular fiber organization	2/314	179/28943	0.580295064	0.75093541	0.68249934	Lmod3/Trim54	2
GO_BP	Down	GO:0006414	translational elongation	1/314	80/28943	0.582660302	0.752185166	0.6836352	Eef1a2	1
GO_BP	Down	GO:0050817	coagulation	2/314	180/28943	0.583327271	0.752185166	0.6836352	Adamts13/Adra2b	2
GO_BP	Down	GO:0007568	aging	1/314	81/28943	0.587200532	0.754887465	0.686091226	Krt14	1
GO_BP	Down	GO:0045471	response to ethanol	1/314	81/28943	0.587200532	0.754887465	0.686091226	Grin1	1
GO_BP	Down	GO:0042267	natural killer cell mediated cytotoxicity	1/314	82/28943	0.591691525	0.759511337	0.690293705	Lep	1
GO_BP	Down	GO:0007369	gastrulation	2/314	183/28943	0.592327054	0.759637697	0.690408549	Osr2/Tdgf1	2
GO_BP	Down	GO:0000280	nuclear division	5/314	478/28943	0.594228932	0.761617364	0.6922078	Cyp26b1/Dmrtc2/Meiosin/Mov10l1/Smpd3	5
GO_BP	Down	GO:0032259	methylation	4/314	382/28943	0.59679712	0.763373023	0.693803458	Dmrtc2/H19/Mov10l1/Smyd1	4
GO_BP	Down	GO:1990542	mitochondrial transmembrane transport	1/314	84/28943	0.600527921	0.765140057	0.695409454	Bhlha15	1
GO_BP	Down	GO:0099643	signal release from synapse	2/314	186/28943	0.601181473	0.765140057	0.695409454	Drd4/P2rx2	2
GO_BP	Down	GO:0006094	gluconeogenesis	1/314	86/28943	0.609173681	0.769546127	0.69941398	Lep	1
GO_BP	Down	GO:0048041	focal adhesion assembly	1/314	86/28943	0.609173681	0.769546127	0.69941398	Actn2	1
GO_BP	Down	GO:0006368	transcription elongation by RNA polymerase II promoter	1/314	89/28943	0.621793821	0.777394826	0.706547392	Hand2os1	1
GO_BP	Down	GO:0006112	energy reserve metabolic process	1/314	90/28943	0.625909602	0.779861939	0.708789666	Lep	1
GO_BP	Down	GO:0046683	response to organophosphorus	1/314	91/28943	0.629980734	0.782256779	0.710966254	P2rx2	1
GO_BP	Down	GO:0031640	killing of cells of another organism	1/314	94/28943	0.641931044	0.791311224	0.719195527	Hamp	1
GO_BP	Down	GO:0051495	positive regulation of cytoskeleton organization	2/314	202/28943	0.64595655	0.791677388	0.719528321	Actn2/Synpo2l	2
GO_BP	Down	GO:0032945	negative regulation of mononuclear cell proliferation	1/314	96/28943	0.649683389	0.793192752	0.720905583	Lgals7	1
GO_BP	Down	GO:0099072	regulation of postsynaptic membrane neurotransmitter receptor levels	1/314	96/28943	0.649683389	0.793192752	0.720905583	Drd4	1
GO_BP	Down	GO:0045765	regulation of angiogenesis	3/314	308/28943	0.651690973	0.794882048	0.722440926	Agt/Isl1/Lep	3
GO_BP	Down	GO:0045814	negative regulation of gene expression, epigenetic	1/314	97/28943	0.65349659	0.794908128	0.722464629	H19	1
GO_BP	Down	GO:0045576	mast cell activation	1/314	99/28943	0.660999312	0.79858997	0.725810929	Nppa	1
GO_BP	Down	GO:0071824	protein-DNA complex subunit organization	2/314	212/28943	0.671870357	0.805708577	0.732280786	H2bc27/H2bc7	2
GO_BP	Down	GO:0060021	roof of mouth development	1/314	102/28943	0.671950835	0.805708577	0.732280786	Osr2	1
GO_BP	Down	GO:0150115	cell-substrate junction organization	1/314	102/28943	0.671950835	0.805708577	0.732280786	Actn2	1
GO_BP	Down	GO:0032418	lysosome localization	1/314	103/28943	0.675522397	0.807710497	0.734100262	Nppa	1
GO_BP	Down	GO:0002699	positive regulation of immune effector process	3/314	320/28943	0.676906827	0.80822802	0.734570621	Mir326/Nppa/Pgc	3
GO_BP	Down	GO:0034504	protein localization to nucleus	3/314	320/28943	0.676906827	0.80822802	0.734570621	Agt/Arntl/Lep	3
GO_BP	Down	GO:0090630	activation of GTPase activity	1/314	104/28943	0.679055198	0.80927626	0.73552333	Adprhl1	1
GO_BP	Down	GO:0045216	cell-cell junction organization	2/314	219/28943	0.689082453	0.815531757	0.741208735	Agt/Xirp2	2
GO_BP	Down	GO:0019236	response to pheromone	1/314	107/28943	0.689425198	0.815531757	0.741208735	Vmn1r4	1
GO_BP	Down	GO:0051402	neuron apoptotic process	3/314	329/28943	0.694919698	0.818639709	0.744033447	Agt/Grin1/Isl1	3
GO_BP	Down	GO:0010595	positive regulation of endothelial cell migration	1/314	110/28943	0.699461167	0.820546526	0.745766486	Agt	1
GO_BP	Down	GO:0071456	cellular response to hypoxia	1/314	110/28943	0.699461167	0.820546526	0.745766486	Fabp1	1
GO_BP	Down	GO:0046034	ATP metabolic process	2/314	224/28943	0.700918184	0.821121625	0.746289174	Atp6v1b1/Myh6	2
GO_BP	Down	GO:0099175	regulation of postsynapse organization	1/314	111/28943	0.702734125	0.821198762	0.746359281	Grin1	1
GO_BP	Down	GO:0106027	neuron projection organization	1/314	111/28943	0.702734125	0.821198762	0.746359281	Grin1	1
GO_BP	Down	GO:0033673	negative regulation of kinase activity	2/314	226/28943	0.705546983	0.822127748	0.747203605	Agt/Nppa	2
GO_BP	Down	GO:0071346	cellular response to interferon-gamma	1/314	112/28943	0.705971551	0.822127748	0.747203605	Gbp2b	1
GO_BP	Down	GO:0070374	positive regulation of ERK1 and ERK2 cascade	2/314	227/28943	0.707838973	0.822848325	0.747858513	Necab2/Sstr4	2
GO_BP	Down	GO:0005976	polysaccharide metabolic process	1/314	113/28943	0.709173831	0.822848325	0.747858513	Smpd3	1
GO_BP	Down	GO:0043473	pigmentation	1/314	113/28943	0.709173831	0.822848325	0.747858513	Rab17	1
GO_BP	Down	GO:1904951	positive regulation of establishment of protein localization	3/314	337/28943	0.71028774	0.823765663	0.748692249	Isl1/Lep/Ttn	3
GO_BP	Down	GO:0050886	endocrine process	1/314	114/28943	0.712341345	0.824688843	0.749531296	Agt	1
GO_BP	Down	GO:0006986	response to unfolded protein	1/314	116/28943	0.718573574	0.828098357	0.752630085	Bhlha15	1
GO_BP	Down	GO:0007589	body fluid secretion	1/314	116/28943	0.718573574	0.828098357	0.752630085	Ghrhr	1
GO_BP	Down	GO:0070997	neuron death	4/314	450/28943	0.721690721	0.82981406	0.754189429	Agt/Dpysl4/Grin1/Isl1	4
GO_BP	Down	GO:0032943	mononuclear cell proliferation	3/314	351/28943	0.735742462	0.835415237	0.759280146	Lep/Lgals7/Rag2	3
GO_BP	Down	GO:0009636	response to toxic substance	1/314	122/28943	0.736474175	0.835501424	0.759358478	Cyp1a1	1
GO_BP	Down	GO:0001910	regulation of leukocyte mediated cytotoxicity	1/314	125/28943	0.744994178	0.83993149	0.763384813	Lep	1
GO_BP	Down	GO:0051101	regulation of DNA binding	1/314	127/28943	0.750521069	0.844294784	0.76735046	Isl1	1
GO_BP	Down	GO:0006997	nucleus organization	1/314	129/28943	0.755928546	0.84798506	0.770704425	Dmrtc2	1
GO_BP	Down	GO:0009593	detection of chemical stimulus	1/314	129/28943	0.755928546	0.84798506	0.770704425	P2rx2	1
GO_BP	Down	GO:0045739	positive regulation of DNA repair	1/314	133/28943	0.766395489	0.855729933	0.777743474	Npas2	1
GO_BP	Down	GO:2000027	regulation of animal organ morphogenesis	1/314	133/28943	0.766395489	0.855729933	0.777743474	Agt	1
GO_BP	Down	GO:0090398	cellular senescence	1/314	137/28943	0.776414928	0.862006639	0.783448156	Arntl	1
GO_BP	Down	GO:0003158	endothelium development	1/314	138/28943	0.778852119	0.862345706	0.783756322	Agt	1
GO_BP	Down	GO:0051348	negative regulation of transferase activity	2/314	262/28943	0.779089409	0.862345706	0.783756322	Agt/Nppa	2
GO_BP	Down	GO:0035194	post-transcriptional gene silencing by RNA	1/314	141/28943	0.786005938	0.865863869	0.786953859	Mov10l1	1
GO_BP	Down	GO:0002702	positive regulation of production of molecular mediator of immune response	1/314	142/28943	0.788338905	0.866560626	0.787587118	Pgc	1
GO_BP	Down	GO:0006690	icosanoid metabolic process	1/314	142/28943	0.788338905	0.866560626	0.787587118	Atp6v1b1	1
GO_BP	Down	GO:0051091	positive regulation of DNA-binding transcription factor activity	2/314	271/28943	0.794770447	0.872125366	0.792644718	Csrp3/Cytl1	2
GO_BP	Down	GO:0031341	regulation of cell killing	1/314	146/28943	0.797419969	0.873105074	0.793535141	Lep	1
GO_BP	Down	GO:0001906	cell killing	2/314	273/28943	0.798119067	0.873105074	0.793535141	Hamp/Lep	2
GO_BP	Down	GO:0048588	developmental cell growth	2/314	273/28943	0.798119067	0.873105074	0.793535141	Agt/Hamp	2
GO_BP	Down	GO:1901655	cellular response to ketone	1/314	147/28943	0.799628884	0.873105074	0.793535141	Trim63	1
GO_BP	Down	GO:0030317	flagellated sperm motility	1/314	152/28943	0.810318471	0.877099178	0.797165245	Ropn1l	1
GO_BP	Down	GO:0031099	regeneration	1/314	155/28943	0.816457349	0.881870846	0.80150205	Tmem182	1
GO_BP	Down	GO:0048284	organelle fusion	1/314	155/28943	0.816457349	0.881870846	0.80150205	Yipf7	1
GO_BP	Down	GO:0051701	biological process involved in interaction with host	1/314	163/28943	0.831876573	0.894732591	0.813191647	Gbp2b	1
GO_BP	Down	GO:0001909	leukocyte mediated cytotoxicity	1/314	169/28943	0.842587336	0.901630114	0.819460568	Lep	1
GO_BP	Down	GO:0071248	cellular response to metal ion	1/314	170/28943	0.844305122	0.901630114	0.819460568	Smpd3	1
GO_BP	Down	GO:0072594	establishment of protein localization to organelle	3/314	428/28943	0.845435681	0.902459202	0.820214098	Agt/Arntl/Lep	3
GO_BP	Down	GO:2001022	positive regulation of response to DNA damage stimulus	1/314	172/28943	0.847684837	0.903724253	0.821363859	Npas2	1
GO_BP	Down	GO:0001678	cellular glucose homeostasis	1/314	173/28943	0.84934717	0.904361299	0.821942848	Foxa3	1
GO_BP	Down	GO:0031346	positive regulation of cell projection organization	3/314	441/28943	0.859450867	0.910553351	0.827570591	Agt/Alk/Grin1	3
GO_BP	Down	GO:0071356	cellular response to tumor necrosis factor	1/314	183/28943	0.865007481	0.913402015	0.830159643	Smpd3	1
GO_BP	Down	GO:0002833	positive regulation of response to biotic stimulus	1/314	187/28943	0.870807293	0.915757142	0.832300138	Pgc	1
GO_BP	Down	GO:0016331	morphogenesis of embryonic epithelium	1/314	188/28943	0.872218008	0.916458344	0.832937436	Tbx18	1
GO_BP	Down	GO:0019693	ribose phosphate metabolic process	3/314	456/28943	0.874231252	0.917438727	0.833828472	Atp6v1b1/Myh6/Nppa	3
GO_BP	Down	GO:0090132	epithelium migration	2/314	330/28943	0.87520687	0.91808444	0.834415339	Agt/Fat2	2
GO_BP	Down	GO:0001935	endothelial cell proliferation	1/314	191/28943	0.876358682	0.918158685	0.834482817	Lep	1
GO_BP	Down	GO:0050821	protein stabilization	1/314	193/28943	0.879044551	0.920215906	0.836352555	Cryaa	1
GO_BP	Down	GO:0043413	macromolecule glycosylation	1/314	200/28943	0.887995227	0.925782258	0.84141162	Sec1	1
GO_BP	Down	GO:0045732	positive regulation of protein catabolic process	1/314	200/28943	0.887995227	0.925782258	0.84141162	Hamp	1
GO_BP	Down	GO:0034612	response to tumor necrosis factor	1/314	202/28943	0.890429072	0.927560619	0.843027911	Smpd3	1
GO_BP	Down	GO:0043087	regulation of GTPase activity	2/314	351/28943	0.896018413	0.931756619	0.846841511	Adprhl1/Rgs7	2
GO_BP	Down	GO:0001101	response to acid chemical	1/314	209/28943	0.898539752	0.932578122	0.847588146	Grin1	1
GO_BP	Down	GO:0040013	negative regulation of locomotion	2/314	360/28943	0.903911575	0.935920441	0.850625866	Drd4/Slurp1	2
GO_BP	Down	GO:0006006	glucose metabolic process	1/314	217/28943	0.907078731	0.937241122	0.851826187	Lep	1
GO_BP	Down	GO:0031503	protein-containing complex localization	1/314	217/28943	0.907078731	0.937241122	0.851826187	Drd4	1
GO_BP	Down	GO:0003341	cilium movement	1/314	218/28943	0.908094441	0.937530241	0.852088958	Ropn1l	1
GO_BP	Down	GO:0042060	wound healing	2/314	380/28943	0.919494739	0.945087775	0.85895774	Adamts13/Adra2b	2
GO_BP	Down	GO:0010720	positive regulation of cell development	2/314	384/28943	0.922312555	0.946698256	0.860421451	Lmod3/Rnf112	2
GO_BP	Down	GO:0002685	regulation of leukocyte migration	1/314	234/28943	0.922919336	0.946698256	0.860421451	Smpd3	1
GO_BP	Down	GO:0034976	response to endoplasmic reticulum stress	1/314	257/28943	0.940151857	0.959738354	0.872273147	Bhlha15	1
GO_BP	Down	GO:0032886	regulation of microtubule-based process	1/314	268/28943	0.946977404	0.965545588	0.877551142	Trim54	1
GO_BP	Down	GO:0046700	heterocycle catabolic process	2/314	436/28943	0.951434526	0.968153024	0.879920951	Cyp1a1/Entpd8	2
GO_BP	Down	GO:0043161	proteasome-mediated ubiquitin-dependent protein catabolic process	2/314	438/28943	0.952315041	0.968470252	0.880209268	Arntl/Trim63	2
GO_BP	Down	GO:0019439	aromatic compound catabolic process	2/314	458/28943	0.960322095	0.972905258	0.884240093	Cyp1a1/Entpd8	2
GO_BP	Down	GO:0032103	positive regulation of response to external stimulus	2/314	459/28943	0.960686668	0.972905258	0.884240093	Nppa/Pgc	2
GO_BP	Down	GO:0002683	negative regulation of immune system process	2/314	465/28943	0.962807691	0.97389202	0.885136926	Lgals7/Rag2	2
GO_BP	Down	GO:0140014	mitotic nuclear division	1/314	309/28943	0.966250604	0.976521643	0.8875269	Smpd3	1
GO_BP	Down	GO:1990830	cellular response to leukemia inhibitory factor	1/314	311/28943	0.966986749	0.976521643	0.8875269	Gldc	1
GO_BP	Down	GO:1990823	response to leukemia inhibitory factor	1/314	312/28943	0.967348797	0.976521643	0.8875269	Gldc	1
GO_BP	Down	GO:1901361	organic cyclic compound catabolic process	2/314	484/28943	0.968824731	0.97715399	0.888101619	Cyp1a1/Entpd8	2
GO_BP	Down	GO:0022604	regulation of cell morphogenesis	1/314	338/28943	0.975491129	0.982431382	0.892898059	Mfsd2a	1
GO_BP	Down	GO:0016311	dephosphorylation	1/314	351/28943	0.978767914	0.984952861	0.895189744	Cmya5	1
GO_BP	Down	GO:0060271	cilium assembly	1/314	360/28943	0.980776875	0.986195532	0.896319165	Rab17	1
GO_BP	Down	GO:0045786	negative regulation of cell cycle	1/314	385/28943	0.985417256	0.990080114	0.899849728	Mov10l1	1
GO_BP	Down	GO:0044782	cilium organization	1/314	388/28943	0.985893022	0.990167687	0.89992932	Rab17	1
GO_BP	Down	GO:0034655	nucleobase-containing compound catabolic process	1/314	405/28943	0.988311053	0.992205108	0.901781062	Entpd8	1
GO_BP	Down	GO:0044270	cellular nitrogen compound catabolic process	1/314	443/28943	0.992325194	0.994667425	0.904018977	Entpd8	1
GO_BP	Down	GO:0006914	autophagy	1/314	469/28943	0.994246721	0.995019231	0.904338721	Lep	1
GO_BP	Down	GO:0061919	process utilizing autophagic mechanism	1/314	469/28943	0.994246721	0.995019231	0.904338721	Lep	1
KEGG	Up	mmu04060	Cytokine-cytokine receptor interaction	15/74	292/9184	8.07E-09	1.51E-06	1.35E-06	Ccl2/Ccl20/Ccl3/Ccl7/Cxcl1/Cxcl10/Cxcr1/Eda2r/Gdf15/Il13ra2/Il36g/Il6/Lif/Tnfrsf10b/Tnfsf9	15
KEGG	Up	mmu04061	Viral protein interaction with cytokine and cytokine receptor	9/74	95/9184	5.87E-08	5.49E-06	4.91E-06	Ccl2/Ccl20/Ccl3/Ccl7/Cxcl1/Cxcl10/Cxcr1/Il6/Tnfrsf10b	9
KEGG	Up	mmu04668	TNF signaling pathway	8/74	115/9184	3.58E-06	0.000223428	0.000199972	Ccl2/Ccl20/Cxcl1/Cxcl10/Il6/Lif/Ptgs2/Sele	8
KEGG	Up	mmu04657	IL-17 signaling pathway	7/74	93/9184	9.01E-06	0.000421119	0.000376909	Ccl2/Ccl20/Ccl7/Cxcl1/Cxcl10/Il6/Ptgs2	7
KEGG	Up	mmu04933	AGE-RAGE signaling pathway in diabetic complications	6/74	101/9184	0.000154244	0.005768726	0.005163115	Bax/Ccl2/Il6/Nox1/Sele/Serpine1	6
KEGG	Up	mmu04115	p53 signaling pathway	5/74	72/9184	0.000272357	0.008488452	0.00759732	Bax/Ccng1/Gtse1/Serpine1/Tnfrsf10b	5
KEGG	Up	mmu05417	Lipid and atherosclerosis	8/74	216/9184	0.000326527	0.008722944	0.007807195	Bax/Ccl2/Ccl3/Cxcl1/Il6/Nox1/Sele/Tnfrsf10b	8
KEGG	Up	mmu05323	Rheumatoid arthritis	5/74	87/9184	0.000655008	0.015310823	0.013703467	Ccl2/Ccl20/Ccl3/Cxcl1/Il6	5
KEGG	Up	mmu04062	Chemokine signaling pathway	7/74	192/9184	0.000862599	0.017922884	0.016041309	Ccl2/Ccl20/Ccl3/Ccl7/Cxcl1/Cxcl10/Cxcr1	7
KEGG	Up	mmu05142	Chagas disease	4/74	103/9184	0.009420845	0.167720752	0.150113141	Ccl2/Ccl3/Il6/Serpine1	4
KEGG	Up	mmu00670	One carbon pool by folate	2/74	19/9184	0.010023456	0.167720752	0.150113141	Aldh1l2/Mthfd2	2
KEGG	Up	mmu05144	Malaria	3/74	57/9184	0.010762829	0.167720752	0.150113141	Ccl2/Il6/Sele	3
KEGG	Up	mmu05164	Influenza A	5/74	173/9184	0.012670714	0.182263344	0.163129028	Bax/Ccl2/Cxcl10/Il6/Tnfrsf10b	5
KEGG	Up	mmu05163	Human cytomegalovirus infection	6/74	256/9184	0.01687709	0.212515805	0.190205533	Bax/Ccl2/Ccl3/H2-Bl/Il6/Ptgs2	6
KEGG	Up	mmu05310	Asthma	2/74	25/9184	0.017046722	0.212515805	0.190205533	Ms4a2/Prg2	2
KEGG	Down	mmu04260	Cardiac muscle contraction	7/88	87/9184	1.83E-05	0.002983235	0.002754941	Cacna2d2/Casq2/Hrc/Myh6/Myl4/Tnnt2/Trdn	7
KEGG	Down	mmu04080	Neuroactive ligand-receptor interaction	13/88	391/9184	8.12E-05	0.006618141	0.006111684	Adra2b/Agt/Calcb/Drd4/Ghrhr/Grin1/Lep/P2rx2/Ppy/Rxfp1/Rxfp2/Slurp1/Sstr4	13
KEGG	Down	mmu05410	Hypertrophic cardiomyopathy	6/88	91/9184	0.000226327	0.01101068	0.01016808	Agt/Cacna2d2/Mybpc3/Myh6/Tnnt2/Ttn	6
KEGG	Down	mmu05414	Dilated cardiomyopathy	6/88	94/9184	0.000270201	0.01101068	0.01016808	Agt/Cacna2d2/Mybpc3/Myh6/Tnnt2/Ttn	6
KEGG	Down	mmu04261	Adrenergic signaling in cardiomyocytes	7/88	156/9184	0.000715683	0.02333126	0.02154582	Agt/Cacna2d2/Myh6/Myl4/Ppp2r2c/Scn4b/Tnnt2	7
WikiPathway	Down	WP553	Calcium regulation in cardiac cells	6/52	144/4560	0.005494759	0.120894721	0.111061179	Casq2/Gja3/Gjb5/Kcnj3/Kcnj5/Rgs7	6
WikiPathway	Down	WP5298	Dravet syndrome: Scn1a-A1783V point mutation model	4/52	72/4560	0.008738399	0.120894721	0.111061179	Grin1/Kcnj3/Scn4b/Slc17a7	4
WikiPathway	Down	WP1264	Estrogen metabolism	2/52	13/4560	0.009181273	0.120894721	0.111061179	Cyp1a1/Ugt1a2	2
WikiPathway	Down	WP1596	Iron homeostasis	2/52	14/4560	0.010633811	0.120894721	0.111061179	Hamp/Hjv	2
WikiPathway	Down	WP1259	Retinol metabolism	3/52	41/4560	0.010990429	0.120894721	0.111061179	Cyp26b1/Rbp7/Rlbp1	3
WikiPathway	Down	WP2067	Heart development	3/52	46/4560	0.015039205	0.137859377	0.126645935	Isl1/Smyd1/Tbx20	3
WikiPathway	Up	WP2432	Spinal cord injury	8/47	99/4560	5.81E-06	0.000424038	0.000348524	Ccl2/Ccng1/Cxcl1/Cxcl10/Il6/Nr4a1/Pdyn/Sox9	8
WikiPathway	Up	WP2292	Chemokine signaling pathway	7/47	176/4560	0.001926527	0.070318237	0.057795811	Ccl2/Ccl20/Ccl3/Ccl7/Cxcl1/Cxcl10/Cxcr1	7
WikiPathway	Up	WP2902	p53 signaling	4/47	67/4560	0.00472425	0.11495676	0.094485008	Bax/Ccng1/Gtse1/Serpine1	4
WikiPathway	Up	WP1245	Transcriptional activation by Nfe2l2 in response to phytochemicals	2/47	14/4560	0.008745306	0.123050674	0.10113754	Gclc/Nqo1	2
WikiPathway	Up	WP2152	BDNF pathway	2/47	15/4560	0.010024859	0.123050674	0.10113754	Bax/Serpine1	2
WikiPathway	Up	WP5128	Fibrin complement receptor 3 signaling pathway	3/47	44/4560	0.010113754	0.123050674	0.10113754	Ccl2/Cxcl10/Il6	3
WikiPathway	Up	WP4466	Oxidative stress and redox pathway	4/47	92/4560	0.014282604	0.145130628	0.119285448	Gclc/Gpx2/Ptgs2/Slc7a11	4
WikiPathway	Up	WP164	Glutathione metabolism	2/47	19/4560	0.015904726	0.145130628	0.119285448	Gclc/Gpx2	2
WikiPathway	Up	WP5056	Burn wound healing	2/47	21/4560	0.019278883	0.147174068	0.120964988	Ccl2/Il6	2
WikiPathway	Up	WP5242	Comprehensive IL-17A signaling	4/47	102/4560	0.020160831	0.147174068	0.120964988	Ccl3/Cxcl1/Il6/Ptgs2	4
WikiPathway	Up	WP3632	Lung fibrosis	3/47	60/4560	0.023307956	0.154680074	0.127134308	Ccl2/Ccl3/Il6	3
WikiPathway	Up	WP222	Cytokines and inflammatory response	2/47	27/4560	0.030989545	0.186191867	0.153034411	Cxcl1/Il6	2
WikiPathway	Up	WP412	Oxidative stress response	2/47	28/4560	0.033157456	0.186191867	0.153034411	Gclc/Nqo1	2
WikiPathway	Up	WP3675	Factors and pathways affecting insulin-like growth factor (IGF1)-Akt signaling	2/47	31/4560	0.040003547	0.194683931	0.160014189	Igfbp2/Tnfsf9	2
WikiPathway	Up	WP730	Glutathione and one-carbon metabolism	2/47	31/4560	0.040003547	0.194683931	0.160014189	Gclc/Gpx2	2
WikiPathway	Up	WP447	Adipogenesis genes	4/47	134/4560	0.048037732	0.219172153	0.180141496	Il6/Lif/Serpine1/Trib3	4
