# Supplementary material for: Deciphering regulatory patterns in a mouse model of hyperoxia-induced acute lung injury
Source: PeerJ. 2024 Sep 26;12:e18069. doi: 10.7717/peerj.18069 (PMC11439394; doi:10.7717/peerj.18069)
Supplement: Supplemental Information 3 [file peerj-12-18069-s003.csv]

# Genes in different WGCNA Group
gene_id	Group
Fgf23	blue
Bcl6b	blue
Sox9	blue
Ccl3	blue
Elavl3	blue
Nqo1	blue
Bax	blue
Psg19	blue
Abca13	blue
Mthfd2	blue
Fut1	blue
Etv4	blue
Hnf4a	blue
Vnn3	blue
Ddc	blue
Aldh1l2	blue
Ccng1	blue
Nr1d1	blue
Fbp2	blue
Olfm4	blue
Tnfrsf10b	blue
Has2	blue
Gtse1	blue
Hoxc10	blue
Nr4a1	blue
Soat2	blue
Calcr	blue
Psat1	blue
Ms4a2	blue
Ankrd22	blue
Ankrd1	blue
Mlana	blue
Sectm1a	blue
Ankrd2	blue
Il6	blue
Ccl20	blue
Htr2b	blue
Sele	blue
Atf3	blue
Abcb11	blue
Prg2	blue
Pdyn	blue
Slc7a11	blue
Rragd	blue
Epha8	blue
Cwh43	blue
Amtn	blue
Areg	blue
Cxcl1	blue
Asns	blue
Akr1b8	blue
Gpnmb	blue
Aen	blue
Ddias	blue
Nupr1	blue
Ptpn5	blue
D7Ertd443e	blue
Nox1	blue
Il13ra2	blue
Tktl1	blue
Ces2e	blue
Bcl2l10	blue
Gclc	blue
Ptgs2	blue
Trib3	blue
Otud7a	blue
Fa2h	blue
Fndc3c1	blue
Lif	blue
Eda2r	blue
Celf5	blue
Gnat1	blue
Cxcl10	blue
Ccl7	blue
Ccl2	blue
Tnfsf9	blue
Tmem255a	blue
Serpine1	blue
Dusp8	blue
Gdf15	blue
Atf5	blue
Tmc3	blue
Angptl6	blue
Igfbp2	blue
Sectm1b	blue
Tspan10	blue
Slc19a2	blue
Bdkrb1	blue
Svop	blue
Kcna4	blue
Gpx2	blue
Aqp6	blue
Il36g	blue
Prss22	blue
Gsg1l	blue
BC107364	blue
Iho1	blue
Tenm4	blue
Npy4r	blue
Cxcr1	blue
Syt12	blue
Gpr3	blue
Or4f62	blue
Ankrd37	blue
Nrk	blue
Adm2	blue
Spink5	blue
Apol8	blue
Gm15590	blue
Dbp	blue
Btf3-ps5	blue
Ftl1-ps1	blue
Hsd3b2	blue
Gm25579	blue
Mir221	blue
Mir23a	blue
Cldn19	blue
Gm10156	blue
Ifit1bl2	blue
Psrc1	blue
Prok1	blue
4930503E14Rik	blue
Gm10382	blue
H2-Bl	blue
Gm10545	blue
Rpl10-ps2	blue
Gm10631	blue
Bglap3	blue
Gm10729	blue
Ighg1	blue
Gm4609	blue
Scgb1b30	blue
4933403O08Rik	blue
Gm12922	blue
Gm13418	blue
Gm13430	blue
1700027A07Rik	blue
Snhg15	blue
4930430E12Rik	blue
4930517E11Rik	blue
Gm11697	blue
Trp53cor1	blue
Gm15899	blue
8430436N08Rik	blue
Btbd18	blue
Gm13067	blue
Gm11714	blue
A930001C03Rik	blue
Gm16565	blue
Gm16199	blue
Gpx2-ps1	blue
Aadacl2fm2	blue
Apold1	blue
Gm8220	blue
Gm20684	blue
Gm5117	blue
Gm379	blue
Mid1-ps1	blue
Gm2042	blue
Ptgs2os2	blue
Gm26947	blue
Gm29561	blue
2310069B03Rik	blue
Gm7901	blue
Gm37795	blue
Gm34882	blue
Gm37095	blue
Gm29718	blue
Gm36972	blue
Snord43	blue
Gm43549	blue
Gm43499	blue
Gm43785	blue
Gm36241	blue
Gm43890	blue
Gm5587	blue
Gm44633	blue
Gm39079	blue
Gm45417	blue
Gm45425	blue
B930018H19Rik	blue
Gm10252	blue
Gm42047	blue
Gm8543	blue
Gm47403	blue
Gm34921	blue
Gm47725	blue
Gm47830	blue
Gm47761	blue
Gm36595	blue
Gm47118	blue
1700127F24Rik	blue
Gm47474	blue
Gm35330	blue
3110006O06Rik	blue
Gm49011	blue
Gm41556	blue
1700023B13Rik	blue
Gm50419	blue
9030625G05Rik	blue
ENSMUSG00000120056	blue
Gm54691	blue
Gm55056	blue
Slc13a2	brown
Mybpc3	brown
Atp6v1b1	brown
Tcap	brown
Cacna2d2	brown
Lypd8	brown
Adamts13	brown
Mov10l1	brown
Eef1a2	brown
Mb	brown
Trdn	brown
Mypn	brown
Myl7	brown
Slc28a3	brown
Ckmt2	brown
Fitm1	brown
Ropn1l	brown
Osr2	brown
Srl	brown
Lrrc74b	brown
Cryaa	brown
Dntt	brown
Padi1	brown
Mip	brown
Dpysl4	brown
Tnnt2	brown
Rgs7	brown
4921504E06Rik	brown
Kcnj3	brown
Grin1	brown
Xirp2	brown
Ccna1	brown
Casq2	brown
Myoz2	brown
1810013D15Rik	brown
Trim63	brown
Yipf7	brown
P2rx2	brown
Ckm	brown
Csrp3	brown
Klk10	brown
Art1	brown
3830403N18Rik	brown
Adprhl1	brown
Myom2	brown
Hsd17b2	brown
Tbx20	brown
Kcnj5	brown
Mlip	brown
Arpp21	brown
Alpk2	brown
Rag2	brown
Dhrs7c	brown
Rxfp1	brown
Zswim2	brown
Ky	brown
Thrsp	brown
Hrc	brown
Hjv	brown
Chad	brown
Synpo2l	brown
Txlnb	brown
Gpr37	brown
Myh6	brown
Foxa3	brown
Smpx	brown
Nppa	brown
Pnpla3	brown
Sln	brown
Gzmk	brown
A530016L24Rik	brown
Lmod3	brown
Klhl31	brown
Mylk4	brown
Lrrc3b	brown
Kcna5	brown
Ttc39d	brown
Scn4b	brown
Cmya5	brown
Gja3	brown
Prss50	brown
Hcar1	brown
Hamp	brown
Ttn	brown
Actn2	brown
Gm12474	brown
Smyd1	brown
Fat2	brown
Kcnq3	brown
Gm11961	brown
D830013O20Rik	brown
Mmel1	brown
Lep	brown
Krt4	brown
Kcng2	brown
Lrrc10	brown
Trim55	brown
Myl4	brown
Rag1	brown
Obscn	brown
Trim54	brown
Cytl1	brown
Ube2d2b	brown
Gm10190	brown
Serpinb7	brown
Gm10244	brown
Mybphl	brown
Ube2u	brown
Slc17a7	brown
Myo18b	brown
Gm10435	brown
Aldh3b2	brown
Igkv6-13	brown
Tmem182	brown
Gm13000	brown
Gm14473	brown
Gm11955	brown
Gm13479	brown
Slc13a2os	brown
Atcayos	brown
1700003D09Rik	brown
Gm12530	brown
Gm16045	brown
Gm11816	brown
Gm11915	brown
Gm15543	brown
Gm15082	brown
Gm12349	brown
Hectd2os	brown
Gm1667	brown
Mir1968	brown
Gm15641	brown
Gm3667	brown
Gm14569	brown
C130080G10Rik	brown
Platr7	brown
Mhrt	brown
Gm26608	brown
9830004L10Rik	brown
1700029J03Rik	brown
Gm29186	brown
Hand2os1	brown
Gm28319	brown
Gm28730	brown
Gm29291	brown
Gm19085	brown
Gm28706	brown
Ighv1-15	brown
Gm38279	brown
Gm6069	brown
Gm30735	brown
Gm10727	brown
Gm43135	brown
Gm44430	brown
Gm36546	brown
4933436H12Rik	brown
Gm7669	brown
Gm45299	brown
5430402P08Rik	brown
Gm53058	brown
Gm45869	brown
D730003K21Rik	brown
Gm48801	brown
Gm47230	brown
4930458K08Rik	brown
Gm47770	brown
Gm33035	brown
D830005E20Rik	brown
9430078K24Rik	brown
Gm35041	brown
4921525O09Rik	brown
Gm49097	brown
Gm49130	brown
Gm49096	brown
Gm49432	brown
Gm49688	brown
Gm49565	brown
A730006G06Rik	brown
Gm50114	brown
1500032F14Rik	brown
Gm17266	brown
Gm50328	brown
Gm18978	brown
Gm50136	brown
ENSMUSG00000119987	brown
ENSMUSG00000120018	brown
ENSMUSG00000120047	brown
ENSMUSG00000120208	brown
ENSMUSG00000120216	brown
ENSMUSG00000120275	brown
ENSMUSG00000120324	brown
ENSMUSG00000120646	brown
ENSMUSG00000120678	brown
ENSMUSG00000120703	brown
ENSMUSG00000120937	brown
ENSMUSG00000121495	brown
Atp1a4	grey
Ighv6-3	grey
Igkv9-124	grey
Mrgpra2b	grey
Gm19696	grey
H19	turquoise
S100a3	turquoise
Sec14l2	turquoise
Calb2	turquoise
Dmrtc2	turquoise
Mogat1	turquoise
Snx31	turquoise
Ppy	turquoise
Eppin	turquoise
Sgk2	turquoise
Gdpd2	turquoise
Tubal3	turquoise
Elovl2	turquoise
Gldc	turquoise
Tectb	turquoise
Rbfox3	turquoise
Sntg1	turquoise
Npas2	turquoise
Lrrc26	turquoise
Mfsd2a	turquoise
Rbp7	turquoise
Ppp2r2c	turquoise
2010109A12Rik	turquoise
Hyal5	turquoise
Hyal6	turquoise
Tmem213	turquoise
Gprc5d	turquoise
Otc	turquoise
Necab2	turquoise
Agt	turquoise
Cyp1a1	turquoise
Tdgf1	turquoise
Gm5134	turquoise
Lpcat2b	turquoise
Tpsb2	turquoise
Entpd8	turquoise
Sstr4	turquoise
Rbbp8nl	turquoise
Sdr9c7	turquoise
Gbp2b	turquoise
Sec1	turquoise
Slc26a10	turquoise
Slc5a12	turquoise
Pnliprp1	turquoise
Fam124b	turquoise
Pnpla1	turquoise
Gpr20	turquoise
Krt14	turquoise
Rasd1	turquoise
Bpifc	turquoise
Krt78	turquoise
Ism2	turquoise
Pgbd5	turquoise
Bhlha15	turquoise
Epp13	turquoise
Rxfp2	turquoise
4930517O19Rik	turquoise
Arntl	turquoise
Alk	turquoise
Timd4	turquoise
Gm5533	turquoise
Zfp663	turquoise
H2bc27	turquoise
Adra2b	turquoise
Kcnt1	turquoise
Mif-ps6	turquoise
Tsks	turquoise
Serpina6	turquoise
Cyp26b1	turquoise
Mir326	turquoise
Gm25512	turquoise
Casp16	turquoise
H2bc7	turquoise
H2bc23	turquoise
1700024J04Rik	turquoise
Gm10286	turquoise
Gpr179	turquoise
Wfdc6b	turquoise
Wfdc8	turquoise
Cited4	turquoise
C1qtnf9	turquoise
Mroh9	turquoise
Vmn1r4	turquoise
Gm16401	turquoise
Gm10447	turquoise
H3f3aos	turquoise
Gm10617	turquoise
Gm12522	turquoise
Prcd	turquoise
Igkv9-123	turquoise
Igkv4-80	turquoise
Igkv4-50	turquoise
Ighv12-3	turquoise
Kcnj13	turquoise
Gm23336	turquoise
Gm14016	turquoise
H3c15	turquoise
Gm12691	turquoise
Gm12539	turquoise
Gm12193	turquoise
Dnmt3c	turquoise
Gm13349	turquoise
Gm14201	turquoise
Hspe1-ps4	turquoise
Gm11581	turquoise
Gm14202	turquoise
Gm12240	turquoise
Gm12798	turquoise
Gm13605	turquoise
B430010I23Rik	turquoise
Gm14866	turquoise
1700047A11Rik	turquoise
4930527E20Rik	turquoise
Gm11455	turquoise
Gm15886	turquoise
Grin1os	turquoise
Gm12409	turquoise
Gm15340	turquoise
Gm12951	turquoise
Gm12348	turquoise
D030055H07Rik	turquoise
Gm15940	turquoise
Gm14051	turquoise
Gm11465	turquoise
Gm14280	turquoise
Tbx3os2	turquoise
Gm13869	turquoise
Gm16230	turquoise
Lexis1	turquoise
Gm15818	turquoise
Gm13028	turquoise
E130018N17Rik	turquoise
4930447M23Rik	turquoise
Gm13031	turquoise
Mir1932	turquoise
Gm24507	turquoise
Gm24241	turquoise
Gm23316	turquoise
Gm15651	turquoise
3632454L22Rik	turquoise
Ugt1a2	turquoise
6530401F13Rik	turquoise
Gm20428	turquoise
Gm3617	turquoise
Ly6g6c	turquoise
Gm20688	turquoise
Ighv9-4	turquoise
H2bc15	turquoise
Igkv1-122	turquoise
Gm55594	turquoise
Ighv10-1	turquoise
Ighv1-72	turquoise
Fam181a	turquoise
Gm10827	turquoise
Gm9918	turquoise
4930563E18Rik	turquoise
Gm2093	turquoise
Ctxnd1	turquoise
C330002G04Rik	turquoise
Gm27030	turquoise
Gm28707	turquoise
Gm28382	turquoise
1810053B23Rik	turquoise
Gm19280	turquoise
Gm28778	turquoise
Gm29508	turquoise
Itpa-ps2	turquoise
Gm29541	turquoise
4933417E11Rik	turquoise
Gm36945	turquoise
Mannr	turquoise
Gm37310	turquoise
Gm34768	turquoise
Gm37669	turquoise
Gm37024	turquoise
Gm9369	turquoise
Gm40190	turquoise
Gm42470	turquoise
Gm42866	turquoise
Gm43653	turquoise
Gm43251	turquoise
1700017M07Rik	turquoise
Gm17954	turquoise
Gm42776	turquoise
Gm43189	turquoise
Gm29707	turquoise
Gm42508	turquoise
Gm42879	turquoise
Gm31314	turquoise
Gm43458	turquoise
Gm16499	turquoise
Gm44130	turquoise
Gm18561	turquoise
Gm30146	turquoise
Gm44814	turquoise
4833404L02Rik	turquoise
Gm35309	turquoise
Gm44697	turquoise
Gm45237	turquoise
Gm30978	turquoise
5430421F17Rik	turquoise
Gm45258	turquoise
Gm45540	turquoise
6030466F02Rik	turquoise
Gm45746	turquoise
Gm39384	turquoise
Gm7439	turquoise
Gm48193	turquoise
Gm47818	turquoise
Gm40634	turquoise
Gm47159	turquoise
Gm48832	turquoise
Gm48196	turquoise
Gm48435	turquoise
Gm48508	turquoise
Pbld1	turquoise
Gm40761	turquoise
Gm47525	turquoise
AI463170	turquoise
Gm48426	turquoise
9230116L04Rik	turquoise
Gm47419	turquoise
Gm35608	turquoise
Gm34376	turquoise
5033424D13Rik	turquoise
BB123696	turquoise
Gm47471	turquoise
Gm48449	turquoise
A530001N23Rik	turquoise
Gm47732	turquoise
5930438M14Rik	turquoise
Gm38409	turquoise
Gm49240	turquoise
Gm46516	turquoise
Gm34060	turquoise
Gm39653	turquoise
4930572G02Rik	turquoise
Gm536	turquoise
Gm49625	turquoise
E130008D07Rik	turquoise
Gm49861	turquoise
Gm50022	turquoise
Gm50042	turquoise
Gm10503	turquoise
Gm50323	turquoise
Gm50132	turquoise
Gm30571	turquoise
Gm50222	turquoise
Gm9902	turquoise
Gm50242	turquoise
Gm53036	turquoise
Gm25626	turquoise
ENSMUSG00000120040	turquoise
ENSMUSG00000120045	turquoise
ENSMUSG00000120131	turquoise
ENSMUSG00000120351	turquoise
ENSMUSG00000120353	turquoise
ENSMUSG00000120388	turquoise
ENSMUSG00000120660	turquoise
ENSMUSG00000120742	turquoise
ENSMUSG00000120787	turquoise
Gm46851	turquoise
ENSMUSG00000120842	turquoise
Gm56082	turquoise
Gm56285	turquoise
Gm55311	turquoise
Gm56334	turquoise
Phyhip	yellow
Ghrhr	yellow
Rnf112	yellow
Tm4sf5	yellow
Slurp1	yellow
Pgc	yellow
Drd4	yellow
Rab17	yellow
Gkn3	yellow
Calcb	yellow
Isx	yellow
Smpd3	yellow
Tbx18	yellow
Myrfl	yellow
Tmem63c	yellow
Scn10a	yellow
Rlbp1	yellow
Lrrc52	yellow
Isl1	yellow
Gjb5	yellow
4933427E11Rik	yellow
Gal3st3	yellow
Lgals7	yellow
Fabp1	yellow
Gm11190	yellow
Ear1	yellow
Gal3st2c	yellow
Wt1os	yellow
ENSMUSG00000083658	yellow
Gm11335	yellow
A730046J19Rik	yellow
Meiosin	yellow
Gm13707	yellow
Gm12505	yellow
Gm25014	yellow
Gm16350	yellow
C2cd4d	yellow
Tpbgl	yellow
Gm28187	yellow
2310039L15Rik	yellow
Gm29371	yellow
1110002O04Rik	yellow
Gm36888	yellow
Gm43962	yellow
9130015G15Rik	yellow
Gm45358	yellow
Gm18636	yellow
Gm31946	yellow
Gm41230	yellow
Gm49410	yellow
4930563N14Rik	yellow
4930474M22Rik	yellow
ENSMUSG00000120068	yellow
ENSMUSG00000120200	yellow
ENSMUSG00000120436	yellow
ENSMUSG00000120634	yellow
