# Supplementary material for: Deciphering regulatory patterns in a mouse model of hyperoxia-induced acute lung injury
Source: PeerJ. 2024 Sep 26;12:e18069. doi: 10.7717/peerj.18069 (PMC11439394; doi:10.7717/peerj.18069)
Supplement: Supplemental Information 4 [file peerj-12-18069-s004.csv]

# Enrichments of GO_BP and KEGG for genes in different WGCNA Group
type	colors	ID	Description	GeneRatio	BgRatio	pvalue	p.adjust	qvalue	geneID	Count
GO_BP	blue	GO:0050678	regulation of epithelial cell proliferation	13/143	442/28943	3.27E-07	0.000179742	0.00013651	Bax/Ccl2/Etv4/Fa2h/Fut1/Has2/Htr2b/Il6/Nr1d1/Nr4a1/Nupr1/Prok1/Sox9	13
GO_BP	blue	GO:0070371	ERK1 and ERK2 cascade	12/143	350/28943	1.87E-07	0.00016365	0.000124289	Atf3/Calcr/Ccl2/Ccl20/Ccl3/Ccl7/Fgf23/Gpnmb/Htr2b/Il6/Lif/Sox9	12
GO_BP	blue	GO:0042063	gliogenesis	11/143	363/28943	2.05E-06	0.000386463	0.000293511	Areg/Atf5/Ccl2/Ccl3/Fa2h/Il6/Lif/Mir23a/Nr1d1/Sox9/Tenm4	11
GO_BP	blue	GO:0045786	negative regulation of cell cycle	10/143	385/28943	2.30E-05	0.002377922	0.00180598	Atf5/Ccl2/Ccng1/D7Ertd443e/Gpnmb/Hnf4a/Lif/Nr4a1/Nupr1/Ptgs2	10
GO_BP	blue	GO:0032496	response to lipopolysaccharide	10/143	386/28943	2.35E-05	0.002377922	0.00180598	Ankrd1/Bdkrb1/Ccl2/Cxcl1/Cxcl10/Il36g/Il6/Nr1d1/Ptgs2/Serpine1	10
GO_BP	blue	GO:1901214	regulation of neuron death	10/143	399/28943	3.11E-05	0.002558514	0.001943136	Bax/Ccl2/Ccl3/Gclc/Gpnmb/Il6/Nqo1/Nupr1/Ptpn5/Slc7a11	10
GO_BP	blue	GO:0010959	regulation of metal ion transport	10/143	458/28943	9.80E-05	0.005968667	0.004533074	Bax/Bdkrb1/Calcr/Ccl2/Cxcl1/Cxcl10/Hsd3b2/Ms4a2/Ptgs2/Serpine1	10
GO_BP	blue	GO:0032103	positive regulation of response to external stimulus	10/143	459/28943	9.98E-05	0.005968667	0.004533074	Ccl2/Ccl3/Ccl7/Cxcl1/Cxcl10/Ighg1/Il6/Nupr1/Ptgs2/Serpine1	10
GO_BP	blue	GO:0002683	negative regulation of immune system process	10/143	465/28943	0.000110953	0.005976665	0.004539149	Ccl2/Gpnmb/Gpx2/H2-Bl/Il13ra2/Nr1d1/Olfm4/Prg2/Sox9/Spink5	10
GO_BP	blue	GO:0070555	response to interleukin-1	9/143	96/28943	1.23E-09	3.22E-06	2.45E-06	Ankrd1/Ccl2/Ccl20/Ccl3/Ccl7/Il6/Nr1d1/Sele/Serpine1	9
GO_BP	blue	GO:0050727	regulation of inflammatory response	9/143	367/28943	9.22E-05	0.005968667	0.004533074	Bcl6b/Ccl3/Gpx2/Ighg1/Il6/Nr1d1/Nupr1/Ptgs2/Serpine1	9
GO_BP	blue	GO:0006979	response to oxidative stress	9/143	407/28943	0.000200108	0.008360087	0.006349306	Ankrd2/Ddias/Gclc/Gpx2/Il6/Nox1/Nqo1/Ptgs2/Slc7a11	9
GO_BP	blue	GO:0045765	regulation of angiogenesis	8/143	308/28943	0.000154126	0.00765394	0.005813003	Adm2/Ccl2/Cxcl10/Fut1/Lif/Mir23a/Prok1/Serpine1	8
GO_BP	blue	GO:0009410	response to xenobiotic stimulus	8/143	317/28943	0.000187489	0.008089704	0.006143956	Abcb11/Ankrd1/Gclc/Hnf4a/Htr2b/Nqo1/Ptpn5/Serpine1	8
GO_BP	blue	GO:0055074	calcium ion homeostasis	8/143	324/28943	0.000217361	0.008801441	0.006684505	Bax/Bdkrb1/Ccl2/Cxcl10/Fgf23/Gpr3/Htr2b/Ms4a2	8
GO_BP	blue	GO:0030593	neutrophil chemotaxis	7/143	103/28943	8.27E-07	0.000217685	0.000165327	Ccl2/Ccl20/Ccl3/Ccl7/Cxcl1/Cxcl10/Cxcr1	7
GO_BP	blue	GO:0010565	regulation of cellular ketone metabolic process	7/143	156/28943	1.31E-05	0.001810728	0.001375209	Abcb11/Hnf4a/Nr1d1/Ptgs2/Slc7a11/Sox9/Trib3	7
GO_BP	blue	GO:0042326	negative regulation of phosphorylation	7/143	394/28943	0.003531381	0.040199884	0.030530947	Bax/Bdkrb1/Hnf4a/Il6/Nupr1/Ptpn5/Trib3	7
GO_BP	blue	GO:0002548	monocyte chemotaxis	6/143	60/28943	5.26E-07	0.000217685	0.000165327	Ccl2/Ccl20/Ccl3/Ccl7/Cxcl10/Serpine1	6
GO_BP	blue	GO:0050729	positive regulation of inflammatory response	6/143	148/28943	9.70E-05	0.005968667	0.004533074	Ccl3/Ighg1/Il6/Nupr1/Ptgs2/Serpine1	6
GO_BP	blue	GO:0007623	circadian rhythm	6/143	222/28943	0.000849281	0.019121799	0.014522595	Atf5/Dbp/Hnf4a/Il6/Nr1d1/Prok1	6
GO_BP	blue	GO:2000241	regulation of reproductive process	6/143	225/28943	0.000910336	0.019322609	0.014675106	Bax/Gpr3/Iho1/Lif/Nupr1/Sox9	6
GO_BP	blue	GO:0001906	cell killing	6/143	273/28943	0.002425559	0.032520415	0.024698555	Ccl2/Ccl20/Cxcl1/Cxcl10/H2-Bl/Ighg1	6
GO_BP	blue	GO:0006766	vitamin metabolic process	5/143	82/28943	5.52E-05	0.004032873	0.00306288	Aldh1l2/Fgf23/Gclc/Nqo1/Vnn3	5
GO_BP	blue	GO:0031623	receptor internalization	5/143	140/28943	0.000670592	0.017303898	0.013141938	Cxcr1/Gsg1l/Htr2b/Ptpn5/Sele	5
GO_BP	blue	GO:0033135	regulation of peptidyl-serine phosphorylation	5/143	163/28943	0.001324298	0.0240383	0.018256572	Bax/Calcr/Il6/Lif/Ptgs2	5
GO_BP	blue	GO:0010951	negative regulation of endopeptidase activity	5/143	188/28943	0.002471156	0.032520415	0.024698555	Il6/Nr4a1/Ptgs2/Serpine1/Spink5	5
GO_BP	blue	GO:0001659	temperature homeostasis	5/143	189/28943	0.002528394	0.032875482	0.024968221	Gpr3/Gpx2/Hoxc10/Nr1d1/Ptgs2	5
GO_BP	blue	GO:0045662	negative regulation of myoblast differentiation	4/143	32/28943	1.84E-05	0.002141733	0.0016266	Ankrd2/Cxcl10/Il36g/Sox9	4
GO_BP	blue	GO:0042306	regulation of protein import into nucleus	4/143	78/28943	0.000613792	0.016318178	0.012393305	Hnf4a/Il6/Ptgs2/Ptpn5	4
GO_BP	blue	GO:0051384	response to glucocorticoid	4/143	86/28943	0.000886345	0.019121799	0.014522595	Areg/Calcr/Hsd3b2/Il6	4
GO_BP	blue	GO:0042632	cholesterol homeostasis	4/143	98/28943	0.001440458	0.025644849	0.019476711	Abcb11/Hnf4a/Nr1d1/Soat2	4
GO_BP	blue	GO:0110149	regulation of biomineralization	4/143	109/28943	0.0021277	0.03128551	0.023760671	Amtn/Bglap3/Fgf23/Sox9	4
GO_BP	blue	GO:0010212	response to ionizing radiation	4/143	134/28943	0.004467489	0.04437144	0.033699154	Aen/Bax/D7Ertd443e/Ddias	4
GO_BP	blue	GO:0014075	response to amine	3/143	24/28943	0.000221508	0.008833489	0.006708845	Htr2b/Nqo1/Nr4a1	3
GO_BP	blue	GO:0007202	activation of phospholipase C activity	3/143	25/28943	0.000250805	0.00930721	0.007068625	Htr2b/Ms4a2/Sele	3
GO_BP	blue	GO:1901739	regulation of myoblast fusion	3/143	25/28943	0.000250805	0.00930721	0.007068625	Cxcl10/Gdf15/Il36g	3
GO_BP	blue	GO:0010574	regulation of vascular endothelial growth factor production	3/143	32/28943	0.000527352	0.014720712	0.011180064	Ccl2/Il6/Ptgs2	3
GO_BP	blue	GO:0033628	regulation of cell adhesion mediated by integrin	3/143	49/28943	0.001842405	0.02903719	0.022053121	Epha8/Lif/Serpine1	3
GO_BP	blue	GO:0031646	positive regulation of nervous system process	3/143	57/28943	0.002843055	0.034966917	0.026556621	Il6/Mir23a/Tenm4	3
GO_BP	blue	GO:0006801	superoxide metabolic process	3/143	68/28943	0.00468113	0.045645339	0.034666653	Cxcl1/Nox1/Nqo1	3
GO_BP	blue	GO:0001781	neutrophil apoptotic process	2/143	12/28943	0.001548787	0.026200548	0.019898752	Il6/Slc7a11	2
GO_BP	blue	GO:0045136	development of secondary sexual characteristics	2/143	13/28943	0.001824463	0.028927626	0.02196991	Areg/Bax	2
GO_BP	blue	GO:2000489	regulation of hepatic stellate cell activation	2/143	13/28943	0.001824463	0.028927626	0.02196991	Gclc/Nr1d1	2
GO_BP	blue	GO:0006750	glutathione biosynthetic process	2/143	14/28943	0.002121656	0.03128551	0.023760671	Gclc/Slc7a11	2
GO_BP	blue	GO:1901201	regulation of extracellular matrix assembly	2/143	14/28943	0.002121656	0.03128551	0.023760671	Has2/Sox9	2
GO_BP	blue	GO:1902510	regulation of apoptotic DNA fragmentation	2/143	14/28943	0.002121656	0.03128551	0.023760671	Bax/Il6	2
GO_BP	blue	GO:0060712	spongiotrophoblast layer development	2/143	18/28943	0.003521297	0.040199884	0.030530947	Lif/Nrk	2
GO_BP	blue	GO:1905939	regulation of gonad development	2/143	18/28943	0.003521297	0.040199884	0.030530947	Nupr1/Sox9	2
GO_BP	blue	GO:0045837	negative regulation of membrane potential	2/143	19/28943	0.003922863	0.04189825	0.031820819	Bax/Il6	2
GO_BP	blue	GO:0035994	response to muscle stretch	2/143	21/28943	0.004786517	0.045645339	0.034666653	Ankrd1/Ankrd2	2
GO_BP	blue	GO:0051770	positive regulation of nitric-oxide synthase biosynthetic process	2/143	22/28943	0.005248193	0.047728563	0.036248816	Ccl2/Ccl20	2
GO_BP	blue	GO:0060602	branch elongation of an epithelium	2/143	22/28943	0.005248193	0.047728563	0.036248816	Areg/Sox9	2
GO_BP	brown	GO:0003012	muscle system process	26/135	432/28943	1.64E-21	2.77E-18	2.45E-18	Actn2/Casq2/Cmya5/Csrp3/Hamp/Hrc/Kcna5/Kcnj5/Lep/Lmod3/Mlip/Mybpc3/Myh6/Myl4/Myom2/Myoz2/Nppa/P2rx2/Scn4b/Sln/Srl/Tbx20/Tcap/Tnnt2/Trim63/Ttn	26
GO_BP	brown	GO:0055001	muscle cell development	20/135	229/28943	6.76E-20	5.73E-17	5.07E-17	Actn2/Alpk2/Cacna2d2/Casq2/Csrp3/Hamp/Lmod3/Lrrc10/Mybpc3/Myh6/Myo18b/Myom2/Myoz2/Mypn/P2rx2/Synpo2l/Tcap/Tmem182/Tnnt2/Ttn	20
GO_BP	brown	GO:0060537	muscle tissue development	18/135	494/28943	1.87E-11	2.12E-09	1.87E-09	Actn2/Alpk2/Csrp3/Hamp/Lmod3/Lrrc10/Mybpc3/Myh6/Myl7/Myo18b/Myoz2/P2rx2/Smyd1/Tbx20/Tcap/Tnnt2/Ttn/Xirp2	18
GO_BP	brown	GO:0031032	actomyosin structure organization	14/135	215/28943	1.76E-12	2.22E-10	1.96E-10	Actn2/Casq2/Csrp3/Lmod3/Mybpc3/Myh6/Myo18b/Myom2/Myoz2/Mypn/Synpo2l/Tcap/Tnnt2/Ttn	14
GO_BP	brown	GO:0140694	non-membrane-bounded organelle assembly	14/135	379/28943	3.12E-09	2.06E-07	1.82E-07	Actn2/Casq2/Csrp3/Fitm1/Lmod3/Mybpc3/Myh6/Myom2/Myoz2/Mypn/Synpo2l/Tcap/Tnnt2/Ttn	14
GO_BP	brown	GO:0042391	regulation of membrane potential	12/135	469/28943	2.18E-06	9.01E-05	7.97E-05	Actn2/Casq2/Grin1/Kcna5/Kcnj5/Kcnq3/Nppa/P2rx2/Rgs7/Scn4b/Slc17a7/Trdn	12
GO_BP	brown	GO:0032409	regulation of transporter activity	8/135	317/28943	0.000126015	0.003008381	0.002660415	Actn2/Casq2/Hamp/Hrc/Nppa/Scn4b/Sln/Trdn	8
GO_BP	brown	GO:0070296	sarcoplasmic reticulum calcium ion transport	5/135	32/28943	3.73E-07	1.76E-05	1.55E-05	Casq2/Dhrs7c/Hrc/Sln/Trdn	5
GO_BP	brown	GO:0086009	membrane repolarization	5/135	45/28943	2.16E-06	9.01E-05	7.97E-05	Casq2/Kcna5/Kcnj5/Nppa/Scn4b	5
GO_BP	brown	GO:0043462	regulation of ATP-dependent activity	4/135	72/28943	0.000364265	0.006997369	0.006188016	Myh6/Myl4/Sln/Tnnt2	4
GO_BP	brown	GO:0042542	response to hydrogen peroxide	4/135	122/28943	0.002599656	0.03125118	0.027636504	Cryaa/Gja3/Gpr37/Mb	4
GO_BP	brown	GO:0035994	response to muscle stretch	3/135	21/28943	0.000124112	0.003005289	0.002657681	Csrp3/Tcap/Ttn	3
GO_BP	brown	GO:0070050	neuron cellular homeostasis	3/135	43/28943	0.001068473	0.016315868	0.014428689	Grin1/P2rx2/Slc17a7	3
GO_BP	brown	GO:0007528	neuromuscular junction development	3/135	59/28943	0.002665869	0.031298568	0.02767841	Cacna2d2/Ky/P2rx2	3
GO_BP	brown	GO:0010496	intercellular transport	2/135	10/28943	0.000948269	0.015307775	0.013537197	Gja3/Mip	2
GO_BP	brown	GO:0010649	regulation of cell communication by electrical coupling	2/135	12/28943	0.001382312	0.019856091	0.017559431	Casq2/Hrc	2
GO_BP	brown	GO:0002329	pre-B cell differentiation	2/135	13/28943	0.001628654	0.022814621	0.020175762	Rag1/Rag2	2
GO_BP	brown	GO:0042048	olfactory behavior	2/135	16/28943	0.002482762	0.030275407	0.026773594	Atp6v1b1/Grin1	2
GO_BP	brown	GO:0070885	negative regulation of calcineurin-NFAT signaling cascade	2/135	16/28943	0.002482762	0.030275407	0.026773594	Cmya5/Myoz2	2
GO_BP	brown	GO:0106057	negative regulation of calcineurin-mediated signaling	2/135	16/28943	0.002482762	0.030275407	0.026773594	Cmya5/Myoz2	2
GO_BP	brown	GO:1904478	regulation of intestinal absorption	2/135	19/28943	0.003505692	0.038136602	0.033725521	Hamp/Lep	2
GO_BP	brown	GO:0033151	V(D)J recombination	2/135	20/28943	0.003883353	0.041139272	0.036380887	Rag1/Rag2	2
GO_BP	brown	GO:0003228	atrial cardiac muscle tissue development	2/135	21/28943	0.004279063	0.044771675	0.039593147	Myh6/Tnnt2	2
GO_BP	yellow	GO:0061337	cardiac conduction	3/39	70/28943	0.000116316	0.03415823	0.024691713	Isl1/Scn10a/Tbx18	3
GO_BP	yellow	GO:0070301	cellular response to hydrogen peroxide	3/39	93/28943	0.000269898	0.039629968	0.028647029	Fabp1/Rnf112/Smpd3	3
GO_BP	yellow	GO:0060926	cardiac pacemaker cell development	2/39	10/28943	7.91E-05	0.03415823	0.024691713	Isl1/Tbx18	2
GO_BP	yellow	GO:0060920	cardiac pacemaker cell differentiation	2/39	11/28943	9.66E-05	0.03415823	0.024691713	Isl1/Tbx18	2
GO_BP	yellow	GO:0070314	G1 to G0 transition	2/39	18/28943	0.000267021	0.039629968	0.028647029	Rnf112/Smpd3	2
GO_BP	yellow	GO:0003228	atrial cardiac muscle tissue development	2/39	21/28943	0.000365565	0.040257848	0.0291009	Isl1/Tbx18	2
KEGG	blue	mmu04060	Cytokine-cytokine receptor interaction	15/73	292/9207	6.40E-09	1.11E-06	9.84E-07	Ccl2/Ccl20/Ccl3/Ccl7/Cxcl1/Cxcl10/Cxcr1/Eda2r/Gdf15/Il13ra2/Il36g/Il6/Lif/Tnfrsf10b/Tnfsf9	15
KEGG	blue	mmu04061	Viral protein interaction with cytokine and cytokine receptor	9/73	95/9207	5.09E-08	4.40E-06	3.91E-06	Ccl2/Ccl20/Ccl3/Ccl7/Cxcl1/Cxcl10/Cxcr1/Il6/Tnfrsf10b	9
KEGG	blue	mmu04668	TNF signaling pathway	8/73	115/9207	3.17E-06	0.000182899	0.000162478	Ccl2/Ccl20/Cxcl1/Cxcl10/Il6/Lif/Ptgs2/Sele	8
KEGG	blue	mmu04657	IL-17 signaling pathway	7/73	93/9207	8.09E-06	0.000349947	0.000310875	Ccl2/Ccl20/Ccl7/Cxcl1/Cxcl10/Il6/Ptgs2	7
KEGG	blue	mmu04933	AGE-RAGE signaling pathway in diabetic complications	6/73	101/9207	0.000141077	0.004881259	0.004336257	Bax/Ccl2/Il6/Nox1/Sele/Serpine1	6
KEGG	blue	mmu04115	p53 signaling pathway	5/73	72/9207	0.000252584	0.007221836	0.006415504	Bax/Ccng1/Gtse1/Serpine1/Tnfrsf10b	5
KEGG	blue	mmu05417	Lipid and atherosclerosis	8/73	216/9207	0.000292213	0.007221836	0.006415504	Bax/Ccl2/Ccl3/Cxcl1/Il6/Nox1/Sele/Tnfrsf10b	8
KEGG	blue	mmu05323	Rheumatoid arthritis	5/73	87/9207	0.000608409	0.013156843	0.011687856	Ccl2/Ccl20/Ccl3/Cxcl1/Il6	5
KEGG	blue	mmu04062	Chemokine signaling pathway	7/73	192/9207	0.000783298	0.015056726	0.013375613	Ccl2/Ccl20/Ccl3/Ccl7/Cxcl1/Cxcl10/Cxcr1	7
KEGG	blue	mmu05142	Chagas disease	4/73	103/9207	0.00891114	0.148518396	0.131936026	Ccl2/Ccl3/Il6/Serpine1	4
KEGG	blue	mmu00670	One carbon pool by folate	2/73	19/9207	0.009717931	0.148518396	0.131936026	Aldh1l2/Mthfd2	2
KEGG	blue	mmu05144	Malaria	3/73	57/9207	0.010301854	0.148518396	0.131936026	Ccl2/Il6/Sele	3
KEGG	blue	mmu05164	Influenza A	5/73	173/9207	0.011873734	0.158011994	0.140369645	Bax/Ccl2/Cxcl10/Il6/Tnfrsf10b	5
KEGG	blue	mmu05163	Human cytomegalovirus infection	6/73	256/9207	0.015691148	0.190708724	0.169415721	Bax/Ccl2/Ccl3/H2-Bl/Il6/Ptgs2	6
KEGG	blue	mmu05310	Asthma	2/73	25/9207	0.016535439	0.190708724	0.169415721	Ms4a2/Prg2	2
KEGG	blue	mmu04927	Cortisol synthesis and secretion	3/73	72/9207	0.019303329	0.208717239	0.18541355	Hsd3b2/Kcna4/Nr4a1	3
KEGG	brown	mmu04260	Cardiac muscle contraction	7/45	87/9207	1.79E-07	1.79E-05	1.62E-05	Cacna2d2/Casq2/Hrc/Myh6/Myl4/Tnnt2/Trdn	7
KEGG	brown	mmu05410	Hypertrophic cardiomyopathy	5/45	91/9207	7.55E-05	0.002939318	0.002660856	Cacna2d2/Mybpc3/Myh6/Tnnt2/Ttn	5
KEGG	brown	mmu05414	Dilated cardiomyopathy	5/45	94/9207	8.82E-05	0.002939318	0.002660856	Cacna2d2/Mybpc3/Myh6/Tnnt2/Ttn	5
KEGG	brown	mmu04020	Calcium signaling pathway	7/45	253/9207	0.000202318	0.005057941	0.004578768	Casq2/Grin1/Hrc/Mylk4/P2rx2/Sln/Trdn	7
KEGG	brown	mmu04921	Oxytocin signaling pathway	5/45	153/9207	0.000848558	0.015436126	0.013973756	Cacna2d2/Kcnj3/Kcnj5/Mylk4/Nppa	5
KEGG	brown	mmu04261	Adrenergic signaling in cardiomyocytes	5/45	156/9207	0.000926168	0.015436126	0.013973756	Cacna2d2/Myh6/Myl4/Scn4b/Tnnt2	5
KEGG	brown	mmu04814	Motor proteins	5/45	196/9207	0.002542784	0.036325481	0.032884119	Myh6/Myl4/Myl7/Myo18b/Tnnt2	5
KEGG	brown	mmu04713	Circadian entrainment	3/45	98/9207	0.012011425	0.147148452	0.133208073	Grin1/Kcnj3/Kcnj5	3
KEGG	brown	mmu05340	Primary immunodeficiency	2/45	36/9207	0.013243361	0.147148452	0.133208073	Rag1/Rag2	2
KEGG	brown	mmu05033	Nicotine addiction	2/45	40/9207	0.01619551	0.161955103	0.146611988	Grin1/Slc17a7	2
KEGG	brown	mmu04724	Glutamatergic synapse	3/45	114/9207	0.01799223	0.163565725	0.148070025	Grin1/Kcnj3/Slc17a7	3
KEGG	grey	mmu04964	Proximal tubule bicarbonate reclamation	2023/1/1	22/9207	0.002389486	0.015640274	NA	Atp1a4	1
KEGG	grey	mmu04960	Aldosterone-regulated sodium reabsorption	2023/1/1	38/9207	0.004127294	0.015640274	NA	Atp1a4	1
KEGG	grey	mmu04973	Carbohydrate digestion and absorption	2023/1/1	48/9207	0.005213425	0.015640274	NA	Atp1a4	1
KEGG	grey	mmu04978	Mineral absorption	2023/1/1	54/9207	0.005865103	0.015640274	NA	Atp1a4	1
KEGG	grey	mmu04961	Endocrine and other factor-regulated calcium reabsorption	2023/1/1	61/9207	0.006625394	0.015640274	NA	Atp1a4	1
KEGG	grey	mmu04918	Thyroid hormone synthesis	2023/1/1	74/9207	0.008037363	0.015640274	NA	Atp1a4	1
KEGG	grey	mmu04971	Gastric acid secretion	2023/1/1	75/9207	0.008145976	0.015640274	NA	Atp1a4	1
KEGG	grey	mmu04911	Insulin secretion	2023/1/1	86/9207	0.009340719	0.015640274	NA	Atp1a4	1
KEGG	grey	mmu04970	Salivary secretion	2023/1/1	86/9207	0.009340719	0.015640274	NA	Atp1a4	1
KEGG	grey	mmu04260	Cardiac muscle contraction	2023/1/1	87/9207	0.009449332	0.015640274	NA	Atp1a4	1
KEGG	grey	mmu04976	Bile secretion	2023/1/1	100/9207	0.010861301	0.015640274	NA	Atp1a4	1
KEGG	grey	mmu04925	Aldosterone synthesis and secretion	2023/1/1	102/9207	0.011078527	0.015640274	NA	Atp1a4	1
KEGG	grey	mmu04974	Protein digestion and absorption	2023/1/1	108/9207	0.011730205	0.015640274	NA	Atp1a4	1
KEGG	grey	mmu04972	Pancreatic secretion	2023/1/1	114/9207	0.012381883	0.015640274	NA	Atp1a4	1
KEGG	grey	mmu04919	Thyroid hormone signaling pathway	2023/1/1	120/9207	0.013033561	0.015640274	NA	Atp1a4	1
KEGG	grey	mmu04261	Adrenergic signaling in cardiomyocytes	2023/1/1	156/9207	0.01694363	0.019061584	NA	Atp1a4	1
KEGG	grey	mmu04022	cGMP-PKG signaling pathway	2023/1/1	173/9207	0.018790051	0.019895348	NA	Atp1a4	1
KEGG	grey	mmu04024	cAMP signaling pathway	2023/1/1	224/9207	0.024329315	0.024329315	NA	Atp1a4	1
KEGG	turquoise	mmu05322	Systemic lupus erythematosus	5/37	149/9207	0.000297969	0.02771114	0.025719451	H2bc15/H2bc23/H2bc27/H2bc7/H3c15	5
KEGG	turquoise	mmu05034	Alcoholism	5/37	205/9207	0.001272005	0.042065391	0.039042015	H2bc15/H2bc23/H2bc27/H2bc7/H3c15	5
KEGG	turquoise	mmu04613	Neutrophil extracellular trap formation	5/37	208/9207	0.001356948	0.042065391	0.039042015	H2bc15/H2bc23/H2bc27/H2bc7/H3c15	5
KEGG	turquoise	mmu00531	Glycosaminoglycan degradation	2/37	21/9207	0.003145112	0.073123858	0.06786821	Hyal5/Hyal6	2
KEGG	turquoise	mmu00830	Retinol metabolism	3/37	97/9207	0.006796142	0.126028228	0.116970172	Cyp1a1/Cyp26b1/Ugt1a2	3
KEGG	turquoise	mmu04710	Circadian rhythm	2/37	34/9207	0.008130853	0.126028228	0.116970172	Arntl/Npas2	2
KEGG	turquoise	mmu05203	Viral carcinogenesis	4/37	229/9207	0.012943259	0.171960438	0.159601085	H2bc15/H2bc23/H2bc27/H2bc7	4
KEGG	yellow	mmu04080	Neuroactive ligand-receptor interaction	2023/4/7	391/9207	0.000101246	0.000911215	0.000639449	Calcb/Drd4/Ghrhr/Slurp1	4
KEGG	yellow	mmu04975	Fat digestion and absorption	2023/1/7	43/9207	0.03224837	0.104509235	0.073339814	Fabp1	1
KEGG	yellow	mmu00600	Sphingolipid metabolism	2023/1/7	54/9207	0.04035327	0.104509235	0.073339814	Smpd3	1
KEGG	yellow	mmu03320	PPAR signaling pathway	2023/1/7	89/9207	0.065755737	0.104509235	0.073339814	Fabp1	1
KEGG	yellow	mmu04935	Growth hormone synthesis, secretion and action	2023/1/7	117/9207	0.085660621	0.104509235	0.073339814	Ghrhr	1
KEGG	yellow	mmu04728	Dopaminergic synapse	2023/1/7	135/9207	0.098263724	0.104509235	0.073339814	Drd4	1
KEGG	yellow	mmu04550	Signaling pathways regulating pluripotency of stem cells	2023/1/7	140/9207	0.101738045	0.104509235	0.073339814	Isl1	1
KEGG	yellow	mmu04936	Alcoholic liver disease	2023/1/7	141/9207	0.102431531	0.104509235	0.073339814	Fabp1	1
KEGG	yellow	mmu04270	Vascular smooth muscle contraction	2023/1/7	144/9207	0.104509235	0.104509235	0.073339814	Calcb	1
