# Supplementary material for: Deciphering regulatory patterns in a mouse model of hyperoxia-induced acute lung injury
Source: PeerJ. 2024 Sep 26;12:e18069. doi: 10.7717/peerj.18069 (PMC11439394; doi:10.7717/peerj.18069)
Supplement: Supplemental Information 5 [file peerj-12-18069-s005.zip]

Archive with 2 entries (2 files):
- Supplementary Table S5.csv
- __MACOSX/._Supplementary Table S5.csv
