# Supplementary material for: Deciphering regulatory patterns in a mouse model of hyperoxia-induced acute lung injury
Source: PeerJ. 2024 Sep 26;12:e18069. doi: 10.7717/peerj.18069 (PMC11439394; doi:10.7717/peerj.18069)
Supplement: Supplemental Information 5 [file peerj-12-18069-s005.zip › Supplementary Table S5.csv]

# RMATS results for AS events
PValue	IncLevelDifference	SplicingType	GeneID	geneSymbol	chr	strand	longExonStart_0base	longExonEnd	shortES	shortEE	flankingES	flankingEE	ID	IJC_SAMPLE_1	SJC_SAMPLE_1	IJC_SAMPLE_2	SJC_SAMPLE_2	IncFormLen	SkipFormLen	PValue	FDR	IncLevel1	IncLevel2	IncLevelDifference
1	-0.003	A3SS.MATS.JC	ENSMUSG00000030866.9	Ern2	chr7	-	121773201	121773286	121773201	121773283	121775411	121775553	0	0,1,0,0,0,0	0,1,0,0,0,0	0,0,0,0,1,0	0,1,0,0,0,0	151	149	1	1	NA,0.497,NA,NA,NA,NA	NA,0.0,NA,NA,1.0,NA	-0.003
1	0.012	A3SS.MATS.JC	ENSMUSG00000024909.16	Efemp2	chr19	+	5525088	5525206	5525179	5525206	5524342	5524423	1	77,29,28,77,14,57	0,0,0,0,0,0	90,54,57,22,68,56	1,1,1,0,0,0	239	149	1	1	1.0,1.0,1.0,1.0,1.0,1.0	0.982,0.971,0.973,1.0,1.0,1.0	0.012
1	0.009	A3SS.MATS.JC	ENSMUSG00000024909.16	Efemp2	chr19	+	5526047	5526300	5526093	5526300	5525435	5525484	2	1,3,0,1,0,1	79,41,54,95,20,98	0,0,2,0,1,0	113,88,86,18,109,74	194	149	1	1	0.01,0.053,0.0,0.008,0.0,0.008	0.0,0.0,0.018,0.0,0.007,0.0	0.009
1	-0.002	A3SS.MATS.JC	ENSMUSG00000024909.16	Efemp2	chr19	+	5527589	5528348	5528228	5528348	5526093	5526300	3	130,49,107,165,42,160	0,0,0,1,0,0	147,159,114,31,165,114	0,0,0,0,0,0	298	149	1	1	1.0,1.0,1.0,0.988,1.0,1.0	1.0,1.0,1.0,1.0,1.0,1.0	-0.002
1	0.001	A3SS.MATS.JC	ENSMUSG00000024909.16	Efemp2	chr19	+	5530573	5530769	5530616	5530769	5530261	5530388	4	260,85,177,280,75,371	0,0,0,0,0,0	283,190,226,90,235,167	0,0,1,0,0,0	191	149	1	1	1.0,1.0,1.0,1.0,1.0,1.0	1.0,1.0,0.994,1.0,1.0,1.0	0.001
1	-0.024	A3SS.MATS.JC	ENSMUSG00000068457.15	Uty	chrY	-	1170903	1171002	1170903	1170954	1174727	1174854	11	13,16,14,38,13,56	1,1,0,2,0,2	38,31,34,13,43,34	0,1,0,0,2,1	196	149	1	1	0.908,0.924,1.0,0.935,1.0,0.955	1.0,0.959,1.0,1.0,0.942,0.963	-0.024
1	0.067	A3SS.MATS.JC	ENSMUSG00000068457.15	Uty	chrY	-	1245155	1245219	1245155	1245216	1245512	1245759	12	0,0,0,2,2,1	0,0,0,0,0,0	2,3,2,1,1,2	0,2,0,0,0,0	151	149	1	1	NA,NA,NA,1.0,1.0,1.0	1.0,0.597,1.0,1.0,1.0,1.0	0.067
1	-0.06	A3SS.MATS.JC	ENSMUSG00000034570.13	Inpp5j	chr11	-	3444381	3445261	3444381	3445166	3445346	3445451	15	1,0,0,0,0,0	1,2,0,5,0,5	2,1,0,0,0,1	2,3,5,1,6,1	243	149	1	1	0.38,0.0,NA,0.0,NA,0.0	0.38,0.17,0.0,0.0,0.0,0.38	-0.06
0.050614643	0.075	A3SS.MATS.JC	ENSMUSG00000057132.17	Rpgrip1	chr14	+	52389522	52389775	52389659	52389775	52387814	52387950	17	6,0,0,3,1,1	14,1,8,13,1,8	3,1,0,0,2,0	15,9,19,2,10,9	285	149	0.050614643	0.602808236	0.183,0.0,0.0,0.108,0.343,0.061	0.095,0.055,0.0,0.0,0.095,0.0	0.075
1	0.333	A3SS.MATS.JC	ENSMUSG00000036813.12	Entpd8	chr2	+	24973836	24974100	24973841	24974100	24973509	24973742	23	0,0,0,1,1,0	0,0,0,0,0,0	0,0,1,0,0,1	0,1,0,0,0,0	153	149	1	1	NA,NA,NA,1.0,1.0,NA	NA,0.0,1.0,NA,NA,1.0	0.333
1	-0.009	A3SS.MATS.JC	ENSMUSG00000018672.16	Copz2	chr11	+	96746081	96746159	96746085	96746159	96745409	96745465	24	186,59,135,201,70,225	5,0,0,4,2,1	253,156,224,85,232,219	0,2,0,0,1,2	152	149	1	1	0.973,1.0,1.0,0.98,0.972,0.995	1.0,0.987,1.0,1.0,0.996,0.991	-0.009
0.011300796	0.056	A3SS.MATS.JC	ENSMUSG00000029635.16	Cdk8	chr5	+	146229433	146229577	146229448	146229577	146222917	146223049	25	74,35,57,126,37,110	9,3,1,3,0,3	125,62,69,11,91,70	13,7,3,3,7,3	163	149	0.011300796	0.263344785	0.883,0.914,0.981,0.975,1.0,0.971	0.898,0.89,0.955,0.77,0.922,0.955	0.056
1	-0.003	A3SS.MATS.JC	ENSMUSG00000036594.16	H2-Aa	chr17	-	34503261	34505946	34503261	34503510	34506655	34506797	28	17,8,12,24,5,19	1,949,632,131,022,400,000,000	28,34,24,14,46,32	20,941,650,268,670,200,000,000	298	149	1	1	0.004,0.006,0.005,0.005,0.006,0.004	0.007,0.01,0.004,0.01,0.008,0.007	-0.003
1	0.011	A3SS.MATS.JC	ENSMUSG00000036819.15	Jmjd4	chr11	+	59344617	59344885	59344653	59344885	59344336	59344471	29	20,5,9,27,2,21	0,0,0,0,0,0	22,17,15,4,17,18	0,0,0,0,0,1	184	149	1	1	1.0,1.0,1.0,1.0,1.0,1.0	1.0,1.0,1.0,1.0,1.0,0.936	0.011
0.218282355	0.079	A3SS.MATS.JC	ENSMUSG00000036819.15	Jmjd4	chr11	+	59344617	59344885	59344703	59344885	59344336	59344471	30	26,8,16,37,3,34	2,1,13,22,3,9	29,26,23,6,28,26	19,15,7,3,20,12	234	149	0.218282355	1	0.892,0.836,0.439,0.517,0.389,0.706	0.493,0.525,0.677,0.56,0.471,0.58	0.079
0.356654203	0.112	A3SS.MATS.JC	ENSMUSG00000036819.15	Jmjd4	chr11	+	59344653	59344885	59344703	59344885	59344336	59344471	31	6,3,7,10,1,13	2,1,13,22,3,9	7,9,8,2,11,9	19,15,7,3,20,12	198	149	0.356654203	1	0.693,0.693,0.288,0.255,0.201,0.521	0.217,0.311,0.462,0.334,0.293,0.361	0.112
1	0.049	A3SS.MATS.JC	ENSMUSG00000029510.16	Gpc2	chr5	-	138274190	138274631	138274190	138274600	138274845	138275749	32	0,0,0,0,0,1	4,2,2,5,2,2	0,0,0,0,0,0	9,2,14,0,5,11	179	149	1	1	0.0,0.0,0.0,0.0,0.0,0.294	0.0,0.0,0.0,NA,0.0,0.0	0.049
1	-0.03	A3SS.MATS.JC	ENSMUSG00000029510.16	Gpc2	chr5	-	138276476	138276799	138276476	138276716	138277100	138277259	33	3,0,0,4,0,3	4,1,1,4,0,0	4,1,3,1,7,3	4,4,2,1,9,2	231	149	1	1	0.326,0.0,0.0,0.392,NA,1.0	0.392,0.139,0.492,0.392,0.334,0.492	-0.03
0.396626126	0.035	A3SS.MATS.JC	ENSMUSG00000020918.15	Kat2a	chr11	-	100599671	100599811	100599671	100599808	100599901	100600003	41	8,5,10,24,9,21	43,22,20,83,16,48	11,4,14,9,15,6	45,34,42,13,48,33	151	149	0.396626126	1	0.155,0.183,0.33,0.222,0.357,0.302	0.194,0.104,0.248,0.406,0.236,0.152	0.035
1	0.012	A3SS.MATS.JC	ENSMUSG00000033669.9	Zfp7	chr15	+	76765311	76765438	76765314	76765438	76764938	76764982	44	19,11,19,30,8,38	0,0,0,0,0,1	28,25,28,7,39,44	1,1,0,0,0,1	151	149	1	1	1.0,1.0,1.0,1.0,1.0,0.974	0.965,0.961,1.0,1.0,1.0,0.977	0.012
6.32E-06	0.04	A3SS.MATS.JC	ENSMUSG00000074794.11	Arrdc3	chr13	+	81039568	81039761	81039606	81039761	81039180	81039343	45	29,13,19,59,16,63	254,102,184,448,102,000	39,19,39,8,22,31	421,327,441,93,395,319	186	149	6.32E-06	0.002116031	0.084,0.093,0.076,0.095,0.112,0.139	0.069,0.044,0.066,0.064,0.043,0.072	0.04
1	0.005	A3SS.MATS.JC	ENSMUSG00000062729.13	Ppox	chr1	-	171107003	171107575	171107003	171107148	171107713	171107829	46	92,31,69,129,46,150	0,0,0,2,0,0	199,107,119,36,145,110	1,0,2,0,0,1	298	149	1	1	1.0,1.0,1.0,0.97,1.0,1.0	0.99,1.0,0.967,1.0,1.0,0.982	0.005
0.669603893	-0.013	A3SS.MATS.JC	ENSMUSG00000062729.13	Ppox	chr1	-	171107713	171107862	171107713	171107829	171107932	171108096	47	27,23,27,33,17,44	0,1,1,2,2,1	65,29,30,12,60,46	0,1,0,2,0,1	181	149	0.669603893	1	1.0,0.95,0.957,0.931,0.875,0.973	1.0,0.96,1.0,0.832,1.0,0.974	-0.013
1	0.018	A3SS.MATS.JC	ENSMUSG00000062729.13	Ppox	chr1	-	171107003	171107575	171107003	171107148	171107961	171108096	48	57,20,36,84,27,80	0,0,0,0,0,0	142,69,73,14,82,62	1,1,0,0,3,0	298	149	1	1	1.0,1.0,1.0,1.0,1.0,1.0	0.986,0.972,1.0,1.0,0.932,1.0	0.018
0.877116582	0.006	A3SS.MATS.JC	ENSMUSG00000062729.13	Ppox	chr1	-	171107713	171107862	171107713	171107829	171107961	171108096	49	27,26,26,33,17,47	19,4,15,33,12,43	65,32,32,13,64,46	34,29,36,10,31,13	181	149	0.877116582	1	0.539,0.843,0.588,0.452,0.538,0.474	0.611,0.476,0.423,0.517,0.63,0.744	0.006
1	0	A3SS.MATS.JC	ENSMUSG00000021090.17	Lrrc9	chr12	+	72510606	72510724	72510609	72510724	72510098	72510275	50	0,0,0,1,2,1	1,0,0,0,0,0	2,0,3,0,5,0	0,1,0,0,0,0	151	149	1	1	0.0,NA,NA,1.0,1.0,1.0	1.0,0.0,1.0,NA,1.0,NA	0
0.519882735	0.009	A3SS.MATS.JC	ENSMUSG00000043019.13	Edem3	chr1	+	151681597	151681697	151681600	151681697	151680415	151680570	51	2,1,0,4,1,8	55,33,34,115,22,87	0,2,1,0,6,6	83,63,72,19,73,115	151	149	0.519882735	1	0.035,0.029,0.0,0.033,0.043,0.083	0.0,0.03,0.014,0.0,0.075,0.049	0.009
1	-0.008	A3SS.MATS.JC	ENSMUSG00000029775.15	Klhdc10	chr6	+	30447939	30449629	30449489	30449629	30447409	30447476	52	75,39,53,85,39,113	0,0,0,0,1,0	87,64,79,20,110,87	0,0,0,0,0,0	298	149	1	1	1.0,1.0,1.0,1.0,0.951,1.0	1.0,1.0,1.0,1.0,1.0,1.0	-0.008
1	-0.011	A3SS.MATS.JC	ENSMUSG00000028689.15	Ccdc163	chr4	+	116566634	116566816	116566678	116566816	116566436	116566470	53	28,10,20,26,7,24	0,0,0,0,1,3	38,31,38,11,37,29	0,1,1,0,1,3	192	149	1	1	1.0,1.0,1.0,1.0,0.845,0.861	1.0,0.96,0.967,1.0,0.966,0.882	-0.011
1	0.258	A3SS.MATS.JC	ENSMUSG00000028689.15	Ccdc163	chr4	+	116568482	116568575	116568507	116568575	116567297	116567477	54	1,0,3,5,1,4	0,0,1,3,1,2	8,4,6,0,4,3	10,2,3,2,8,2	173	149	1	1	1.0,NA,0.721,0.589,0.463,0.633	0.408,0.633,0.633,0.0,0.301,0.564	0.258
0.558311791	-0.045	A3SS.MATS.JC	ENSMUSG00000028689.15	Ccdc163	chr4	+	116568482	116568575	116568507	116568575	116567297	116567481	55	17,5,8,10,5,17	16,6,12,32,13,25	25,16,16,12,20,18	55,23,20,7,31,30	173	149	0.558311791	1	0.478,0.418,0.365,0.212,0.249,0.369	0.281,0.375,0.408,0.596,0.357,0.341	-0.045
1	-0.009	A3SS.MATS.JC	ENSMUSG00000028689.15	Ccdc163	chr4	+	116571212	116571346	116571284	116571346	116567297	116567481	56	27,5,9,25,4,27	0,0,0,1,0,0	32,15,21,9,23,27	0,0,0,0,0,0	220	149	1	1	1.0,1.0,1.0,0.944,1.0,1.0	1.0,1.0,1.0,1.0,1.0,1.0	-0.009
1	-0.018	A3SS.MATS.JC	ENSMUSG00000028689.15	Ccdc163	chr4	+	116571212	116571346	116571284	116571346	116568507	116568575	57	24,4,7,22,2,25	0,0,0,0,0,2	28,14,17,10,20,22	0,0,0,0,0,0	220	149	1	1	1.0,1.0,1.0,1.0,1.0,0.894	1.0,1.0,1.0,1.0,1.0,1.0	-0.018
1	-0.139	A3SS.MATS.JC	ENSMUSG00000028689.15	Ccdc163	chr4	+	116571212	116571346	116571284	116571346	116569621	116569636	58	25,5,7,22,2,25	0,0,1,1,2,0	29,14,17,9,21,22	0,0,0,0,0,0	220	149	1	1	1.0,1.0,0.826,0.937,0.404,1.0	1.0,1.0,1.0,1.0,1.0,1.0	-0.139
0.37914109	0.031	A3SS.MATS.JC	ENSMUSG00000028689.15	Ccdc163	chr4	+	116571212	116571346	116571284	116571346	116569919	116570023	59	33,9,10,32,3,33	24,5,13,15,8,22	37,20,27,12,26,30	55,17,26,11,38,15	220	149	0.37914109	1	0.482,0.549,0.343,0.591,0.203,0.504	0.313,0.443,0.413,0.425,0.317,0.575	0.031
0.169110635	0.021	A3SS.MATS.JC	ENSMUSG00000045629.9	Sh3tc2	chr18	+	62124208	62124389	62124248	62124389	62122414	62124115	60	86,36,65,124,48,79	1,0,1,1,1,0	118,88,74,36,94,62	3,1,4,1,1,2	188	149	0.169110635	1	0.986,1.0,0.981,0.99,0.974,1.0	0.969,0.986,0.936,0.966,0.987,0.961	0.021
0.801581905	-0.001	A3SS.MATS.JC	ENSMUSG00000020919.12	Stat5b	chr11	-	100695695	100695852	100695695	100695824	100699221	100699359	62	87,41,76,136,44,124	7,1,0,5,2,9	71,90,99,24,138,125	3,4,4,1,8,3	176	149	0.801581905	1	0.913,0.972,1.0,0.958,0.949,0.921	0.952,0.95,0.954,0.953,0.936,0.972	-0.001
0.656089661	0.008	A3SS.MATS.JC	ENSMUSG00000003873.12	Bax	chr7	-	45111120	45111390	45111120	45111386	45112822	45112927	63	8,742,875,689,912,240,000	33,17,25,45,11,60	340,317,317,112,336,000	16,9,18,11,19,16	152	149	0.656089661	1	0.963,0.943,0.957,0.956,0.952,0.953	0.954,0.972,0.945,0.909,0.945,0.954	0.008
0.205689173	0.108	A3SS.MATS.JC	ENSMUSG00000049658.14	Bdp1	chr13	-	100229921	100230053	100229921	100230050	100234045	100234105	64	7,8,4,11,3,14	2,0,1,8,0,4	13,8,14,2,5,22	6,6,11,0,4,2	151	149	0.205689173	1	0.775,1.0,0.798,0.576,1.0,0.775	0.681,0.568,0.557,1.0,0.552,0.916	0.108
0.17252254	0.086	A3SS.MATS.JC	ENSMUSG00000050241.9	Klre1	chr6	+	129558827	129559066	129558964	129559066	129556880	129557080	65	4,0,3,6,3,3	21,3,5,23,2,11	5,1,2,0,2,2	12,8,14,2,24,6	285	149	0.17252254	1	0.091,0.0,0.239,0.12,0.44,0.125	0.179,0.061,0.069,0.0,0.042,0.148	0.086
1	-0.25	A3SS.MATS.JC	ENSMUSG00000038831.17	Ralgps1	chr2	-	33036581	33036665	33036581	33036662	33045299	33045351	66	1,0,0,4,0,1	0,0,1,0,0,0	2,0,4,0,3,1	0,0,0,0,0,0	151	149	1	1	1.0,NA,0.0,1.0,NA,1.0	1.0,NA,1.0,NA,1.0,1.0	-0.25
1	0.5	A3SS.MATS.JC	ENSMUSG00000038831.17	Ralgps1	chr2	-	33036581	33036665	33036581	33036662	33047783	33048182	67	0,0,0,1,1,1	0,0,0,0,0,0	1,0,0,0,0,0	0,0,1,0,0,0	151	149	1	1	NA,NA,NA,1.0,1.0,1.0	1.0,NA,0.0,NA,NA,NA	0.5
1	-0.242	A3SS.MATS.JC	ENSMUSG00000038831.17	Ralgps1	chr2	-	33036581	33036665	33036581	33036662	33048921	33049048	68	2,0,0,3,2,7	0,1,0,3,0,1	2,2,7,1,3,1	2,0,0,0,0,0	151	149	1	1	1.0,0.0,NA,0.497,1.0,0.874	0.497,1.0,1.0,1.0,1.0,1.0	-0.242
0.665851274	-0.005	A3SS.MATS.JC	ENSMUSG00000024451.10	Arap3	chr18	-	38122928	38123128	38122928	38123097	38123564	38123671	71	117,42,81,234,59,159	2,0,4,4,0,1	167,202,121,71,234,172	4,2,2,0,1,1	179	149	0.665851274	1	0.98,1.0,0.944,0.98,1.0,0.993	0.972,0.988,0.981,1.0,0.995,0.993	-0.005
1	-0.001	A3SS.MATS.JC	ENSMUSG00000024451.10	Arap3	chr18	-	38129638	38130144	38129638	38129727	38130585	38130627	72	136,49,102,296,79,177	0,0,0,1,0,0	197,236,141,45,287,170	0,0,0,0,0,0	298	149	1	1	1.0,1.0,1.0,0.993,1.0,1.0	1.0,1.0,1.0,1.0,1.0,1.0	-0.001
1	-0.001	A3SS.MATS.JC	ENSMUSG00000024451.10	Arap3	chr18	-	38129638	38130176	38129638	38129727	38130585	38130627	73	135,48,101,295,79,176	0,0,0,1,0,0	196,237,139,46,284,170	0,0,0,0,0,0	298	149	1	1	1.0,1.0,1.0,0.993,1.0,1.0	1.0,1.0,1.0,1.0,1.0,1.0	-0.001
0.843141075	-0.025	A3SS.MATS.JC	ENSMUSG00000024451.10	Arap3	chr18	-	38129638	38130176	38129638	38130144	38130585	38130627	74	16,12,9,25,7,22	1,1,1,1,0,3	22,27,25,8,25,24	2,0,2,0,3,0	180	149	0.843141075	1	0.93,0.909,0.882,0.954,1.0,0.859	0.901,1.0,0.912,1.0,0.873,1.0	-0.025
0.896426696	0.038	A3SS.MATS.JC	ENSMUSG00000044676.11	Zfp612	chr8	+	110810238	110810415	110810288	110810415	110809309	110809374	75	5,1,2,6,1,8	1,2,4,5,0,4	5,6,4,2,7,5	3,1,2,2,7,7	198	149	0.896426696	1	0.79,0.273,0.273,0.475,1.0,0.601	0.556,0.819,0.601,0.429,0.429,0.35	0.038
1	0.001	A3SS.MATS.JC	ENSMUSG00000004268.12	Emg1	chr6	-	124681901	124682179	124681901	124682051	124682477	124682619	76	368,158,258,432,143,000	0,0,0,0,0,0	477,278,446,141,429,000	1,0,0,0,0,0	276	149	1	1	1.0,1.0,1.0,1.0,1.0,1.0	0.996,1.0,1.0,1.0,1.0,1.0	0.001
0.192197055	-0.006	A3SS.MATS.JC	ENSMUSG00000039697.17	Ncoa7	chr10	-	30566752	30567783	30566752	30567750	30570064	30570249	77	34,8,25,42,4,37	4,1,0,3,1,6	54,30,49,10,47,47	4,7,1,0,11,7	181	149	0.192197055	1	0.875,0.868,1.0,0.92,0.767,0.835	0.917,0.779,0.976,1.0,0.779,0.847	-0.006
0.492738149	-0.093	A3SS.MATS.JC	ENSMUSG00000020898.19	Ctc1	chr11	+	68913202	68913440	68913218	68913440	68911855	68912019	78	8,9,13,18,3,26	3,1,2,5,1,3	31,18,10,2,23,22	8,2,1,0,3,1	164	149	0.492738149	1	0.708,0.891,0.855,0.766,0.732,0.887	0.779,0.891,0.901,1.0,0.874,0.952	-0.093
0.201532977	-0.08	A3SS.MATS.JC	ENSMUSG00000020898.19	Ctc1	chr11	+	68922236	68922430	68922239	68922430	68921925	68922015	79	16,6,10,17,4,25	20,4,7,8,8,23	29,19,12,7,27,26	12,10,13,6,21,11	151	149	0.201532977	1	0.441,0.597,0.585,0.677,0.33,0.518	0.705,0.652,0.477,0.535,0.559,0.7	-0.08
1	0.397	A3SS.MATS.JC	ENSMUSG00000020898.19	Ctc1	chr11	+	68922236	68922430	68922239	68922430	68922059	68922139	80	0,0,3,1,0,0	0,0,0,0,0,0	2,1,0,0,3,0	1,0,0,1,1,0	151	149	1	1	NA,NA,1.0,1.0,NA,NA	0.664,1.0,NA,0.0,0.747,NA	0.397
0.598151435	0.036	A3SS.MATS.JC	ENSMUSG00000059475.14	Zfp426	chr9	-	20386202	20386371	20386202	20386329	20387691	20387774	81	4,3,3,3,3,10	33,13,28,69,13,45	10,2,7,1,6,4	66,44,48,13,66,44	190	149	0.598151435	1	0.087,0.153,0.078,0.033,0.153,0.148	0.106,0.034,0.103,0.057,0.067,0.067	0.036
1	0.038	A3SS.MATS.JC	ENSMUSG00000059475.14	Zfp426	chr9	-	20386202	20386371	20386202	20386329	20397625	20397733	82	3,2,3,2,3,5	0,2,0,1,0,0	3,0,6,2,3,4	0,1,1,0,0,0	190	149	1	1	1.0,0.44,1.0,0.611,1.0,1.0	1.0,0.0,0.825,1.0,1.0,1.0	0.038
0.014670972	0.03	A3SS.MATS.JC	ENSMUSG00000059475.14	Zfp426	chr9	-	20389428	20389550	20389428	20389454	20397625	20397733	83	35,17,24,61,14,47	2,0,0,0,0,2	77,54,51,14,52,43	2,0,6,0,2,2	244	149	0.014670972	0.302487757	0.914,1.0,1.0,1.0,1.0,0.935	0.959,1.0,0.838,1.0,0.941,0.929	0.03
0.002845081	0.048	A3SS.MATS.JC	ENSMUSG00000059475.14	Zfp426	chr9	-	20389428	20389575	20389428	20389454	20397625	20397733	84	21,9,16,43,10,40	2,0,0,0,0,2	48,32,34,8,36,28	2,0,6,0,2,2	269	149	0.002845081	0.114573327	0.853,1.0,1.0,1.0,1.0,0.917	0.93,1.0,0.758,1.0,0.909,0.886	0.048
0.444132537	0.043	A3SS.MATS.JC	ENSMUSG00000059475.14	Zfp426	chr9	-	20389428	20389575	20389428	20389550	20397625	20397733	85	2,2,1,4,2,7	16,10,9,22,6,14	2,2,4,1,4,7	31,24,21,7,20,22	173	149	0.444132537	1	0.097,0.147,0.087,0.135,0.223,0.301	0.053,0.067,0.141,0.11,0.147,0.215	0.043
1	0	A3SS.MATS.JC	ENSMUSG00000059475.14	Zfp426	chr9	-	20389428	20389575	20389428	20389454	20403681	20403747	86	19,9,17,42,10,39	0,0,0,1,0,1	48,31,33,8,38,27	0,0,0,0,2,0	269	149	1	1	1.0,1.0,1.0,0.959,1.0,0.956	1.0,1.0,1.0,1.0,0.913,1.0	0
1	-0.005	A3SS.MATS.JC	ENSMUSG00000030589.16	Rasgrp4	chr7	+	28842390	28842564	28842420	28842564	28839912	28840066	88	15,4,8,9,13,11	0,0,0,0,0,1	23,13,17,4,15,17	0,0,0,0,0,1	178	149	1	1	1.0,1.0,1.0,1.0,1.0,0.902	1.0,1.0,1.0,1.0,1.0,0.934	-0.005
0.828717657	0.033	A3SS.MATS.JC	ENSMUSG00000030589.16	Rasgrp4	chr7	+	28849346	28849481	28849368	28849481	28849223	28849260	92	20,7,10,10,17,20	1,1,0,0,0,0	18,20,24,9,17,12	1,0,1,0,1,3	170	149	0.828717657	1	0.946,0.86,1.0,1.0,1.0,1.0	0.94,1.0,0.955,1.0,0.937,0.778	0.033
0.189904474	-0.212	A3SS.MATS.JC	ENSMUSG00000120241.1	ENSMUSG00000120241	chr5	-	30434586	30434886	30434586	30434871	30437322	30437388	93	6,0,0,2,0,4	2,1,2,2,2,3	2,5,4,1,2,3	3,2,1,1,3,6	163	149	0.189904474	1	0.733,0.0,0.0,0.478,0.0,0.549	0.379,0.696,0.785,0.478,0.379,0.314	-0.212
1	-0.046	A3SS.MATS.JC	ENSMUSG00000026113.18	Inpp4a	chr1	+	37413352	37413370	37413355	37413370	37411391	37411500	95	10,4,2,14,8,15	0,1,1,3,2,2	12,7,13,0,13,12	0,2,1,0,2,3	151	149	1	1	1.0,0.798,0.664,0.822,0.798,0.881	1.0,0.775,0.928,NA,0.865,0.798	-0.046
0.026547724	-0.033	A3SS.MATS.JC	ENSMUSG00000038515.11	Grtp1	chr8	-	13229582	13229759	13229582	13229755	13236882	13236979	96	1,0,0,0,0,1	48,23,46,99,27,90	8,2,0,2,2,2	105,74,69,22,77,78	152	149	0.026547724	0.420679319	0.02,0.0,0.0,0.0,0.0,0.011	0.069,0.026,0.0,0.082,0.025,0.025	-0.033
0.827856361	-0.004	A3SS.MATS.JC	ENSMUSG00000022185.20	Acin1	chr14	-	54883907	54884060	54883907	54884024	54884159	54884290	97	259,98,199,375,120,389	66,18,38,83,33,94	424,284,313,108,395,000	100,68,67,22,88,68	184	149	0.827856361	1	0.761,0.815,0.809,0.785,0.746,0.77	0.774,0.772,0.791,0.799,0.784,0.79	-0.004
0.553188889	-0.015	A3SS.MATS.JC	ENSMUSG00000022185.20	Acin1	chr14	-	54884159	54884293	54884159	54884290	54885544	54885587	98	191,105,118,286,97,308	43,23,29,72,23,61	384,230,241,88,305,211	76,51,54,13,58,57	151	149	0.553188889	1	0.814,0.818,0.801,0.797,0.806,0.833	0.833,0.817,0.815,0.87,0.838,0.785	-0.015
0.917627551	0.016	A3SS.MATS.JC	ENSMUSG00000003051.14	Elf3	chr1	-	135184742	135185024	135184742	135184964	135185352	135185520	99	42,24,30,52,16,96	45,25,27,33,10,72	64,64,44,11,63,59	46,40,46,14,64,43	208	149	0.917627551	1	0.401,0.407,0.443,0.53,0.534,0.489	0.499,0.534,0.407,0.36,0.414,0.496	0.016
0.127426201	-0.023	A3SS.MATS.JC	ENSMUSG00000004393.11	Ddx56	chr11	-	6216810	6216971	6216810	6216917	6217417	6217579	100	84,31,60,138,38,116	1,2,3,4,2,5	120,68,87,31,92,82	0,5,0,0,3,3	202	149	0.127426201	0.943976119	0.984,0.92,0.937,0.962,0.933,0.945	1.0,0.909,1.0,1.0,0.958,0.953	-0.023
1	-0.005	A3SS.MATS.JC	ENSMUSG00000037570.17	Mcrs1	chr15	-	99147756	99147895	99147756	99147887	99148343	99148463	101	71,42,65,94,33,102	1,0,0,1,0,1	161,102,95,38,132,124	0,0,0,0,1,0	156	149	1	1	0.985,1.0,1.0,0.989,1.0,0.99	1.0,1.0,1.0,1.0,0.992,1.0	-0.005
0.292926429	0.017	A3SS.MATS.JC	ENSMUSG00000019478.18	Rab4a	chr8	+	124556971	124557126	124557009	124557126	124555734	124555797	102	40,10,28,33,12,45	5,1,1,2,3,1	42,21,20,14,19,35	4,7,1,1,2,2	186	149	0.292926429	1	0.865,0.889,0.957,0.93,0.762,0.973	0.894,0.706,0.941,0.918,0.884,0.933	0.017
1	-0.035	A3SS.MATS.JC	ENSMUSG00000037370.14	Enpp1	chr10	-	24527142	24527297	24527142	24527294	24528732	24528784	103	0,1,0,1,0,1	16,5,6,18,3,18	0,0,1,1,0,3	14,6,14,5,11,9	151	149	1	1	0.0,0.165,0.0,0.052,0.0,0.052	0.0,0.0,0.066,0.165,0.0,0.248	-0.035
1	0.026	A3SS.MATS.JC	ENSMUSG00000037370.14	Enpp1	chr10	-	24540452	24540525	24540452	24540499	24540808	24540874	104	7,4,11,13,6,20	1,0,0,0,0,3	14,14,2,1,15,6	1,0,1,0,0,0	174	149	1	1	0.857,1.0,1.0,1.0,1.0,0.851	0.923,1.0,0.631,1.0,1.0,1.0	0.026
1	-0.005	A3SS.MATS.JC	ENSMUSG00000021493.16	Pdlim7	chr13	-	55654118	55655179	55654118	55654180	55655300	55655437	106	92,38,61,124,46,189	0,1,0,0,0,0	80,66,47,35,93,86	0,0,0,0,1,0	298	149	1	1	1.0,0.95,1.0,1.0,1.0,1.0	1.0,1.0,1.0,1.0,0.979,1.0	-0.005
0.210915475	0.014	A3SS.MATS.JC	ENSMUSG00000022844.9	Pdia5	chr16	-	35230663	35230824	35230663	35230805	35231296	35231367	107	44,21,45,95,22,91	1,1,2,3,1,4	92,64,55,22,93,94	4,4,1,2,7,3	167	149	0.210915475	1	0.975,0.949,0.953,0.966,0.952,0.953	0.954,0.935,0.98,0.908,0.922,0.965	0.014
1	-0.009	A3SS.MATS.JC	ENSMUSG00000026333.15	Gin1	chr1	+	97710651	97710957	97710862	97710957	97703171	97703317	108	33,9,20,36,16,44	0,0,0,1,0,0	72,31,41,16,57,27	0,0,0,0,0,0	298	149	1	1	1.0,1.0,1.0,0.947,1.0,1.0	1.0,1.0,1.0,1.0,1.0,1.0	-0.009
0.85480652	0.001	A3SS.MATS.JC	ENSMUSG00000026333.15	Gin1	chr1	+	97710651	97710957	97710918	97710957	97705050	97705244	109	45,10,32,46,16,53	4,0,2,1,2,2	89,42,58,17,64,44	1,5,2,2,4,0	298	149	0.85480652	1	0.849,1.0,0.889,0.958,0.8,0.93	0.978,0.808,0.935,0.81,0.889,1.0	0.001
1	-0.098	A3SS.MATS.JC	ENSMUSG00000034813.20	Grip1	chr10	+	119821378	119822389	119822236	119822389	119814342	119814512	111	0,0,4,1,1,9	0,0,0,1,0,1	5,3,6,0,3,6	0,0,0,0,2,0	298	149	1	1	NA,NA,1.0,0.333,1.0,0.818	1.0,1.0,1.0,NA,0.429,1.0	-0.098
0.75697702	-0.007	A3SS.MATS.JC	ENSMUSG00000000916.16	Nsun5	chr5	+	135400351	135400460	135400359	135400460	135400094	135400269	112	11,18,25,52,19,35	3,1,2,3,0,5	32,33,38,10,41,41	2,5,3,2,2,0	156	149	0.75697702	1	0.778,0.945,0.923,0.943,1.0,0.87	0.939,0.863,0.924,0.827,0.951,1.0	-0.007
1	0.009	A3SS.MATS.JC	ENSMUSG00000039599.17	Fam149b	chr14	+	20431816	20431889	20431820	20431889	20428831	20428951	113	37,10,24,56,31,48	0,0,0,0,0,0	76,42,39,19,54,38	0,0,0,1,0,0	152	149	1	1	1.0,1.0,1.0,1.0,1.0,1.0	1.0,1.0,1.0,0.949,1.0,1.0	0.009
1	0.599	A3SS.MATS.JC	ENSMUSG00000032850.17	Rnft2	chr5	-	118375191	118375664	118375191	118375661	118380522	118380581	114	1,0,0,2,1,3	0,0,3,2,0,3	0,0,0,0,0,0	0,0,1,0,1,1	151	149	1	1	1.0,NA,0.0,0.497,1.0,0.497	NA,NA,0.0,NA,0.0,0.0	0.599
1	-0.141	A3SS.MATS.JC	ENSMUSG00000032850.17	Rnft2	chr5	-	118380914	118381096	118380914	118381050	118381945	118382045	115	0,0,5,4,1,2	0,0,0,0,0,2	0,1,0,0,3,0	0,0,0,0,0,0	194	149	1	1	NA,NA,1.0,1.0,1.0,0.434	NA,1.0,NA,NA,1.0,NA	-0.141
0.003326611	-0.065	A3SS.MATS.JC	ENSMUSG00000022223.10	Sdr39u1	chr14	-	56135699	56135934	56135699	56135843	56136640	56136762	117	78,42,64,85,40,117	151,35,98,182,53,232	141,92,120,35,127,115	150,96,135,45,158,119	239	149	0.003326611	0.126364036	0.244,0.428,0.289,0.226,0.32,0.239	0.369,0.374,0.357,0.327,0.334,0.376	-0.065
0.018114142	-0.074	A3SS.MATS.JC	ENSMUSG00000018752.20	Tnfsfm13	chr11	-	69575043	69575162	69575043	69575159	69575310	69575358	118	82,33,63,90,24,111	125,40,83,131,45,151	169,113,117,44,134,138	202,120,158,34,135,153	151	149	0.018114142	0.334549467	0.393,0.449,0.428,0.404,0.345,0.42	0.452,0.482,0.422,0.561,0.495,0.471	-0.074
0.667692376	0	A3SS.MATS.JC	ENSMUSG00000035545.14	Leng8	chr7	+	4146257	4146696	4146417	4146696	4145832	4146036	119	78,38,61,108,71,122	205,105,127,310,119,000	140,113,129,40,174,133	370,289,282,93,406,313	298	149	0.667692376	1	0.16,0.153,0.194,0.148,0.23,0.15	0.159,0.164,0.186,0.177,0.176,0.175	0
1	-0.093	A3SS.MATS.JC	ENSMUSG00000021280.10	Exoc3l4	chr12	+	111384095	111384188	111384122	111384188	111383909	111383954	120	1,1,0,2,0,1	0,0,0,1,0,0	2,8,3,0,10,1	0,0,0,0,0,0	175	149	1	1	1.0,1.0,NA,0.63,NA,1.0	1.0,1.0,1.0,NA,1.0,1.0	-0.093
0.233327015	0.134	A3SS.MATS.JC	ENSMUSG00000021280.10	Exoc3l4	chr12	+	111387861	111388017	111387932	111388017	111385193	111385298	121	2,2,4,7,3,7	6,3,3,14,1,11	2,8,4,2,8,4	11,15,14,2,16,11	219	149	0.233327015	1	0.185,0.312,0.476,0.254,0.671,0.302	0.11,0.266,0.163,0.405,0.254,0.198	0.134
1	0.005	A3SS.MATS.JC	ENSMUSG00000025237.17	Parp6	chr9	+	59548306	59549093	59549023	59549093	59547322	59547432	123	35,30,49,78,14,64	0,0,0,0,0,0	102,67,76,25,71,77	0,0,0,0,1,0	298	149	1	1	1.0,1.0,1.0,1.0,1.0,1.0	1.0,1.0,1.0,1.0,0.973,1.0	0.005
0.705895303	0.02	A3SS.MATS.JC	ENSMUSG00000003166.21	Dgcr2	chr16	-	17676223	17676443	17676223	17676434	17677267	17677390	124	39,24,47,74,25,74	44,18,39,58,10,53	72,55,65,31,91,70	43,42,61,23,87,61	157	149	0.705895303	1	0.457,0.559,0.534,0.548,0.703,0.57	0.614,0.554,0.503,0.561,0.498,0.521	0.02
1	-0.003	A3SS.MATS.JC	ENSMUSG00000003166.21	Dgcr2	chr16	-	17677267	17677390	17677267	17677387	17690426	17690549	125	59,38,64,97,29,106	0,1,0,0,0,0	94,75,85,32,136,97	0,0,0,0,1,0	151	149	1	1	1.0,0.974,1.0,1.0,1.0,1.0	1.0,1.0,1.0,1.0,0.993,1.0	-0.003
0.218379891	0.015	A3SS.MATS.JC	ENSMUSG00000028479.19	Gne	chr4	-	44041662	44041889	44041662	44041884	44042162	44042292	126	4,2,8,5,5,11	111,46,89,161,52,177	7,7,4,2,5,9	199,120,134,38,195,178	153	149	0.218379891	1	0.034,0.041,0.08,0.029,0.086,0.057	0.033,0.054,0.028,0.049,0.024,0.047	0.015
1	0.003	A3SS.MATS.JC	ENSMUSG00000037300.20	Ttc13	chr8	-	125400186	125400474	125400186	125400266	125401100	125401180	127	149,59,97,162,42,156	0,0,0,0,0,0	134,83,129,57,124,129	1,0,0,0,0,0	298	149	1	1	1.0,1.0,1.0,1.0,1.0,1.0	0.985,1.0,1.0,1.0,1.0,1.0	0.003
0.064692796	-0.052	A3SS.MATS.JC	ENSMUSG00000037300.20	Ttc13	chr8	-	125403079	125403189	125403079	125403186	125405740	125405825	128	82,49,55,140,32,113	20,8,15,36,8,30	106,90,86,31,112,113	31,15,17,2,16,18	151	149	0.064692796	0.697047799	0.802,0.858,0.783,0.793,0.798,0.788	0.771,0.856,0.833,0.939,0.874,0.861	-0.052
0.911521144	-0.035	A3SS.MATS.JC	ENSMUSG00000029238.12	Clock	chr5	-	76377204	76377410	76377204	76377407	76378011	76378206	129	21,6,10,29,6,19	7,4,8,19,4,14	35,32,38,8,33,47	20,18,27,3,14,31	151	149	0.911521144	1	0.747,0.597,0.552,0.601,0.597,0.572	0.633,0.637,0.581,0.725,0.699,0.599	-0.035
0.000231587	0.051	A3SS.MATS.JC	ENSMUSG00000029238.12	Clock	chr5	-	76402220	76402310	76402220	76402288	76410521	76410613	130	14,10,8,45,9,26	0,0,0,1,0,1	34,47,42,1,24,49	1,4,5,0,1,4	170	149	0.000231587	0.020673021	1.0,1.0,1.0,0.975,1.0,0.958	0.968,0.911,0.88,1.0,0.955,0.915	0.051
0.030298366	-0.058	A3SS.MATS.JC	ENSMUSG00000022822.17	Abcc5	chr16	-	20211200	20211672	20211200	20211557	20214764	20214872	131	34,15,18,37,14,38	82,46,50,148,26,87	56,35,55,14,39,49	114,92,98,14,102,86	263	149	0.030298366	0.46365156	0.19,0.156,0.169,0.124,0.234,0.198	0.218,0.177,0.241,0.362,0.178,0.244	-0.058
1	-0.087	A3SS.MATS.JC	ENSMUSG00000019214.15	Chtf18	chr17	-	25942976	25943074	25942976	25943049	25943502	25943712	133	6,0,5,6,3,7	0,0,0,0,2,0	3,2,7,5,3,2	0,0,0,0,0,0	173	149	1	1	1.0,NA,1.0,1.0,0.564,1.0	1.0,1.0,1.0,1.0,1.0,1.0	-0.087
0.645432746	-0.002	A3SS.MATS.JC	ENSMUSG00000026365.16	Cfh	chr1	-	140016395	140016626	140016395	140016578	140026607	140026784	134	11,6,10,19,5,16	107,150,698,116,273,000,000	24,26,11,7,27,23	17,801,599,114,242,800,000,000	196	149	0.645432746	1	0.008,0.009,0.008,0.009,0.011,0.008	0.01,0.012,0.007,0.012,0.013,0.011	-0.002
0.958720429	-0.009	A3SS.MATS.JC	ENSMUSG00000026365.16	Cfh	chr1	-	140036495	140036681	140036495	140036678	140040170	140040344	135	75,38,71,155,15,112	401,198,331,713,88,512	133,111,71,25,141,107	591,621,392,88,663,516	151	149	0.958720429	1	0.156,0.159,0.175,0.177,0.144,0.178	0.182,0.15,0.152,0.219,0.173,0.17	-0.009
0.486487172	-0.071	A3SS.MATS.JC	ENSMUSG00000026365.16	Cfh	chr1	-	140036495	140036681	140036495	140036678	140046324	140046501	136	13,2,11,19,2,25	0,2,2,1,1,4	22,16,8,4,17,26	0,2,2,0,5,7	151	149	0.486487172	1	1.0,0.497,0.844,0.949,0.664,0.86	1.0,0.888,0.798,1.0,0.77,0.786	-0.071
1	-0.007	A3SS.MATS.JC	ENSMUSG00000026365.16	Cfh	chr1	-	140036495	140036681	140036495	140036678	140063884	140064061	137	8,2,3,10,1,8	0,0,0,0,0,1	12,6,4,1,11,14	0,0,0,0,0,1	151	149	1	1	1.0,1.0,1.0,1.0,1.0,0.888	1.0,1.0,1.0,1.0,1.0,0.932	-0.007
1	-0.006	A3SS.MATS.JC	ENSMUSG00000071657.13	Bscl2	chr19	+	8825030	8825346	8825277	8825346	8824769	8824911	139	191,47,155,221,67,258	1,0,0,1,1,0	218,176,194,62,207,181	0,0,1,0,0,0	298	149	1	1	0.99,1.0,1.0,0.991,0.971,1.0	1.0,1.0,0.99,1.0,1.0,1.0	-0.006
1	0.013	A3SS.MATS.JC	ENSMUSG00000031392.19	Irak1	chrX	-	73060735	73061117	73060735	73061036	73061506	73061623	140	106,56,68,112,33,121	1,0,0,1,0,0	121,80,75,31,109,92	1,1,0,1,2,0	229	149	1	1	0.986,1.0,1.0,0.986,1.0,1.0	0.987,0.981,1.0,0.953,0.973,1.0	0.013
0.432020514	-0.01	A3SS.MATS.JC	ENSMUSG00000031392.19	Irak1	chrX	-	73060735	73061117	73060735	73061036	73061735	73061972	141	212,97,144,262,67,265	16,6,12,24,5,25	233,171,167,65,216,208	28,8,15,5,9,13	229	149	0.432020514	1	0.896,0.913,0.886,0.877,0.897,0.873	0.844,0.933,0.879,0.894,0.94,0.912	-0.01
0.68664038	-0.019	A3SS.MATS.JC	ENSMUSG00000031392.19	Irak1	chrX	-	73066078	73066270	73066078	73066267	73066454	73066558	143	39,16,33,80,11,61	21,16,19,29,2,25	52,48,42,17,61,45	18,26,18,6,22,27	151	149	0.68664038	1	0.647,0.497,0.632,0.731,0.844,0.707	0.74,0.646,0.697,0.737,0.732,0.622	-0.019
1	0.017	A3SS.MATS.JC	ENSMUSG00000031392.19	Irak1	chrX	-	73066454	73066671	73066454	73066558	73066971	73067139	144	19,7,8,23,3,23	0,0,0,0,0,0	16,18,8,7,16,19	0,0,0,0,1,0	261	149	1	1	1.0,1.0,1.0,1.0,1.0,1.0	1.0,1.0,1.0,1.0,0.901,1.0	0.017
0.059659175	-0.031	A3SS.MATS.JC	ENSMUSG00000047284.15	Neurl4	chr11	+	69797551	69797714	69797555	69797714	69797343	69797429	147	50,19,21,48,21,51	2,2,2,8,0,7	68,57,54,16,82,47	1,4,1,1,4,5	152	149	0.059659175	0.663889728	0.961,0.903,0.911,0.855,1.0,0.877	0.985,0.933,0.981,0.94,0.953,0.902	-0.031
0.721290771	0.01	A3SS.MATS.JC	ENSMUSG00000047284.15	Neurl4	chr11	+	69801543	69801740	69801560	69801740	69801086	69801245	148	2,0,4,3,2,2	62,32,36,63,30,101	5,1,7,0,1,3	125,97,65,34,98,76	165	149	0.721290771	1	0.028,0.0,0.091,0.041,0.057,0.018	0.035,0.009,0.089,0.0,0.009,0.034	0.01
0.007361509	0.031	A3SS.MATS.JC	ENSMUSG00000030125.12	Lrrc23	chr6	-	124755974	124756138	124755974	124756109	124756485	124756667	149	27,22,14,31,7,36	1,0,0,0,1,0	121,50,118,11,125,51	6,2,2,2,3,2	177	149	0.007361509	0.20394248	0.958,1.0,1.0,1.0,0.855,1.0	0.944,0.955,0.98,0.822,0.972,0.955	0.031
1	-0.008	A3SS.MATS.JC	ENSMUSG00000002963.18	Pnkp	chr7	+	44509146	44509369	44509311	44509369	44507876	44508173	150	116,48,80,143,55,154	1,0,0,1,1,0	158,133,137,62,124,127	0,0,0,0,0,1	298	149	1	1	0.983,1.0,1.0,0.986,0.965,1.0	1.0,1.0,1.0,1.0,1.0,0.984	-0.008
1	0.003	A3SS.MATS.JC	ENSMUSG00000002963.18	Pnkp	chr7	+	44511922	44512074	44511992	44512074	44511789	44511851	152	61,22,36,71,21,93	0,0,0,0,0,0	86,49,85,35,71,77	0,0,1,0,0,0	218	149	1	1	1.0,1.0,1.0,1.0,1.0,1.0	1.0,1.0,0.983,1.0,1.0,1.0	0.003
1	0.001	A3SS.MATS.JC	ENSMUSG00000021178.10	Psmc1	chr12	+	100081678	100081864	100081727	100081864	100081096	100081221	153	7,433,525,579,942,860,000	3,1,0,1,1,5	918,650,673,255,879,000	2,0,3,2,0,4	197	149	1	1	0.995,0.996,1.0,0.999,0.995,0.994	0.997,1.0,0.994,0.99,1.0,0.993	0.001
1	0.172	A3SS.MATS.JC	ENSMUSG00000020672.15	Sntg2	chr12	-	30357325	30357377	30357325	30357359	30362534	30362672	154	2,0,2,4,1,3	0,0,0,0,0,0	0,2,2,0,1,1	0,0,0,0,2,0	166	149	1	1	1.0,NA,1.0,1.0,1.0,1.0	NA,1.0,1.0,NA,0.31,1.0	0.172
1	0.333	A3SS.MATS.JC	ENSMUSG00000020672.15	Sntg2	chr12	-	30357325	30357382	30357325	30357359	30362534	30362672	155	5,0,3,3,0,4	0,0,0,0,0,0	2,2,0,0,0,0	0,0,0,0,2,0	171	149	1	1	1.0,NA,1.0,1.0,NA,1.0	1.0,1.0,NA,NA,0.0,NA	0.333
1	0.196	A3SS.MATS.JC	ENSMUSG00000020672.15	Sntg2	chr12	-	30357325	30357382	30357325	30357377	30362534	30362672	156	4,0,2,3,0,3	1,0,1,4,1,2	2,2,0,0,0,0	0,2,2,0,1,1	153	149	1	1	0.796,NA,0.661,0.422,0.0,0.594	1.0,0.493,0.0,NA,0.0,0.0	0.196
0.449244419	-0.009	A3SS.MATS.JC	ENSMUSG00000059995.13	Atxn7l3	chr11	-	102183892	102183978	102183892	102183921	102184101	102184147	157	25,8,11,29,4,25	118,46,82,182,55,152	25,23,16,3,36,21	174,137,94,35,145,107	205	149	0.449244419	1	0.133,0.112,0.089,0.104,0.05,0.107	0.095,0.109,0.11,0.059,0.153,0.125	-0.009
0.474828221	-0.028	A3SS.MATS.JC	ENSMUSG00000059995.13	Atxn7l3	chr11	-	102184101	102184168	102184101	102184147	102184471	102184494	158	32,8,12,50,11,30	135,54,88,169,39,148	43,43,20,14,33,19	163,127,101,32,159,118	169	149	0.474828221	1	0.173,0.116,0.107,0.207,0.199,0.152	0.189,0.23,0.149,0.278,0.155,0.124	-0.028
1	0.162	A3SS.MATS.JC	ENSMUSG00000060985.16	Tdrd5	chr1	-	156128166	156128360	156128166	156128306	156129314	156129476	159	0,1,0,4,0,1	0,0,0,0,0,0	3,2,1,0,2,2	0,0,0,0,1,1	202	149	1	1	NA,1.0,NA,1.0,NA,1.0	1.0,1.0,1.0,NA,0.596,0.596	0.162
0.808956191	-0.002	A3SS.MATS.JC	ENSMUSG00000006392.17	Med8	chr4	+	118268854	118268999	118268894	118268999	118268081	118268200	160	220,74,192,329,78,340	33,9,13,47,11,41	272,220,223,76,287,250	38,30,35,5,26,36	188	149	0.808956191	1	0.841,0.867,0.921,0.847,0.849,0.868	0.85,0.853,0.835,0.923,0.897,0.846	-0.002
1	0.005	A3SS.MATS.JC	ENSMUSG00000043631.9	Ecm2	chr13	+	49671777	49674548	49674047	49674548	49668269	49668575	161	88,36,63,135,26,101	0,0,0,1,0,1	88,90,76,19,132,66	3,0,0,0,0,0	298	149	1	1	1.0,1.0,1.0,0.985,1.0,0.981	0.936,1.0,1.0,1.0,1.0,1.0	0.005
0.091714986	-0.024	A3SS.MATS.JC	ENSMUSG00000069565.13	Dazap1	chr10	+	80113405	80113516	80113408	80113516	80110637	80110703	164	38,18,14,27,6,47	217,80,134,249,70,263	59,41,37,11,47,30	250,200,246,80,242,212	151	149	0.091714986	0.811994967	0.147,0.182,0.093,0.097,0.078,0.15	0.189,0.168,0.129,0.119,0.161,0.123	-0.024
0.902790781	0	A3SS.MATS.JC	ENSMUSG00000030134.12	Rasgef1a	chr6	+	118062197	118062446	118062224	118062446	118061381	118061519	165	8,0,3,13,6,15	128,64,97,231,63,209	11,10,7,5,8,17	255,209,144,84,253,205	175	149	0.902790781	1	0.051,0.0,0.026,0.046,0.075,0.058	0.035,0.039,0.04,0.048,0.026,0.066	0
0.110315167	-0.031	A3SS.MATS.JC	ENSMUSG00000073650.10	Catip	chr1	+	74402350	74402466	74402410	74402466	74401908	74402106	166	3,3,0,1,0,4	36,25,9,35,14,70	5,2,3,0,7,5	49,27,55,15,93,17	208	149	0.110315167	0.886593084	0.056,0.079,0.0,0.02,0.0,0.039	0.068,0.05,0.038,0.0,0.051,0.174	-0.031
0.587963967	0.009	A3SS.MATS.JC	ENSMUSG00000025586.18	Cpeb1	chr7	-	81021759	81021951	81021759	81021948	81085950	81086125	168	7,5,6,9,1,12	44,11,22,59,21,65	9,2,8,0,7,3	24,20,20,1,29,27	151	149	0.587963967	1	0.136,0.31,0.212,0.131,0.045,0.154	0.27,0.09,0.283,0.0,0.192,0.099	0.009
0.315832462	-0.001	A3SS.MATS.JC	ENSMUSG00000028795.16	Ccdc28b	chr4	-	129514475	129514669	129514475	129514646	129514776	129514943	169	56,28,57,61,18,84	4,3,1,4,1,4	198,119,127,45,148,108	12,11,5,2,11,5	171	149	0.315832462	1	0.924,0.891,0.98,0.93,0.94,0.948	0.935,0.904,0.957,0.951,0.921,0.95	-0.001
0.000320211	-0.076	A3SS.MATS.JC	ENSMUSG00000060261.17	Gtf2i	chr5	-	134272360	134272453	134272360	134272441	134272754	134272810	170	228,122,174,365,71,268	250,107,205,383,99,350	418,365,340,91,436,283	364,278,305,73,341,262	160	149	0.000320211	0.024855827	0.459,0.515,0.441,0.47,0.4,0.416	0.517,0.55,0.509,0.537,0.544,0.501	-0.076
1	0.001	A3SS.MATS.JC	ENSMUSG00000060261.17	Gtf2i	chr5	-	134318140	134318275	134318140	134318266	134322600	134322739	171	190,87,164,350,55,355	0,0,0,0,0,0	280,271,262,30,328,274	0,0,1,0,1,0	157	149	1	1	1.0,1.0,1.0,1.0,1.0,1.0	1.0,1.0,0.996,1.0,0.997,1.0	0.001
0.257017582	0.022	A3SS.MATS.JC	ENSMUSG00000003808.19	Farsa	chr8	+	85594378	85594547	85594381	85594547	85594177	85594277	172	78,28,37,81,29,112	5,3,1,1,0,5	94,52,61,21,82,62	3,1,7,3,4,3	151	149	0.257017582	1	0.939,0.902,0.973,0.988,1.0,0.957	0.969,0.981,0.896,0.874,0.953,0.953	0.022
0.449691479	0.017	A3SS.MATS.JC	ENSMUSG00000035805.14	Mlc1	chr15	-	88862001	88862218	88862001	88862200	88862718	88863210	173	6,2,9,6,0,8	39,15,32,65,13,69	8,7,2,1,13,7	62,62,69,12,67,96	166	149	0.449691479	1	0.121,0.107,0.202,0.077,0.0,0.094	0.104,0.092,0.025,0.07,0.148,0.061	0.017
1	0.001	A3SS.MATS.JC	ENSMUSG00000029433.17	Diablo	chr5	-	123655799	123656128	123655799	123655896	123658103	123658235	174	202,81,141,314,92,262	0,0,0,0,0,0	339,191,265,68,293,276	0,0,1,0,0,0	298	149	1	1	1.0,1.0,1.0,1.0,1.0,1.0	1.0,1.0,0.993,1.0,1.0,1.0	0.001
0.041459246	0.029	A3SS.MATS.JC	ENSMUSG00000063268.13	Parp10	chr15	-	76124486	76125181	76124486	76125131	76125355	76125428	176	6,1,3,10,4,7	74,19,40,104,24,84	4,5,5,1,5,3	82,114,85,31,78,66	198	149	0.041459246	0.549529303	0.058,0.038,0.053,0.067,0.111,0.059	0.035,0.032,0.042,0.024,0.046,0.033	0.029
1	0.028	A3SS.MATS.JC	ENSMUSG00000029320.12	1700016H13Rik	chr5	-	103797287	103797442	103797287	103797438	103802787	103802922	177	0,0,3,5,0,1	0,0,0,1,0,0	3,2,2,0,0,4	0,0,1,0,0,0	152	149	1	1	NA,NA,1.0,0.831,NA,1.0	1.0,1.0,0.662,NA,NA,1.0	0.028
1	-0.008	A3SS.MATS.JC	ENSMUSG00000024942.20	Capn1	chr19	-	6064230	6064498	6064230	6064297	6065765	6065927	178	111,50,102,161,45,134	0,0,0,1,1,1	178,129,158,55,254,167	1,0,0,0,0,1	298	149	1	1	1.0,1.0,1.0,0.988,0.957,0.985	0.989,1.0,1.0,1.0,1.0,0.988	-0.008
1	0.149	A3SS.MATS.JC	ENSMUSG00000030243.17	Recql	chr6	-	142330254	142330366	142330254	142330302	142332587	142332700	181	1,1,1,1,0,4	2,0,1,0,0,0	3,2,1,0,0,1	2,0,0,1,3,0	212	149	1	1	0.26,1.0,0.413,1.0,NA,1.0	0.513,1.0,1.0,0.0,0.0,1.0	0.149
1	0.006	A3SS.MATS.JC	ENSMUSG00000064120.15	Mocs1	chr17	+	49761057	49762463	49762284	49762463	49759822	49759870	182	36,11,23,62,12,64	0,0,0,0,0,1	64,37,49,16,65,58	0,0,0,0,0,2	298	149	1	1	1.0,1.0,1.0,1.0,1.0,0.97	1.0,1.0,1.0,1.0,1.0,0.935	0.006
0.978192888	0.003	A3SS.MATS.JC	ENSMUSG00000029512.12	Ulk1	chr5	-	110938715	110938820	110938715	110938802	110938917	110939063	184	5,0,6,6,2,4	12,6,14,22,8,29	5,5,8,1,7,4	35,15,17,16,26,23	166	149	0.978192888	1	0.272,0.0,0.278,0.197,0.183,0.11	0.114,0.23,0.297,0.053,0.195,0.135	0.003
0.148385777	0.022	A3SS.MATS.JC	ENSMUSG00000055436.19	Srsf11	chr3	-	157718416	157718533	157718416	157718512	157719588	157719678	187	29,16,12,62,29,41	112,51,76,140,83,145	31,25,36,17,27,28	146,76,145,54,134,112	169	149	0.148385777	1	0.186,0.217,0.122,0.281,0.236,0.2	0.158,0.225,0.18,0.217,0.151,0.181	0.022
1	-0.021	A3SS.MATS.JC	ENSMUSG00000026049.12	Tex30	chr1	-	44139007	44139161	44139007	44139095	44140626	44140832	189	19,8,10,24,7,27	0,0,1,0,0,0	24,16,24,3,28,23	0,0,0,0,0,0	214	149	1	1	1.0,1.0,0.874,1.0,1.0,1.0	1.0,1.0,1.0,1.0,1.0,1.0	-0.021
1	0.006	A3SS.MATS.JC	ENSMUSG00000026049.12	Tex30	chr1	-	44139007	44139161	44139007	44139095	44141059	44141117	190	26,15,14,37,7,35	0,0,0,0,0,1	28,18,39,7,39,23	0,0,1,0,1,0	214	149	1	1	1.0,1.0,1.0,1.0,1.0,0.961	1.0,1.0,0.964,1.0,0.964,1.0	0.006
1	-0.012	A3SS.MATS.JC	ENSMUSG00000026049.12	Tex30	chr1	-	44139007	44139161	44139007	44139081	44141059	44141522	191	38,20,16,50,11,46	0,1,0,0,0,0	35,22,46,12,46,31	0,0,0,0,0,0	228	149	1	1	1.0,0.929,1.0,1.0,1.0,1.0	1.0,1.0,1.0,1.0,1.0,1.0	-0.012
0.606433479	-0.016	A3SS.MATS.JC	ENSMUSG00000078532.10	Nkain1	chr4	+	130337183	130337398	130337200	130337398	130333903	130333984	192	3,0,3,7,2,1	20,15,16,47,5,25	2,1,2,1,2,2	12,15,8,4,20,11	165	149	0.606433479	1	0.119,0.0,0.145,0.119,0.265,0.035	0.131,0.057,0.184,0.184,0.083,0.141	-0.016
0.02621007	0.049	A3SS.MATS.JC	ENSMUSG00000020464.16	Pnpt1	chr11	+	29083851	29083926	29083855	29083926	29082844	29082905	193	42,5,27,43,13,38	1,0,3,2,0,3	40,27,39,15,49,27	1,0,3,2,6,7	152	149	0.02621007	0.417800991	0.976,1.0,0.898,0.955,1.0,0.925	0.975,1.0,0.927,0.88,0.889,0.791	0.049
0.045960289	0.048	A3SS.MATS.JC	ENSMUSG00000022098.11	Bmp1	chr14	-	70723586	70724370	70723586	70723712	70725909	70727640	196	34,13,27,53,27,62	0,0,1,0,0,0	63,36,64,28,56,59	1,3,2,0,1,3	298	149	0.045960289	0.579207785	1.0,1.0,0.931,1.0,1.0,1.0	0.969,0.857,0.941,1.0,0.966,0.908	0.048
0.692540133	0.02	A3SS.MATS.JC	ENSMUSG00000022098.11	Bmp1	chr14	-	70723586	70724370	70723586	70723712	70727459	70727640	197	99,44,74,158,65,166	40,19,57,78,9,69	178,95,147,56,150,127	80,60,52,17,84,53	298	149	0.692540133	1	0.553,0.537,0.394,0.503,0.783,0.546	0.527,0.442,0.586,0.622,0.472,0.545	0.02
0.061614106	-0.088	A3SS.MATS.JC	ENSMUSG00000022098.11	Bmp1	chr14	-	70745438	70745654	70745438	70745617	70745895	70746013	198	21,7,15,39,9,28	42,16,35,70,10,50	36,35,31,18,45,39	45,53,54,11,69,46	185	149	0.061614106	0.672108248	0.287,0.261,0.257,0.31,0.42,0.311	0.392,0.347,0.316,0.569,0.344,0.406	-0.088
0.011563119	-0.085	A3SS.MATS.JC	ENSMUSG00000040987.16	Mill2	chr7	+	18590236	18590606	18590330	18590606	18589864	18590128	200	46,8,12,63,28,70	84,27,48,114,48,102	63,50,36,16,74,43	76,64,62,21,95,64	242	149	0.011563119	0.265059912	0.252,0.154,0.133,0.254,0.264,0.297	0.338,0.325,0.263,0.319,0.324,0.293	-0.085
0.162342861	-0.012	A3SS.MATS.JC	ENSMUSG00000034902.18	Pip5k1c	chr10	+	81140972	81141112	81141019	81141112	81140517	81140549	201	5,2,0,10,2,2	54,12,44,76,11,60	6,5,4,2,8,6	50,51,45,18,62,41	195	149	0.162342861	1	0.066,0.113,0.0,0.091,0.122,0.025	0.084,0.07,0.064,0.078,0.09,0.101	-0.012
1	-0.015	A3SS.MATS.JC	ENSMUSG00000049537.11	Tecrl	chr5	-	83457049	83457153	83457049	83457078	83461130	83461175	202	21,7,9,46,8,26	0,0,0,3,0,0	32,34,21,7,28,38	0,0,0,0,0,0	223	149	1	1	1.0,1.0,1.0,0.911,1.0,1.0	1.0,1.0,1.0,1.0,1.0,1.0	-0.015
1	-0.028	A3SS.MATS.JC	ENSMUSG00000038895.17	Zfp653	chr9	-	21967288	21967824	21967288	21967388	21968582	21968694	204	52,34,38,78,26,115	4,0,1,1,1,3	99,42,78,32,74,70	2,1,1,0,1,1	298	149	1	1	0.867,1.0,0.95,0.975,0.929,0.95	0.961,0.955,0.975,1.0,0.974,0.972	-0.028
0.512690301	0.049	A3SS.MATS.JC	ENSMUSG00000038895.17	Zfp653	chr9	-	21968796	21968998	21968796	21968974	21969099	21969711	205	12,7,12,15,2,23	12,8,17,13,2,11	24,13,20,3,20,15	26,14,19,6,22,14	172	149	0.512690301	1	0.464,0.431,0.379,0.5,0.464,0.644	0.444,0.446,0.477,0.302,0.441,0.481	0.049
1	-0.004	A3SS.MATS.JC	ENSMUSG00000038895.17	Zfp653	chr9	-	21968796	21969711	21968796	21968974	21976996	21977212	206	42,27,29,57,21,76	0,0,0,0,0,1	82,46,57,25,62,61	0,0,0,0,0,0	298	149	1	1	1.0,1.0,1.0,1.0,1.0,0.974	1.0,1.0,1.0,1.0,1.0,1.0	-0.004
1	-0.04	A3SS.MATS.JC	ENSMUSG00000040557.15	Mettl27	chr5	+	134961475	134961701	134961574	134961701	134961226	134961264	207	7,5,4,14,3,17	0,1,0,0,0,2	8,7,11,0,20,14	0,0,0,0,2,0	247	149	1	1	1.0,0.751,1.0,1.0,1.0,0.837	1.0,1.0,1.0,NA,0.858,1.0	-0.04
1	0.119	A3SS.MATS.JC	ENSMUSG00000040557.15	Mettl27	chr5	+	134961475	134961701	134961574	134961701	134961245	134961302	208	8,2,4,13,4,12	0,0,0,0,0,0	5,7,9,0,19,13	1,1,1,0,0,0	247	149	1	1	1.0,1.0,1.0,1.0,1.0,1.0	0.751,0.809,0.844,NA,1.0,1.0	0.119
1	-0.002	A3SS.MATS.JC	ENSMUSG00000020982.10	Nemf	chr12	-	69400567	69400716	69400567	69400666	69401420	69401546	209	99,39,64,151,47,143	4,0,1,2,0,0	143,102,137,28,160,163	0,2,2,0,3,1	198	149	1	1	0.949,1.0,0.98,0.983,1.0,1.0	1.0,0.975,0.981,1.0,0.976,0.992	-0.002
1	-0.026	A3SS.MATS.JC	ENSMUSG00000031842.16	Pde4c	chr8	+	71201871	71202054	71201973	71202054	71201559	71201682	212	9,3,6,16,5,14	1,0,0,0,0,0	12,9,10,9,11,16	0,0,0,0,0,0	250	149	1	1	0.843,1.0,1.0,1.0,1.0,1.0	1.0,1.0,1.0,1.0,1.0,1.0	-0.026
1	0.017	A3SS.MATS.JC	ENSMUSG00000039308.7	Ndst2	chr14	-	20777245	20777441	20777245	20777428	20777554	20777683	213	2,1,0,2,2,0	57,27,45,81,29,71	0,0,1,1,0,0	74,50,68,31,85,73	161	149	1	1	0.031,0.033,0.0,0.022,0.06,0.0	0.0,0.0,0.013,0.029,0.0,0.0	0.017
1	0.016	A3SS.MATS.JC	ENSMUSG00000039308.7	Ndst2	chr14	-	20778143	20778329	20778143	20778254	20778518	20778673	214	45,24,37,67,36,71	1,0,0,3,0,1	65,58,45,22,76,68	0,0,0,1,6,2	223	149	1	1	0.968,1.0,1.0,0.937,1.0,0.979	1.0,1.0,1.0,0.936,0.894,0.958	0.016
0.253089566	0.041	A3SS.MATS.JC	ENSMUSG00000036916.14	Zfp280c	chrX	-	47667256	47667433	47667256	47667406	47677579	47677626	215	7,5,11,30,3,32	4,1,2,17,3,18	21,25,13,1,18,22	22,19,11,0,12,12	175	149	0.253089566	1	0.598,0.81,0.824,0.6,0.46,0.602	0.448,0.528,0.502,1.0,0.561,0.61	0.041
1	-0.047	A3SS.MATS.JC	ENSMUSG00000036916.14	Zfp280c	chrX	-	47667256	47667433	47667256	47667406	47680549	47680638	216	2,0,1,4,0,7	0,0,0,2,0,0	11,4,2,0,4,5	0,1,0,0,0,0	175	149	1	1	1.0,NA,1.0,0.63,NA,1.0	1.0,0.773,1.0,NA,1.0,1.0	-0.047
1	0.02	A3SS.MATS.JC	ENSMUSG00000022391.17	Rangap1	chr15	-	81608686	81608833	81608686	81608826	81613912	81614204	217	87,36,86,148,22,132	1,0,0,2,0,1	128,104,124,29,117,99	2,0,1,3,4,0	155	149	1	1	0.988,1.0,1.0,0.986,1.0,0.992	0.984,1.0,0.992,0.903,0.966,1.0	0.02
0.671850045	-0.003	A3SS.MATS.JC	ENSMUSG00000040667.12	Nup88	chr11	-	70835307	70835406	70835307	70835388	70835498	70835564	218	12,4,15,12,8,25	173,69,115,205,69,239	25,19,19,4,14,10	243,120,166,65,195,183	166	149	0.671850045	1	0.059,0.049,0.105,0.05,0.094,0.086	0.085,0.124,0.093,0.052,0.061,0.047	-0.003
0.588447148	-0.017	A3SS.MATS.JC	ENSMUSG00000040667.12	Nup88	chr11	-	70835670	70835811	70835670	70835796	70836028	70836187	219	37,19,29,49,15,67	96,36,73,128,34,124	61,38,44,21,54,50	138,92,113,36,108,87	163	149	0.588447148	1	0.261,0.325,0.266,0.259,0.287,0.331	0.288,0.274,0.263,0.348,0.314,0.344	-0.017
1	0.005	A3SS.MATS.JC	ENSMUSG00000040667.12	Nup88	chr11	-	70838527	70838629	70838527	70838625	70840971	70841062	220	205,66,120,246,53,317	3,0,1,2,0,3	228,143,212,75,235,219	2,3,3,1,2,1	152	149	1	1	0.985,1.0,0.992,0.992,1.0,0.99	0.991,0.979,0.986,0.987,0.991,0.995	0.005
0.188417151	0.047	A3SS.MATS.JC	ENSMUSG00000035632.17	Cnot3	chr7	+	3656143	3656418	3656195	3656418	3655031	3655127	221	3,0,2,0,2,5	19,16,16,22,6,30	4,0,2,0,2,0	24,19,22,5,34,16	200	149	0.188417151	1	0.105,0.0,0.085,0.0,0.199,0.11	0.11,0.0,0.063,0.0,0.042,0.0	0.047
0.752207425	0.011	A3SS.MATS.JC	ENSMUSG00000035632.17	Cnot3	chr7	+	3656143	3656418	3656198	3656418	3655031	3655127	222	3,0,3,0,2,5	83,30,68,109,41,105	4,0,2,0,3,0	123,83,78,44,129,106	203	149	0.752207425	1	0.026,0.0,0.031,0.0,0.035,0.034	0.023,0.0,0.018,0.0,0.017,0.0	0.011
0.345528221	0.039	A3SS.MATS.JC	ENSMUSG00000035632.17	Cnot3	chr7	+	3656195	3656418	3656198	3656418	3655031	3655127	223	19,16,17,22,6,30	83,30,68,109,41,105	24,19,22,5,35,16	123,83,78,44,129,106	151	149	0.345528221	1	0.184,0.345,0.198,0.166,0.126,0.22	0.161,0.184,0.218,0.101,0.211,0.13	0.039
0.004034926	-0.324	A3SS.MATS.JC	ENSMUSG00000015095.13	Fbxw5	chr2	+	25392868	25393057	25392882	25393057	25391947	25392163	225	1,1,1,7,3,2	3,5,6,5,2,3	3,3,4,1,6,9	6,1,0,2,2,1	162	149	0.004034926	0.138791936	0.235,0.155,0.133,0.563,0.58,0.38	0.315,0.734,1.0,0.315,0.734,0.892	-0.324
0.097460985	-0.016	A3SS.MATS.JC	ENSMUSG00000015095.13	Fbxw5	chr2	+	25392868	25393057	25392882	25393057	25392412	25392570	226	11,8,6,9,11,11	86,25,57,78,31,87	24,11,22,4,29,24	123,100,79,25,114,92	162	149	0.097460985	0.828573069	0.105,0.227,0.088,0.096,0.246,0.104	0.152,0.092,0.204,0.128,0.19,0.194	-0.016
0.160890999	0.025	A3SS.MATS.JC	ENSMUSG00000035021.14	Baz1a	chr12	-	54974348	54974495	54974348	54974409	54976311	54976450	227	157,47,80,137,29,158	14,3,3,6,4,10	148,80,152,51,104,108	13,4,8,7,19,6	234	149	0.160890999	1	0.877,0.909,0.944,0.936,0.822,0.91	0.879,0.927,0.924,0.823,0.777,0.92	0.025
0.394454565	0.028	A3SS.MATS.JC	ENSMUSG00000035021.14	Baz1a	chr12	-	54974348	54974498	54974348	54974409	54976311	54976450	228	56,12,24,42,10,50	14,3,3,6,4,10	56,32,51,19,36,27	13,4,8,7,19,6	237	149	0.394454565	1	0.715,0.715,0.834,0.815,0.611,0.759	0.73,0.834,0.8,0.631,0.544,0.739	0.028
1	0.049	A3SS.MATS.JC	ENSMUSG00000009210.11	Prr29	chr11	+	106265998	106266074	106266019	106266074	106265670	106265743	230	35,22,15,29,10,66	0,0,0,0,0,0	48,38,37,6,60,12	0,0,0,2,1,0	169	149	1	1	1.0,1.0,1.0,1.0,1.0,1.0	1.0,1.0,1.0,0.726,0.981,1.0	0.049
0.324059166	0.011	A3SS.MATS.JC	ENSMUSG00000033096.8	Apmap	chr2	-	150430822	150431042	150430822	150430939	150431952	150432045	232	7,5,2,5,6,7	154,53,98,205,62,219	9,1,5,3,1,11	201,183,169,58,178,184	251	149	0.324059166	1	0.026,0.053,0.012,0.014,0.054,0.019	0.026,0.003,0.017,0.03,0.003,0.034	0.011
1	-0.005	A3SS.MATS.JC	ENSMUSG00000028047.12	Thbs3	chr3	+	89132116	89132313	89132204	89132313	89131883	89131932	233	277,94,173,303,80,306	1,0,0,1,1,1	665,414,606,164,523,000	0,0,0,0,1,0	236	149	1	1	0.994,1.0,1.0,0.995,0.981,0.995	1.0,1.0,1.0,1.0,0.997,1.0	-0.005
0.857414074	0.001	A3SS.MATS.JC	ENSMUSG00000037601.12	Nme1	chr11	-	93851493	93851661	93851493	93851606	93854052	93854154	235	15,1,12,20,8,17	587,197,393,614,192,000	17,8,17,0,9,10	446,321,473,134,354,000	203	149	0.857414074	1	0.018,0.004,0.022,0.023,0.03,0.016	0.027,0.018,0.026,0.0,0.018,0.018	0.001
0.121839512	0.024	A3SS.MATS.JC	ENSMUSG00000027247.17	Arhgap1	chr2	+	91484390	91484552	91484417	91484552	91482108	91482168	236	23,7,14,43,6,35	140,58,137,273,62,208	18,19,18,1,43,34	225,191,215,37,277,205	175	149	0.121839512	0.917823383	0.123,0.093,0.08,0.118,0.076,0.125	0.064,0.078,0.067,0.022,0.117,0.124	0.024
1	-0.174	A3SS.MATS.JC	ENSMUSG00000044361.17	BC024139	chr15	-	76004658	76004886	76004658	76004883	76005069	76005363	240	0,0,0,0,0,1	2,2,0,4,1,0	0,0,1,0,0,2	0,0,1,2,1,0	151	149	1	1	0.0,0.0,NA,0.0,0.0,1.0	NA,NA,0.497,0.0,0.0,1.0	-0.174
1	0.035	A3SS.MATS.JC	ENSMUSG00000043372.13	Hexim2	chr11	+	103024857	103024967	103024860	103024967	103024170	103024283	241	0,0,0,0,0,1	4,0,0,1,0,0	0,2,2,0,0,2	5,4,1,0,1,2	151	149	1	1	0.0,NA,NA,0.0,NA,1.0	0.0,0.33,0.664,NA,0.0,0.497	0.035
0.359984319	-0.123	A3SS.MATS.JC	ENSMUSG00000036555.15	Iqce	chr5	-	140654776	140654875	140654776	140654860	140656221	140656322	243	4,3,5,10,2,9	4,2,1,2,2,7	12,10,5,3,21,4	6,4,0,1,7,2	163	149	0.359984319	1	0.478,0.578,0.82,0.82,0.478,0.54	0.646,0.696,1.0,0.733,0.733,0.646	-0.123
1	-0.004	A3SS.MATS.JC	ENSMUSG00000036555.15	Iqce	chr5	-	140660091	140663261	140660091	140660115	140663828	140663933	244	24,17,19,46,10,77	0,0,0,0,0,1	61,35,40,10,71,32	0,0,0,0,0,0	298	149	1	1	1.0,1.0,1.0,1.0,1.0,0.975	1.0,1.0,1.0,1.0,1.0,1.0	-0.004
0.449993014	-0.039	A3SS.MATS.JC	ENSMUSG00000036555.15	Iqce	chr5	-	140666470	140666700	140666470	140666696	140668156	140668212	245	22,8,18,34,11,33	1,0,1,3,2,1	41,28,49,13,68,35	0,0,4,0,2,1	152	149	0.449993014	1	0.956,1.0,0.946,0.917,0.844,0.97	1.0,1.0,0.923,1.0,0.971,0.972	-0.039
0.918322496	-0.019	A3SS.MATS.JC	ENSMUSG00000032815.17	Fanca	chr8	-	123996028	123996201	123996028	123996101	123996598	123996704	246	30,10,19,43,9,37	34,8,10,29,11,54	43,20,41,20,37,36	44,34,39,3,64,28	248	149	0.918322496	1	0.346,0.429,0.533,0.471,0.33,0.292	0.37,0.261,0.387,0.8,0.258,0.436	-0.019
0.167221881	-0.027	A3SS.MATS.JC	ENSMUSG00000074247.11	Dda1	chr8	+	71924680	71924761	71924684	71924761	71921842	71921969	247	117,44,100,135,27,102	8,7,9,14,3,16	145,96,120,36,131,100	14,12,8,3,6,8	152	149	0.167221881	1	0.935,0.86,0.916,0.904,0.898,0.862	0.91,0.887,0.936,0.922,0.955,0.925	-0.027
0.857755179	-0.001	A3SS.MATS.JC	ENSMUSG00000058239.14	Usf2	chr7	-	30654530	30654618	30654530	30654577	30655573	30655692	251	106,43,91,160,43,154	7,0,0,1,0,3	156,103,126,45,140,107	1,1,4,0,1,3	189	149	0.857755179	1	0.923,1.0,1.0,0.992,1.0,0.976	0.992,0.988,0.961,1.0,0.991,0.966	-0.001
1	0	A3SS.MATS.JC	ENSMUSG00000057363.13	Uxs1	chr1	-	43829623	43829804	43829623	43829710	43836404	43836465	252	182,54,123,225,48,248	0,0,0,2,0,1	179,127,146,39,157,154	0,0,1,0,0,1	242	149	1	1	1.0,1.0,1.0,0.986,1.0,0.993	1.0,1.0,0.989,1.0,1.0,0.99	0
0.625991927	-0.018	A3SS.MATS.JC	ENSMUSG00000057363.13	Uxs1	chr1	-	43844785	43844849	43844785	43844834	43846509	43846537	253	12,9,14,14,8,21	57,22,43,64,23,56	21,11,19,3,12,23	63,43,46,7,70,45	163	149	0.625991927	1	0.161,0.272,0.229,0.167,0.241,0.255	0.234,0.19,0.274,0.281,0.135,0.318	-0.018
0.06488508	-0.064	A3SS.MATS.JC	ENSMUSG00000116660.3	9030404E10Rik	chr16	-	29845162	29845293	29845162	29845266	29851254	29851375	254	9,5,5,14,1,15	7,1,4,7,0,9	7,7,11,2,10,7	4,3,0,1,2,2	175	149	0.06488508	0.697047799	0.523,0.81,0.516,0.63,1.0,0.587	0.598,0.665,1.0,0.63,0.81,0.749	-0.064
1	-0.379	A3SS.MATS.JC	ENSMUSG00000116660.3	9030404E10Rik	chr16	-	29845162	29845293	29845162	29845266	29857304	29857445	255	9,2,0,7,0,7	1,2,2,0,1,3	2,3,5,0,2,4	0,0,0,0,1,1	175	149	1	1	0.885,0.46,0.0,1.0,0.0,0.665	1.0,1.0,1.0,NA,0.63,0.773	-0.379
1	0	A3SS.MATS.JC	ENSMUSG00000079435.10	Rpl36a	chrX	+	133487259	133487327	133487260	133487327	133486826	133486932	259	349,914,022,210,341,000,000,000	0,0,2,0,0,0	423,327,204,869,153,000,000,000	0,0,0,0,0,0	149	149	1	1	1.0,1.0,0.999,1.0,1.0,1.0	1.0,1.0,1.0,1.0,1.0,1.0	0
0.44856901	-0.019	A3SS.MATS.JC	ENSMUSG00000040351.12	Ankib1	chr5	-	3744778	3744893	3744778	3744875	3750355	3750407	260	54,27,25,98,19,55	17,5,4,23,4,12	93,72,54,12,68,91	12,12,11,2,17,23	166	149	0.44856901	1	0.74,0.829,0.849,0.793,0.81,0.804	0.874,0.843,0.815,0.843,0.782,0.78	-0.019
1	0.26	A3SS.MATS.JC	ENSMUSG00000019817.19	Plagl1	chr10	+	12992439	12992525	12992453	12992525	12981598	12981637	261	1,0,0,3,0,2	0,0,0,0,0,0	0,2,0,0,1,0	0,0,0,0,1,0	162	149	1	1	1.0,NA,NA,1.0,NA,1.0	NA,1.0,NA,NA,0.479,NA	0.26
1	-0.053	A3SS.MATS.JC	ENSMUSG00000019817.19	Plagl1	chr10	+	12992439	12992525	12992453	12992525	12988262	12988294	262	12,2,5,20,3,10	5,2,4,17,2,13	13,9,5,0,19,13	5,4,7,0,13,8	162	149	1	1	0.688,0.479,0.535,0.52,0.58,0.414	0.705,0.674,0.396,NA,0.573,0.599	-0.053
1	0.043	A3SS.MATS.JC	ENSMUSG00000019817.19	Plagl1	chr10	+	12992439	12992525	12992453	12992525	12989901	12989964	263	3,0,4,13,2,4	1,0,2,5,1,10	3,6,2,1,4,2	2,3,4,0,5,3	162	149	1	1	0.734,NA,0.648,0.705,0.648,0.269	0.58,0.648,0.315,1.0,0.424,0.38	0.043
1	-0.006	A3SS.MATS.JC	ENSMUSG00000036529.18	Sbf1	chr15	-	89177638	89177869	89177638	89177833	89177941	89178072	264	193,57,102,213,66,248	0,0,2,1,0,3	202,149,167,79,237,161	0,0,0,0,0,1	184	149	1	1	1.0,1.0,0.976,0.994,1.0,0.985	1.0,1.0,1.0,1.0,1.0,0.992	-0.006
0.141411527	-0.019	A3SS.MATS.JC	ENSMUSG00000036529.18	Sbf1	chr15	-	89189546	89189675	89189546	89189671	89189746	89189860	266	39,17,24,60,20,41	2,2,0,2,0,3	68,70,49,13,58,60	2,0,2,1,0,0	152	149	0.141411527	0.993963436	0.95,0.893,1.0,0.967,1.0,0.931	0.971,1.0,0.96,0.927,1.0,1.0	-0.019
0.949529784	-0.004	A3SS.MATS.JC	ENSMUSG00000025736.16	Jmjd8	chr17	+	26048915	26049035	26048971	26049035	26048579	26048827	267	116,67,131,196,54,184	7,4,2,7,0,6	184,154,163,45,201,164	7,3,6,1,6,6	204	149	0.949529784	1	0.924,0.924,0.98,0.953,1.0,0.957	0.95,0.974,0.952,0.97,0.961,0.952	-0.004
1	-0.002	A3SS.MATS.JC	ENSMUSG00000038412.9	Higd1a	chr9	-	121677628	121679388	121677628	121678755	121681556	121681675	269	602,259,354,599,210,000	0,0,2,0,0,0	605,472,770,249,593,000	0,0,0,0,0,0	298	149	1	1	1.0,1.0,0.989,1.0,1.0,1.0	1.0,1.0,1.0,1.0,1.0,1.0	-0.002
1	0.028	A3SS.MATS.JC	ENSMUSG00000038412.9	Higd1a	chr9	-	121681556	121681675	121681556	121681671	121685515	121685651	270	10,3,10,12,2,12	0,0,0,0,0,0	11,11,11,6,10,15	1,1,0,0,0,0	152	149	1	1	1.0,1.0,1.0,1.0,1.0,1.0	0.915,0.915,1.0,1.0,1.0,1.0	0.028
1	0.002	A3SS.MATS.JC	ENSMUSG00000038412.9	Higd1a	chr9	-	121681556	121681675	121681556	121681671	121685786	121685938	271	9,4,11,20,4,12	0,0,1,0,0,0	15,18,22,10,21,21	0,1,1,0,0,0	152	149	1	1	1.0,1.0,0.915,1.0,1.0,1.0	1.0,0.946,0.956,1.0,1.0,1.0	0.002
0.428905188	-0.075	A3SS.MATS.JC	ENSMUSG00000038533.16	Cbfa2t2	chr2	+	154373141	154373332	154373144	154373332	154370756	154370825	272	21,5,17,38,6,36	6,2,4,6,1,9	39,26,37,7,44,32	3,5,3,0,16,6	151	149	0.428905188	1	0.775,0.712,0.807,0.862,0.856,0.798	0.928,0.837,0.924,1.0,0.731,0.84	-0.075
1	-0.009	A3SS.MATS.JC	ENSMUSG00000028514.16	Usp24	chr4	+	106216209	106216371	106216212	106216371	106215596	106215671	273	0,0,0,0,0,0	15,4,7,21,3,39	1,0,0,0,0,1	26,17,30,6,20,48	151	149	1	1	0.0,0.0,0.0,0.0,0.0,0.0	0.037,0.0,0.0,0.0,0.0,0.02	-0.009
0.120835307	-0.017	A3SS.MATS.JC	ENSMUSG00000020817.17	Rabep1	chr11	+	70825946	70826008	70825952	70826008	70825230	70825420	274	3,0,2,5,1,3	122,55,79,183,43,129	2,8,6,2,1,5	200,121,87,42,129,127	154	149	0.120835307	0.912826383	0.023,0.0,0.024,0.026,0.022,0.022	0.01,0.06,0.063,0.044,0.007,0.037	-0.017
0.031300482	-0.147	A3SS.MATS.JC	ENSMUSG00000045482.17	Trrap	chr5	+	144728080	144728178	144728083	144728178	144727630	144727997	275	6,6,8,26,6,12	3,5,7,6,1,8	24,21,15,5,19,26	2,6,4,1,6,6	151	149	0.031300482	0.469594911	0.664,0.542,0.53,0.81,0.856,0.597	0.922,0.775,0.787,0.831,0.758,0.81	-0.147
0.659207243	-0.017	A3SS.MATS.JC	ENSMUSG00000045482.17	Trrap	chr5	+	144782224	144782424	144782278	144782424	144781008	144781099	276	54,27,54,114,47,100	4,4,4,9,1,4	104,91,84,30,122,97	3,3,5,2,7,9	202	149	0.659207243	1	0.909,0.833,0.909,0.903,0.972,0.949	0.962,0.957,0.925,0.917,0.928,0.888	-0.017
0.045713664	-0.036	A3SS.MATS.JC	ENSMUSG00000039048.16	Foxred1	chr9	-	35115503	35116437	35115503	35116419	35116600	35116705	278	2,1,2,3,1,2	44,26,32,60,17,69	5,9,6,2,4,2	91,60,94,9,85,57	166	149	0.045713664	0.578823599	0.039,0.033,0.053,0.043,0.05,0.025	0.047,0.119,0.054,0.166,0.041,0.031	-0.036
0.26853095	0.019	A3SS.MATS.JC	ENSMUSG00000039048.16	Foxred1	chr9	-	35119187	35119282	35119187	35119278	35120333	35120452	279	52,23,35,74,26,81	7,6,3,9,8,6	96,57,66,29,84,66	5,16,15,7,10,14	152	149	0.26853095	1	0.879,0.79,0.92,0.89,0.761,0.93	0.95,0.777,0.812,0.802,0.892,0.822	0.019
1	0.135	A3SS.MATS.JC	ENSMUSG00000039048.16	Foxred1	chr9	-	35120711	35120825	35120711	35120803	35121235	35121461	280	4,9,7,9,3,13	0,0,0,0,0,0	16,3,5,1,6,6	0,1,0,1,0,0	170	149	1	1	1.0,1.0,1.0,1.0,1.0,1.0	1.0,0.724,1.0,0.467,1.0,1.0	0.135
1	-0.02	A3SS.MATS.JC	ENSMUSG00000039048.16	Foxred1	chr9	-	35120711	35120825	35120711	35120803	35121240	35121461	281	53,18,39,73,16,75	2,2,1,3,0,4	86,56,60,15,84,65	0,1,1,1,4,0	170	149	1	1	0.959,0.887,0.972,0.955,1.0,0.943	1.0,0.98,0.981,0.929,0.948,1.0	-0.02
1	0.004	A3SS.MATS.JC	ENSMUSG00000025316.17	Banp	chr8	+	122705293	122705493	122705317	122705493	122702638	122702730	283	119,45,85,167,32,151	0,0,0,0,1,0	112,86,98,41,123,65	1,2,2,0,0,0	172	149	1	1	1.0,1.0,1.0,1.0,0.965,1.0	0.99,0.974,0.977,1.0,1.0,1.0	0.004
0.708985519	-0.001	A3SS.MATS.JC	ENSMUSG00000025316.17	Banp	chr8	+	122705293	122705493	122705340	122705493	122702638	122702730	284	137,48,94,179,36,165	4,0,2,4,0,1	119,92,108,44,136,77	0,2,1,0,2,2	195	149	0.708985519	1	0.963,1.0,0.973,0.972,1.0,0.992	1.0,0.972,0.988,1.0,0.981,0.967	-0.001
0.193859692	-0.023	A3SS.MATS.JC	ENSMUSG00000025316.17	Banp	chr8	+	122705317	122705493	122705340	122705493	122702638	122702730	285	18,3,9,12,5,14	4,0,2,4,0,1	8,8,12,3,13,12	0,2,1,0,2,2	171	149	0.193859692	1	0.797,1.0,0.797,0.723,1.0,0.924	1.0,0.777,0.913,1.0,0.85,0.839	-0.023
0.363068458	0.062	A3SS.MATS.JC	ENSMUSG00000025316.17	Banp	chr8	+	122733829	122733901	122733838	122733901	122732290	122732421	286	34,15,20,43,18,41	26,4,18,35,11,34	41,29,40,21,44,31	37,16,36,25,41,24	157	149	0.363068458	1	0.554,0.781,0.513,0.538,0.608,0.534	0.513,0.632,0.513,0.444,0.505,0.551	0.062
0.879013683	0.001	A3SS.MATS.JC	ENSMUSG00000031826.21	Usp10	chr8	+	120667848	120668877	120667851	120668877	120663269	120663327	287	46,29,31,71,15,78	23,11,23,32,7,44	60,30,41,19,71,40	23,15,26,6,38,32	151	149	0.879013683	1	0.664,0.722,0.571,0.686,0.679,0.636	0.72,0.664,0.609,0.758,0.648,0.552	0.001
0.737388527	0.016	A3SS.MATS.JC	ENSMUSG00000034652.13	Cd300a	chr11	+	114785483	114785604	114785495	114785604	114784063	114784420	290	37,12,27,44,18,57	3,1,3,9,1,15	32,15,33,15,30,21	7,3,2,1,4,5	160	149	0.737388527	1	0.92,0.918,0.893,0.82,0.944,0.78	0.81,0.823,0.939,0.933,0.875,0.796	0.016
0.430089342	0.01	A3SS.MATS.JC	ENSMUSG00000000318.17	Clec10a	chr11	+	70059408	70059522	70059411	70059522	70058642	70058830	291	4,3,2,3,2,5	14,3,6,13,1,7	14,2,8,0,12,4	15,16,6,2,15,3	151	149	0.430089342	1	0.22,0.497,0.248,0.185,0.664,0.413	0.479,0.11,0.568,0.0,0.441,0.568	0.01
0.348694431	0.006	A3SS.MATS.JC	ENSMUSG00000000759.15	Tubgcp3	chr8	-	12698620	12699822	12698620	12698787	12700153	12700222	292	71,41,52,110,27,129	4,1,1,7,4,9	143,109,85,35,148,103	14,7,7,1,12,4	298	149	0.348694431	1	0.899,0.953,0.963,0.887,0.771,0.878	0.836,0.886,0.859,0.946,0.86,0.928	0.006
0.027933213	-0.007	A3SS.MATS.JC	ENSMUSG00000031112.11	Stk26	chrX	+	49973454	49974574	49974465	49974574	49968365	49968422	293	1,1,1,4,0,1	10,6,17,35,10,23	5,3,2,0,2,11	46,27,32,3,28,48	298	149	0.027933213	0.44003026	0.048,0.077,0.029,0.054,0.0,0.021	0.052,0.053,0.03,0.0,0.034,0.103	-0.007
1	-0.003	A3SS.MATS.JC	ENSMUSG00000020570.16	Sypl	chr12	+	33017534	33017742	33017634	33017742	33004286	33004358	294	457,237,370,749,176,000	0,0,0,2,2,0	689,539,512,181,690,000	0,0,0,0,2,0	248	149	1	1	1.0,1.0,1.0,0.996,0.981,1.0	1.0,1.0,1.0,1.0,0.995,1.0	-0.003
1	0.016	A3SS.MATS.JC	ENSMUSG00000036109.18	Mbnl3	chrX	-	50217797	50217948	50217797	50217843	50218981	50219218	295	27,5,15,23,2,17	0,0,0,0,0,0	29,33,28,9,12,32	0,1,0,0,0,1	253	149	1	1	1.0,1.0,1.0,1.0,1.0,1.0	1.0,0.951,1.0,1.0,1.0,0.95	0.016
0.479672861	-0.01	A3SS.MATS.JC	ENSMUSG00000030269.15	Mtmr14	chr6	+	113254750	113254906	113254791	113254906	113247482	113247662	296	73,26,59,74,20,118	3,0,1,4,2,2	113,82,78,24,112,79	5,0,2,2,1,1	189	149	0.479672861	1	0.95,1.0,0.979,0.936,0.887,0.979	0.947,1.0,0.969,0.904,0.989,0.984	-0.01
0.056605983	-0.005	A3SS.MATS.JC	ENSMUSG00000026219.15	Trip12	chr1	-	84722733	84722906	84722733	84722891	84724898	84725050	298	174,101,95,260,66,234	11,8,8,31,2,28	258,190,212,36,246,218	14,17,11,5,16,14	163	149	0.056605983	0.646442742	0.935,0.92,0.916,0.885,0.968,0.884	0.944,0.911,0.946,0.868,0.934,0.934	-0.005
0.414918273	-0.005	A3SS.MATS.JC	ENSMUSG00000026219.15	Trip12	chr1	-	84736694	84736848	84736694	84736767	84738483	84738640	299	131,76,72,304,42,230	4,1,1,9,0,4	198,178,208,26,203,223	1,3,6,0,3,4	229	149	0.414918273	1	0.955,0.98,0.979,0.956,1.0,0.974	0.992,0.975,0.958,1.0,0.978,0.973	-0.005
1	-0.002	A3SS.MATS.JC	ENSMUSG00000026219.15	Trip12	chr1	-	84755144	84755228	84755144	84755210	84760547	84760684	300	80,39,40,153,23,114	0,0,0,0,0,1	107,94,110,25,120,134	0,0,0,0,0,0	166	149	1	1	1.0,1.0,1.0,1.0,1.0,0.99	1.0,1.0,1.0,1.0,1.0,1.0	-0.002
0.799983222	0.041	A3SS.MATS.JC	ENSMUSG00000039976.5	Tbc1d16	chr11	-	119047468	119047636	119047468	119047633	119048565	119048713	301	9,2,7,13,8,11	9,2,14,17,3,22	14,15,12,1,19,12	18,13,13,4,20,15	151	149	0.799983222	1	0.497,0.497,0.33,0.43,0.725,0.33	0.434,0.532,0.477,0.198,0.484,0.441	0.041
1	-0.006	A3SS.MATS.JC	ENSMUSG00000040928.16	S100pbp	chr4	-	129075759	129076325	129075759	129075893	129077393	129077510	302	66,37,39,92,24,74	0,0,0,0,0,3	114,85,80,29,81,86	1,0,1,0,0,0	298	149	1	1	1.0,1.0,1.0,1.0,1.0,0.925	0.983,1.0,0.976,1.0,1.0,1.0	-0.006
0.015902478	-0.104	A3SS.MATS.JC	ENSMUSG00000041147.11	Brca2	chr5	+	150492378	150493211	150492403	150493211	150491071	150491233	303	2,1,2,0,0,2	9,4,9,9,3,14	6,2,3,1,2,1	15,6,11,2,11,6	173	149	0.015902478	0.315458045	0.161,0.177,0.161,0.0,0.0,0.11	0.256,0.223,0.19,0.301,0.135,0.126	-0.104
1	0.047	A3SS.MATS.JC	ENSMUSG00000023084.12	Lrrc71	chr3	-	87647138	87647253	87647138	87647250	87647328	87647370	304	10,0,3,2,4,11	3,0,1,6,1,4	9,6,5,1,11,1	4,4,5,0,5,4	151	149	1	1	0.767,NA,0.747,0.248,0.798,0.731	0.689,0.597,0.497,1.0,0.685,0.198	0.047
1	0	A3SS.MATS.JC	ENSMUSG00000004071.14	Cdip1	chr16	-	4586608	4586882	4586608	4586831	4587503	4587659	305	62,17,58,100,28,69	0,0,0,0,0,2	98,59,74,23,84,63	0,0,2,0,0,0	199	149	1	1	1.0,1.0,1.0,1.0,1.0,0.963	1.0,1.0,0.965,1.0,1.0,1.0	0
1	-0.003	A3SS.MATS.JC	ENSMUSG00000057421.13	Las1l	chrX	-	94996827	94998817	94996827	94996909	94999480	94999606	307	80,40,69,127,43,130	1,0,1,0,0,1	136,104,98,26,124,122	0,1,0,0,2,0	298	149	1	1	0.976,1.0,0.972,1.0,1.0,0.985	1.0,0.981,1.0,1.0,0.969,1.0	-0.003
0.003231933	0.033	A3SS.MATS.JC	ENSMUSG00000042354.8	Gnl3	chr14	-	30735123	30735281	30735123	30735212	30735385	30735522	308	338,131,209,439,150,000	3,0,0,5,2,9	224,197,200,65,186,186	4,6,5,6,4,3	217	149	0.003231933	0.124534044	0.987,1.0,1.0,0.984,0.981,0.973	0.975,0.958,0.965,0.881,0.97,0.977	0.033
0.00742509	0.036	A3SS.MATS.JC	ENSMUSG00000042354.8	Gnl3	chr14	-	30738278	30738411	30738278	30738349	30738769	30738864	309	71,27,46,78,23,111	2,2,2,2,4,4	53,36,49,12,40,44	5,2,8,0,8,3	210	149	0.00742509	0.20394248	0.962,0.905,0.942,0.965,0.803,0.952	0.883,0.927,0.813,1.0,0.78,0.912	0.036
0.001789749	-0.039	A3SS.MATS.JC	ENSMUSG00000014791.11	Elmo3	chr8	+	106033472	106033585	106033485	106033585	106033227	106033397	311	2,2,2,1,1,2	44,19,36,58,23,73	9,6,6,2,4,4	65,65,47,17,78,74	161	149	0.001789749	0.084708882	0.04,0.089,0.049,0.016,0.039,0.025	0.114,0.079,0.106,0.098,0.045,0.048	-0.039
0.118954966	-0.051	A3SS.MATS.JC	ENSMUSG00000022150.17	Dab2	chr15	+	6456811	6457246	6457001	6457246	6454115	6454178	312	35,14,22,31,15,46	1,0,1,5,0,1	36,17,51,17,21,44	0,0,2,0,0,1	298	149	0.118954966	0.91147988	0.946,1.0,0.917,0.756,1.0,0.958	1.0,1.0,0.927,1.0,1.0,0.957	-0.051
0.321729223	-0.038	A3SS.MATS.JC	ENSMUSG00000040563.14	Plppr2	chr9	+	21851980	21852169	21852055	21852169	21850594	21850674	313	26,8,25,17,9,27	8,0,0,4,1,7	26,22,20,10,23,18	2,5,2,0,4,1	223	149	0.321729223	1	0.685,1.0,1.0,0.74,0.857,0.72	0.897,0.746,0.87,1.0,0.793,0.923	-0.038
0.220372516	0.058	A3SS.MATS.JC	ENSMUSG00000028049.16	Scamp3	chr3	+	89086398	89086530	89086401	89086530	89085296	89085374	316	63,30,41,73,20,71	57,21,62,112,28,109	57,32,43,39,83,59	108,75,95,32,98,88	151	149	0.220372516	1	0.522,0.585,0.395,0.391,0.413,0.391	0.342,0.296,0.309,0.546,0.455,0.398	0.058
0.944826252	0.009	A3SS.MATS.JC	ENSMUSG00000028049.16	Scamp3	chr3	+	89087345	89087687	89087558	89087687	89086623	89086744	317	27,23,34,47,22,41	121,43,122,171,50,177	62,31,31,19,26,48	135,93,134,57,161,159	298	149	0.944826252	1	0.1,0.211,0.122,0.121,0.18,0.104	0.187,0.143,0.104,0.143,0.075,0.131	0.009
1	0.053	A3SS.MATS.JC	ENSMUSG00000085525.8	Gm13166	chr4	+	146214922	146215004	146214925	146215004	146209452	146209545	318	8,1,0,3,1,8	0,0,0,1,0,1	9,1,7,2,2,8	2,0,1,0,1,1	151	149	1	1	1.0,1.0,NA,0.747,1.0,0.888	0.816,1.0,0.874,1.0,0.664,0.888	0.053
1	0	A3SS.MATS.JC	ENSMUSG00000032496.8	Ltf	chr9	+	110850993	110851102	110851045	110851102	110849914	110850075	319	45,146,19,62,37,125	0,0,0,0,0,0	88,59,74,17,1534,30	0,0,0,0,2,0	200	149	1	1	1.0,1.0,1.0,1.0,1.0,1.0	1.0,1.0,1.0,1.0,0.998,1.0	0
0.635645033	0.005	A3SS.MATS.JC	ENSMUSG00000002058.14	Unc119	chr11	+	78239290	78239990	78239356	78239990	78238912	78239085	321	9,2,2,9,6,6	79,26,47,83,36,83	16,6,6,5,7,8	122,88,135,33,116,108	214	149	0.635645033	1	0.073,0.051,0.029,0.07,0.104,0.048	0.084,0.045,0.03,0.095,0.04,0.049	0.005
1	0.097	A3SS.MATS.JC	ENSMUSG00000006542.14	Prkag3	chr1	-	74787630	74787730	74787630	74787670	74787840	74788063	322	4,5,3,7,2,4	0,0,0,0,0,0	3,2,1,1,3,3	0,0,0,1,0,0	208	149	1	1	1.0,1.0,1.0,1.0,1.0,1.0	1.0,1.0,1.0,0.417,1.0,1.0	0.097
0.079298477	0.125	A3SS.MATS.JC	ENSMUSG00000006542.14	Prkag3	chr1	-	74787630	74787730	74787630	74787670	74787976	74788380	323	5,5,3,7,2,4	13,2,8,26,4,18	3,2,1,1,3,3	6,7,14,6,13,12	208	149	0.079298477	0.770821497	0.216,0.642,0.212,0.162,0.264,0.137	0.264,0.17,0.049,0.107,0.142,0.152	0.125
0.442430773	-0.017	A3SS.MATS.JC	ENSMUSG00000032280.17	Tle3	chr9	+	61309134	61309339	61309137	61309339	61301889	61301964	326	18,7,17,41,8,34	4,0,7,7,3,8	28,36,36,7,50,28	6,2,7,3,10,4	151	149	0.442430773	1	0.816,1.0,0.706,0.852,0.725,0.807	0.822,0.947,0.835,0.697,0.831,0.874	-0.017
1	0.088	A3SS.MATS.JC	ENSMUSG00000032280.17	Tle3	chr9	+	61309134	61309339	61309137	61309339	61301889	61301994	327	9,0,6,11,1,11	1,0,0,3,0,1	5,11,7,6,15,9	0,5,1,2,1,3	151	149	1	1	0.899,NA,1.0,0.783,1.0,0.916	1.0,0.685,0.874,0.747,0.937,0.747	0.088
1	0.001	A3SS.MATS.JC	ENSMUSG00000017286.16	Glod4	chr11	-	76130277	76130398	76130277	76130330	76131698	76131748	328	402,151,274,516,123,000	0,0,0,0,0,0	452,360,487,116,494,000	0,1,0,0,0,0	216	149	1	1	1.0,1.0,1.0,1.0,1.0,1.0	1.0,0.996,1.0,1.0,1.0,1.0	0.001
1	0.002	A3SS.MATS.JC	ENSMUSG00000024659.16	Anxa1	chr19	-	20361838	20361947	20361838	20361943	20362056	20362136	329	1,822,796,151,827,400,000,000	11,1,7,20,2,12	27,071,981,244,952,200,000,000	14,11,19,3,12,16	152	149	1	1	0.994,0.999,0.995,0.993,0.997,0.995	0.995,0.994,0.992,0.994,0.995,0.994	0.002
1	0.134	A3SS.MATS.JC	ENSMUSG00000025949.17	Pikfyve	chr1	+	65231689	65231725	65231692	65231725	65231303	65231453	331	1,0,1,3,0,3	1,0,0,1,0,3	5,4,3,2,4,1	1,3,6,1,2,3	151	149	1	1	0.497,NA,1.0,0.747,NA,0.497	0.831,0.568,0.33,0.664,0.664,0.248	0.134
1	0.043	A3SS.MATS.JC	ENSMUSG00000037995.16	Igsf9	chr1	+	172318221	172318339	172318227	172318339	172317855	172318010	332	4,4,3,2,0,11	0,0,0,0,0,0	11,3,2,4,6,6	0,1,0,0,0,0	154	149	1	1	1.0,1.0,1.0,1.0,NA,1.0	1.0,0.744,1.0,1.0,1.0,1.0	0.043
1	0.016	A3SS.MATS.JC	ENSMUSG00000037995.16	Igsf9	chr1	+	172321972	172322123	172322044	172322123	172321664	172321781	333	1,1,3,11,1,10	0,0,0,1,0,0	14,5,11,1,17,7	1,0,1,0,0,0	220	149	1	1	1.0,1.0,1.0,0.882,1.0,1.0	0.905,1.0,0.882,1.0,1.0,1.0	0.016
1	0.027	A3SS.MATS.JC	ENSMUSG00000037995.16	Igsf9	chr1	+	172323717	172323894	172323746	172323894	172323549	172323634	334	4,5,9,9,0,7	0,0,0,0,0,0	9,6,8,4,13,10	0,1,0,0,0,0	177	149	1	1	1.0,1.0,1.0,1.0,NA,1.0	1.0,0.835,1.0,1.0,1.0,1.0	0.027
1	-0.007	A3SS.MATS.JC	ENSMUSG00000073424.10	Cyp4f15	chr17	+	32920856	32921011	32920877	32921011	32919178	32919308	335	2,0,0,0,0,0	21,7,10,10,5,33	3,1,0,0,3,0	52,39,34,17,53,34	169	149	1	1	0.077,0.0,0.0,0.0,0.0,0.0	0.048,0.022,0.0,0.0,0.048,0.0	-0.007
0.782248242	-0.009	A3SS.MATS.JC	ENSMUSG00000024457.17	Trim26	chr17	+	37148356	37148464	37148388	37148464	37148032	37148156	336	39,10,24,41,5,30	15,7,13,26,8,23	43,26,31,21,51,42	31,21,27,11,31,24	180	149	0.782248242	1	0.683,0.542,0.604,0.566,0.341,0.519	0.534,0.506,0.487,0.612,0.577,0.592	-0.009
1	0.096	A3SS.MATS.JC	ENSMUSG00000024457.17	Trim26	chr17	+	37148356	37148464	37148388	37148464	37148075	37148175	337	7,2,3,7,1,2	0,0,0,0,0,0	6,4,3,8,4,11	2,0,1,0,0,0	180	149	1	1	1.0,1.0,1.0,1.0,1.0,1.0	0.713,1.0,0.713,1.0,1.0,1.0	0.096
0.224569488	-0.011	A3SS.MATS.JC	ENSMUSG00000066026.15	Dhrs3	chr4	+	144645799	144646074	144645954	144646074	144645220	144645364	342	28,12,23,39,14,60	273,81,225,289,112,428	62,42,56,32,68,55	412,300,392,137,473,000	298	149	0.224569488	1	0.049,0.069,0.049,0.063,0.059,0.066	0.07,0.065,0.067,0.105,0.067,0.048	-0.011
0.473455812	-0.018	A3SS.MATS.JC	ENSMUSG00000032547.13	Ryk	chr9	+	102763192	102763327	102763201	102763327	102758852	102758953	343	247,84,197,347,75,295	182,72,150,278,66,229	304,242,228,82,264,242	250,192,152,65,197,158	157	149	0.473455812	1	0.563,0.525,0.555,0.542,0.519,0.55	0.536,0.545,0.587,0.545,0.56,0.592	-0.018
1	-0.017	A3SS.MATS.JC	ENSMUSG00000071073.6	Lrrc73	chr17	+	46567573	46567796	46567607	46567796	46567108	46567209	345	11,13,8,11,6,26	1,0,0,0,0,0	40,34,23,7,16,19	0,0,0,0,0,0	182	149	1	1	0.9,1.0,1.0,1.0,1.0,1.0	1.0,1.0,1.0,1.0,1.0,1.0	-0.017
1	-0.005	A3SS.MATS.JC	ENSMUSG00000021182.17	Ccdc88c	chr12	-	100913358	100913517	100913358	100913496	100914705	100914890	346	0,0,0,0,0,0	17,17,9,35,9,55	1,1,0,0,0,0	59,53,48,9,60,58	169	149	1	1	0.0,0.0,0.0,0.0,0.0,0.0	0.015,0.016,0.0,0.0,0.0,0.0	-0.005
0.23182348	0.007	A3SS.MATS.JC	ENSMUSG00000032299.11	Commd4	chr9	-	57063185	57063317	57063185	57063266	57063455	57063575	347	13,3,9,13,3,17	180,68,100,175,54,223	13,7,7,6,15,9	175,133,196,70,236,209	199	149	0.23182348	1	0.051,0.032,0.063,0.053,0.04,0.054	0.053,0.038,0.026,0.06,0.045,0.031	0.007
0.094069448	0.012	A3SS.MATS.JC	ENSMUSG00000032299.11	Commd4	chr9	-	57063185	57063348	57063185	57063266	57063455	57063575	348	21,8,10,18,3,24	180,68,100,175,54,223	21,7,12,7,22,10	175,133,196,70,236,209	230	149	0.094069448	0.81389687	0.07,0.071,0.061,0.062,0.035,0.065	0.072,0.033,0.038,0.061,0.057,0.03	0.012
1	-0.021	A3SS.MATS.JC	ENSMUSG00000032299.11	Commd4	chr9	-	57063185	57063348	57063185	57063317	57063455	57063575	349	9,5,2,6,0,9	1,0,1,1,0,2	8,1,5,1,7,2	0,1,0,0,0,1	179	149	1	1	0.882,1.0,0.625,0.833,NA,0.789	1.0,0.454,1.0,1.0,1.0,0.625	-0.021
0.562178888	0.046	A3SS.MATS.JC	ENSMUSG00000023755.11	Rhebl1	chr15	-	98776333	98776474	98776333	98776415	98776888	98776936	350	6,2,1,4,1,6	14,6,15,10,6,12	13,0,3,2,6,4	35,10,14,11,21,15	207	149	0.562178888	1	0.236,0.194,0.046,0.224,0.107,0.265	0.211,0.0,0.134,0.116,0.171,0.161	0.046
1	-0.2	A3SS.MATS.JC	ENSMUSG00000051735.8	Rinl	chr7	+	28489714	28489836	28489750	28489836	28488393	28488430	351	1,0,0,3,0,5	0,0,1,1,0,1	1,2,7,0,5,3	0,1,1,0,2,0	184	149	1	1	1.0,NA,0.0,0.708,NA,0.802	1.0,0.618,0.85,NA,0.669,1.0	-0.2
1	-0.007	A3SS.MATS.JC	ENSMUSG00000051735.8	Rinl	chr7	+	28497234	28498379	28497936	28498379	28496984	28497148	352	115,24,46,104,47,112	0,0,0,0,1,0	131,89,114,63,139,100	0,0,0,0,0,0	298	149	1	1	1.0,1.0,1.0,1.0,0.959,1.0	1.0,1.0,1.0,1.0,1.0,1.0	-0.007
1	0.2	A3SS.MATS.JC	ENSMUSG00000059674.8	Cdh24	chr14	-	54871106	54871228	54871106	54871224	54873789	54873926	353	1,0,1,2,0,4	0,0,0,0,0,0	0,1,1,0,2,3	0,0,0,1,0,0	152	149	1	1	1.0,NA,1.0,1.0,NA,1.0	NA,1.0,1.0,0.0,1.0,1.0	0.2
0.276622653	0.006	A3SS.MATS.JC	ENSMUSG00000049339.17	Retreg2	chr1	+	75120947	75121083	75121035	75121083	75120566	75120597	354	187,70,153,202,62,240	5,1,3,3,2,3	208,143,183,67,248,228	8,2,2,2,5,7	236	149	0.276622653	1	0.959,0.978,0.97,0.977,0.951,0.981	0.943,0.978,0.983,0.955,0.969,0.954	0.006
1	-0.008	A3SS.MATS.JC	ENSMUSG00000032411.16	Tfdp2	chr9	+	96155891	96155995	96155918	96155995	96114734	96114801	355	49,16,35,103,33,48	0,0,0,2,0,1	72,52,57,12,72,88	0,0,0,0,0,0	175	149	1	1	1.0,1.0,1.0,0.978,1.0,0.976	1.0,1.0,1.0,1.0,1.0,1.0	-0.008
0.200944179	-0.029	A3SS.MATS.JC	ENSMUSG00000032411.16	Tfdp2	chr9	+	96179676	96179823	96179679	96179823	96177017	96177180	357	20,9,15,29,7,17	53,28,41,81,15,58	25,21,28,3,15,27	56,54,44,11,46,55	151	149	0.200944179	1	0.271,0.241,0.265,0.261,0.315,0.224	0.306,0.277,0.386,0.212,0.243,0.326	-0.029
1	-0.003	A3SS.MATS.JC	ENSMUSG00000021326.14	Trim27	chr13	+	21374261	21374294	21374266	21374294	21374024	21374140	358	156,62,101,202,61,198	3,1,2,2,1,2	214,137,163,60,185,142	1,3,1,0,3,4	153	149	1	1	0.981,0.984,0.98,0.99,0.983,0.99	0.995,0.978,0.994,1.0,0.984,0.972	-0.003
1	-0.001	A3SS.MATS.JC	ENSMUSG00000000530.17	Acvrl1	chr15	+	101032525	101032624	101032556	101032624	101026431	101026464	360	178,102,136,351,85,226	0,0,0,1,0,0	274,259,174,70,297,220	0,0,0,0,0,0	179	149	1	1	1.0,1.0,1.0,0.997,1.0,1.0	1.0,1.0,1.0,1.0,1.0,1.0	-0.001
0.324914137	0.03	A3SS.MATS.JC	ENSMUSG00000000530.17	Acvrl1	chr15	+	101032487	101032624	101032525	101032624	101026807	101026944	361	131,63,113,263,80,165	106,62,106,240,41,129	229,185,123,91,264,209	243,201,127,67,252,140	186	149	0.324914137	1	0.497,0.449,0.461,0.467,0.61,0.506	0.43,0.424,0.437,0.521,0.456,0.545	0.03
1	-0.003	A3SS.MATS.JC	ENSMUSG00000000530.17	Acvrl1	chr15	+	101032487	101032624	101032525	101032624	101027845	101027932	362	104,60,87,214,66,149	2,2,0,0,0,1	199,159,106,71,229,169	1,1,1,0,2,2	186	149	1	1	0.977,0.96,1.0,1.0,1.0,0.992	0.994,0.992,0.988,1.0,0.989,0.985	-0.003
1	-0.001	A3SS.MATS.JC	ENSMUSG00000000530.17	Acvrl1	chr15	+	101032487	101032624	101032556	101032624	101027845	101027932	363	282,161,222,565,151,000	0,0,0,3,0,0	473,418,280,141,525,000	0,0,0,0,0,0	217	149	1	1	1.0,1.0,1.0,0.992,1.0,1.0	1.0,1.0,1.0,1.0,1.0,1.0	-0.001
1	-0.002	A3SS.MATS.JC	ENSMUSG00000000530.17	Acvrl1	chr15	+	101032525	101032624	101032556	101032624	101027845	101027932	364	180,103,135,351,85,227	0,0,0,3,0,0	275,260,175,70,298,222	0,0,0,0,0,0	179	149	1	1	1.0,1.0,1.0,0.99,1.0,1.0	1.0,1.0,1.0,1.0,1.0,1.0	-0.002
1	0.002	A3SS.MATS.JC	ENSMUSG00000000530.17	Acvrl1	chr15	+	101032487	101032624	101032525	101032624	101029223	101029352	365	104,58,87,214,66,148	0,0,1,0,0,0	197,159,106,71,228,169	1,2,0,0,0,1	186	149	1	1	1.0,1.0,0.986,1.0,1.0,1.0	0.994,0.985,1.0,1.0,1.0,0.993	0.002
1	-0.004	A3SS.MATS.JC	ENSMUSG00000000530.17	Acvrl1	chr15	+	101032487	101032624	101032525	101032624	101031295	101031374	366	104,58,87,214,66,147	0,0,1,3,0,2	197,159,106,71,229,169	0,0,0,1,1,0	186	149	1	1	1.0,1.0,0.986,0.983,1.0,0.983	1.0,1.0,1.0,0.983,0.995,1.0	-0.004
1	0	A3SS.MATS.JC	ENSMUSG00000000530.17	Acvrl1	chr15	+	101032487	101032624	101032556	101032624	101031295	101031374	367	282,159,222,565,151,000	0,0,0,1,0,0	471,418,280,141,525,000	0,1,0,0,0,0	217	149	1	1	1.0,1.0,1.0,0.997,1.0,1.0	1.0,0.997,1.0,1.0,1.0,1.0	0
1	0	A3SS.MATS.JC	ENSMUSG00000000530.17	Acvrl1	chr15	+	101032525	101032624	101032556	101032624	101031295	101031374	368	178,101,136,354,85,228	0,0,0,1,0,0	274,259,174,71,297,220	0,1,0,0,0,0	179	149	1	1	1.0,1.0,1.0,0.997,1.0,1.0	1.0,0.995,1.0,1.0,1.0,1.0	0
1	0.004	A3SS.MATS.JC	ENSMUSG00000000530.17	Acvrl1	chr15	+	101032525	101032624	101032556	101032624	101032017	101032078	369	180,103,136,354,85,227	0,0,0,1,0,0	282,265,179,70,298,223	1,0,0,0,0,4	179	149	1	1	1.0,1.0,1.0,0.997,1.0,1.0	0.996,1.0,1.0,1.0,1.0,0.979	0.004
0.875197774	0.018	A3SS.MATS.JC	ENSMUSG00000002059.19	Rab34	chr11	+	78082400	78082508	78082436	78082508	78082190	78082281	371	172,39,120,212,63,253	1,0,0,0,0,3	212,182,163,62,200,165	0,0,1,4,3,4	184	149	0.875197774	1	0.993,1.0,1.0,1.0,1.0,0.986	1.0,1.0,0.992,0.926,0.982,0.971	0.018
1	0.002	A3SS.MATS.JC	ENSMUSG00000021113.6	Snapc1	chr12	+	74019310	74019373	74019312	74019373	74018669	74018727	373	82,32,53,97,20,107	0,0,0,0,0,0	93,74,87,29,116,78	0,0,1,0,0,0	150	149	1	1	1.0,1.0,1.0,1.0,1.0,1.0	1.0,1.0,0.989,1.0,1.0,1.0	0.002
0.569719877	-0.007	A3SS.MATS.JC	ENSMUSG00000031065.15	Cdk16	chrX	+	20560145	20560410	20560276	20560410	20559562	20559770	379	29,7,13,34,12,37	166,63,141,281,93,225	18,29,26,12,41,55	247,190,232,68,250,256	279	149	0.569719877	1	0.085,0.056,0.047,0.061,0.064,0.081	0.037,0.075,0.056,0.086,0.081,0.103	-0.007
1	0.5	A3SS.MATS.JC	ENSMUSG00000064158.7	Izumo1	chr7	+	45274081	45274106	45274085	45274106	45273558	45273645	382	0,0,0,1,0,0	0,0,0,0,0,1	0,0,0,0,0,0	0,3,0,0,0,1	152	149	1	1	NA,NA,NA,1.0,NA,0.0	NA,0.0,NA,NA,NA,0.0	0.5
0.396391169	0.016	A3SS.MATS.JC	ENSMUSG00000092203.9	1110038B12Rik	chr17	-	35169210	35169823	35169210	35169451	35170860	35170901	383	55,33,46,82,15,88	6,4,13,10,3,14	41,29,46,8,45,42	4,10,19,0,10,6	298	149	0.396391169	1	0.821,0.805,0.639,0.804,0.714,0.759	0.837,0.592,0.548,1.0,0.692,0.778	0.016
0.557286725	0.003	A3SS.MATS.JC	ENSMUSG00000092203.9	1110038B12Rik	chr17	-	35169673	35170901	35169673	35169823	35171111	35171149	385	96,53,89,120,36,150	2,0,6,0,0,5	65,54,98,12,78,66	2,0,4,0,2,2	298	149	0.557286725	1	0.96,1.0,0.881,1.0,1.0,0.938	0.942,1.0,0.925,1.0,0.951,0.943	0.003
0.502291036	0.021	A3SS.MATS.JC	ENSMUSG00000092203.9	1110038B12Rik	chr17	-	35170860	35171149	35170860	35170901	35171327	35171448	387	75,39,66,81,34,134	0,2,0,3,0,3	49,42,87,10,72,65	0,1,0,2,0,0	298	149	0.502291036	1	1.0,0.907,1.0,0.931,1.0,0.957	1.0,0.955,1.0,0.714,1.0,1.0	0.021
1	0.007	A3SS.MATS.JC	ENSMUSG00000024349.11	Sting1	chr18	-	35872092	35872273	35872092	35872150	35872403	35872630	388	67,36,49,104,18,136	0,0,1,1,0,2	77,45,73,19,112,79	1,2,0,0,0,1	271	149	1	1	1.0,1.0,0.964,0.983,1.0,0.974	0.977,0.925,1.0,1.0,1.0,0.977	0.007
1	0.025	A3SS.MATS.JC	ENSMUSG00000059327.10	Eda	chrX	+	99438624	99438749	99438633	99438749	99435938	99435990	389	2,1,1,7,1,3	0,0,0,0,0,0	3,4,1,1,6,3	0,0,0,0,1,0	157	149	1	1	1.0,1.0,1.0,1.0,1.0,1.0	1.0,1.0,1.0,1.0,0.851,1.0	0.025
0.776091307	-0.011	A3SS.MATS.JC	ENSMUSG00000042804.14	Gpr153	chr4	+	152367314	152369794	152367383	152369794	152366827	152367012	390	14,6,12,29,3,14	6,5,5,7,5,14	12,27,11,5,24,13	12,8,6,2,20,11	217	149	0.776091307	1	0.616,0.452,0.622,0.74,0.292,0.407	0.407,0.699,0.557,0.632,0.452,0.448	-0.011
1	-0.013	A3SS.MATS.JC	ENSMUSG00000032525.16	Nktr	chr9	+	121556381	121558746	121558701	121558746	121548524	121548611	391	17,12,8,41,9,23	0,0,0,0,0,1	25,36,35,6,22,46	0,0,0,0,0,0	298	149	1	1	1.0,1.0,1.0,1.0,1.0,0.92	1.0,1.0,1.0,1.0,1.0,1.0	-0.013
0.170163994	0.012	A3SS.MATS.JC	ENSMUSG00000032525.16	Nktr	chr9	+	121571630	121571853	121571705	121571853	121570663	121570809	392	81,43,37,171,38,123	16,4,12,15,9,16	158,134,118,18,118,140	35,34,27,2,18,21	223	149	0.170163994	1	0.772,0.878,0.673,0.884,0.738,0.837	0.751,0.725,0.745,0.857,0.814,0.817	0.012
1	-0.001	A3SS.MATS.JC	ENSMUSG00000030056.9	Isy1	chr6	-	87802352	87802470	87802352	87802466	87804565	87804678	394	126,54,80,184,64,186	0,0,0,4,1,3	176,137,167,40,206,136	2,0,4,0,1,1	152	149	1	1	1.0,1.0,1.0,0.978,0.984,0.984	0.989,1.0,0.976,1.0,0.995,0.993	-0.001
0.912668519	-0.006	A3SS.MATS.JC	ENSMUSG00000030056.9	Isy1	chr6	-	87810623	87810708	87810623	87810666	87811409	87811475	395	3,0,0,2,0,6	99,41,56,147,39,164	1,1,4,1,3,4	172,109,150,35,151,115	190	149	0.912668519	1	0.023,0.0,0.0,0.011,0.0,0.028	0.005,0.007,0.02,0.022,0.015,0.027	-0.006
1	0.002	A3SS.MATS.JC	ENSMUSG00000025779.11	Ly96	chr1	+	16771018	16771147	16771072	16771147	16761907	16761997	396	99,27,62,128,22,144	0,0,0,0,0,0	97,58,77,19,66,62	1,0,0,0,0,0	202	149	1	1	1.0,1.0,1.0,1.0,1.0,1.0	0.986,1.0,1.0,1.0,1.0,1.0	0.002
0.310381189	0.008	A3SS.MATS.JC	ENSMUSG00000029060.18	Mib2	chr4	-	155739708	155739896	155739708	155739727	155739978	155740762	397	114,59,99,136,44,168	0,0,2,2,0,2	187,106,169,52,169,124	5,1,0,0,2,3	298	149	0.310381189	1	1.0,1.0,0.961,0.971,1.0,0.977	0.949,0.981,1.0,1.0,0.977,0.954	0.008
1	0.002	A3SS.MATS.JC	ENSMUSG00000028780.14	Sema3c	chr5	+	17875447	17875538	17875453	17875538	17867917	17868037	398	408,203,204,766,103,000	0,0,0,1,0,1	683,727,478,100,958,000	4,3,1,0,0,3	154	149	1	1	1.0,1.0,1.0,0.999,1.0,0.998	0.994,0.996,0.998,1.0,1.0,0.995	0.002
0.905074329	-0.011	A3SS.MATS.JC	ENSMUSG00000033596.6	Rfwd3	chr8	-	112009906	112011997	112009906	112010021	112014689	112014781	399	3,6,5,10,1,2	28,16,22,57,12,57	6,5,4,4,3,6	42,39,26,7,59,41	298	149	0.905074329	1	0.051,0.158,0.102,0.081,0.04,0.017	0.067,0.06,0.071,0.222,0.025,0.068	-0.011
0.322284646	0.016	A3SS.MATS.JC	ENSMUSG00000027900.16	Dram2	chr3	+	106462479	106462624	106462482	106462624	106459471	106459596	400	394,188,309,557,148,000	43,20,36,78,17,86	470,369,430,105,557,000	60,55,53,17,83,92	151	149	0.322284646	1	0.9,0.903,0.894,0.876,0.896,0.869	0.885,0.869,0.889,0.859,0.869,0.872	0.016
1	-0.064	A3SS.MATS.JC	ENSMUSG00000031004.9	Mki67	chr7	-	135309089	135310049	135309089	135309215	135310494	135310540	401	4,0,2,7,2,3	0,1,0,0,0,0	4,4,8,1,2,5	0,1,0,0,0,1	298	149	1	1	1.0,0.0,1.0,1.0,1.0,1.0	1.0,0.667,1.0,1.0,1.0,0.714	-0.064
1	-0.039	A3SS.MATS.JC	ENSMUSG00000039252.12	Lgi2	chr5	-	52703794	52704055	52703794	52703959	52711744	52711914	402	0,0,0,0,0,1	18,4,15,21,0,18	0,0,0,1,0,1	11,10,16,2,15,14	244	149	1	1	0.0,0.0,0.0,0.0,NA,0.033	0.0,0.0,0.0,0.234,0.0,0.042	-0.039
1	0.015	A3SS.MATS.JC	ENSMUSG00000018740.15	Slc25a35	chr11	+	68862009	68862162	68862021	68862162	68861549	68861615	403	43,11,27,53,11,58	0,0,0,0,0,1	72,52,65,28,56,54	2,1,0,0,1,2	160	149	1	1	1.0,1.0,1.0,1.0,1.0,0.982	0.971,0.98,1.0,1.0,0.981,0.962	0.015
1	-0.01	A3SS.MATS.JC	ENSMUSG00000025494.9	Sigirr	chr7	-	140672890	140673243	140672890	140673031	140673639	140673838	405	88,37,50,95,30,102	1,1,0,0,0,1	127,82,90,37,138,109	2,0,0,0,0,0	298	149	1	1	0.978,0.949,1.0,1.0,1.0,0.981	0.969,1.0,1.0,1.0,1.0,1.0	-0.01
0.00180299	0.093	A3SS.MATS.JC	ENSMUSG00000025494.9	Sigirr	chr7	-	140674694	140675230	140674694	140674858	140675967	140676036	408	20,6,6,26,3,16	1,0,0,0,0,1	53,34,23,12,40,16	2,3,2,1,1,2	298	149	0.00180299	0.084708882	0.909,1.0,1.0,1.0,1.0,0.889	0.93,0.85,0.852,0.857,0.952,0.8	0.093
0.745010284	-0.048	A3SS.MATS.JC	ENSMUSG00000025494.9	Sigirr	chr7	-	140674694	140675230	140674694	140674858	140676472	140676601	409	20,6,6,26,3,16	3,3,8,4,1,5	53,33,23,12,41,15	11,10,13,3,7,5	298	149	0.745010284	1	0.769,0.5,0.273,0.765,0.6,0.615	0.707,0.623,0.469,0.667,0.745,0.6	-0.048
1	0.016	A3SS.MATS.JC	ENSMUSG00000025494.9	Sigirr	chr7	-	140674694	140674858	140674694	140674814	140676532	140676652	410	36,20,33,79,23,71	0,0,0,0,0,0	101,88,76,32,125,77	0,3,0,1,0,1	192	149	1	1	1.0,1.0,1.0,1.0,1.0,1.0	1.0,0.958,1.0,0.961,1.0,0.984	0.016
1	0.037	A3SS.MATS.JC	ENSMUSG00000025494.9	Sigirr	chr7	-	140674694	140675230	140674694	140674814	140676532	140676652	411	33,12,14,58,10,41	0,0,0,0,0,0	85,57,59,23,94,40	0,3,0,1,0,1	298	149	1	1	1.0,1.0,1.0,1.0,1.0,1.0	1.0,0.905,1.0,0.92,1.0,0.952	0.037
0.111909216	-0.057	A3SS.MATS.JC	ENSMUSG00000025494.9	Sigirr	chr7	-	140674694	140675230	140674694	140674858	140676532	140676652	412	20,6,6,27,3,17	18,14,25,45,15,45	55,34,25,14,45,16	60,56,38,17,73,49	298	149	0.111909216	0.886593084	0.357,0.176,0.107,0.231,0.091,0.159	0.314,0.233,0.248,0.292,0.236,0.14	-0.057
0.752110338	0.016	A3SS.MATS.JC	ENSMUSG00000024985.21	Tcf7l2	chr19	+	55905770	55905911	55905785	55905911	55900990	55901077	416	7,3,5,12,2,5	18,8,9,22,9,18	8,6,8,3,15,6	22,20,20,7,35,27	163	149	0.752110338	1	0.262,0.255,0.337,0.333,0.169,0.203	0.249,0.215,0.268,0.281,0.281,0.169	0.016
1	0.005	A3SS.MATS.JC	ENSMUSG00000024985.21	Tcf7l2	chr19	+	55915113	55915188	55915115	55915188	55914408	55914481	417	0,0,0,1,0,0	7,3,9,10,4,8	0,0,0,0,1,0	7,4,13,0,19,9	150	149	1	1	0.0,0.0,0.0,0.09,0.0,0.0	0.0,0.0,0.0,NA,0.05,0.0	0.005
1	0.001	A3SS.MATS.JC	ENSMUSG00000022677.16	Cep20	chr16	-	14122317	14122451	14122317	14122428	14128910	14128995	418	126,45,98,164,46,155	0,0,0,0,0,0	188,119,182,43,185,157	0,0,0,0,0,1	171	149	1	1	1.0,1.0,1.0,1.0,1.0,1.0	1.0,1.0,1.0,1.0,1.0,0.993	0.001
1	-0.03	A3SS.MATS.JC	ENSMUSG00000089917.8	Uckl1	chr2	-	181211925	181211988	181211925	181211973	181212099	181212195	419	28,5,15,38,12,35	0,1,0,0,0,0	51,34,31,16,37,26	0,0,0,0,0,0	163	149	1	1	1.0,0.82,1.0,1.0,1.0,1.0	1.0,1.0,1.0,1.0,1.0,1.0	-0.03
1	0.003	A3SS.MATS.JC	ENSMUSG00000089917.8	Uckl1	chr2	-	181211925	181211988	181211925	181211973	181212101	181212195	420	105,39,87,130,42,129	3,0,2,3,1,3	128,130,109,49,125,117	3,1,1,2,3,4	163	149	1	1	0.97,1.0,0.975,0.975,0.975,0.975	0.975,0.992,0.99,0.957,0.974,0.964	0.003
1	0.403	A3SS.MATS.JC	ENSMUSG00000032826.20	Ank2	chr3	-	126770493	126770596	126770493	126770581	126772904	126772916	421	0,0,0,0,0,1	0,0,0,0,0,0	0,2,1,0,1,0	0,0,1,0,2,0	163	149	1	1	NA,NA,NA,NA,NA,1.0	NA,1.0,0.478,NA,0.314,NA	0.403
1	0.154	A3SS.MATS.JC	ENSMUSG00000032826.20	Ank2	chr3	-	126770493	126770596	126770493	126770581	126775448	126775593	422	3,0,0,1,0,3	1,0,0,0,0,0	4,2,2,0,4,0	0,0,0,0,1,1	163	149	1	1	0.733,NA,NA,1.0,NA,1.0	1.0,1.0,1.0,NA,0.785,0.0	0.154
0.021332328	-0.053	A3SS.MATS.JC	ENSMUSG00000038060.16	Dlec1	chr9	+	118966271	118966451	118966274	118966451	118965708	118965833	423	11,2,2,15,0,19	3,0,0,2,1,2	21,14,23,4,49,8	6,4,4,1,12,1	151	149	0.021332328	0.368567573	0.783,1.0,1.0,0.881,0.0,0.904	0.775,0.775,0.85,0.798,0.801,0.888	-0.053
0.001030242	0.144	A3SS.MATS.JC	ENSMUSG00000016181.11	Utp25	chr1	-	192796064	192796310	192796064	192796288	192796912	192797025	424	30,16,18,38,15,48	5,3,2,5,2,5	32,13,32,15,33,30	12,8,8,7,5,9	170	149	0.001030242	0.062704299	0.84,0.824,0.887,0.869,0.868,0.894	0.7,0.588,0.778,0.653,0.853,0.745	0.144
0.184299394	0.031	A3SS.MATS.JC	ENSMUSG00000032727.15	Mier3	chr13	+	111848219	111848314	111848222	111848314	111846259	111846341	425	23,12,23,55,16,51	3,1,0,5,0,5	46,37,42,13,55,47	8,5,2,1,3,6	151	149	0.184299394	1	0.883,0.922,1.0,0.916,1.0,0.91	0.85,0.88,0.954,0.928,0.948,0.885	0.031
1	-0.296	A3SS.MATS.JC	ENSMUSG00000089984.8	Fbxo24	chr5	-	137616981	137617169	137616981	137617103	137617846	137618005	426	0,2,0,0,0,0	0,0,0,2,0,1	2,1,1,0,1,0	0,4,0,0,0,1	214	149	1	1	NA,1.0,NA,0.0,NA,0.0	1.0,0.148,1.0,NA,1.0,0.0	-0.296
1	0	A3SS.MATS.JC	ENSMUSG00000014956.16	Ppp1cb	chr5	+	32640703	32640808	32640769	32640808	32638033	32638264	427	123,450,673,816,703,000,000	0,0,1,0,0,0	17,951,395,138,434,500,000,000	0,0,0,0,0,0	214	149	1	1	1.0,1.0,0.998,1.0,1.0,1.0	1.0,1.0,1.0,1.0,1.0,1.0	0
0.902257384	0.004	A3SS.MATS.JC	ENSMUSG00000037916.15	Ndufv1	chr19	-	4057769	4057939	4057769	4057915	4058047	4058129	428	3,1,3,7,3,9	358,106,276,381,154,000	0,2,1,3,4,5	353,221,373,142,403,000	172	149	0.902257384	1	0.007,0.008,0.009,0.016,0.017,0.016	0.0,0.008,0.002,0.018,0.009,0.013	0.004
0.171255766	-0.004	A3SS.MATS.JC	ENSMUSG00000037916.15	Ndufv1	chr19	-	4059825	4060019	4059825	4060009	4061101	4061272	429	5,3,2,10,5,5	309,121,205,345,123,000	9,8,9,1,7,5	275,245,243,59,316,261	158	149	0.171255766	1	0.015,0.023,0.009,0.027,0.037,0.012	0.03,0.03,0.034,0.016,0.02,0.018	-0.004
1	0.027	A3SS.MATS.JC	ENSMUSG00000037916.15	Ndufv1	chr19	-	4061345	4061428	4061345	4061424	4062593	4062694	430	10,3,6,6,2,14	1,0,0,0,0,0	4,3,6,3,5,5	0,1,0,0,0,0	152	149	1	1	0.907,1.0,1.0,1.0,1.0,1.0	1.0,0.746,1.0,1.0,1.0,1.0	0.027
1	0.061	A3SS.MATS.JC	ENSMUSG00000037916.15	Ndufv1	chr19	-	4061345	4061428	4061345	4061424	4062656	4062759	431	10,3,6,8,2,12	0,0,0,0,0,0	4,3,5,3,5,8	0,1,0,0,0,1	152	149	1	1	1.0,1.0,1.0,1.0,1.0,1.0	1.0,0.746,1.0,1.0,1.0,0.887	0.061
1	0.081	A3SS.MATS.JC	ENSMUSG00000054499.10	Dedd2	chr7	-	24918225	24918592	24918225	24918456	24919188	24919352	434	18,4,11,18,4,28	0,0,0,0,0,0	16,7,4,9,12,13	0,0,2,0,0,0	284	149	1	1	1.0,1.0,1.0,1.0,1.0,1.0	1.0,1.0,0.512,1.0,1.0,1.0	0.081
1	0.008	A3SS.MATS.JC	ENSMUSG00000054499.10	Dedd2	chr7	-	24918225	24918592	24918225	24918456	24919211	24919284	435	30,3,18,24,8,28	0,0,0,0,0,2	19,6,10,11,23,20	2,0,0,0,0,0	284	149	1	1	1.0,1.0,1.0,1.0,1.0,0.88	0.833,1.0,1.0,1.0,1.0,1.0	0.008
1	0.011	A3SS.MATS.JC	ENSMUSG00000025648.19	Pfkfb4	chr9	+	108827909	108828043	108827926	108828043	108821083	108821180	436	1,1,0,0,0,2	22,13,20,48,9,34	2,0,2,0,0,0	42,29,35,11,47,38	165	149	1	1	0.039,0.065,0.0,0.0,0.0,0.05	0.041,0.0,0.049,0.0,0.0,0.0	0.011
0.512501444	-0.015	A3SS.MATS.JC	ENSMUSG00000025648.19	Pfkfb4	chr9	+	108837379	108837538	108837416	108837538	108836759	108836816	437	0,0,0,1,1,1	47,16,59,76,31,62	2,2,1,0,2,2	47,39,48,9,64,70	185	149	0.512501444	1	0.0,0.0,0.0,0.01,0.025,0.013	0.033,0.04,0.017,0.0,0.025,0.022	-0.015
0.460154544	-0.008	A3SS.MATS.JC	ENSMUSG00000025648.19	Pfkfb4	chr9	+	108839409	108839724	108839516	108839724	108837416	108837538	438	5,5,6,14,4,12	30,14,43,49,12,46	12,9,11,2,13,11	39,25,34,15,36,61	255	149	0.460154544	1	0.089,0.173,0.075,0.143,0.163,0.132	0.152,0.174,0.159,0.072,0.174,0.095	-0.008
0.033334257	0.045	A3SS.MATS.JC	ENSMUSG00000036561.10	Ppp6r2	chr15	+	89140865	89141052	89140911	89141052	89137221	89137453	439	24,8,14,35,10,25	0,0,1,5,1,0	20,29,29,12,37,43	4,5,2,0,3,2	194	149	0.033334257	0.489145968	1.0,1.0,0.915,0.843,0.885,1.0	0.793,0.817,0.918,1.0,0.905,0.943	0.045
0.367512543	0.013	A3SS.MATS.JC	ENSMUSG00000036561.10	Ppp6r2	chr15	+	89140865	89141052	89140911	89141052	89137237	89137464	440	78,28,42,102,47,73	3,1,2,12,3,5	80,74,76,25,117,113	8,9,7,0,12,4	194	149	0.367512543	1	0.952,0.956,0.942,0.867,0.923,0.918	0.885,0.863,0.893,1.0,0.882,0.956	0.013
0.462669622	0.104	A3SS.MATS.JC	ENSMUSG00000043015.16	Nemp2	chr1	+	52682280	52682395	52682326	52682395	52681477	52681571	441	11,7,11,6,2,17	2,0,1,9,0,3	15,16,9,2,8,10	6,1,2,1,4,4	194	149	0.462669622	1	0.809,1.0,0.894,0.339,1.0,0.813	0.658,0.925,0.776,0.606,0.606,0.658	0.104
1	-0.001	A3SS.MATS.JC	ENSMUSG00000026083.13	Eif5b	chr1	+	38089267	38090365	38090203	38090365	38088256	38088421	442	295,133,222,413,153,000	0,0,0,0,0,1	405,320,328,123,323,000	0,0,0,0,0,0	298	149	1	1	1.0,1.0,1.0,1.0,1.0,0.995	1.0,1.0,1.0,1.0,1.0,1.0	-0.001
1	-0.028	A3SS.MATS.JC	ENSMUSG00000037627.17	Rgs22	chr15	-	36080962	36081064	36080962	36081025	36082058	36082184	443	17,4,5,20,4,37	0,0,1,0,0,0	38,34,39,1,68,20	1,0,0,0,0,0	187	149	1	1	1.0,1.0,0.799,1.0,1.0,1.0	0.968,1.0,1.0,1.0,1.0,1.0	-0.028
1	-0.025	A3SS.MATS.JC	ENSMUSG00000021219.17	Rgs6	chr12	+	83184159	83184213	83184163	83184213	83180428	83180518	445	6,5,2,9,4,15	2,0,0,0,0,0	1,5,8,3,9,1	0,0,0,0,1,0	152	149	1	1	0.746,1.0,1.0,1.0,1.0,1.0	1.0,1.0,1.0,1.0,0.898,1.0	-0.025
1	-0.006	A3SS.MATS.JC	ENSMUSG00000031879.15	Ciao2b	chr8	-	105367599	105367725	105367599	105367720	105367942	105368022	447	183,63,174,280,71,316	0,2,0,0,1,0	153,119,213,75,214,268	0,1,0,0,0,0	153	149	1	1	1.0,0.968,1.0,1.0,0.986,1.0	1.0,0.991,1.0,1.0,1.0,1.0	-0.006
1	-0.068	A3SS.MATS.JC	ENSMUSG00000006720.17	Zfp184	chr13	+	22134372	22134499	22134403	22134499	22133829	22133956	448	0,0,0,1,0,0	3,1,2,6,3,3	0,0,1,0,1,1	7,5,3,1,4,5	179	149	1	1	0.0,0.0,0.0,0.122,0.0,0.0	0.0,0.0,0.217,0.0,0.172,0.143	-0.068
0.008112434	-0.071	A3SS.MATS.JC	ENSMUSG00000020886.18	Dlg4	chr11	+	69921420	69921480	69921429	69921480	69921224	69921278	452	51,18,39,105,24,66	11,4,10,22,5,16	85,70,58,15,70,57	8,14,9,2,4,9	157	149	0.008112434	0.215099976	0.815,0.81,0.787,0.819,0.82,0.797	0.91,0.826,0.859,0.877,0.943,0.857	-0.071
0.168708717	0.051	A3SS.MATS.JC	ENSMUSG00000029456.13	Acad10	chr5	-	121794076	121794317	121794076	121794276	121798355	121798577	453	2,0,0,2,0,4	8,7,6,13,3,10	3,0,0,0,2,0	17,8,10,3,17,15	189	149	0.168708717	1	0.165,0.0,0.0,0.108,0.0,0.24	0.122,0.0,0.0,0.0,0.085,0.0	0.051
1	-0.02	A3SS.MATS.JC	ENSMUSG00000054708.18	Ankrd24	chr10	+	81470903	81470992	81470917	81470992	81470698	81470829	454	7,2,1,8,2,7	0,0,0,1,0,0	4,5,6,5,5,5	0,0,0,0,0,0	162	149	1	1	1.0,1.0,1.0,0.88,1.0,1.0	1.0,1.0,1.0,1.0,1.0,1.0	-0.02
1	-0.042	A3SS.MATS.JC	ENSMUSG00000054708.18	Ankrd24	chr10	+	81475140	81475770	81475689	81475770	81474394	81474582	455	14,5,4,6,2,12	0,0,0,1,0,0	19,15,16,9,16,16	0,0,0,0,0,0	298	149	1	1	1.0,1.0,1.0,0.75,1.0,1.0	1.0,1.0,1.0,1.0,1.0,1.0	-0.042
1	-0.001	A3SS.MATS.JC	ENSMUSG00000054708.18	Ankrd24	chr10	+	81475861	81476646	81476601	81476646	81475689	81475770	456	28,9,9,29,9,35	0,0,0,0,0,1	39,20,27,6,26,19	1,0,0,0,0,0	298	149	1	1	1.0,1.0,1.0,1.0,1.0,0.946	0.951,1.0,1.0,1.0,1.0,1.0	-0.001
0.751547754	0.04	A3SS.MATS.JC	ENSMUSG00000009739.18	Pou6f1	chr15	-	100485669	100485791	100485669	100485786	100489721	100489914	457	17,13,19,46,17,24	0,1,0,0,0,0	26,20,33,7,55,30	0,3,0,1,3,0	153	149	0.751547754	1	1.0,0.927,1.0,1.0,1.0,1.0	1.0,0.867,1.0,0.872,0.947,1.0	0.04
0.234926604	-0.013	A3SS.MATS.JC	ENSMUSG00000055762.17	Eef1d	chr15	-	75772980	75773104	75772980	75773101	75781093	75781168	458	276,118,189,341,120,000	23,15,20,29,7,29	336,211,275,118,342,000	18,14,26,9,28,23	151	149	0.234926604	1	0.922,0.886,0.903,0.921,0.944,0.923	0.949,0.937,0.913,0.928,0.923,0.93	-0.013
0.937296465	-0.007	A3SS.MATS.JC	ENSMUSG00000015937.16	Macroh2a1	chr13	-	56243936	56244047	56243936	56244044	56252114	56252312	463	123,43,105,161,50,197	196,88,153,284,96,309	241,144,156,50,212,145	363,225,274,79,371,263	151	149	0.937296465	1	0.382,0.325,0.404,0.359,0.339,0.386	0.396,0.387,0.36,0.384,0.361,0.352	-0.007
0.541242266	0.033	A3SS.MATS.JC	ENSMUSG00000002297.17	Dbf4	chr5	-	8454870	8454916	8454870	8454913	8455801	8455838	465	27,14,23,51,10,51	0,0,2,3,1,3	28,6,23,4,24,30	1,2,2,0,2,1	151	149	0.541242266	1	1.0,1.0,0.919,0.944,0.908,0.944	0.965,0.747,0.919,1.0,0.922,0.967	0.033
1	-0.25	A3SS.MATS.JC	ENSMUSG00000031362.18	Xlr4c	chrX	-	72285673	72285801	72285673	72285788	72286183	72286266	466	3,0,0,1,0,3	0,0,1,0,0,0	0,2,6,0,2,0	0,0,0,0,0,0	161	149	1	1	1.0,NA,0.0,1.0,NA,1.0	NA,1.0,1.0,NA,1.0,NA	-0.25
1	0.13	A3SS.MATS.JC	ENSMUSG00000031362.18	Xlr4c	chrX	-	72285673	72285801	72285673	72285788	72286219	72286266	467	2,0,0,2,0,3	0,0,0,0,0,0	0,1,1,0,4,2	0,0,1,0,0,0	161	149	1	1	1.0,NA,NA,1.0,NA,1.0	NA,1.0,0.481,NA,1.0,1.0	0.13
0.121559861	0.01	A3SS.MATS.JC	ENSMUSG00000040859.15	Bsdc1	chr4	+	129360615	129360783	129360706	129360783	129359022	129359139	470	164,61,118,230,59,246	3,2,1,4,0,5	304,160,196,71,289,229	11,6,3,1,7,2	239	149	0.121559861	0.917006499	0.971,0.95,0.987,0.973,1.0,0.968	0.945,0.943,0.976,0.978,0.963,0.986	0.01
0.736588934	-0.046	A3SS.MATS.JC	ENSMUSG00000022412.15	Mief1	chr15	+	80132441	80132704	80132527	80132704	80132074	80132252	471	12,9,19,34,8,33	3,5,6,3,1,5	33,29,32,9,41,32	4,3,7,2,7,7	234	149	0.736588934	1	0.718,0.534,0.668,0.878,0.836,0.808	0.84,0.86,0.744,0.741,0.789,0.744	-0.046
1	-0.5	A3SS.MATS.JC	ENSMUSG00000027482.13	Bpifa3	chr2	+	153980054	153980276	153980059	153980276	153979497	153979561	474	1,0,0,0,0,0	0,0,0,0,0,1	0,1,0,0,3,0	0,0,0,0,0,0	153	149	1	1	1.0,NA,NA,NA,NA,0.0	NA,1.0,NA,NA,1.0,NA	-0.5
0.037514633	0.004	A3SS.MATS.JC	ENSMUSG00000074129.15	Rpl13a	chr7	-	44775538	44775677	44775538	44775661	44775901	44775961	475	128,51,94,122,50,168	544,718,993,521,531,000,000,000	120,80,187,45,125,140	677,438,708,996,219,000,000,000	164	149	0.037514633	0.521891879	0.021,0.024,0.024,0.02,0.022,0.022	0.016,0.018,0.019,0.018,0.02,0.02	0.004
1	-0.002	A3SS.MATS.JC	ENSMUSG00000074129.15	Rpl13a	chr7	-	44776132	44776251	44776132	44776218	44776414	44776516	476	42,9,32,41,8,44	613,718,574,490,638,000,000,000	55,40,61,20,56,49	578,136,469,077,225,000,000,000	181	149	1	1	0.006,0.004,0.006,0.005,0.003,0.004	0.008,0.009,0.006,0.007,0.007,0.005	-0.002
1	0	A3SS.MATS.JC	ENSMUSG00000074129.15	Rpl13a	chr7	-	44776414	44776516	44776414	44776511	44776632	44776698	477	93,452,885,678,610,300,000,000,000	15,8,15,19,12,50	71,504,928,144,073,400,000,000,000	15,18,41,7,24,28	153	149	1	1	0.998,0.997,0.998,0.998,0.997,0.996	0.998,0.996,0.997,0.998,0.997,0.998	0
0.016188722	-0.243	A3SS.MATS.JC	ENSMUSG00000030670.17	Cyp2r1	chr7	-	114151955	114152111	114151955	114152045	114153825	114153870	479	0,4,1,6,1,3	2,1,0,1,2,3	6,4,8,3,3,3	0,1,1,0,3,1	214	149	0.016188722	0.31995127	0.0,0.736,1.0,0.807,0.258,0.41	1.0,0.736,0.848,1.0,0.41,0.676	-0.243
1	0.191	A3SS.MATS.JC	ENSMUSG00000030670.17	Cyp2r1	chr7	-	114153825	114153967	114153825	114153870	114161967	114162197	480	4,5,6,4,1,4	0,0,0,0,0,0	4,5,4,3,1,4	0,0,0,2,1,0	245	149	1	1	1.0,1.0,1.0,1.0,1.0,1.0	1.0,1.0,1.0,0.477,0.378,1.0	0.191
0.000387036	0.096	A3SS.MATS.JC	ENSMUSG00000014599.11	Csf1	chr3	-	107655469	107656485	107655469	107655600	107657626	107657774	481	101,50,56,169,43,169	8,4,7,16,2,10	165,148,122,48,150,157	32,28,9,9,19,25	298	149	0.000387036	0.029196687	0.863,0.862,0.8,0.841,0.915,0.894	0.721,0.725,0.871,0.727,0.798,0.758	0.096
1	0	A3SS.MATS.JC	ENSMUSG00000031783.11	Polr2c	chr8	+	95589148	95589512	95589437	95589512	95588809	95588861	482	331,103,213,370,111,000	1,0,0,1,0,1	390,243,320,155,295,000	0,0,1,0,0,1	298	149	1	1	0.994,1.0,1.0,0.995,1.0,0.996	1.0,1.0,0.994,1.0,1.0,0.993	0
0.43834163	-0.071	A3SS.MATS.JC	ENSMUSG00000030032.15	Wdr54	chr6	-	83132051	83132222	83132051	83132118	83132459	83132522	484	4,2,0,2,0,3	9,5,8,6,3,14	2,3,5,1,4,1	14,9,11,1,19,3	252	149	0.43834163	1	0.208,0.191,0.0,0.165,0.0,0.112	0.078,0.165,0.212,0.372,0.111,0.165	-0.071
1	-0.023	A3SS.MATS.JC	ENSMUSG00000030032.15	Wdr54	chr6	-	83132630	83132853	83132630	83132777	83133156	83133227	485	21,13,12,27,4,26	0,0,1,0,0,2	33,42,23,8,33,15	0,1,0,0,1,0	224	149	1	1	1.0,1.0,0.889,1.0,1.0,0.896	1.0,0.965,1.0,1.0,0.956,1.0	-0.023
1	0.008	A3SS.MATS.JC	ENSMUSG00000024160.18	Spsb3	chr17	+	25109541	25109909	25109806	25109909	25109256	25109434	486	81,35,72,87,34,121	1,1,0,2,0,1	145,116,91,50,123,99	2,4,1,0,2,2	298	149	1	1	0.976,0.946,1.0,0.956,1.0,0.984	0.973,0.935,0.978,1.0,0.969,0.961	0.008
0.273617925	-0.02	A3SS.MATS.JC	ENSMUSG00000024160.18	Spsb3	chr17	+	25110278	25111123	25110333	25111123	25109984	25110110	487	10,4,4,21,8,15	81,29,52,86,32,105	25,13,13,9,26,10	116,54,88,43,98,101	203	149	0.273617925	1	0.083,0.092,0.053,0.152,0.155,0.095	0.137,0.15,0.098,0.133,0.163,0.068	-0.02
1	-0.004	A3SS.MATS.JC	ENSMUSG00000022220.15	Adcy4	chr14	-	56016098	56016519	56016098	56016257	56017159	56017271	488	137,46,104,246,82,210	1,0,0,0,0,1	212,198,118,63,194,164	0,0,0,0,0,0	298	149	1	1	0.986,1.0,1.0,1.0,1.0,0.991	1.0,1.0,1.0,1.0,1.0,1.0	-0.004
0.871648898	0.008	A3SS.MATS.JC	ENSMUSG00000003527.10	Ess2	chr16	-	17725613	17725786	17725613	17725783	17727768	17727864	489	23,8,33,44,15,33	14,4,7,26,8,19	56,43,31,8,47,41	24,20,17,4,27,22	151	149	0.871648898	1	0.618,0.664,0.823,0.625,0.649,0.632	0.697,0.68,0.643,0.664,0.632,0.648	0.008
0.1319555	0.059	A3SS.MATS.JC	ENSMUSG00000075470.3	Alg10b	chr15	+	90111526	90117674	90111675	90117674	90109859	90110057	490	56,18,44,107,17,58	4,3,1,7,0,2	75,53,69,6,86,99	7,13,4,1,1,5	297	149	0.1319555	0.962879644	0.875,0.751,0.957,0.885,1.0,0.936	0.843,0.672,0.896,0.751,0.977,0.909	0.059
1	-0.004	A3SS.MATS.JC	ENSMUSG00000037845.15	Fdxacb1	chr9	+	50681409	50681613	50681431	50681613	50679987	50680144	491	25,8,22,43,19,45	0,0,0,0,0,1	30,12,26,8,32,44	0,0,0,0,0,0	170	149	1	1	1.0,1.0,1.0,1.0,1.0,0.975	1.0,1.0,1.0,1.0,1.0,1.0	-0.004
0.285250918	0.01	A3SS.MATS.JC	ENSMUSG00000034101.15	Ctnnd1	chr2	-	84431124	84433247	84431124	84433244	84433992	84434096	492	7,792,895,331,126,310,000	82,37,55,102,21,115	1,125,804,667,244,980,000	98,99,83,27,106,111	151	149	0.285250918	1	0.904,0.885,0.905,0.916,0.937,0.893	0.919,0.889,0.888,0.899,0.901,0.884	0.01
1	0.001	A3SS.MATS.JC	ENSMUSG00000024181.10	Mrpl28	chr17	+	26344230	26344538	26344451	26344538	26343529	26343682	499	272,99,170,282,105,347	0,0,0,0,0,0	272,194,333,80,241,287	1,0,0,0,0,0	298	149	1	1	1.0,1.0,1.0,1.0,1.0,1.0	0.993,1.0,1.0,1.0,1.0,1.0	0.001
0.456458074	0.005	A3SS.MATS.JC	ENSMUSG00000024181.10	Mrpl28	chr17	+	26344451	26344538	26344473	26344538	26344230	26344365	500	213,81,139,172,62,291	2,2,6,5,1,9	209,139,253,78,206,233	5,5,8,2,9,5	170	149	0.456458074	1	0.989,0.973,0.953,0.968,0.982,0.966	0.973,0.961,0.965,0.972,0.953,0.976	0.005
1	-0.002	A3SS.MATS.JC	ENSMUSG00000024181.10	Mrpl28	chr17	+	26345244	26345587	26345265	26345587	26344451	26344538	501	197,73,120,180,52,271	0,0,1,0,0,0	172,109,211,62,195,193	0,0,0,0,0,0	169	149	1	1	1.0,1.0,0.991,1.0,1.0,1.0	1.0,1.0,1.0,1.0,1.0,1.0	-0.002
1	0.121	A3SS.MATS.JC	ENSMUSG00000074165.11	Zfp788	chr7	+	41296906	41297041	41296914	41297041	41284103	41284323	502	3,2,1,2,0,7	0,0,0,0,0,0	5,1,2,0,3,1	0,0,1,0,1,0	156	149	1	1	1.0,1.0,1.0,1.0,NA,1.0	1.0,1.0,0.656,NA,0.741,1.0	0.121
0.769977521	0.048	A3SS.MATS.JC	ENSMUSG00000074165.11	Zfp788	chr7	+	41296906	41297041	41296914	41297041	41292756	41292856	503	12,3,6,9,2,25	2,2,5,3,0,8	26,6,10,2,13,15	6,11,5,1,5,0	156	149	0.769977521	1	0.851,0.589,0.534,0.741,1.0,0.749	0.805,0.343,0.656,0.656,0.713,1.0	0.048
1	0.074	A3SS.MATS.JC	ENSMUSG00000030996.9	Art1	chr7	+	101755873	101756639	101756545	101756639	101755466	101755572	504	0,0,0,0,0,1	0,0,0,0,0,0	1,13,2,0,24,0	0,0,0,0,5,0	298	149	1	1	NA,NA,NA,NA,NA,1.0	1.0,1.0,1.0,NA,0.706,NA	0.074
0.508742174	-0.006	A3SS.MATS.JC	ENSMUSG00000024853.11	Sf3b2	chr19	-	5338331	5338441	5338331	5338438	5341332	5341450	505	140,80,100,208,69,207	14,1,10,10,2,16	222,132,168,54,201,196	9,11,11,1,14,9	151	149	0.508742174	1	0.908,0.987,0.908,0.954,0.971,0.927	0.961,0.922,0.938,0.982,0.934,0.956	-0.006
1	-0.16	A3SS.MATS.JC	ENSMUSG00000057246.17	BC051142	chr17	+	34636215	34636507	34636436	34636507	34635440	34635578	506	0,2,1,5,2,1	0,0,0,0,0,2	3,4,7,1,5,1	0,0,0,0,0,0	298	149	1	1	NA,1.0,1.0,1.0,1.0,0.2	1.0,1.0,1.0,1.0,1.0,1.0	-0.16
0.017784987	0.015	A3SS.MATS.JC	ENSMUSG00000057246.17	BC051142	chr17	+	34636215	34636507	34636452	34636507	34635440	34635578	507	0,2,1,4,3,1	2,0,1,0,1,0	3,4,9,1,5,1	2,0,1,1,7,0	298	149	0.017784987	0.331903808	0.0,1.0,0.333,1.0,0.6,1.0	0.429,1.0,0.818,0.333,0.263,1.0	0.015
1	0.208	A3SS.MATS.JC	ENSMUSG00000057246.17	BC051142	chr17	+	34636436	34636507	34636452	34636507	34635440	34635578	509	0,0,0,0,1,2	2,0,1,0,1,0	0,0,2,0,0,0	2,0,1,1,7,0	164	149	1	1	0.0,NA,0.0,NA,0.476,1.0	0.0,NA,0.645,0.0,0.0,NA	0.208
0.908689244	0.004	A3SS.MATS.JC	ENSMUSG00000022575.6	Gsdmd	chr15	+	75736092	75736285	75736203	75736285	75735253	75735477	513	174,62,98,213,67,243	0,1,2,5,1,5	214,182,178,64,207,234	4,3,1,3,2,3	259	149	0.908689244	1	1.0,0.973,0.966,0.961,0.975,0.965	0.969,0.972,0.99,0.925,0.983,0.978	0.004
0.034061086	0.03	A3SS.MATS.JC	ENSMUSG00000078427.4	Sarnp	chr10	+	128674312	128674359	128674315	128674359	128669180	128669280	514	260,144,181,439,162,000	60,28,42,86,33,98	387,249,379,148,274,000	98,78,109,22,79,89	151	149	0.034061086	0.494393428	0.81,0.835,0.81,0.834,0.829,0.799	0.796,0.759,0.774,0.869,0.774,0.765	0.03
0.958965475	0	A3SS.MATS.JC	ENSMUSG00000006154.14	Eps8l1	chr7	+	4473181	4473431	4473281	4473431	4472879	4473041	515	1,0,2,3,0,9	52,39,36,63,12,97	6,3,5,0,6,4	107,81,114,33,133,136	248	149	0.958965475	1	0.011,0.0,0.032,0.028,0.0,0.053	0.033,0.022,0.026,0.0,0.026,0.017	0
0.050646696	0.012	A3SS.MATS.JC	ENSMUSG00000057788.14	Ddx49	chr8	-	70747336	70747485	70747336	70747411	70748016	70748114	516	21,3,8,21,2,10	85,37,45,94,37,93	9,9,9,6,9,9	91,79,86,24,87,104	222	149	0.050646696	0.602808236	0.142,0.052,0.107,0.13,0.035,0.067	0.062,0.071,0.066,0.144,0.065,0.055	0.012
1	0	A3SS.MATS.JC	ENSMUSG00000016257.16	Prelid3b	chr2	-	174310090	174310192	174310090	174310180	174311129	174311298	518	2,0,1,4,0,2	162,74,111,219,57,248	1,1,0,1,0,2	168,106,165,55,168,157	160	149	1	1	0.011,0.0,0.008,0.017,0.0,0.007	0.006,0.009,0.0,0.017,0.0,0.012	0
0.816708021	-0.03	A3SS.MATS.JC	ENSMUSG00000023262.14	Acy1	chr9	-	106312982	106313208	106312982	106313059	106313324	106313419	521	2,0,4,4,0,2	27,11,19,30,8,29	1,4,5,2,0,2	43,17,15,8,32,28	297	149	0.816708021	1	0.036,0.0,0.096,0.063,0.0,0.033	0.012,0.106,0.143,0.111,0.0,0.035	-0.03
1	-0.022	A3SS.MATS.JC	ENSMUSG00000023262.14	Acy1	chr9	-	106313324	106313999	106313324	106313419	106314087	106314152	522	26,12,19,30,15,33	2,0,0,0,0,0	49,22,33,13,45,33	0,0,0,0,0,0	298	149	1	1	0.867,1.0,1.0,1.0,1.0,1.0	1.0,1.0,1.0,1.0,1.0,1.0	-0.022
0.950358798	-0.019	A3SS.MATS.JC	ENSMUSG00000023262.14	Acy1	chr9	-	106314827	106314936	106314827	106314932	106315331	106315518	523	4,4,10,11,6,11	9,7,7,7,6,8	18,11,7,6,15,10	13,4,10,9,13,15	152	149	0.950358798	1	0.303,0.359,0.583,0.606,0.495,0.574	0.576,0.729,0.407,0.395,0.531,0.395	-0.019
1	0.002	A3SS.MATS.JC	ENSMUSG00000031389.18	Arhgap4	chrX	-	72940419	72940603	72940419	72940598	72940686	72940760	526	25,17,19,44,10,35	1,1,0,0,0,2	61,40,72,22,61,42	0,2,2,1,1,1	153	149	1	1	0.961,0.943,1.0,1.0,1.0,0.945	1.0,0.951,0.972,0.955,0.983,0.976	0.002
1	-0.002	A3SS.MATS.JC	ENSMUSG00000031389.18	Arhgap4	chrX	-	72943883	72944075	72943883	72943991	72944240	72944342	528	50,15,28,73,34,71	2,0,0,0,0,0	95,80,103,40,129,97	2,0,0,0,1,0	232	149	1	1	0.941,1.0,1.0,1.0,1.0,1.0	0.968,1.0,1.0,1.0,0.988,1.0	-0.002
0.014853301	0.091	A3SS.MATS.JC	ENSMUSG00000031389.18	Arhgap4	chrX	-	72949256	72949499	72949256	72949469	72949762	72949825	529	4,2,1,3,1,4	10,8,5,15,11,12	3,1,2,2,3,0	11,17,33,14,36,23	178	149	0.014853301	0.302487757	0.251,0.173,0.143,0.143,0.071,0.218	0.186,0.047,0.048,0.107,0.065,0.0	0.091
0.544610537	-0.021	A3SS.MATS.JC	ENSMUSG00000028184.13	Adgrl2	chr3	-	148526608	148526690	148526608	148526661	148528590	148528687	530	31,19,19,54,19,40	10,8,8,23,11,17	63,68,51,12,65,32	25,25,14,6,16,20	177	149	0.544610537	1	0.723,0.667,0.667,0.664,0.593,0.665	0.68,0.696,0.754,0.627,0.774,0.574	-0.021
0.429504954	-0.076	A3SS.MATS.JC	ENSMUSG00000028184.13	Adgrl2	chr3	-	148526608	148526690	148526608	148526661	148528623	148528687	531	12,5,6,24,13,6	2,2,1,2,2,2	22,23,17,5,22,7	1,3,1,1,3,1	177	149	0.429504954	1	0.835,0.678,0.835,0.91,0.845,0.716	0.949,0.866,0.935,0.808,0.861,0.855	-0.076
0.700503561	0.008	A3SS.MATS.JC	ENSMUSG00000028184.13	Adgrl2	chr3	-	148558202	148558496	148558202	148558298	148564368	148565169	532	209,127,165,424,52,249	2,2,0,2,1,1	235,346,191,43,436,207	3,2,1,1,3,5	298	149	0.700503561	1	0.981,0.969,1.0,0.991,0.963,0.992	0.975,0.989,0.99,0.956,0.986,0.954	0.008
0.350801521	-0.006	A3SS.MATS.JC	ENSMUSG00000059552.14	Trp53	chr11	+	69482079	69482698	69482175	69482698	69481481	69481588	535	57,24,38,55,24,46	155,51,120,191,63,230	65,33,55,23,55,45	157,141,130,59,189,128	244	149	0.350801521	1	0.183,0.223,0.162,0.15,0.189,0.109	0.202,0.125,0.205,0.192,0.151,0.177	-0.006
0.33971807	-0.01	A3SS.MATS.JC	ENSMUSG00000026641.14	Usf1	chr1	+	171241940	171242097	171242004	171242097	171238880	171239008	536	25,12,16,16,8,22	98,45,70,113,37,129	46,15,40,12,24,40	170,112,125,45,162,154	212	149	0.33971807	1	0.152,0.158,0.138,0.091,0.132,0.107	0.16,0.086,0.184,0.158,0.094,0.154	-0.01
0.295772393	-0.09	A3SS.MATS.JC	ENSMUSG00000026641.14	Usf1	chr1	+	171241940	171242097	171242004	171242097	171239248	171239430	537	13,10,0,9,4,11	1,0,1,0,0,0	30,8,19,11,18,23	1,1,3,0,1,2	212	149	0.295772393	1	0.901,1.0,0.0,1.0,1.0,1.0	0.955,0.849,0.817,1.0,0.927,0.89	-0.09
0.258412792	0.137	A3SS.MATS.JC	ENSMUSG00000032344.18	Cgas	chr9	-	78342722	78343009	78342722	78342965	78344584	78344804	538	2,3,2,5,2,4	5,1,4,14,3,4	2,2,3,1,3,4	5,7,8,2,12,7	192	149	0.258412792	1	0.237,0.7,0.28,0.217,0.341,0.437	0.237,0.181,0.225,0.28,0.162,0.307	0.137
1	-0.012	A3SS.MATS.JC	ENSMUSG00000017756.10	Slc12a7	chr13	+	73943603	73943821	73943722	73943821	73943216	73943384	539	0,0,1,1,0,1	68,32,50,128,27,114	1,4,3,2,0,1	89,94,101,24,135,102	267	149	1	1	0.0,0.0,0.011,0.004,0.0,0.005	0.006,0.023,0.016,0.044,0.0,0.005	-0.012
0.092179297	-0.02	A3SS.MATS.JC	ENSMUSG00000003581.15	Rnf215	chr11	+	4087211	4087368	4087308	4087368	4086711	4086797	540	201,115,135,287,92,304	5,1,6,8,3,4	309,208,263,86,290,282	7,1,4,0,6,3	245	149	0.092179297	0.811994967	0.961,0.986,0.932,0.956,0.949,0.979	0.964,0.992,0.976,1.0,0.967,0.983	-0.02
1	0.05	A3SS.MATS.JC	ENSMUSG00000021906.15	Oxnad1	chr14	+	31821345	31821588	31821490	31821588	31818443	31818585	541	77,22,51,61,15,95	0,1,0,2,0,1	92,66,51,13,82,68	7,2,3,0,2,5	293	149	1	1	1.0,0.918,1.0,0.939,1.0,0.98	0.87,0.944,0.896,1.0,0.954,0.874	0.05
0.789224811	-0.014	A3SS.MATS.JC	ENSMUSG00000021906.15	Oxnad1	chr14	+	31822911	31823051	31822942	31823051	31821490	31821588	542	2,0,3,8,2,4	40,16,28,44,10,57	6,1,5,2,6,3	50,38,26,9,61,43	179	149	0.789224811	1	0.04,0.0,0.082,0.131,0.143,0.055	0.091,0.021,0.138,0.156,0.076,0.055	-0.014
1	0	A3SS.MATS.JC	ENSMUSG00000019877.11	Serinc1	chr10	-	57400056	57400194	57400056	57400083	57400415	57400495	544	84,535,365,414,663,100,000	1,0,0,0,0,0	1,220,107,584,725,910,000,000	1,2,0,0,0,0	259	149	1	1	0.998,1.0,1.0,1.0,1.0,1.0	0.999,0.997,1.0,1.0,1.0,1.0	0
0.931258533	-0.016	A3SS.MATS.JC	ENSMUSG00000036270.17	Edc4	chr8	+	106614749	106614940	106614752	106614940	106614585	106614677	545	9,2,8,8,2,5	49,24,26,77,28,57	9,6,5,5,6,13	86,56,59,13,75,57	151	149	0.931258533	1	0.153,0.076,0.233,0.093,0.066,0.08	0.094,0.096,0.077,0.275,0.073,0.184	-0.016
0.011834773	-0.14	A3SS.MATS.JC	ENSMUSG00000036270.17	Edc4	chr8	+	106615227	106615387	106615230	106615387	106615019	106615150	546	12,7,13,26,2,28	33,24,18,45,17,44	32,25,15,9,41,30	40,26,24,17,54,28	151	149	0.011834773	0.269732104	0.264,0.223,0.416,0.363,0.104,0.386	0.441,0.487,0.381,0.343,0.428,0.514	-0.14
1	-0.002	A3SS.MATS.JC	ENSMUSG00000036270.17	Edc4	chr8	+	106616256	106616361	106616262	106616361	106615735	106616172	547	61,32,63,110,38,108	0,0,0,0,0,1	128,84,80,41,105,82	0,0,0,0,0,0	154	149	1	1	1.0,1.0,1.0,1.0,1.0,0.991	1.0,1.0,1.0,1.0,1.0,1.0	-0.002
0.970519913	-0.007	A3SS.MATS.JC	ENSMUSG00000036270.17	Edc4	chr8	+	106616256	106616361	106616304	106616361	106615735	106616172	548	78,47,74,142,47,141	9,10,9,21,9,16	158,107,98,54,143,101	16,15,16,8,20,16	196	149	0.970519913	1	0.868,0.781,0.862,0.837,0.799,0.87	0.882,0.844,0.823,0.837,0.845,0.828	-0.007
0.911598795	-0.002	A3SS.MATS.JC	ENSMUSG00000036270.17	Edc4	chr8	+	106616262	106616361	106616304	106616361	106615735	106616172	549	17,15,11,32,9,34	9,10,9,21,9,16	30,23,18,13,38,19	16,15,16,8,20,16	190	149	0.911598795	1	0.597,0.541,0.489,0.544,0.44,0.625	0.595,0.546,0.469,0.56,0.598,0.482	-0.002
0.756312728	0.001	A3SS.MATS.JC	ENSMUSG00000070643.12	Sox13	chr1	-	133316186	133316301	133316186	133316298	133316666	133316735	551	76,22,41,102,56,63	63,40,42,98,45,79	87,76,54,43,109,76	114,71,64,38,118,82	151	149	0.756312728	1	0.543,0.352,0.491,0.507,0.551,0.44	0.43,0.514,0.454,0.528,0.477,0.478	0.001
1	-0.007	A3SS.MATS.JC	ENSMUSG00000029217.17	Tec	chr5	-	72941060	72941117	72941060	72941101	72943259	72943388	552	0,0,0,1,0,1	21,8,16,46,12,36	2,0,0,0,1,0	29,18,24,8,34,17	164	149	1	1	0.0,0.0,0.0,0.019,0.0,0.025	0.059,0.0,0.0,0.0,0.026,0.0	-0.007
1	-0.064	A3SS.MATS.JC	ENSMUSG00000029217.17	Tec	chr5	-	72944080	72944162	72944080	72944121	72946482	72946587	553	16,11,20,49,6,28	3,0,2,1,1,2	27,20,19,8,37,23	0,1,0,0,3,1	189	149	1	1	0.808,1.0,0.887,0.975,0.825,0.917	1.0,0.94,1.0,1.0,0.907,0.948	-0.064
1	1	A3SS.MATS.JC	ENSMUSG00000097451.12	Rian	chr12	+	109583607	109583783	109583644	109583783	109572647	109572775	554	0,0,1,0,0,0	0,0,0,0,0,0	0,0,0,0,0,0	1,0,0,2,0,0	185	149	1	1	NA,NA,1.0,NA,NA,NA	0.0,NA,NA,0.0,NA,NA	1
1	-0.015	A3SS.MATS.JC	ENSMUSG00000097451.12	Rian	chr12	+	109600627	109600788	109600709	109600788	109593582	109593587	556	3,1,0,4,2,0	2,0,0,0,0,1	6,4,3,0,4,3	1,4,0,0,1,1	230	149	1	1	0.493,1.0,NA,1.0,1.0,0.0	0.795,0.393,1.0,NA,0.722,0.66	-0.015
0.404092299	-0.03	A3SS.MATS.JC	ENSMUSG00000097451.12	Rian	chr12	+	109617274	109617533	109617446	109617533	109616505	109616591	557	21,11,12,23,8,28	8,6,4,14,6,22	33,36,29,4,41,29	21,15,10,3,21,10	298	149	0.404092299	1	0.568,0.478,0.6,0.451,0.4,0.389	0.44,0.545,0.592,0.4,0.494,0.592	-0.03
1	0	A3SS.MATS.JC	ENSMUSG00000097451.12	Rian	chr12	+	109624486	109624555	109624491	109624555	109623221	109623265	559	2,1,1,2,3,2	1,0,0,1,0,0	5,1,2,1,5,4	0,1,0,0,1,0	153	149	1	1	0.661,1.0,1.0,0.661,1.0,1.0	1.0,0.493,1.0,1.0,0.83,1.0	0
0.301882842	-0.008	A3SS.MATS.JC	ENSMUSG00000097451.12	Rian	chr12	+	109624486	109624555	109624491	109624555	109623221	109623274	560	33,15,10,30,12,49	1,0,1,0,1,0	53,56,33,10,48,46	2,1,2,0,2,0	153	149	0.301882842	1	0.97,1.0,0.907,1.0,0.921,1.0	0.963,0.982,0.941,1.0,0.959,1.0	-0.008
1	0.009	A3SS.MATS.JC	ENSMUSG00000097451.12	Rian	chr12	+	109627141	109627416	109627179	109627416	109626156	109626241	561	0,0,0,0,0,4	32,17,13,35,9,59	0,0,0,0,0,0	90,80,30,14,66,58	186	149	1	1	0.0,0.0,0.0,0.0,0.0,0.052	0.0,0.0,0.0,0.0,0.0,0.0	0.009
0.95969177	-0.005	A3SS.MATS.JC	ENSMUSG00000055531.13	Cpsf6	chr10	-	117191839	117192032	117191839	117192029	117194897	117195051	562	79,35,36,83,25,103	184,64,111,200,60,219	105,55,68,28,49,55	186,117,157,49,153,168	151	149	0.95969177	1	0.298,0.35,0.242,0.291,0.291,0.317	0.358,0.317,0.299,0.361,0.24,0.244	-0.005
0.909091747	-0.012	A3SS.MATS.JC	ENSMUSG00000112343.3	Sfta3-ps	chr12	-	56539985	56540177	56539985	56540115	56550247	56550421	563	358,140,180,402,98,400	67,55,78,117,47,101	611,413,560,131,445,000	202,104,165,46,166,119	210	149	0.909091747	1	0.791,0.644,0.621,0.709,0.597,0.738	0.682,0.738,0.707,0.669,0.655,0.718	-0.012
1	0.002	A3SS.MATS.JC	ENSMUSG00000112343.3	Sfta3-ps	chr12	-	56539985	56540177	56539985	56540115	56552904	56553190	564	191,78,88,209,50,220	0,0,0,0,0,0	364,257,324,73,273,259	1,0,1,0,1,0	210	149	1	1	1.0,1.0,1.0,1.0,1.0,1.0	0.996,1.0,0.996,1.0,0.995,1.0	0.002
0.067498707	0.045	A3SS.MATS.JC	ENSMUSG00000112343.3	Sfta3-ps	chr12	-	56552904	56553196	56552904	56553190	56558333	56558450	565	137,73,111,255,67,196	25,2,16,34,7,33	292,206,283,48,263,258	61,36,41,12,41,43	154	149	0.067498707	0.714638535	0.841,0.972,0.87,0.879,0.903,0.852	0.822,0.847,0.87,0.795,0.861,0.853	0.045
1	0.019	A3SS.MATS.JC	ENSMUSG00000112343.3	Sfta3-ps	chr12	-	56558333	56558455	56558333	56558450	56568029	56568099	566	6,0,0,4,1,5	0,0,0,0,0,0	8,1,8,1,8,7	0,0,1,0,0,0	153	149	1	1	1.0,NA,NA,1.0,1.0,1.0	1.0,1.0,0.886,1.0,1.0,1.0	0.019
1	0.005	A3SS.MATS.JC	ENSMUSG00000112343.3	Sfta3-ps	chr12	-	56558333	56558468	56558333	56558450	56568029	56568099	567	23,3,9,22,6,23	0,0,0,0,0,0	24,16,39,10,32,24	0,0,1,0,0,0	166	149	1	1	1.0,1.0,1.0,1.0,1.0,1.0	1.0,1.0,0.972,1.0,1.0,1.0	0.005
1	0.009	A3SS.MATS.JC	ENSMUSG00000112343.3	Sfta3-ps	chr12	-	56558333	56558468	56558333	56558455	56568029	56568099	568	17,3,9,18,5,19	0,0,0,0,0,1	18,15,31,9,24,17	2,0,0,0,0,0	161	149	1	1	1.0,1.0,1.0,1.0,1.0,0.946	0.893,1.0,1.0,1.0,1.0,1.0	0.009
1	0.003	A3SS.MATS.JC	ENSMUSG00000112343.3	Sfta3-ps	chr12	-	56558333	56558468	56558333	56558455	56575592	56576207	569	78,35,57,137,32,109	0,1,1,1,2,3	194,137,171,32,166,168	6,4,9,0,2,6	161	149	1	1	1.0,0.97,0.981,0.992,0.937,0.971	0.968,0.969,0.946,1.0,0.987,0.963	0.003
0.448763371	-0.007	A3SS.MATS.JC	ENSMUSG00000041740.17	Rnf10	chr5	-	115379828	115380120	115379828	115380117	115380451	115380610	570	599,218,410,673,238,000	82,29,44,71,26,113	559,459,597,242,647,000	62,56,80,23,59,61	151	149	0.448763371	1	0.878,0.881,0.902,0.903,0.9,0.874	0.899,0.89,0.88,0.912,0.915,0.884	-0.007
0.942463489	0	A3SS.MATS.JC	ENSMUSG00000041740.17	Rnf10	chr5	-	115386973	115387232	115386973	115387229	115387455	115387581	571	33,16,33,53,20,69	529,166,429,733,219,000	44,22,47,19,54,43	598,441,528,164,597,000	151	149	0.942463489	1	0.058,0.087,0.071,0.067,0.083,0.084	0.068,0.047,0.081,0.103,0.082,0.067	0
1	-0.05	A3SS.MATS.JC	ENSMUSG00000041740.17	Rnf10	chr5	-	115386973	115387232	115386973	115387229	115388028	115388189	572	6,5,5,11,2,7	0,0,0,0,0,3	6,2,7,0,8,6	0,0,0,0,0,0	151	149	1	1	1.0,1.0,1.0,1.0,1.0,0.697	1.0,1.0,1.0,NA,1.0,1.0	-0.05
1	0.003	A3SS.MATS.JC	ENSMUSG00000029622.17	Arpc1b	chr5	+	145062688	145062776	145062700	145062776	145062387	145062594	573	4,1,4,13,6,12	8,253,215,939,563,520,000	10,1,6,2,9,5	1,019,727,894,332,930,000	160	149	1	1	0.004,0.003,0.006,0.013,0.016,0.01	0.009,0.001,0.006,0.006,0.009,0.005	0.003
1	0.333	A3SS.MATS.JC	ENSMUSG00000024384.5	Iws1	chr18	+	32216318	32216511	32216321	32216511	32212723	32213038	575	1,0,1,2,0,3	0,0,0,0,0,0	0,0,1,1,1,1	1,1,0,0,0,0	151	149	1	1	1.0,NA,1.0,1.0,NA,1.0	0.0,0.0,1.0,1.0,1.0,1.0	0.333
0.726476115	-0.004	A3SS.MATS.JC	ENSMUSG00000024384.5	Iws1	chr18	+	32216318	32216511	32216321	32216511	32212723	32213630	576	44,15,37,63,15,55	2,2,1,7,1,4	34,17,58,13,58,42	5,2,1,0,1,6	151	149	0.726476115	1	0.956,0.881,0.973,0.899,0.937,0.931	0.87,0.893,0.983,1.0,0.983,0.874	-0.004
1	0.004	A3SS.MATS.JC	ENSMUSG00000021282.18	Eif5	chr12	+	111505841	111506121	111505980	111506121	111504788	111504982	579	507,245,323,773,194,000	1,1,0,0,0,0	706,467,435,142,525,000	2,2,2,0,3,1	287	149	1	1	0.996,0.992,1.0,1.0,1.0,1.0	0.995,0.992,0.991,1.0,0.989,0.996	0.004
1	0	A3SS.MATS.JC	ENSMUSG00000020863.16	Luc7l3	chr11	-	94181964	94184104	94181964	94183858	94186745	94186906	580	644,351,387,752,309,000	0,0,0,0,0,1	954,552,698,262,717,000	1,0,0,0,0,0	298	149	1	1	1.0,1.0,1.0,1.0,1.0,0.997	0.998,1.0,1.0,1.0,1.0,1.0	0
0.946075766	-0.004	A3SS.MATS.JC	ENSMUSG00000030979.14	Uros	chr7	-	133292236	133292895	133292236	133292322	133299397	133299472	581	79,31,48,105,28,99	2,4,4,2,0,7	107,91,90,26,134,94	2,5,8,1,6,5	298	149	0.946075766	1	0.952,0.795,0.857,0.963,1.0,0.876	0.964,0.901,0.849,0.929,0.918,0.904	-0.004
0.091805015	-0.033	A3SS.MATS.JC	ENSMUSG00000030979.14	Uros	chr7	-	133304058	133304331	133304058	133304198	133310652	133310798	582	2,0,2,3,0,3	10,9,7,8,3,12	8,3,8,1,3,0	18,11,11,9,26,14	281	149	0.091805015	0.811994967	0.096,0.0,0.132,0.166,0.0,0.117	0.191,0.126,0.278,0.056,0.058,0.0	-0.033
1	-0.014	A3SS.MATS.JC	ENSMUSG00000030979.14	Uros	chr7	-	133304058	133304198	133304058	133304148	133310737	133311010	583	17,9,16,18,11,28	0,0,0,0,0,2	23,24,25,10,27,23	0,0,0,0,0,0	198	149	1	1	1.0,1.0,1.0,1.0,1.0,0.913	1.0,1.0,1.0,1.0,1.0,1.0	-0.014
0.128525918	0.026	A3SS.MATS.JC	ENSMUSG00000020590.17	Snx13	chr12	+	35169731	35169904	35169764	35169904	35162433	35162503	584	56,22,45,117,20,51	118,56,62,169,51,116	40,42,43,16,41,58	126,95,87,24,116,126	181	149	0.128525918	0.950807755	0.281,0.244,0.374,0.363,0.244,0.266	0.207,0.267,0.289,0.354,0.225,0.275	0.026
0.506217611	0.094	A3SS.MATS.JC	ENSMUSG00000021175.16	Cdca7l	chr12	+	117833740	117833872	117833743	117833872	117828764	117828899	585	9,4,4,19,4,9	4,3,2,8,1,9	11,4,12,2,12,18	9,4,6,4,8,7	151	149	0.506217611	1	0.689,0.568,0.664,0.701,0.798,0.497	0.547,0.497,0.664,0.33,0.597,0.717	0.094
1	0.115	A3SS.MATS.JC	ENSMUSG00000006576.17	Slc4a3	chr1	+	75528771	75528896	75528782	75528896	75528280	75528464	586	1,0,1,3,1,0	12,4,2,12,2,6	0,0,0,0,2,0	11,13,12,6,7,3	159	149	1	1	0.072,0.0,0.319,0.19,0.319,0.0	0.0,0.0,0.0,0.0,0.211,0.0	0.115
0.572803255	0.044	A3SS.MATS.JC	ENSMUSG00000006576.17	Slc4a3	chr1	+	75528771	75528896	75528796	75528896	75528280	75528464	587	1,1,1,3,1,1	7,10,13,17,3,7	0,2,1,0,5,0	21,8,15,3,15,12	173	149	0.572803255	1	0.11,0.079,0.062,0.132,0.223,0.11	0.0,0.177,0.054,0.0,0.223,0.0	0.044
0.628908502	-0.052	A3SS.MATS.JC	ENSMUSG00000006576.17	Slc4a3	chr1	+	75528782	75528896	75528796	75528896	75528280	75528464	588	12,5,2,12,2,7	7,10,13,17,3,7	11,15,13,6,10,3	21,8,15,3,15,12	162	149	0.628908502	1	0.612,0.315,0.124,0.394,0.38,0.479	0.325,0.633,0.444,0.648,0.38,0.187	-0.052
1	-0.006	A3SS.MATS.JC	ENSMUSG00000031295.14	Phka2	chrX	+	159373161	159373364	159373163	159373364	159371960	159372014	590	0,1,0,0,0,0	75,26,31,73,23,83	2,0,2,0,1,1	89,51,84,24,84,62	150	149	1	1	0.0,0.037,0.0,0.0,0.0,0.0	0.022,0.0,0.023,0.0,0.012,0.016	-0.006
0.206584852	-0.007	A3SS.MATS.JC	ENSMUSG00000024914.17	Drap1	chr19	-	5473587	5473702	5473587	5473681	5473799	5473919	591	87,35,83,121,46,131	105,238,275,610,533,000,000	170,88,112,38,104,138	126,283,311,043,869,000,000	169	149	0.206584852	1	0.068,0.075,0.088,0.092,0.099,0.087	0.106,0.085,0.082,0.08,0.091,0.106	-0.007
0.347789307	0.004	A3SS.MATS.JC	ENSMUSG00000019790.18	Stxbp5	chr10	-	9645084	9645454	9645084	9645278	9646193	9646433	592	117,38,53,152,47,121	2,1,3,2,1,5	127,104,90,35,127,105	9,2,2,1,4,2	298	149	0.347789307	1	0.967,0.95,0.898,0.974,0.959,0.924	0.876,0.963,0.957,0.946,0.941,0.963	0.004
1	0.028	A3SS.MATS.JC	ENSMUSG00000019790.18	Stxbp5	chr10	-	9653764	9653815	9653764	9653810	9660084	9660144	593	3,0,7,13,0,3	0,0,0,0,0,0	1,5,3,1,8,2	0,1,0,0,0,0	153	149	1	1	1.0,NA,1.0,1.0,NA,1.0	1.0,0.83,1.0,1.0,1.0,1.0	0.028
1	0.301	A3SS.MATS.JC	ENSMUSG00000027797.16	Dclk1	chr3	+	55384333	55385310	55385225	55385310	55370421	55370516	595	0,0,1,1,0,1	3,0,0,5,0,2	1,0,0,0,0,0	4,5,3,0,8,1	298	149	1	1	0.0,NA,1.0,0.091,NA,0.2	0.111,0.0,0.0,NA,0.0,0.0	0.301
1	-0.025	A3SS.MATS.JC	ENSMUSG00000027797.16	Dclk1	chr3	+	55387754	55387863	55387757	55387863	55385225	55385310	596	5,0,1,9,0,3	0,0,1,0,0,0	3,2,1,0,4,1	3,0,0,0,0,0	151	149	1	1	1.0,NA,0.497,1.0,NA,1.0	0.497,1.0,1.0,NA,1.0,1.0	-0.025
1	0.131	A3SS.MATS.JC	ENSMUSG00000022838.15	Eaf2	chr16	-	36620948	36621206	36620948	36621064	36628376	36628522	598	6,5,2,9,4,9	0,1,0,0,0,0	8,12,9,3,11,2	0,2,1,0,1,1	290	149	1	1	1.0,0.72,1.0,1.0,1.0,1.0	1.0,0.755,0.822,1.0,0.85,0.507	0.131
1	-0.038	A3SS.MATS.JC	ENSMUSG00000038094.16	Atp13a4	chr16	-	29226358	29226447	29226358	29226418	29226874	29227143	599	6,4,7,12,2,12	0,1,0,0,0,0	8,7,5,1,12,6	0,0,0,0,0,0	177	149	1	1	1.0,0.771,1.0,1.0,1.0,1.0	1.0,1.0,1.0,1.0,1.0,1.0	-0.038
1	0.025	A3SS.MATS.JC	ENSMUSG00000038094.16	Atp13a4	chr16	-	29226358	29226447	29226358	29226418	29227701	29227895	600	30,19,33,42,11,47	1,0,0,0,0,3	24,25,29,7,25,31	2,1,1,0,1,1	177	149	1	1	0.962,1.0,1.0,1.0,1.0,0.93	0.91,0.955,0.961,1.0,0.955,0.963	0.025
1	0.03	A3SS.MATS.JC	ENSMUSG00000038094.16	Atp13a4	chr16	-	29298573	29298720	29298573	29298620	29308827	29309001	601	20,10,20,46,9,29	0,0,0,0,0,0	14,10,19,0,30,6	0,0,2,0,0,0	248	149	1	1	1.0,1.0,1.0,1.0,1.0,1.0	1.0,1.0,0.851,NA,1.0,1.0	0.03
1	0.048	A3SS.MATS.JC	ENSMUSG00000022416.16	Cacna1i	chr15	+	80273902	80274049	80273941	80274049	80273528	80273640	602	4,2,2,0,1,2	0,0,0,0,0,0	6,1,3,0,4,4	0,0,0,0,0,1	187	149	1	1	1.0,1.0,1.0,NA,1.0,1.0	1.0,1.0,1.0,NA,1.0,0.761	0.048
1	-0.328	A3SS.MATS.JC	ENSMUSG00000022416.16	Cacna1i	chr15	+	80274944	80275148	80275025	80275148	80273902	80274049	603	0,0,0,0,0,0	2,2,0,0,0,3	0,1,0,0,1,2	2,0,3,0,2,2	229	149	1	1	0.0,0.0,NA,NA,NA,0.0	0.0,1.0,0.0,NA,0.245,0.394	-0.328
0.064605257	-0.058	A3SS.MATS.JC	ENSMUSG00000049624.15	Slc17a5	chr9	-	78481931	78482035	78481931	78482019	78484311	78484545	606	1,1,3,9,1,4	42,12,44,58,19,58	4,3,8,3,10,6	43,56,29,11,80,48	164	149	0.064605257	0.697047799	0.021,0.07,0.058,0.124,0.046,0.059	0.078,0.046,0.2,0.199,0.102,0.102	-0.058
1	0.005	A3SS.MATS.JC	ENSMUSG00000049624.15	Slc17a5	chr9	-	78484311	78484545	78484311	78484467	78485792	78485989	607	69,41,39,101,30,73	0,0,0,0,0,0	120,63,60,20,104,95	0,0,0,0,2,0	226	149	1	1	1.0,1.0,1.0,1.0,1.0,1.0	1.0,1.0,1.0,1.0,0.972,1.0	0.005
0.318883109	-0.005	A3SS.MATS.JC	ENSMUSG00000026307.13	Scly	chr1	+	91230490	91230591	91230494	91230591	91228249	91228362	608	61,23,35,75,21,83	1,3,1,2,4,1	78,66,67,23,80,67	2,3,4,3,5,2	152	149	0.318883109	1	0.984,0.883,0.972,0.974,0.837,0.988	0.975,0.956,0.943,0.883,0.94,0.97	-0.005
1	-0.002	A3SS.MATS.JC	ENSMUSG00000026307.13	Scly	chr1	+	91236014	91236163	91236035	91236163	91232995	91233176	609	2,0,1,1,0,0	38,12,35,55,18,69	0,0,0,1,0,0	56,43,49,8,62,47	169	149	1	1	0.044,0.0,0.025,0.016,0.0,0.0	0.0,0.0,0.0,0.099,0.0,0.0	-0.002
0.219178423	-0.005	A3SS.MATS.JC	ENSMUSG00000026972.16	Arrdc1	chr2	-	24816283	24816460	24816283	24816457	24816556	24816739	610	246,109,175,239,99,331	10,1,8,8,5,22	359,248,289,106,318,000	10,8,8,5,16,7	151	149	0.219178423	1	0.96,0.991,0.956,0.967,0.951,0.937	0.973,0.968,0.973,0.954,0.951,0.975	-0.005
1	0	A3SS.MATS.JC	ENSMUSG00000026972.16	Arrdc1	chr2	-	24816889	24817044	24816889	24816958	24817137	24817188	611	440,203,335,525,194,000	2,0,1,2,1,1	588,403,575,195,656,000	2,0,4,0,4,1	234	149	1	1	0.993,1.0,0.995,0.994,0.992,0.997	0.995,1.0,0.989,1.0,0.991,0.997	0
1	0.006	A3SS.MATS.JC	ENSMUSG00000026972.16	Arrdc1	chr2	-	24817137	24817188	24817137	24817184	24817740	24817851	612	167,76,134,217,63,244	0,0,0,0,0,2	221,138,226,89,278,213	0,1,0,2,3,1	152	149	1	1	1.0,1.0,1.0,1.0,1.0,0.992	1.0,0.993,1.0,0.978,0.989,0.995	0.006
0.673473309	-0.007	A3SS.MATS.JC	ENSMUSG00000056851.15	Pcbp2	chr15	+	102392588	102392675	102392600	102392675	102391594	102391723	613	8,022,906,179,893,770,000	109,746,985,714,344,000,000	962,606,813,260,876,000	1,299,894,110,136,410,000,000	160	149	0.673473309	1	0.405,0.365,0.401,0.391,0.414,0.377	0.408,0.387,0.407,0.399,0.404,0.388	-0.007
0.886044352	0.003	A3SS.MATS.JC	ENSMUSG00000056851.15	Pcbp2	chr15	+	102398186	102398242	102398189	102398242	102396639	102396712	614	92,34,76,81,43,116	24,4,18,20,10,40	99,82,64,42,103,96	35,20,15,7,24,22	151	149	0.886044352	1	0.791,0.893,0.806,0.8,0.809,0.741	0.736,0.802,0.808,0.856,0.809,0.812	0.003
0.602106294	-0.007	A3SS.MATS.JC	ENSMUSG00000056851.15	Pcbp2	chr15	+	102398186	102398242	102398189	102398242	102397210	102397249	615	97,440,368,011,843,700,000	435,161,292,478,178,000	130,781,910,263,441,000,000	539,322,426,147,427,000	151	149	0.602106294	1	0.688,0.712,0.697,0.71,0.678,0.686	0.705,0.715,0.704,0.698,0.705,0.689	-0.007
0.310010983	-0.02	A3SS.MATS.JC	ENSMUSG00000021922.18	Itih4	chr14	+	30619479	30619530	30619482	30619530	30618514	30618727	616	14,8,15,20,8,17	23,17,32,50,4,30	62,46,48,11,52,52	98,53,57,22,69,85	151	149	0.310010983	1	0.375,0.317,0.316,0.283,0.664,0.359	0.384,0.461,0.454,0.33,0.426,0.376	-0.02
0.890247154	-0.016	A3SS.MATS.JC	ENSMUSG00000028960.21	Ube4b	chr4	-	149419568	149419792	149419568	149419760	149421841	149421976	618	0,1,0,1,1,1	90,42,57,122,35,136	1,6,3,2,0,2	145,103,73,38,121,75	180	149	0.890247154	1	0.0,0.019,0.0,0.007,0.023,0.006	0.006,0.046,0.033,0.042,0.0,0.022	-0.016
0.853026831	0.055	A3SS.MATS.JC	ENSMUSG00000037716.16	Ccdc33	chr9	-	57940502	57940594	57940502	57940591	57940838	57940998	620	10,11,6,18,12,52	8,0,1,8,0,14	41,30,28,8,64,5	7,10,3,3,13,5	151	149	0.853026831	1	0.552,1.0,0.856,0.689,1.0,0.786	0.852,0.747,0.902,0.725,0.829,0.497	0.055
1	-0.5	A3SS.MATS.JC	ENSMUSG00000031512.16	Tex29	chr8	+	11894026	11894262	11894151	11894262	11890881	11890976	621	0,0,1,0,0,0	0,0,0,0,0,1	0,0,1,0,1,0	0,0,0,0,0,0	273	149	1	1	NA,NA,1.0,NA,NA,0.0	NA,NA,1.0,NA,1.0,NA	-0.5
0.730915895	-0.001	A3SS.MATS.JC	ENSMUSG00000027282.18	Mtch2	chr2	+	90683159	90683210	90683183	90683210	90679941	90680048	626	14,3,6,14,2,17	583,219,382,661,175,000	9,4,12,6,14,9	636,382,560,179,586,000	172	149	0.730915895	1	0.02,0.012,0.013,0.018,0.01,0.02	0.012,0.009,0.018,0.028,0.02,0.015	-0.001
1	0.003	A3SS.MATS.JC	ENSMUSG00000027282.18	Mtch2	chr2	+	90683367	90683457	90683394	90683457	90683183	90683210	627	4,1,2,5,1,15	591,205,373,631,175,000	5,1,4,0,6,3	644,369,563,180,554,000	175	149	1	1	0.006,0.004,0.005,0.007,0.005,0.018	0.007,0.002,0.006,0.0,0.009,0.005	0.003
0.894069821	-0.004	A3SS.MATS.JC	ENSMUSG00000024072.10	Yipf4	chr17	+	74799321	74799500	74799340	74799500	74796487	74796789	628	6,1,8,5,2,14	134,46,101,193,45,173	9,11,7,3,2,8	129,108,168,54,136,189	167	149	0.894069821	1	0.038,0.019,0.066,0.023,0.038,0.067	0.059,0.083,0.036,0.047,0.013,0.036	-0.004
1	-0.009	A3SS.MATS.JC	ENSMUSG00000031922.13	Cep57	chr9	-	13724705	13724816	13724705	13724810	13727350	13727428	629	60,26,34,85,26,82	0,0,1,0,1,0	73,62,62,26,70,81	0,0,0,0,0,1	154	149	1	1	1.0,1.0,0.97,1.0,0.962,1.0	1.0,1.0,1.0,1.0,1.0,0.987	-0.009
1	-0.074	A3SS.MATS.JC	ENSMUSG00000043557.17	Mdga1	chr17	-	30051886	30051995	30051886	30051943	30052195	30052326	631	1,3,3,4,0,8	0,0,1,0,0,1	12,8,3,3,3,5	1,0,0,0,0,0	200	149	1	1	1.0,1.0,0.691,1.0,NA,0.856	0.899,1.0,1.0,1.0,1.0,1.0	-0.074
1	-0.002	A3SS.MATS.JC	ENSMUSG00000008450.9	Nutf2	chr8	+	106602985	106603240	106603141	106603240	106602165	106602290	632	232,131,223,358,105,000	0,1,0,0,0,1	235,192,203,63,304,217	0,0,0,0,0,1	298	149	1	1	1.0,0.985,1.0,1.0,1.0,0.995	1.0,1.0,1.0,1.0,1.0,0.991	-0.002
0.899053856	0.018	A3SS.MATS.JC	ENSMUSG00000028708.17	Mknk1	chr4	+	115731816	115732011	115731955	115732011	115730407	115730503	633	162,67,129,291,75,214	7,2,9,12,3,13	200,185,160,55,257,181	7,11,7,8,12,6	287	149	0.899053856	1	0.923,0.946,0.882,0.926,0.928,0.895	0.937,0.897,0.922,0.781,0.917,0.94	0.018
1	0.017	A3SS.MATS.JC	ENSMUSG00000047193.17	Dync2h1	chr9	-	7111424	7111592	7111424	7111571	7112047	7112150	634	5,7,7,13,4,6	0,0,0,0,0,0	18,12,21,0,17,12	0,0,0,0,0,1	169	149	1	1	1.0,1.0,1.0,1.0,1.0,1.0	1.0,1.0,1.0,NA,1.0,0.914	0.017
0.15279155	-0.009	A3SS.MATS.JC	ENSMUSG00000018381.16	Abi3	chr11	-	95724034	95724160	95724034	95724157	95724465	95724626	635	100,25,58,105,45,106	4,0,4,4,2,8	114,88,71,45,83,61	3,1,3,2,4,2	151	149	0.15279155	1	0.961,1.0,0.935,0.963,0.957,0.929	0.974,0.989,0.959,0.957,0.953,0.968	-0.009
0.458600039	0.014	A3SS.MATS.JC	ENSMUSG00000097290.10	1300002E11Rik	chr16	+	21619464	21619586	21619524	21619586	21614599	21614725	637	45,11,17,63,16,52	8,4,7,13,7,16	53,43,50,8,64,36	16,14,17,3,18,13	208	149	0.458600039	1	0.801,0.663,0.635,0.776,0.621,0.7	0.704,0.688,0.678,0.656,0.718,0.665	0.014
0.129125304	-0.083	A3SS.MATS.JC	ENSMUSG00000027284.17	Cdan1	chr2	-	120551362	120551491	120551362	120551470	120553090	120553239	638	9,3,6,7,2,13	17,5,16,26,4,23	8,13,14,6,10,8	15,10,17,8,20,20	169	149	0.129125304	0.951300042	0.318,0.346,0.248,0.192,0.306,0.333	0.32,0.534,0.421,0.398,0.306,0.261	-0.083
0.634793026	0.079	A3SS.MATS.JC	ENSMUSG00000007035.16	Msh5	chr17	-	35249584	35249734	35249584	35249730	35250123	35250250	642	5,2,1,5,3,2	0,1,0,0,0,1	5,9,7,1,11,1	2,1,0,2,1,0	152	149	0.634793026	1	1.0,0.662,1.0,1.0,1.0,0.662	0.71,0.898,1.0,0.329,0.915,1.0	0.079
1	0.039	A3SS.MATS.JC	ENSMUSG00000007035.16	Msh5	chr17	-	35250654	35250742	35250654	35250732	35251316	35251397	643	2,3,0,1,4,0	1,0,0,0,0,0	10,6,2,2,11,4	1,1,1,0,2,0	158	149	1	1	0.654,1.0,NA,1.0,1.0,NA	0.904,0.85,0.654,1.0,0.838,1.0	0.039
1	0.159	A3SS.MATS.JC	ENSMUSG00000007035.16	Msh5	chr17	-	35250654	35250878	35250654	35250732	35251316	35251397	644	1,2,2,4,2,2	1,0,0,0,0,0	6,4,4,0,5,1	1,1,1,0,2,0	294	149	1	1	0.336,1.0,1.0,1.0,1.0,1.0	0.753,0.67,0.67,NA,0.559,1.0	0.159
0.119254929	0.328	A3SS.MATS.JC	ENSMUSG00000007035.16	Msh5	chr17	-	35250654	35250878	35250654	35250742	35251316	35251397	645	1,2,2,4,2,2	2,3,0,1,4,0	5,4,3,0,4,1	9,6,1,2,10,4	284	149	0.119254929	0.91147988	0.208,0.259,1.0,0.677,0.208,1.0	0.226,0.259,0.611,0.0,0.173,0.116	0.328
0.100136949	0.175	A3SS.MATS.JC	ENSMUSG00000007035.16	Msh5	chr17	-	35258176	35258394	35258176	35258315	35260445	35260491	646	0,1,0,1,2,4	5,2,1,6,0,4	0,0,0,1,3,1	4,7,4,1,9,5	227	149	0.100136949	0.844619686	0.0,0.247,0.0,0.099,1.0,0.396	0.0,0.0,0.0,0.396,0.18,0.116	0.175
0.801489991	-0.004	A3SS.MATS.JC	ENSMUSG00000026816.15	Gtf3c5	chr2	-	28457619	28457814	28457619	28457796	28458496	28458639	647	1,0,0,6,1,4	54,13,18,56,22,58	7,0,1,1,7,0	80,37,57,19,63,48	166	149	0.801489991	1	0.016,0.0,0.0,0.088,0.039,0.058	0.073,0.0,0.016,0.045,0.091,0.0	-0.004
0.454437158	0.005	A3SS.MATS.JC	ENSMUSG00000041351.17	Rap1gap	chr4	+	137454987	137455090	137455040	137455090	137454262	137454386	648	91,38,71,123,48,148	4,4,6,7,1,10	187,96,152,56,157,189	10,7,5,3,14,19	201	149	0.454437158	1	0.944,0.876,0.898,0.929,0.973,0.916	0.933,0.91,0.958,0.933,0.893,0.881	0.005
0.081788231	0.094	A3SS.MATS.JC	ENSMUSG00000041351.17	Rap1gap	chr4	+	137455539	137455674	137455570	137455674	137454987	137455090	649	12,8,11,23,15,16	44,30,35,62,11,81	21,13,21,4,20,26	97,50,86,30,87,114	179	149	0.081788231	0.777853796	0.185,0.182,0.207,0.236,0.532,0.141	0.153,0.178,0.169,0.1,0.161,0.16	0.094
0.47324886	-0.045	A3SS.MATS.JC	ENSMUSG00000073684.14	Faap20	chr4	+	155334996	155335107	155335001	155335107	155334445	155334519	652	5,4,6,6,3,10	6,1,6,8,1,4	7,5,7,3,9,6	3,2,4,2,6,3	153	149	0.47324886	1	0.448,0.796,0.493,0.422,0.745,0.709	0.694,0.709,0.63,0.594,0.594,0.661	-0.045
0.716527962	-0.003	A3SS.MATS.JC	ENSMUSG00000038822.16	Hace1	chr10	+	45577049	45577120	45577106	45577120	45576672	45576771	654	107,48,69,140,50,140	3,3,0,1,0,0	119,113,117,29,171,108	1,0,4,0,2,3	205	149	0.716527962	1	0.963,0.921,1.0,0.99,1.0,1.0	0.989,1.0,0.955,1.0,0.984,0.963	-0.003
0.00069968	-0.224	A3SS.MATS.JC	ENSMUSG00000070315.14	4930581F22Rik	chr9	+	35028842	35029152	35028860	35029152	35028664	35028728	655	4,1,2,6,1,2	2,0,1,3,0,3	3,4,2,2,2,2	0,0,0,0,0,1	166	149	0.00069968	0.045150433	0.642,1.0,0.642,0.642,1.0,0.374	1.0,1.0,1.0,1.0,1.0,0.642	-0.224
1	-0.012	A3SS.MATS.JC	ENSMUSG00000070315.14	4930581F22Rik	chr9	+	35037507	35038193	35037511	35038193	35034896	35034990	656	21,4,17,16,23,32	1,0,0,2,1,2	25,12,25,10,32,23	0,0,1,0,1,3	152	149	1	1	0.954,1.0,1.0,0.887,0.958,0.94	1.0,1.0,0.961,1.0,0.969,0.883	-0.012
0.172730145	-0.034	A3SS.MATS.JC	ENSMUSG00000038780.15	Smurf1	chr5	-	144817434	144817519	144817434	144817510	144818427	144818629	657	104,40,96,161,41,152	34,19,33,78,7,68	116,76,108,29,116,116	32,28,34,7,43,32	157	149	0.172730145	1	0.744,0.666,0.734,0.662,0.848,0.68	0.775,0.72,0.751,0.797,0.719,0.775	-0.034
1	-0.001	A3SS.MATS.JC	ENSMUSG00000035152.15	Ap2b1	chr11	+	83215336	83215582	83215450	83215582	83212764	83212900	659	273,110,214,494,90,399	1,0,1,0,0,2	321,289,316,58,478,390	0,0,0,0,4,0	262	149	1	1	0.994,1.0,0.992,1.0,1.0,0.991	1.0,1.0,1.0,1.0,0.985,1.0	-0.001
0.577986578	0.023	A3SS.MATS.JC	ENSMUSG00000025420.14	Katnal2	chr18	-	77066125	77066368	77066125	77066228	77067694	77067857	660	2,0,0,1,3,6	8,5,5,7,2,17	5,6,5,0,1,1	13,18,15,6,16,3	288	149	0.577986578	1	0.115,0.0,0.0,0.069,0.437,0.154	0.166,0.147,0.147,0.0,0.031,0.147	0.023
0.002007446	0.313	A3SS.MATS.JC	ENSMUSG00000020131.15	Pcsk4	chr10	-	80157120	80157785	80157120	80157755	80157914	80158043	661	10,7,11,8,4,22	1,0,2,0,1,7	7,6,13,1,9,8	8,2,2,3,5,6	178	149	0.002007446	0.09035193	0.893,1.0,0.822,1.0,0.77,0.725	0.423,0.715,0.845,0.218,0.601,0.527	0.313
1	0.128	A3SS.MATS.JC	ENSMUSG00000009894.16	Snap47	chr11	-	59333617	59333738	59333617	59333667	59340740	59340825	664	1,0,1,1,0,1	2,0,3,0,0,1	2,1,2,1,0,1	1,3,1,2,4,1	219	149	1	1	0.254,NA,0.185,1.0,NA,0.405	0.576,0.185,0.576,0.254,0.0,0.405	0.128
1	-0.168	A3SS.MATS.JC	ENSMUSG00000004565.16	Pnpla6	chr8	+	3566506	3566568	3566509	3566568	3565410	3565465	665	0,0,1,1,0,1	0,0,1,0,0,0	2,0,1,0,0,2	0,0,0,0,0,0	151	149	1	1	NA,NA,0.497,1.0,NA,1.0	1.0,NA,1.0,NA,NA,1.0	-0.168
1	0.139	A3SS.MATS.JC	ENSMUSG00000004565.16	Pnpla6	chr8	+	3566506	3566568	3566509	3566568	3565636	3565690	666	0,1,1,1,0,5	0,0,0,1,0,0	1,1,2,1,4,2	1,3,0,0,0,1	151	149	1	1	NA,1.0,1.0,0.497,NA,1.0	0.497,0.248,1.0,1.0,1.0,0.664	0.139
0.063908927	-0.059	A3SS.MATS.JC	ENSMUSG00000004565.16	Pnpla6	chr8	+	3573998	3574166	3574010	3574166	3573757	3573867	667	6,7,7,11,7,10	18,7,15,39,11,33	27,16,18,3,38,19	34,32,25,15,40,26	160	149	0.063908927	0.692907313	0.237,0.482,0.303,0.208,0.372,0.22	0.425,0.318,0.401,0.157,0.469,0.405	-0.059
0.857754973	0.059	A3SS.MATS.JC	ENSMUSG00000024044.20	Epb41l3	chr17	+	69569120	69569341	69569174	69569341	69566007	69566183	671	46,14,32,69,17,56	7,1,9,11,1,9	60,29,36,2,48,54	6,8,8,1,6,7	202	149	0.857754973	1	0.829,0.912,0.724,0.822,0.926,0.821	0.881,0.728,0.768,0.596,0.855,0.851	0.059
1	-0.007	A3SS.MATS.JC	ENSMUSG00000020268.15	Lyrm7	chr11	-	54739404	54740222	54739404	54739486	54741170	54741241	673	2,2,1,0,1,1	12,10,17,22,7,32	2,4,1,0,1,1	11,11,29,2,16,12	298	149	1	1	0.077,0.091,0.029,0.0,0.067,0.015	0.083,0.154,0.017,0.0,0.03,0.04	-0.007
0.756682828	-0.01	A3SS.MATS.JC	ENSMUSG00000020268.15	Lyrm7	chr11	-	54741170	54741241	54741170	54741238	54744052	54744125	674	16,7,14,20,5,19	0,3,0,0,1,0	7,9,23,2,14,10	4,0,1,0,0,0	151	149	0.756682828	1	1.0,0.697,1.0,1.0,0.831,1.0	0.633,1.0,0.958,1.0,1.0,1.0	-0.01
1	-0.004	A3SS.MATS.JC	ENSMUSG00000032180.12	Tmed1	chr9	-	21420226	21420647	21420226	21420410	21421289	21421483	675	49,15,43,73,17,77	0,0,0,0,1,2	60,26,48,9,47,53	2,1,0,0,0,0	298	149	1	1	1.0,1.0,1.0,1.0,0.895,0.951	0.938,0.929,1.0,1.0,1.0,1.0	-0.004
1	-0.001	A3SS.MATS.JC	ENSMUSG00000004980.17	Hnrnpa2b1	chr6	-	51441407	51441527	51441407	51441431	51442158	51442221	676	9,126,684,591,290,610,000	0,1,1,2,0,0	13,961,047,124,844,300,000,000	0,0,1,0,0,1	244	149	1	1	1.0,0.998,0.996,0.997,1.0,1.0	1.0,1.0,0.999,1.0,1.0,0.999	-0.001
0.019369706	0.058	A3SS.MATS.JC	ENSMUSG00000063884.7	Ptcd3	chr6	-	71860427	71860586	71860427	71860576	71861523	71861609	677	22,6,10,17,9,22	105,54,85,110,26,137	25,11,8,3,15,9	162,88,116,60,142,87	158	149	0.019369706	0.349440379	0.165,0.095,0.1,0.127,0.246,0.132	0.127,0.105,0.061,0.045,0.091,0.089	0.058
1	-0.029	A3SS.MATS.JC	ENSMUSG00000063884.7	Ptcd3	chr6	-	71860427	71860586	71860427	71860576	71862292	71862383	678	6,3,2,10,2,7	2,0,0,4,0,1	6,5,0,0,5,4	0,0,0,0,0,2	158	149	1	1	0.739,1.0,1.0,0.702,1.0,0.868	1.0,1.0,NA,NA,1.0,0.654	-0.029
1	-0.009	A3SS.MATS.JC	ENSMUSG00000063884.7	Ptcd3	chr6	-	71860427	71861609	71860427	71860576	71862292	71862383	679	138,61,88,152,52,172	2,0,0,4,0,1	184,111,128,46,160,108	0,0,0,0,0,2	298	149	1	1	0.972,1.0,1.0,0.95,1.0,0.989	1.0,1.0,1.0,1.0,1.0,0.964	-0.009
1	-0.01	A3SS.MATS.JC	ENSMUSG00000063884.7	Ptcd3	chr6	-	71860427	71861609	71860427	71860586	71862292	71862383	680	133,59,87,144,50,170	0,1,0,1,0,1	179,107,128,46,156,104	0,0,0,0,0,0	298	149	1	1	1.0,0.967,1.0,0.986,1.0,0.988	1.0,1.0,1.0,1.0,1.0,1.0	-0.01
1	0.052	A3SS.MATS.JC	ENSMUSG00000026135.18	Zfp142	chr1	-	74618483	74618777	74618483	74618608	74624542	74624856	681	7,7,8,21,3,14	0,0,1,0,0,0	14,10,9,3,7,12	1,1,0,0,1,0	298	149	1	1	1.0,1.0,0.8,1.0,1.0,1.0	0.875,0.833,1.0,1.0,0.778,1.0	0.052
1	0.049	A3SS.MATS.JC	ENSMUSG00000026135.18	Zfp142	chr1	-	74618483	74619086	74618483	74618608	74624542	74624856	682	8,7,10,21,3,18	0,0,1,0,0,0	14,11,12,5,9,11	1,1,0,0,1,0	298	149	1	1	1.0,1.0,0.833,1.0,1.0,1.0	0.875,0.846,1.0,1.0,0.818,1.0	0.049
0.628382955	-0.149	A3SS.MATS.JC	ENSMUSG00000026135.18	Zfp142	chr1	-	74618483	74619086	74618483	74618777	74624542	74624856	683	5,5,5,10,1,16	0,1,0,2,1,2	4,3,14,7,11,11	0,0,1,0,1,2	298	149	0.628382955	1	1.0,0.714,1.0,0.714,0.333,0.8	1.0,1.0,0.875,1.0,0.846,0.733	-0.149
0.62747956	0.075	A3SS.MATS.JC	ENSMUSG00000097357.4	Gm16793	chr8	-	36049656	36050919	36049656	36050916	36051481	36051766	684	6,2,4,9,2,3	1,0,4,2,0,0	3,1,7,1,3,5	2,3,1,0,0,0	151	149	0.62747956	1	0.856,1.0,0.497,0.816,1.0,1.0	0.597,0.248,0.874,1.0,1.0,1.0	0.075
1	0.036	A3SS.MATS.JC	ENSMUSG00000097357.4	Gm16793	chr8	-	36051481	36051766	36051481	36051669	36053797	36053895	685	2,0,0,4,1,6	1,0,0,1,0,4	0,0,4,0,1,1	0,0,1,0,0,2	245	149	1	1	0.549,NA,NA,0.709,1.0,0.477	NA,NA,0.709,NA,1.0,0.233	0.036
1	-0.08	A3SS.MATS.JC	ENSMUSG00000097357.4	Gm16793	chr8	-	36053797	36054249	36053797	36053895	36055991	36056174	686	4,0,1,3,1,2	0,0,0,1,0,0	1,1,3,1,2,2	0,0,0,0,0,0	298	149	1	1	1.0,NA,1.0,0.6,1.0,1.0	1.0,1.0,1.0,1.0,1.0,1.0	-0.08
1	-0.249	A3SS.MATS.JC	ENSMUSG00000029778.13	Adcyap1r1	chr6	+	55468211	55468295	55468214	55468295	55461926	55462018	687	1,0,0,0,0,1	0,0,0,2,0,0	0,7,1,0,3,0	0,0,0,0,1,0	151	149	1	1	1.0,NA,NA,0.0,NA,1.0	NA,1.0,1.0,NA,0.747,NA	-0.249
1	-0.008	A3SS.MATS.JC	ENSMUSG00000024043.14	Arhgap28	chr17	-	68165148	68165346	68165148	68165245	68168267	68168350	688	34,22,22,63,12,47	1,0,0,0,0,0	44,39,32,14,52,33	0,0,0,0,0,0	249	149	1	1	0.953,1.0,1.0,1.0,1.0,1.0	1.0,1.0,1.0,1.0,1.0,1.0	-0.008
1	0.075	A3SS.MATS.JC	ENSMUSG00000024043.14	Arhgap28	chr17	-	68171457	68171620	68171457	68171617	68175945	68176023	689	29,7,21,31,9,38	0,0,0,0,0,2	22,25,15,3,31,13	1,1,1,1,1,1	151	149	1	1	1.0,1.0,1.0,1.0,1.0,0.949	0.956,0.961,0.937,0.747,0.968,0.928	0.075
1	0	A3SS.MATS.JC	ENSMUSG00000020048.14	Hsp90b1	chr10	-	86527492	86528159	86527492	86527612	86528249	86528328	690	27,981,150,166,530,800,000,000	0,0,0,0,0,2	435,231,593,571,143,000,000,000	1,0,0,0,1,0	298	149	1	1	1.0,1.0,1.0,1.0,1.0,0.999	1.0,1.0,1.0,1.0,0.999,1.0	0
1	0	A3SS.MATS.JC	ENSMUSG00000073422.12	H2-Ke6	chr17	-	34245006	34245444	34245006	34245199	34245636	34245679	691	405,138,276,406,143,000	0,0,0,0,0,1	485,259,478,153,374,000	1,0,0,0,0,0	298	149	1	1	1.0,1.0,1.0,1.0,1.0,0.996	0.996,1.0,1.0,1.0,1.0,1.0	0
0.065071677	-0.032	A3SS.MATS.JC	ENSMUSG00000073422.12	H2-Ke6	chr17	-	34245006	34245444	34245006	34245199	34245824	34245909	692	86,24,36,65,18,88	3,0,0,6,1,6	87,45,81,24,70,88	3,1,5,0,1,0	298	149	0.065071677	0.697047799	0.935,1.0,1.0,0.844,0.9,0.88	0.935,0.957,0.89,1.0,0.972,1.0	-0.032
1	0.001	A3SS.MATS.JC	ENSMUSG00000073422.12	H2-Ke6	chr17	-	34245824	34246075	34245824	34245909	34246176	34246269	693	342,104,235,471,145,000	0,0,0,0,0,0	455,307,414,136,376,000	0,0,1,0,0,0	298	149	1	1	1.0,1.0,1.0,1.0,1.0,1.0	1.0,1.0,0.995,1.0,1.0,1.0	0.001
0.366761674	-0.028	A3SS.MATS.JC	ENSMUSG00000024393.15	Prrc2a	chr17	-	35369792	35369881	35369792	35369878	35371593	35371761	694	238,124,172,245,86,338	101,48,86,130,63,131	344,226,289,120,345,000	160,119,123,42,128,96	151	149	0.366761674	1	0.699,0.718,0.664,0.65,0.574,0.718	0.68,0.652,0.699,0.738,0.727,0.693	-0.028
0.766029959	0.007	A3SS.MATS.JC	ENSMUSG00000026874.11	Hc	chr2	-	34896111	34896283	34896111	34896177	34898195	34898291	695	1,682,875,162,127,410,000,000	8,4,4,2,3,6	19,641,125,158,240,400,000,000	9,15,10,3,12,11	254	149	0.766029959	1	0.992,0.992,0.996,0.999,0.99,0.996	0.992,0.978,0.989,0.987,0.988,0.991	0.007
0.010656343	-0.08	A3SS.MATS.JC	ENSMUSG00000052369.9	Tmem106c	chr15	+	97862668	97862911	97862720	97862911	97862109	97862216	696	2,1,6,2,4,6	31,15,33,48,10,74	6,6,6,3,7,9	18,20,42,5,50,45	200	149	0.010656343	0.261646938	0.046,0.047,0.119,0.03,0.23,0.057	0.199,0.183,0.096,0.309,0.094,0.13	-0.08
0.74043434	0.001	A3SS.MATS.JC	ENSMUSG00000052369.9	Tmem106c	chr15	+	97863949	97864191	97864127	97864191	97862720	97862911	697	5,1,9,4,1,5	88,37,61,94,31,116	11,5,5,0,4,3	83,61,91,18,108,78	298	149	0.74043434	1	0.028,0.013,0.069,0.021,0.016,0.021	0.062,0.039,0.027,0.0,0.018,0.019	0.001
0.142167891	-0.031	A3SS.MATS.JC	ENSMUSG00000070306.4	Ccdc153	chr9	+	44152278	44152373	44152294	44152373	44151972	44152020	698	18,8,6,17,8,29	106,56,37,84,42,161	60,51,48,10,63,33	322,238,210,40,332,125	164	149	0.142167891	0.99400951	0.134,0.115,0.128,0.155,0.148,0.141	0.145,0.163,0.172,0.185,0.147,0.193	-0.031
1	0.28	A3SS.MATS.JC	ENSMUSG00000058498.13	Rnf207	chr4	-	152398335	152398404	152398335	152398372	152398492	152398565	702	0,1,0,0,0,2	0,0,0,0,0,0	0,1,2,0,5,0	0,0,3,0,1,0	180	149	1	1	NA,1.0,NA,NA,NA,1.0	NA,1.0,0.356,NA,0.805,NA	0.28
1	-0.015	A3SS.MATS.JC	ENSMUSG00000025044.17	Msr1	chr8	-	40076966	40077376	40076966	40077122	40084321	40084435	707	17,13,13,25,5,40	0,0,0,0,0,2	18,20,17,18,15,23	0,0,0,0,0,0	298	149	1	1	1.0,1.0,1.0,1.0,1.0,0.909	1.0,1.0,1.0,1.0,1.0,1.0	-0.015
1	-0.013	A3SS.MATS.JC	ENSMUSG00000001751.10	Naglu	chr11	+	100964672	100964929	100964758	100964929	100963042	100963128	708	57,27,39,84,15,72	0,0,0,0,1,2	65,41,70,18,86,70	0,1,0,0,0,1	234	149	1	1	1.0,1.0,1.0,1.0,0.905,0.958	1.0,0.963,1.0,1.0,1.0,0.978	-0.013
1	0.001	A3SS.MATS.JC	ENSMUSG00000002985.17	Apoe	chr7	-	19432112	19432197	19432112	19432178	19432935	19432977	709	20,6,12,23,13,18	22,921,003,169,031,600,000,000	22,18,12,7,21,25	38,783,251,164,962,900,000,000	167	149	1	1	0.008,0.005,0.006,0.006,0.016,0.007	0.005,0.005,0.006,0.01,0.007,0.011	0.001
1	0.025	A3SS.MATS.JC	ENSMUSG00000015957.13	Wnt11	chr7	+	98495580	98495816	98495662	98495816	98488214	98488397	710	11,5,11,24,3,28	0,0,0,0,0,0	34,17,13,8,24,25	1,0,1,0,0,0	230	149	1	1	1.0,1.0,1.0,1.0,1.0,1.0	0.957,1.0,0.894,1.0,1.0,1.0	0.025
0.059745117	-0.017	A3SS.MATS.JC	ENSMUSG00000025915.15	Sgk3	chr1	+	9956213	9956367	9956271	9956367	9955891	9955978	711	4,0,3,1,0,3	61,14,23,60,24,83	2,4,10,3,7,2	112,65,101,29,83,73	206	149	0.059745117	0.663889728	0.045,0.0,0.086,0.012,0.0,0.025	0.013,0.043,0.067,0.07,0.057,0.019	-0.017
0.34957859	0.006	A3SS.MATS.JC	ENSMUSG00000025571.14	Tnrc6c	chr11	+	117632470	117632644	117632494	117632644	117630692	117630835	712	0,0,1,0,1,6	35,13,20,44,7,53	3,0,1,0,5,2	39,23,30,13,50,45	172	149	0.34957859	1	0.0,0.0,0.042,0.0,0.11,0.089	0.062,0.0,0.028,0.0,0.08,0.037	0.006
0.968186156	0.007	A3SS.MATS.JC	ENSMUSG00000039449.15	Prpf18	chr2	-	4648461	4648595	4648461	4648575	4650379	4650484	716	7,2,6,12,1,6	126,62,88,195,41,149	10,4,9,0,13,6	196,145,166,36,205,183	168	149	0.968186156	1	0.047,0.028,0.057,0.052,0.021,0.034	0.043,0.024,0.046,0.0,0.053,0.028	0.007
0.35661772	0.026	A3SS.MATS.JC	ENSMUSG00000022791.20	Tnk2	chr16	+	32499717	32499813	32499723	32499813	32498276	32499625	717	46,26,52,66,22,63	0,2,3,7,1,1	60,52,57,24,61,53	3,0,4,5,0,9	154	149	0.35661772	1	1.0,0.926,0.944,0.901,0.955,0.984	0.951,1.0,0.932,0.823,1.0,0.851	0.026
1	-0.008	A3SS.MATS.JC	ENSMUSG00000064246.11	Chil1	chr1	+	134110975	134111439	134111221	134111439	134110517	134110547	718	42,15,37,40,16,88	0,0,0,1,0,0	75,95,54,14,62,77	0,0,0,0,0,0	298	149	1	1	1.0,1.0,1.0,0.952,1.0,1.0	1.0,1.0,1.0,1.0,1.0,1.0	-0.008
0.644681859	-0.003	A3SS.MATS.JC	ENSMUSG00000064246.11	Chil1	chr1	+	134110975	134111439	134111234	134111439	134110517	134110547	719	39,19,39,47,18,94	355,916,413,486,549,000,000,000	76,99,48,12,62,74	42,873,140,352,176,700,000,000	298	149	0.644681859	1	0.005,0.006,0.006,0.004,0.008,0.007	0.009,0.016,0.007,0.008,0.008,0.009	-0.003
1	0	A3SS.MATS.JC	ENSMUSG00000064246.11	Chil1	chr1	+	134111221	134111439	134111234	134111439	134110517	134110547	720	2,5,3,9,4,13	355,916,413,486,549,000,000,000	13,16,2,1,7,6	42,873,140,352,176,700,000,000	161	149	1	1	0.001,0.003,0.001,0.002,0.003,0.002	0.003,0.005,0.001,0.001,0.002,0.001	0
1	-0.01	A3SS.MATS.JC	ENSMUSG00000032491.15	Nradd	chr9	-	110451139	110451329	110451139	110451182	110452154	110452303	724	102,31,75,133,37,114	2,0,2,6,0,2	101,62,90,55,107,80	2,2,0,0,0,2	295	149	1	1	0.963,1.0,0.95,0.918,1.0,0.966	0.962,0.94,1.0,1.0,1.0,0.953	-0.01
1	0.023	A3SS.MATS.JC	ENSMUSG00000075389.5	Reno1	chr11	-	120077473	120078577	120077473	120078552	120079314	120079502	725	0,1,5,5,1,5	0,0,1,0,0,1	7,3,6,1,5,7	0,0,0,0,1,4	173	149	1	1	NA,1.0,0.812,1.0,1.0,0.812	1.0,1.0,1.0,1.0,0.812,0.601	0.023
0.227748647	-0.053	A3SS.MATS.JC	ENSMUSG00000075389.5	Reno1	chr11	-	120079319	120079502	120079319	120079498	120080265	120080783	726	7,1,3,13,8,12	2,0,1,2,3,4	13,12,23,6,16,9	1,2,0,1,1,6	152	149	0.227748647	1	0.774,1.0,0.746,0.864,0.723,0.746	0.927,0.855,1.0,0.855,0.94,0.595	-0.053
1	0.004	A3SS.MATS.JC	ENSMUSG00000075389.5	Reno1	chr11	-	120078783	120079498	120078783	120079265	120080265	120080806	727	112,44,52,76,44,99	0,0,0,0,0,1	186,115,75,48,113,101	0,1,1,0,0,0	298	149	1	1	1.0,1.0,1.0,1.0,1.0,0.98	1.0,0.983,0.974,1.0,1.0,1.0	0.004
1	0.017	A3SS.MATS.JC	ENSMUSG00000039783.16	Kmo	chr1	+	175478130	175478202	175478168	175478202	175476717	175476883	728	10,6,4,24,2,14	0,0,0,0,0,0	19,14,18,3,11,17	0,0,0,0,1,0	186	149	1	1	1.0,1.0,1.0,1.0,1.0,1.0	1.0,1.0,1.0,1.0,0.898,1.0	0.017
1	-0.166	A3SS.MATS.JC	ENSMUSG00000021414.9	Fam217a	chr13	-	35097411	35097482	35097411	35097479	35097592	35097667	731	0,0,0,0,0,0	2,0,2,1,0,1	0,0,1,0,0,0	2,3,1,0,0,0	151	149	1	1	0.0,NA,0.0,0.0,NA,0.0	0.0,0.0,0.497,NA,NA,NA	-0.166
1	0.04	A3SS.MATS.JC	ENSMUSG00000037426.19	Depdc5	chr5	+	33021353	33021656	33021501	33021656	33021056	33021087	736	4,3,1,9,2,7	1,0,0,2,0,0	9,7,13,2,9,8	0,2,1,0,1,1	296	149	1	1	0.668,1.0,1.0,0.694,1.0,1.0	1.0,0.638,0.867,1.0,0.819,0.801	0.04
1	0.134	A3SS.MATS.JC	ENSMUSG00000037426.19	Depdc5	chr5	+	33021920	33022043	33021923	33022043	33021120	33021165	737	7,1,0,1,0,5	0,0,0,0,0,0	3,6,5,2,3,3	2,0,0,0,2,0	151	149	1	1	1.0,1.0,NA,1.0,NA,1.0	0.597,1.0,1.0,1.0,0.597,1.0	0.134
0.565903074	0.044	A3SS.MATS.JC	ENSMUSG00000037426.19	Depdc5	chr5	+	33094864	33095048	33094891	33095048	33091293	33091359	738	4,2,1,1,2,1	19,11,9,43,11,28	3,1,0,1,0,7	45,31,24,11,56,37	175	149	0.565903074	1	0.152,0.134,0.086,0.019,0.134,0.03	0.054,0.027,0.0,0.072,0.0,0.139	0.044
1	-0.015	A3SS.MATS.JC	ENSMUSG00000037426.19	Depdc5	chr5	+	33094864	33095048	33094986	33095048	33091293	33091359	739	20,13,10,29,9,18	0,0,0,0,0,1	34,26,24,8,30,29	0,0,0,0,0,0	270	149	1	1	1.0,1.0,1.0,1.0,1.0,0.909	1.0,1.0,1.0,1.0,1.0,1.0	-0.015
1	-0.006	A3SS.MATS.JC	ENSMUSG00000037426.19	Depdc5	chr5	+	33094891	33095048	33094986	33095048	33091293	33091359	740	35,22,18,71,18,45	0,0,0,0,0,1	76,56,48,18,86,59	0,0,0,0,0,0	243	149	1	1	1.0,1.0,1.0,1.0,1.0,0.965	1.0,1.0,1.0,1.0,1.0,1.0	-0.006
1	0.056	A3SS.MATS.JC	ENSMUSG00000036879.16	Phkb	chr8	+	86569632	86569741	86569649	86569741	86567619	86567686	742	1,1,1,4,0,1	0,0,0,0,0,1	2,2,4,0,5,3	1,0,0,0,1,1	165	149	1	1	1.0,1.0,1.0,1.0,NA,0.475	0.644,1.0,1.0,NA,0.819,0.73	0.056
1	-0.012	A3SS.MATS.JC	ENSMUSG00000043924.17	Ncmap	chr4	-	135104301	135104387	135104301	135104384	135107962	135108149	745	4,3,0,2,1,4	5,0,0,2,3,5	4,3,1,2,4,1	3,1,4,0,3,6	151	149	1	1	0.441,1.0,NA,0.497,0.248,0.441	0.568,0.747,0.198,1.0,0.568,0.141	-0.012
1	-0.025	A3SS.MATS.JC	ENSMUSG00000087516.9	Tbx3os1	chr5	-	119708577	119708793	119708577	119708779	119709517	119709604	746	7,0,4,9,6,6	2,0,0,0,0,0	6,6,3,7,7,5	0,0,0,1,0,0	162	149	1	1	0.763,NA,1.0,1.0,1.0,1.0	1.0,1.0,1.0,0.866,1.0,1.0	-0.025
1	0.333	A3SS.MATS.JC	ENSMUSG00000046613.20	Vwa5b2	chr16	+	20422971	20423201	20423087	20423201	20422815	20422896	748	0,0,3,1,0,0	0,0,0,0,0,0	1,1,0,0,0,0	0,0,1,0,0,0	264	149	1	1	NA,NA,1.0,1.0,NA,NA	1.0,1.0,0.0,NA,NA,NA	0.333
1	0.179	A3SS.MATS.JC	ENSMUSG00000112249.3	Gm30262	chr10	+	111444388	111444612	111444393	111444612	111443883	111443988	752	11,3,3,7,1,9	0,0,0,1,0,0	0,1,2,1,0,1	0,0,0,0,1,0	153	149	1	1	1.0,1.0,1.0,0.872,1.0,1.0	NA,1.0,1.0,1.0,0.0,1.0	0.179
1	-0.066	A3SS.MATS.JC	ENSMUSG00000112249.3	Gm30262	chr10	+	111446899	111447497	111447054	111447497	111444388	111444612	755	11,5,5,16,1,13	0,0,1,1,0,0	7,1,7,0,5,2	0,0,0,0,0,0	298	149	1	1	1.0,1.0,0.714,0.889,1.0,1.0	1.0,1.0,1.0,NA,1.0,1.0	-0.066
1	-0.003	A3SS.MATS.JC	ENSMUSG00000035890.10	Rnf126	chr10	-	79597263	79597467	79597263	79597333	79597918	79598163	757	79,49,86,133,39,114	0,0,0,0,0,1	109,78,105,46,119,109	0,0,0,0,0,0	282	149	1	1	1.0,1.0,1.0,1.0,1.0,0.984	1.0,1.0,1.0,1.0,1.0,1.0	-0.003
1	-0.004	A3SS.MATS.JC	ENSMUSG00000026977.18	Marchf7	chr2	+	60064242	60065341	60064277	60065341	60060027	60060223	758	28,6,16,45,8,22	0,0,0,0,0,1	29,32,30,13,38,33	0,0,0,0,1,0	183	149	1	1	1.0,1.0,1.0,1.0,1.0,0.947	1.0,1.0,1.0,1.0,0.969,1.0	-0.004
0.6661777	-0.001	A3SS.MATS.JC	ENSMUSG00000026977.18	Marchf7	chr2	+	60064242	60065341	60064277	60065341	60062543	60062711	759	129,70,80,210,86,182	10,6,0,16,4,12	215,146,155,44,227,205	7,6,10,3,10,19	183	149	0.6661777	1	0.913,0.905,1.0,0.914,0.946,0.925	0.962,0.952,0.927,0.923,0.949,0.898	-0.001
1	0.012	A3SS.MATS.JC	ENSMUSG00000023044.3	Csad	chr15	-	102111571	102111695	102111571	102111650	102112130	102112328	761	16,5,9,25,10,26	0,0,0,0,0,0	17,15,14,6,23,16	1,0,0,0,0,0	193	149	1	1	1.0,1.0,1.0,1.0,1.0,1.0	0.929,1.0,1.0,1.0,1.0,1.0	0.012
1	0.074	A3SS.MATS.JC	ENSMUSG00000009070.15	Rsph14	chr10	-	74866945	74867193	74866945	74867190	74868335	74868385	763	1,2,0,1,1,4	0,0,0,1,0,1	3,8,9,0,17,4	6,0,3,0,3,0	151	149	1	1	1.0,1.0,NA,0.497,1.0,0.798	0.33,1.0,0.747,NA,0.848,1.0	0.074
0.649733342	0.046	A3SS.MATS.JC	ENSMUSG00000009070.15	Rsph14	chr10	-	74866945	74867193	74866945	74867190	74868355	74868418	764	2,2,1,1,1,8	3,0,1,2,0,6	6,4,6,2,12,4	7,3,4,2,8,1	151	149	0.649733342	1	0.397,1.0,0.497,0.33,1.0,0.568	0.458,0.568,0.597,0.497,0.597,0.798	0.046
0.359085677	-0.077	A3SS.MATS.JC	ENSMUSG00000034269.13	Setd5	chr6	+	113087277	113087486	113087334	113087486	113086845	113086951	765	32,23,14,42,6,52	32,17,12,66,26,38	38,30,32,10,52,55	48,38,20,4,56,43	205	149	0.359085677	1	0.421,0.496,0.459,0.316,0.144,0.499	0.365,0.365,0.538,0.645,0.403,0.482	-0.077
1	0.122	A3SS.MATS.JC	ENSMUSG00000034269.13	Setd5	chr6	+	113087277	113087486	113087334	113087486	113087045	113087182	766	14,6,5,25,5,19	0,0,0,0,0,0	18,16,10,0,17,17	1,3,1,0,1,2	205	149	1	1	1.0,1.0,1.0,1.0,1.0,1.0	0.929,0.795,0.879,NA,0.925,0.861	0.122
1	0.333	A3SS.MATS.JC	ENSMUSG00000028457.19	Atp8b5	chr4	+	43271225	43271287	43271243	43271287	43267184	43267242	767	0,0,1,0,0,0	0,0,0,1,1,0	0,0,0,0,0,0	0,0,0,0,1,1	166	149	1	1	NA,NA,1.0,0.0,0.0,NA	NA,NA,NA,NA,0.0,0.0	0.333
5.77E-05	0.05	A3SS.MATS.JC	ENSMUSG00000024948.16	Map4k2	chr19	+	6391773	6391864	6391796	6391864	6391488	6391546	768	62,44,54,128,49,118	2,3,0,10,0,1	187,163,114,59,193,163	12,15,9,3,21,13	171	149	5.77E-05	0.00792975	0.964,0.927,1.0,0.918,1.0,0.99	0.931,0.904,0.917,0.945,0.889,0.916	0.05
0.014403999	0.033	A3SS.MATS.JC	ENSMUSG00000024948.16	Map4k2	chr19	+	6391773	6391864	6391799	6391864	6391488	6391546	769	69,44,55,132,52,121	5,2,2,9,7,11	195,169,116,63,199,166	30,24,16,3,22,11	174	149	0.014403999	0.302487757	0.922,0.95,0.959,0.926,0.864,0.904	0.848,0.858,0.861,0.947,0.886,0.928	0.033
1	0.004	A3SS.MATS.JC	ENSMUSG00000024948.16	Map4k2	chr19	+	6391773	6391997	6391932	6391997	6391488	6391546	770	85,50,54,141,55,131	0,0,0,0,0,0	227,211,156,76,233,184	1,0,0,0,2,0	298	149	1	1	1.0,1.0,1.0,1.0,1.0,1.0	0.991,1.0,1.0,1.0,0.983,1.0	0.004
0.736402227	-0.061	A3SS.MATS.JC	ENSMUSG00000024948.16	Map4k2	chr19	+	6391796	6391864	6391799	6391864	6391488	6391546	771	9,3,1,14,3,4	5,2,2,9,7,11	20,21,11,7,27,16	30,24,16,3,22,11	151	149	0.736402227	1	0.64,0.597,0.33,0.606,0.297,0.264	0.397,0.463,0.404,0.697,0.548,0.589	-0.061
0.554884026	0.007	A3SS.MATS.JC	ENSMUSG00000024948.16	Map4k2	chr19	+	6393490	6393553	6393517	6393553	6393284	6393416	772	120,57,71,194,57,119	1,1,0,7,3,10	284,286,184,102,296,000	10,15,2,10,6,5	175	149	0.554884026	1	0.99,0.98,1.0,0.959,0.942,0.91	0.96,0.942,0.987,0.897,0.977,0.977	0.007
1	-0.001	A3SS.MATS.JC	ENSMUSG00000024948.16	Map4k2	chr19	+	6393831	6394109	6394001	6394109	6393490	6393553	773	91,52,50,150,34,89	1,0,0,1,0,3	229,196,147,74,225,181	1,4,2,0,1,1	298	149	1	1	0.978,1.0,1.0,0.987,1.0,0.937	0.991,0.961,0.974,1.0,0.991,0.989	-0.001
1	0.001	A3SS.MATS.JC	ENSMUSG00000024948.16	Map4k2	chr19	+	6395606	6395866	6395757	6395866	6395473	6395512	774	167,79,85,223,81,201	0,0,0,0,0,0	399,325,226,138,353,000	0,1,0,0,0,0	298	149	1	1	1.0,1.0,1.0,1.0,1.0,1.0	1.0,0.994,1.0,1.0,1.0,1.0	0.001
0.701919242	0.001	A3SS.MATS.JC	ENSMUSG00000024948.16	Map4k2	chr19	+	6403290	6403363	6403307	6403363	6403149	6403220	775	5,3,4,6,3,10	250,107,168,383,158,000	25,8,9,6,5,8	693,455,384,244,526,000	165	149	0.701919242	1	0.018,0.025,0.021,0.014,0.017,0.027	0.032,0.016,0.021,0.022,0.009,0.018	0.001
0.112065631	-0.022	A3SS.MATS.JC	ENSMUSG00000053291.16	Rab4b	chr7	-	26874140	26874265	26874140	26874203	26875203	26875318	777	10,0,3,4,3,15	134,45,98,189,43,205	14,4,10,10,6,15	178,125,162,52,193,186	210	149	0.112065631	0.886593084	0.05,0.0,0.021,0.015,0.047,0.049	0.053,0.022,0.042,0.12,0.022,0.054	-0.022
0.496931805	-0.023	A3SS.MATS.JC	ENSMUSG00000070733.14	Fryl	chr5	-	73226066	73226257	73226066	73226254	73227225	73227347	778	33,16,16,50,15,33	4,3,0,5,1,6	48,51,48,3,52,46	8,3,8,0,1,4	151	149	0.496931805	1	0.891,0.84,1.0,0.908,0.937,0.844	0.856,0.944,0.856,1.0,0.981,0.919	-0.023
0.707919299	-0.034	A3SS.MATS.JC	ENSMUSG00000070733.14	Fryl	chr5	-	73228447	73228652	73228447	73228649	73230078	73230264	779	26,9,13,41,4,35	8,5,3,17,4,12	56,36,35,8,40,38	20,13,19,1,18,18	151	149	0.707919299	1	0.762,0.64,0.81,0.704,0.497,0.742	0.734,0.732,0.645,0.888,0.687,0.676	-0.034
0.372097899	-0.036	A3SS.MATS.JC	ENSMUSG00000032212.11	Sltm	chr9	+	70480738	70481207	70480792	70481207	70479430	70479458	780	77,40,42,100,27,104	34,8,19,25,9,26	98,62,80,21,76,76	38,14,17,6,19,17	202	149	0.372097899	1	0.626,0.787,0.62,0.747,0.689,0.747	0.655,0.766,0.776,0.721,0.747,0.767	-0.036
0.841352169	-0.002	A3SS.MATS.JC	ENSMUSG00000040363.16	Bcor	chrX	-	11914541	11914886	11914541	11914784	11915233	11915491	781	20,3,21,34,24,47	27,16,13,39,14,49	33,39,27,11,42,43	43,41,32,19,32,36	250	149	0.841352169	1	0.306,0.101,0.491,0.342,0.505,0.364	0.314,0.362,0.335,0.257,0.439,0.416	-0.002
0.016544821	-0.017	A3SS.MATS.JC	ENSMUSG00000000154.17	Slc22a18	chr7	+	143046542	143046679	143046578	143046679	143045482	143045590	782	1,1,2,1,5,3	25,9,14,29,6,38	8,10,4,1,11,5	32,36,32,14,37,30	184	149	0.016544821	0.322333846	0.031,0.083,0.104,0.027,0.403,0.06	0.168,0.184,0.092,0.055,0.194,0.119	-0.017
0.358036706	-0.03	A3SS.MATS.JC	ENSMUSG00000036893.18	Ehmt1	chr2	-	24753783	24753920	24753783	24753917	24767466	24767638	784	20,10,14,37,8,36	4,0,1,3,0,4	47,33,38,12,65,45	3,0,3,0,4,2	151	149	0.358036706	1	0.831,1.0,0.932,0.924,1.0,0.899	0.939,1.0,0.926,1.0,0.941,0.957	-0.03
0.901524193	0	A3SS.MATS.JC	ENSMUSG00000036893.18	Ehmt1	chr2	-	24753783	24753941	24753783	24753917	24767466	24767638	785	14,5,9,20,8,25	4,0,1,3,0,4	17,13,18,5,18,15	3,0,3,0,4,2	172	149	0.901524193	1	0.752,1.0,0.886,0.852,1.0,0.844	0.831,1.0,0.839,1.0,0.796,0.867	0
0.003733096	0.132	A3SS.MATS.JC	ENSMUSG00000036893.18	Ehmt1	chr2	-	24753783	24753941	24753783	24753920	24767466	24767638	786	14,5,9,20,8,25	20,10,14,37,8,36	17,13,18,3,18,15	47,33,38,10,65,45	169	149	0.003733096	0.136948367	0.382,0.306,0.362,0.323,0.469,0.38	0.242,0.258,0.295,0.209,0.196,0.227	0.132
1	0.011	A3SS.MATS.JC	ENSMUSG00000033285.16	Wdr3	chr3	-	100064639	100064758	100064639	100064751	100067081	100067236	787	47,23,31,80,16,52	0,0,0,2,0,0	56,53,51,18,59,48	0,0,1,1,1,0	155	149	1	1	1.0,1.0,1.0,0.975,1.0,1.0	1.0,1.0,0.98,0.945,0.983,1.0	0.011
0.092327284	0.031	A3SS.MATS.JC	ENSMUSG00000033285.16	Wdr3	chr3	-	100067081	100067291	100067081	100067236	100068335	100068538	788	49,18,38,82,27,58	4,0,1,2,0,3	57,59,59,19,69,54	4,3,4,1,5,1	203	149	0.092327284	0.811994967	0.9,1.0,0.965,0.968,1.0,0.934	0.913,0.935,0.915,0.933,0.91,0.975	0.031
1	-0.001	A3SS.MATS.JC	ENSMUSG00000079184.11	Mphosph8	chr14	+	56933077	56933205	56933125	56933205	56930880	56931035	789	236,92,161,255,74,323	2,0,0,1,0,2	284,151,213,74,225,179	0,0,1,0,2,0	196	149	1	1	0.989,1.0,1.0,0.995,1.0,0.992	1.0,1.0,0.994,1.0,0.988,1.0	-0.001
1	0.021	A3SS.MATS.JC	ENSMUSG00000061758.14	Akr1b10	chr6	+	34364606	34364774	34364690	34364774	34361215	34361342	790	102,40,88,114,39,136	0,0,0,0,0,0	141,108,132,34,181,118	3,0,0,2,1,0	232	149	1	1	1.0,1.0,1.0,1.0,1.0,1.0	0.968,1.0,1.0,0.916,0.991,1.0	0.021
0.000718014	-0.079	A3SS.MATS.JC	ENSMUSG00000061758.14	Akr1b10	chr6	+	34366989	34367067	34367014	34367067	34365710	34365827	791	63,26,60,79,21,89	3,4,3,4,5,16	88,68,91,22,102,89	4,3,3,0,5,3	173	149	0.000718014	0.045781917	0.948,0.848,0.945,0.944,0.783,0.827	0.95,0.951,0.963,1.0,0.946,0.962	-0.079
0.168102456	0.006	A3SS.MATS.JC	ENSMUSG00000005417.18	Mprip	chr11	+	59626655	59626890	59626769	59626890	59622333	59622418	796	82,043,760,414,523,200,000	2,7,4,6,0,15	1,293,114,088,324,910,000,000	13,9,6,5,7,14	262	149	0.168102456	1	0.996,0.973,0.988,0.993,1.0,0.98	0.983,0.986,0.988,0.966,0.991,0.978	0.006
1	-0.001	A3SS.MATS.JC	ENSMUSG00000041354.17	Rgl2	chr17	+	34151013	34151345	34151294	34151345	34150699	34150783	799	216,83,128,257,105,253	0,0,0,0,0,1	265,175,263,127,315,000	0,0,0,0,0,0	298	149	1	1	1.0,1.0,1.0,1.0,1.0,0.992	1.0,1.0,1.0,1.0,1.0,1.0	-0.001
1	0.004	A3SS.MATS.JC	ENSMUSG00000041354.17	Rgl2	chr17	+	34154107	34154229	34154143	34154229	34153948	34153981	800	219,93,166,314,130,249	1,0,1,2,1,1	314,223,260,111,319,000	1,1,1,2,4,1	184	149	1	1	0.994,1.0,0.993,0.992,0.991,0.995	0.996,0.994,0.995,0.978,0.985,0.995	0.004
1	-0.001	A3SS.MATS.JC	ENSMUSG00000000399.11	Ndufa9	chr6	-	126821753	126821992	126821753	126821924	126826026	126826088	801	0,0,0,0,0,0	133,53,104,203,53,205	1,0,0,0,0,0	160,121,143,34,201,154	216	149	1	1	0.0,0.0,0.0,0.0,0.0,0.0	0.004,0.0,0.0,0.0,0.0,0.0	-0.001
1	0.007	A3SS.MATS.JC	ENSMUSG00000090083.12	Rnf8	chr17	+	29845373	29846223	29845479	29846223	29840482	29840611	803	1,0,4,1,0,0	50,37,45,90,28,78	1,2,0,0,1,0	106,76,66,27,85,101	254	149	1	1	0.012,0.0,0.05,0.006,0.0,0.0	0.006,0.015,0.0,0.0,0.007,0.0	0.007
0.012982454	-0.03	A3SS.MATS.JC	ENSMUSG00000018377.11	Vezf1	chr11	+	87966998	87967200	87967016	87967200	87965487	87965551	805	23,7,22,35,4,19	161,73,131,342,84,264	28,38,16,11,41,39	221,233,181,74,243,219	166	149	0.012982454	0.288522926	0.114,0.079,0.131,0.084,0.041,0.061	0.102,0.128,0.074,0.118,0.132,0.138	-0.03
0.206644132	0.085	A3SS.MATS.JC	ENSMUSG00000007610.16	Gtpbp3	chr8	+	71942068	71942158	71942071	71942158	71941714	71941962	809	0,0,1,2,1,1	7,5,3,7,2,9	2,0,2,0,1,1	17,7,14,7,12,11	151	149	0.206644132	1	0.0,0.0,0.248,0.22,0.33,0.099	0.104,0.0,0.124,0.0,0.076,0.082	0.085
0.628082408	0.001	A3SS.MATS.JC	ENSMUSG00000007610.16	Gtpbp3	chr8	+	71943298	71943611	71943538	71943611	71942978	71943181	810	15,8,11,21,10,12	17,3,8,28,10,18	29,22,17,8,21,27	28,17,17,6,25,23	298	149	0.628082408	1	0.306,0.571,0.407,0.273,0.333,0.25	0.341,0.393,0.333,0.4,0.296,0.37	0.001
1	-0.035	A3SS.MATS.JC	ENSMUSG00000014602.16	Kif1a	chr1	-	92974373	92974580	92974373	92974492	92980145	92980283	811	0,0,0,0,0,0	6,0,3,6,3,5	0,0,1,0,0,0	1,3,3,0,3,5	236	149	1	1	0.0,NA,0.0,0.0,0.0,0.0	0.0,0.0,0.174,NA,0.0,0.0	-0.035
0.110859761	-0.062	A3SS.MATS.JC	ENSMUSG00000030846.16	Tial1	chr7	-	128048454	128048831	128048454	128048522	128049844	128049932	815	64,38,45,91,41,88	19,12,4,24,10,30	133,100,89,19,95,82	15,26,15,3,22,16	298	149	0.110859761	0.886593084	0.627,0.613,0.849,0.655,0.672,0.595	0.816,0.658,0.748,0.76,0.683,0.719	-0.062
0.185836672	-0.03	A3SS.MATS.JC	ENSMUSG00000030846.16	Tial1	chr7	-	128050344	128050494	128050344	128050443	128056659	128056756	816	38,17,19,37,7,43	139,52,71,169,41,149	49,30,27,15,32,34	156,94,99,39,105,112	199	149	0.185836672	1	0.17,0.197,0.167,0.141,0.113,0.178	0.19,0.193,0.17,0.224,0.186,0.185	-0.03
0.664276844	0.021	A3SS.MATS.JC	ENSMUSG00000006763.15	Saal1	chr7	-	46348787	46348976	46348787	46348971	46349059	46351385	817	46,23,37,62,18,75	1,0,2,5,0,5	52,34,60,24,52,44	2,5,3,1,2,2	153	149	0.664276844	1	0.978,1.0,0.947,0.924,1.0,0.936	0.962,0.869,0.951,0.959,0.962,0.955	0.021
0.347276605	0.011	A3SS.MATS.JC	ENSMUSG00000006763.15	Saal1	chr7	-	46351825	46351941	46351825	46351916	46352044	46352104	818	23,16,23,46,9,53	4,0,4,7,0,6	29,20,31,16,45,39	4,5,5,1,2,1	173	149	0.347276605	1	0.832,1.0,0.832,0.85,1.0,0.884	0.862,0.775,0.842,0.932,0.951,0.971	0.011
1	-0.003	A3SS.MATS.JC	ENSMUSG00000058254.13	Tspan7	chrX	+	10456374	10461593	10461517	10461593	10451735	10451891	819	1,698,634,111,124,050,000,000	3,3,9,2,4,6	26,072,261,139,274,500,000,000	7,8,4,1,4,3	298	149	1	1	0.996,0.991,0.984,0.998,0.989,0.994	0.995,0.993,0.994,0.997,0.997,0.996	-0.003
0.332908438	0.023	A3SS.MATS.JC	ENSMUSG00000044308.18	Ubr3	chr2	+	69747420	69747579	69747423	69747579	69744757	69744897	822	40,12,33,69,6,68	9,2,4,29,6,9	60,35,40,7,51,67	18,12,16,3,9,24	151	149	0.332908438	1	0.814,0.856,0.891,0.701,0.497,0.882	0.767,0.742,0.712,0.697,0.848,0.734	0.023
0.944681523	-0.004	A3SS.MATS.JC	ENSMUSG00000024283.16	Wac	chr18	+	7871530	7871744	7871548	7871744	7869990	7870027	823	9,10,10,15,3,13	70,36,67,151,36,106	7,8,4,6,20,16	86,63,63,19,118,109	166	149	0.944681523	1	0.103,0.2,0.118,0.082,0.07,0.099	0.068,0.102,0.054,0.221,0.132,0.116	-0.004
0.8857843	0.003	A3SS.MATS.JC	ENSMUSG00000024283.16	Wac	chr18	+	7917552	7917675	7917561	7917675	7916051	7916297	824	200,89,152,326,81,281	2,3,7,9,6,11	296,207,226,61,286,238	11,8,7,5,5,9	157	149	0.8857843	1	0.99,0.966,0.954,0.972,0.928,0.96	0.962,0.961,0.968,0.92,0.982,0.962	0.003
1	-0.001	A3SS.MATS.JC	ENSMUSG00000024283.16	Wac	chr18	+	7917552	7917675	7917564	7917675	7916051	7916297	825	203,89,154,329,82,282	0,1,0,2,0,1	300,208,228,61,288,238	2,0,2,0,0,0	160	149	1	1	1.0,0.988,1.0,0.994,1.0,0.996	0.993,1.0,0.991,1.0,1.0,1.0	-0.001
1	-0.029	A3SS.MATS.JC	ENSMUSG00000024283.16	Wac	chr18	+	7917561	7917675	7917564	7917675	7916051	7916297	826	5,3,9,12,7,12	0,1,0,2,0,1	15,9,9,5,7,9	2,0,2,0,0,0	151	149	1	1	1.0,0.747,1.0,0.856,1.0,0.922	0.881,1.0,0.816,1.0,1.0,1.0	-0.029
0.955466145	0.005	A3SS.MATS.JC	ENSMUSG00000024283.16	Wac	chr18	+	7921421	7921608	7921424	7921608	7920131	7920250	827	269,108,194,377,107,000	9,3,4,8,3,9	363,253,236,82,279,259	5,7,9,6,6,4	151	149	0.955466145	1	0.967,0.973,0.98,0.979,0.972,0.974	0.986,0.973,0.963,0.931,0.979,0.985	0.005
0.035303227	0.09	A3SS.MATS.JC	ENSMUSG00000029408.14	Abcb9	chr5	-	124221114	124221245	124221114	124221231	124221668	124221783	829	3,3,8,19,2,14	0,0,0,0,0,1	15,14,16,5,14,11	2,0,1,0,3,3	162	149	0.035303227	0.506927844	1.0,1.0,1.0,1.0,1.0,0.928	0.873,1.0,0.936,1.0,0.811,0.771	0.09
0.067601582	-0.023	A3SS.MATS.JC	ENSMUSG00000032558.20	Nphp3	chr9	+	103917800	103917946	103917820	103917946	103916532	103916773	830	1,0,0,1,0,1	18,3,18,29,10,27	7,1,2,0,0,0	39,21,25,6,45,23	168	149	0.067601582	0.714638535	0.047,0.0,0.0,0.03,0.0,0.032	0.137,0.041,0.066,0.0,0.0,0.0	-0.023
1	-0.009	A3SS.MATS.JC	ENSMUSG00000031161.16	Hdac6	chrX	-	7805681	7805904	7805681	7805771	7805998	7806064	831	27,8,21,35,5,26	0,0,0,1,0,0	17,14,20,7,32,18	0,0,0,0,0,0	281	149	1	1	1.0,1.0,1.0,0.949,1.0,1.0	1.0,1.0,1.0,1.0,1.0,1.0	-0.009
1	0.002	A3SS.MATS.JC	ENSMUSG00000040818.11	Dennd6a	chr14	+	26349826	26349901	26349847	26349901	26348473	26348576	832	183,64,90,205,44,199	0,0,0,0,0,0	218,173,139,36,203,177	0,2,0,0,0,0	169	149	1	1	1.0,1.0,1.0,1.0,1.0,1.0	1.0,0.987,1.0,1.0,1.0,1.0	0.002
0.774857282	-0.012	A3SS.MATS.JC	ENSMUSG00000042138.10	Msantd2	chr9	+	37428512	37428768	37428668	37428768	37424909	37424999	833	119,70,77,174,72,196	4,1,0,2,4,2	188,115,112,42,152,111	5,0,2,0,2,3	298	149	0.774857282	1	0.937,0.972,1.0,0.978,0.9,0.98	0.949,1.0,0.966,1.0,0.974,0.949	-0.012
1	0	A3SS.MATS.JC	ENSMUSG00000027184.15	Caprin1	chr2	-	103604078	103604140	103604078	103604089	103605761	103605870	834	431,207,319,810,181,000	1,0,0,1,1,4	668,514,526,137,719,000	0,3,0,0,1,3	199	149	1	1	0.997,1.0,1.0,0.998,0.993,0.993	1.0,0.992,1.0,1.0,0.998,0.992	0
0.726883161	0.013	A3SS.MATS.JC	ENSMUSG00000024735.14	Prpf19	chr19	+	10876289	10876488	10876346	10876488	10875180	10875257	835	31,11,25,36,10,22	142,93,84,258,53,223	45,23,24,9,33,21	215,200,176,55,208,161	205	149	0.726883161	1	0.137,0.079,0.178,0.092,0.121,0.067	0.132,0.077,0.09,0.106,0.103,0.087	0.013
1	0.25	A3SS.MATS.JC	ENSMUSG00000112097.3	Gm32515	chr10	+	67500374	67500850	67500658	67500850	67483244	67483312	838	0,0,1,0,2,0	0,0,0,0,0,0	1,0,4,0,0,1	0,1,0,0,0,0	298	149	1	1	NA,NA,1.0,NA,1.0,NA	1.0,0.0,1.0,NA,NA,1.0	0.25
0.859858421	-0.018	A3SS.MATS.JC	ENSMUSG00000020687.14	Cdc27	chr11	-	104416876	104417010	104416876	104416992	104417688	104417803	841	7,2,2,12,0,14	24,20,21,77,11,53	6,13,8,1,9,8	36,59,47,8,59,44	166	149	0.859858421	1	0.207,0.082,0.079,0.123,0.0,0.192	0.13,0.165,0.133,0.101,0.12,0.14	-0.018
4.13E-05	0.037	A3SS.MATS.JC	ENSMUSG00000020366.19	Mapk9	chr11	+	49759998	49760137	49760038	49760137	49757809	49757868	842	173,89,108,283,84,218	5,3,2,4,1,2	242,183,144,46,236,194	12,8,11,3,9,7	188	149	4.13E-05	0.006129117	0.965,0.959,0.977,0.982,0.985,0.989	0.941,0.948,0.912,0.924,0.954,0.956	0.037
0.399763069	-0.018	A3SS.MATS.JC	ENSMUSG00000020366.19	Mapk9	chr11	+	49773968	49774137	49773973	49774137	49772957	49773026	843	49,19,31,71,20,38	146,87,130,225,69,182	67,44,37,22,64,53	204,137,154,72,197,201	153	149	0.399763069	1	0.246,0.175,0.188,0.235,0.22,0.169	0.242,0.238,0.19,0.229,0.24,0.204	-0.018
1	0.004	A3SS.MATS.JC	ENSMUSG00000117679.2	Apbb3	chr18	-	36810162	36810309	36810162	36810299	36810497	36810558	844	34,12,34,50,16,43	0,0,0,0,0,0	42,56,50,21,41,41	0,0,0,0,1,0	158	149	1	1	1.0,1.0,1.0,1.0,1.0,1.0	1.0,1.0,1.0,1.0,0.975,1.0	0.004
1	-0.001	A3SS.MATS.JC	ENSMUSG00000024664.6	Fads3	chr19	+	10031383	10031713	10031590	10031713	10030199	10030397	845	314,130,276,455,122,000	0,0,1,1,0,0	499,353,426,114,441,000	0,1,0,0,0,0	298	149	1	1	1.0,1.0,0.993,0.996,1.0,1.0	1.0,0.994,1.0,1.0,1.0,1.0	-0.001
0.614562111	0.012	A3SS.MATS.JC	ENSMUSG00000075415.14	Fnbp1	chr2	-	30926129	30926269	30926129	30926266	30926553	30926675	846	29,14,23,53,13,36	120,53,98,165,46,176	48,25,25,9,45,31	150,139,127,33,184,135	151	149	0.614562111	1	0.193,0.207,0.188,0.241,0.218,0.168	0.24,0.151,0.163,0.212,0.194,0.185	0.012
1	-0.009	A3SS.MATS.JC	ENSMUSG00000075415.14	Fnbp1	chr2	-	30942996	30943149	30942996	30943092	30944035	30944230	847	4,4,5,7,3,7	0,0,0,1,0,1	10,11,11,3,18,11	0,0,0,0,1,2	205	149	1	1	1.0,1.0,1.0,0.836,1.0,0.836	1.0,1.0,1.0,1.0,0.929,0.8	-0.009
1	0.007	A3SS.MATS.JC	ENSMUSG00000075415.14	Fnbp1	chr2	-	30942996	30943179	30942996	30943092	30944035	30944230	848	13,10,17,37,13,24	0,0,0,1,0,1	20,21,25,11,55,24	0,0,0,0,1,2	235	149	1	1	1.0,1.0,1.0,0.959,1.0,0.938	1.0,1.0,1.0,1.0,0.972,0.884	0.007
1	-0.008	A3SS.MATS.JC	ENSMUSG00000075415.14	Fnbp1	chr2	-	30942996	30943179	30942996	30943149	30944035	30944230	849	9,7,12,30,10,17	0,1,0,0,0,0	11,10,14,8,37,13	1,0,0,0,0,0	178	149	1	1	1.0,0.854,1.0,1.0,1.0,1.0	0.902,1.0,1.0,1.0,1.0,1.0	-0.008
1	0.007	A3SS.MATS.JC	ENSMUSG00000068329.13	Htra2	chr6	-	83029678	83029784	83029678	83029707	83029981	83030051	850	66,23,53,106,31,129	0,0,1,1,1,0	120,82,70,36,79,83	1,1,2,1,1,0	225	149	1	1	1.0,1.0,0.972,0.986,0.954,1.0	0.988,0.982,0.959,0.96,0.981,1.0	0.007
0.575966336	0.018	A3SS.MATS.JC	ENSMUSG00000068329.13	Htra2	chr6	-	83029678	83029784	83029678	83029707	83030018	83030051	851	133,41,100,177,50,201	14,4,10,8,3,23	190,145,126,59,150,141	16,12,11,9,15,15	225	149	0.575966336	1	0.863,0.872,0.869,0.936,0.917,0.853	0.887,0.889,0.884,0.813,0.869,0.862	0.018
1	0.004	A3SS.MATS.JC	ENSMUSG00000029012.12	Orc5	chr5	-	22731360	22731581	22731360	22731451	22734152	22734283	852	57,30,48,88,25,93	0,0,0,0,0,0	116,82,76,31,80,81	0,0,1,0,0,0	278	149	1	1	1.0,1.0,1.0,1.0,1.0,1.0	1.0,1.0,0.976,1.0,1.0,1.0	0.004
1	-0.007	A3SS.MATS.JC	ENSMUSG00000029012.12	Orc5	chr5	-	22751395	22751596	22751395	22751502	22752438	22752551	853	37,16,28,44,16,55	1,0,0,0,0,0	56,39,34,9,40,40	0,0,0,0,0,0	242	149	1	1	0.958,1.0,1.0,1.0,1.0,1.0	1.0,1.0,1.0,1.0,1.0,1.0	-0.007
0.277077566	0.013	A3SS.MATS.JC	ENSMUSG00000029012.12	Orc5	chr5	-	22751395	22751596	22751395	22751502	22752921	22753014	854	83,38,54,109,38,125	5,1,0,3,0,4	115,101,96,23,102,91	4,4,5,0,4,3	242	149	0.277077566	1	0.911,0.959,1.0,0.957,1.0,0.951	0.947,0.94,0.922,1.0,0.94,0.949	0.013
0.561939715	-0.044	A3SS.MATS.JC	ENSMUSG00000040855.16	Reps2	chrX	-	161297274	161297347	161297274	161297344	161301324	161301419	855	14,13,10,39,9,18	0,3,3,13,2,4	32,41,40,8,29,42	7,7,10,0,4,6	151	149	0.561939715	1	1.0,0.81,0.767,0.747,0.816,0.816	0.819,0.852,0.798,1.0,0.877,0.874	-0.044
0.408080378	-0.037	A3SS.MATS.JC	ENSMUSG00000040855.16	Reps2	chrX	-	161335538	161335665	161335538	161335662	161337792	161337941	856	4,5,0,7,0,5	18,5,11,36,6,14	2,5,15,2,5,12	15,22,31,4,29,41	151	149	0.408080378	1	0.18,0.497,0.0,0.161,0.0,0.261	0.116,0.183,0.323,0.33,0.145,0.224	-0.037
1	-0.25	A3SS.MATS.JC	ENSMUSG00000032394.7	Igdcc3	chr9	+	65091054	65091193	65091114	65091193	65090281	65090386	857	0,0,1,0,0,0	0,0,1,0,0,0	0,0,2,2,0,0	0,0,0,0,1,0	208	149	1	1	NA,NA,0.417,NA,NA,NA	NA,NA,1.0,1.0,0.0,NA	-0.25
1	-0.052	A3SS.MATS.JC	ENSMUSG00000020096.22	Tbata	chr10	+	61015023	61015284	61015076	61015284	61011509	61011757	858	5,3,4,6,1,12	1,0,0,0,0,1	6,7,5,0,8,6	0,0,0,0,0,0	201	149	1	1	0.788,1.0,1.0,1.0,1.0,0.899	1.0,1.0,1.0,NA,1.0,1.0	-0.052
0.570830387	0.211	A3SS.MATS.JC	ENSMUSG00000020096.22	Tbata	chr10	+	61015023	61015284	61015125	61015284	61011509	61011757	859	6,6,6,6,1,15	11,1,7,14,0,22	8,9,6,0,10,6	15,8,10,1,22,4	250	149	0.570830387	1	0.245,0.781,0.338,0.203,1.0,0.289	0.241,0.401,0.263,0.0,0.213,0.472	0.211
1	0.159	A3SS.MATS.JC	ENSMUSG00000020096.22	Tbata	chr10	+	61015076	61015284	61015125	61015284	61011509	61011757	860	2,3,2,0,0,4	11,1,7,14,0,22	2,2,1,0,2,0	15,8,10,1,22,4	197	149	1	1	0.121,0.694,0.178,0.0,NA,0.121	0.092,0.159,0.07,0.0,0.064,0.0	0.159
1	-0.033	A3SS.MATS.JC	ENSMUSG00000020096.22	Tbata	chr10	+	61016026	61016459	61016093	61016459	61015023	61015284	861	0,0,0,0,0,2	16,5,19,21,4,44	1,3,0,0,2,0	20,16,11,1,16,7	215	149	1	1	0.0,0.0,0.0,0.0,0.0,0.031	0.033,0.115,0.0,0.0,0.08,0.0	-0.033
1	0.248	A3SS.MATS.JC	ENSMUSG00000020096.22	Tbata	chr10	+	61019078	61019270	61019081	61019270	61015125	61015284	862	0,0,0,1,0,1	0,0,0,0,0,1	0,2,1,0,0,0	0,0,0,0,2,1	151	149	1	1	NA,NA,NA,1.0,NA,0.497	NA,1.0,1.0,NA,0.0,0.0	0.248
0.369203464	0.148	A3SS.MATS.JC	ENSMUSG00000020096.22	Tbata	chr10	+	61019078	61019270	61019081	61019270	61016093	61016173	863	5,3,6,11,4,24	12,3,8,8,1,19	11,2,6,0,8,2	11,10,4,2,8,2	151	149	0.369203464	1	0.291,0.497,0.425,0.576,0.798,0.555	0.497,0.165,0.597,0.0,0.497,0.497	0.148
1	0.034	A3SS.MATS.JC	ENSMUSG00000012609.20	Ttll5	chr12	+	85965704	85966011	85965746	85966011	85964448	85964548	864	4,4,6,4,7,8	0,0,0,0,0,0	5,6,8,2,7,11	1,0,0,0,0,0	190	149	1	1	1.0,1.0,1.0,1.0,1.0,1.0	0.797,1.0,1.0,1.0,1.0,1.0	0.034
0.867428817	-0.035	A3SS.MATS.JC	ENSMUSG00000012609.20	Ttll5	chr12	+	85965704	85966011	85965746	85966011	85964448	85964606	865	12,4,15,32,12,20	0,1,0,4,1,1	34,20,30,2,31,30	0,1,3,0,1,3	190	149	0.867428817	1	1.0,0.758,1.0,0.863,0.904,0.94	1.0,0.94,0.887,1.0,0.96,0.887	-0.035
0.005221937	0.071	A3SS.MATS.JC	ENSMUSG00000012609.20	Ttll5	chr12	+	85986099	85986284	85986102	85986284	85980055	85980448	866	13,8,8,25,5,11	0,0,2,1,2,1	18,17,10,3,14,15	1,2,3,1,4,3	151	149	0.005221937	0.164521738	1.0,1.0,0.798,0.961,0.712,0.916	0.947,0.893,0.767,0.747,0.775,0.831	0.071
1	-0.15	A3SS.MATS.JC	ENSMUSG00000022847.16	Thpo	chr16	-	20547468	20547683	20547468	20547596	20547813	20547967	867	0,0,0,0,0,0	2,0,2,3,0,3	0,1,2,2,0,0	3,1,9,2,2,4	235	149	1	1	0.0,NA,0.0,0.0,NA,0.0	0.0,0.388,0.123,0.388,0.0,0.0	-0.15
0.59378561	0.04	A3SS.MATS.JC	ENSMUSG00000055491.15	Pprc1	chr19	+	46050579	46050729	46050582	46050729	46049841	46050015	868	3,3,1,10,4,13	30,11,19,50,7,44	5,3,4,1,5,5	22,20,29,12,27,20	151	149	0.59378561	1	0.09,0.212,0.049,0.165,0.361,0.226	0.183,0.129,0.12,0.076,0.155,0.198	0.04
0.847754161	-0.022	A3SS.MATS.JC	ENSMUSG00000055491.15	Pprc1	chr19	+	46056456	46056527	46056459	46056527	46055667	46055725	869	30,6,34,69,11,51	45,12,33,60,11,61	29,20,15,8,31,21	29,24,31,9,23,18	151	149	0.847754161	1	0.397,0.33,0.504,0.532,0.497,0.452	0.497,0.451,0.323,0.467,0.571,0.535	-0.022
1	-0.004	A3SS.MATS.JC	ENSMUSG00000022837.15	Iqcb1	chr16	+	36652190	36652353	36652290	36652353	36651863	36651976	870	46,36,35,103,22,101	0,0,0,0,1,0	81,57,79,14,70,73	0,0,0,0,0,2	248	149	1	1	1.0,1.0,1.0,1.0,0.93,1.0	1.0,1.0,1.0,1.0,1.0,0.956	-0.004
1	-0.001	A3SS.MATS.JC	ENSMUSG00000027363.16	Usp8	chr2	+	126561911	126562089	126561944	126562089	126559914	126560084	872	2,1,0,1,1,3	140,71,111,273,69,206	2,2,2,1,0,0	160,136,142,33,223,158	181	149	1	1	0.012,0.011,0.0,0.003,0.012,0.012	0.01,0.012,0.011,0.024,0.0,0.0	-0.001
0.787005094	-0.003	A3SS.MATS.JC	ENSMUSG00000054641.11	Mmrn1	chr6	+	60964057	60964210	60964060	60964210	60952801	60954778	873	22,8,9,34,13,45	11,6,4,19,6,13	23,37,13,7,32,20	13,11,9,2,16,13	151	149	0.787005094	1	0.664,0.568,0.689,0.638,0.681,0.774	0.636,0.768,0.588,0.775,0.664,0.603	-0.003
0.001351072	-0.035	A3SS.MATS.JC	ENSMUSG00000039623.14	Ap5z1	chr5	+	142452230	142452431	142452244	142452431	142452012	142452147	876	0,2,0,2,0,1	22,11,21,39,11,33	4,1,2,0,6,3	34,26,30,14,26,41	162	149	0.001351072	0.069580224	0.0,0.143,0.0,0.045,0.0,0.027	0.098,0.034,0.058,0.0,0.175,0.063	-0.035
1	0.061	A3SS.MATS.JC	ENSMUSG00000039623.14	Ap5z1	chr5	+	142456137	142456311	142456148	142456311	142456044	142456082	877	2,1,0,0,1,1	9,4,4,10,6,15	0,0,1,0,2,0	19,11,8,7,20,18	159	149	1	1	0.172,0.19,0.0,0.0,0.135,0.059	0.0,0.0,0.105,0.0,0.086,0.0	0.061
1	-0.019	A3SS.MATS.JC	ENSMUSG00000039623.14	Ap5z1	chr5	+	142460128	142460269	142460176	142460269	142459662	142459805	878	19,7,10,14,6,25	0,0,1,1,0,0	33,26,32,9,37,36	1,1,0,0,0,0	196	149	1	1	1.0,1.0,0.884,0.914,1.0,1.0	0.962,0.952,1.0,1.0,1.0,1.0	-0.019
1	-0.15	A3SS.MATS.JC	ENSMUSG00000030166.15	Rad52	chr6	+	119899432	119899784	119899435	119899784	119895886	119896038	880	1,0,2,3,4,3	1,1,0,0,0,0	1,1,4,1,0,1	1,0,0,0,0,0	151	149	1	1	0.497,0.0,1.0,1.0,1.0,1.0	0.497,1.0,1.0,1.0,NA,1.0	-0.15
0.912517602	-0.054	A3SS.MATS.JC	ENSMUSG00000030166.15	Rad52	chr6	+	119899432	119899784	119899435	119899784	119897767	119897989	881	22,7,22,34,5,24	2,2,2,2,3,4	31,29,26,15,30,25	5,4,3,0,1,8	151	149	0.912517602	1	0.916,0.775,0.916,0.944,0.622,0.856	0.86,0.877,0.895,1.0,0.967,0.755	-0.054
0.038445178	-0.014	A3SS.MATS.JC	ENSMUSG00000020183.12	Cpm	chr10	+	117495672	117495770	117495676	117495770	117465625	117465788	882	91,41,99,184,18,182	4,2,4,2,0,7	101,59,77,14,115,99	2,3,0,0,2,1	152	149	0.038445178	0.523656569	0.957,0.953,0.96,0.989,1.0,0.962	0.98,0.951,1.0,1.0,0.983,0.99	-0.014
0.027125095	0.028	A3SS.MATS.JC	ENSMUSG00000037738.12	Nek5	chr8	-	22575473	22575599	22575473	22575585	22578817	22578944	886	43,20,19,48,14,93	1,1,0,0,0,0	56,54,54,9,90,22	0,2,3,0,5,2	162	149	0.027125095	0.428560492	0.975,0.948,1.0,1.0,1.0,1.0	1.0,0.961,0.943,1.0,0.943,0.91	0.028
0.756552273	0.005	A3SS.MATS.JC	ENSMUSG00000037738.12	Nek5	chr8	-	22597696	22597779	22597696	22597765	22597855	22598056	887	36,29,14,40,8,61	0,1,0,0,2,8	66,66,53,5,80,27	2,3,3,1,4,1	162	149	0.756552273	1	1.0,0.964,1.0,1.0,0.786,0.875	0.968,0.953,0.942,0.821,0.948,0.961	0.005
0.462304675	0.007	A3SS.MATS.JC	ENSMUSG00000020167.15	Tcf3	chr10	-	80246231	80246458	80246231	80246455	80249038	80249171	888	61,24,59,92,31,117	5,0,0,5,0,4	81,47,87,36,94,90	1,0,3,5,1,2	151	149	0.462304675	1	0.923,1.0,1.0,0.948,1.0,0.967	0.988,1.0,0.966,0.877,0.989,0.978	0.007
0.834806089	-0.002	A3SS.MATS.JC	ENSMUSG00000020167.15	Tcf3	chr10	-	80251198	80251357	80251198	80251354	80251686	80251760	889	40,21,19,54,14,51	36,9,23,57,16,52	52,45,46,24,59,52	51,32,39,25,54,53	151	149	0.834806089	1	0.523,0.697,0.449,0.483,0.463,0.492	0.502,0.581,0.538,0.486,0.519,0.492	-0.002
0.569465898	0.034	A3SS.MATS.JC	ENSMUSG00000020167.15	Tcf3	chr10	-	80254599	80254652	80254599	80254649	80255300	80255433	891	14,18,17,23,8,20	30,22,32,59,9,42	19,14,26,7,25,13	46,29,32,10,55,54	151	149	0.569465898	1	0.315,0.447,0.344,0.278,0.467,0.32	0.29,0.323,0.445,0.409,0.31,0.192	0.034
1	0.02	A3SS.MATS.JC	ENSMUSG00000078812.11	Eif5a	chr11	-	69811166	69811260	69811166	69811248	69811849	69811911	892	5,3,2,10,1,10	0,0,0,0,0,0	10,6,4,5,8,6	0,0,0,0,1,0	160	149	1	1	1.0,1.0,1.0,1.0,1.0,1.0	1.0,1.0,1.0,1.0,0.882,1.0	0.02
1	0.021	A3SS.MATS.JC	ENSMUSG00000023079.15	Gtf2ird1	chr5	-	134395689	134395770	134395689	134395749	134404960	134404989	896	14,6,11,19,10,27	0,0,0,1,0,3	18,18,20,8,24,13	1,2,0,0,1,1	169	149	1	1	1.0,1.0,1.0,0.944,1.0,0.888	0.941,0.888,1.0,1.0,0.955,0.92	0.021
0.694155584	-0.016	A3SS.MATS.JC	ENSMUSG00000023079.15	Gtf2ird1	chr5	-	134411383	134411539	134411383	134411440	134411634	134411684	897	1,0,1,6,0,4	39,18,30,46,25,54	3,3,2,1,3,2	60,48,28,9,55,26	247	149	0.694155584	1	0.015,0.0,0.02,0.073,0.0,0.043	0.029,0.036,0.041,0.063,0.032,0.044	-0.016
1	0.005	A3SS.MATS.JC	ENSMUSG00000025583.17	Rptor	chr11	+	119764979	119765090	119764986	119765090	119763041	119763225	898	21,15,16,50,8,43	0,0,0,1,0,0	46,29,40,5,37,28	1,0,1,0,0,0	155	149	1	1	1.0,1.0,1.0,0.98,1.0,1.0	0.978,1.0,0.975,1.0,1.0,1.0	0.005
1	-0.124	A3SS.MATS.JC	ENSMUSG00000060206.12	Zfp462	chr4	+	55016813	55017100	55016816	55017100	55014682	55014847	899	1,0,0,2,0,2	0,0,1,0,0,0	3,1,0,0,4,1	0,0,0,0,0,1	151	149	1	1	1.0,NA,0.0,1.0,NA,1.0	1.0,1.0,NA,NA,1.0,0.497	-0.124
0.673141617	0.03	A3SS.MATS.JC	ENSMUSG00000060206.12	Zfp462	chr4	+	55016813	55017100	55016996	55017100	55014682	55014847	900	3,1,1,5,1,6	11,7,9,20,3,15	7,2,4,0,6,4	25,17,20,2,19,25	298	149	0.673141617	1	0.12,0.067,0.053,0.111,0.143,0.167	0.123,0.056,0.091,0.0,0.136,0.074	0.03
0.770835299	0.04	A3SS.MATS.JC	ENSMUSG00000060206.12	Zfp462	chr4	+	55016816	55017100	55016996	55017100	55014682	55014847	901	2,1,2,3,1,4	11,7,9,20,3,15	4,1,4,0,3,4	25,17,20,2,19,25	298	149	0.770835299	1	0.083,0.067,0.1,0.07,0.143,0.118	0.074,0.029,0.091,0.0,0.073,0.074	0.04
0.838436963	-0.013	A3SS.MATS.JC	ENSMUSG00000079179.11	Rab10os	chr12	+	3287284	3287412	3287346	3287412	3285500	3285929	902	26,22,45,91,13,56	4,3,3,6,0,4	67,35,54,12,64,55	5,4,6,0,4,3	210	149	0.838436963	1	0.822,0.839,0.914,0.915,1.0,0.909	0.905,0.861,0.865,1.0,0.919,0.929	-0.013
0.635643806	-0.037	A3SS.MATS.JC	ENSMUSG00000079179.11	Rab10os	chr12	+	3288028	3288112	3288063	3288112	3287590	3287660	903	60,19,33,77,21,86	8,8,5,17,7,18	69,39,71,17,73,56	11,6,17,3,15,11	183	149	0.635643806	1	0.859,0.659,0.843,0.787,0.71,0.796	0.836,0.841,0.773,0.822,0.798,0.806	-0.037
1	-0.014	A3SS.MATS.JC	ENSMUSG00000079179.11	Rab10os	chr12	+	3299738	3300383	3299866	3300383	3291521	3291578	904	37,16,25,33,18,43	2,0,0,2,0,2	60,27,52,14,46,37	0,1,0,0,2,1	276	149	1	1	0.909,1.0,1.0,0.899,1.0,0.921	1.0,0.936,1.0,1.0,0.925,0.952	-0.014
0.895427947	-0.013	A3SS.MATS.JC	ENSMUSG00000079179.11	Rab10os	chr12	+	3299738	3300383	3299866	3300383	3297351	3297438	905	61,23,41,55,33,72	1,2,3,12,3,5	91,48,71,24,67,63	5,7,11,0,4,5	276	149	0.895427947	1	0.971,0.861,0.881,0.712,0.856,0.886	0.908,0.787,0.777,1.0,0.9,0.872	-0.013
0.35420584	0.006	A3SS.MATS.JC	ENSMUSG00000022751.10	Nit2	chr16	-	56977846	56977995	56977846	56977902	56979780	56979879	906	12,4,7,11,5,25	107,52,58,130,34,164	13,14,7,4,11,7	140,68,126,41,108,95	241	149	0.35420584	1	0.065,0.045,0.069,0.05,0.083,0.086	0.054,0.113,0.033,0.057,0.059,0.044	0.006
0.622574907	-0.003	A3SS.MATS.JC	ENSMUSG00000015149.15	Sirt2	chr7	+	28487341	28488085	28487344	28488085	28487186	28487253	908	371,148,329,541,144,000	6,1,6,10,4,12	439,320,346,136,452,000	10,8,8,0,4,5	151	149	0.622574907	1	0.984,0.993,0.982,0.982,0.973,0.978	0.977,0.975,0.977,1.0,0.991,0.987	-0.003
1	-0.026	A3SS.MATS.JC	ENSMUSG00000042523.13	Dnal1	chr12	+	84182340	84182467	84182344	84182467	84178105	84178161	909	21,12,11,44,7,40	1,0,1,0,0,2	49,28,47,9,47,38	0,0,0,0,0,1	152	149	1	1	0.954,1.0,0.915,1.0,1.0,0.951	1.0,1.0,1.0,1.0,1.0,0.974	-0.026
0.158457224	-0.256	A3SS.MATS.JC	ENSMUSG00000029279.16	Brdt	chr5	+	107518020	107518195	107518023	107518195	107517168	107517230	910	2,0,0,3,3,6	1,1,2,1,0,10	2,6,8,3,2,5	4,2,0,1,1,1	151	149	0.158457224	1	0.664,0.0,0.0,0.747,1.0,0.372	0.33,0.747,1.0,0.747,0.664,0.831	-0.256
0.746430907	0.052	A3SS.MATS.JC	ENSMUSG00000006589.9	Aprt	chr8	-	123302857	123302991	123302857	123302970	123303253	123303360	911	7,1,2,5,2,1	4,5,4,3,0,2	6,5,4,3,3,4	9,3,9,1,6,6	169	149	0.746430907	1	0.607,0.15,0.306,0.595,1.0,0.306	0.37,0.595,0.282,0.726,0.306,0.37	0.052
0.235354847	0.009	A3SS.MATS.JC	ENSMUSG00000025372.17	Baiap2	chr11	+	119887714	119887916	119887834	119887916	119887348	119887573	914	213,123,173,356,141,000	7,2,6,10,6,9	637,323,425,157,448,000	19,16,8,4,21,18	268	149	0.235354847	1	0.944,0.972,0.941,0.952,0.929,0.953	0.949,0.918,0.967,0.956,0.922,0.928	0.009
0.583094637	0.004	A3SS.MATS.JC	ENSMUSG00000002395.15	Use1	chr8	+	71820141	71820337	71820287	71820337	71819860	71820013	915	39,23,30,62,14,53	304,138,251,421,132,000	64,66,59,12,72,64	596,310,560,160,598,000	294	149	0.583094637	1	0.061,0.078,0.057,0.069,0.051,0.055	0.052,0.097,0.051,0.037,0.058,0.052	0.004
0.023960729	0.015	A3SS.MATS.JC	ENSMUSG00000002395.15	Use1	chr8	+	71820287	71820492	71820413	71820492	71819860	71820013	916	347,163,286,489,156,000	5,3,3,14,6,12	685,357,644,183,668,000	25,20,20,3,19,14	274	149	0.023960729	0.386547186	0.974,0.967,0.981,0.95,0.934,0.96	0.937,0.907,0.946,0.971,0.95,0.963	0.015
0.065332644	-0.011	A3SS.MATS.JC	ENSMUSG00000034744.14	Nagk	chr6	+	83775464	83775636	83775525	83775636	83774937	83775079	919	9,3,10,12,8,13	222,81,125,245,72,288	26,13,18,10,13,9	289,196,217,80,240,191	209	149	0.065332644	0.698446387	0.028,0.026,0.054,0.034,0.073,0.031	0.06,0.045,0.056,0.082,0.037,0.033	-0.011
1	0.043	A3SS.MATS.JC	ENSMUSG00000087380.9	2210408F21Rik	chr6	+	31221039	31221293	31221218	31221293	31197342	31197454	920	4,5,9,21,7,10	0,1,0,0,2,0	18,9,9,1,8,3	0,2,0,0,1,1	298	149	1	1	1.0,0.714,1.0,1.0,0.636,1.0	1.0,0.692,1.0,1.0,0.8,0.6	0.043
1	0.029	A3SS.MATS.JC	ENSMUSG00000087380.9	2210408F21Rik	chr6	+	31305223	31305295	31305266	31305295	31261937	31262055	923	28,13,22,42,10,52	0,0,0,0,0,1	20,22,23,12,29,30	1,0,0,1,1,0	191	149	1	1	1.0,1.0,1.0,1.0,1.0,0.976	0.94,1.0,1.0,0.903,0.958,1.0	0.029
1	0.085	A3SS.MATS.JC	ENSMUSG00000087380.9	2210408F21Rik	chr6	+	31305225	31305295	31305266	31305295	31261937	31262055	924	3,4,8,14,3,18	0,0,0,0,0,1	9,5,8,3,7,6	1,0,0,1,1,0	189	149	1	1	1.0,1.0,1.0,1.0,1.0,0.934	0.876,1.0,1.0,0.703,0.847,1.0	0.085
0.084561781	-0.095	A3SS.MATS.JC	ENSMUSG00000087380.9	2210408F21Rik	chr6	+	31313709	31313792	31313738	31313792	31312925	31312997	926	0,0,0,0,0,0	15,7,11,19,3,30	1,2,5,1,0,0	15,23,14,3,18,6	177	149	0.084561781	0.791288674	0.0,0.0,0.0,0.0,0.0,0.0	0.053,0.068,0.231,0.219,0.0,0.0	-0.095
1	0.033	A3SS.MATS.JC	ENSMUSG00000087380.9	2210408F21Rik	chr6	+	31314145	31314296	31314164	31314296	31313738	31313792	927	0,1,1,0,0,0	17,6,12,24,8,32	0,0,0,0,0,0	19,28,14,2,17,7	167	149	1	1	0.0,0.129,0.069,0.0,0.0,0.0	0.0,0.0,0.0,0.0,0.0,0.0	0.033
0.79046897	-0.013	A3SS.MATS.JC	ENSMUSG00000070953.14	Rabepk	chr2	-	34675578	34675740	34675578	34675737	34680514	34680667	928	50,17,43,67,17,79	17,1,3,9,6,6	62,51,42,16,58,53	7,8,5,3,15,2	151	149	0.79046897	1	0.744,0.944,0.934,0.88,0.737,0.929	0.897,0.863,0.892,0.84,0.792,0.963	-0.013
0.000617351	-0.149	A3SS.MATS.JC	ENSMUSG00000037266.19	Rsrp1	chr4	+	134653336	134654129	134654045	134654129	134652603	134652743	929	141,871,273,816,566,000,000	7,332,385,108,921,240,000	31,531,975,170,772,800,000,000	661,381,429,252,501,000	298	149	0.000617351	0.041854837	0.492,0.599,0.42,0.481,0.736,0.319	0.705,0.722,0.665,0.591,0.648,0.611	-0.149
1	0.001	A3SS.MATS.JC	ENSMUSG00000037266.19	Rsrp1	chr4	+	134653336	134654129	134654045	134654129	134653087	134653132	930	139,870,472,816,276,000,000	4,0,2,4,7,5	31,521,973,170,172,800,000,000	11,8,8,1,8,9	298	149	1	1	0.994,1.0,0.995,0.995,0.98,0.992	0.993,0.992,0.991,0.997,0.991,0.989	0.001
1	0.006	A3SS.MATS.JC	ENSMUSG00000020282.19	Rhbdf1	chr11	-	32160397	32160551	32160397	32160517	32160826	32160902	931	46,15,26,38,18,50	0,0,0,0,0,0	31,24,38,16,33,23	1,0,0,0,0,0	182	149	1	1	1.0,1.0,1.0,1.0,1.0,1.0	0.962,1.0,1.0,1.0,1.0,1.0	0.006
0.346283599	0.012	A3SS.MATS.JC	ENSMUSG00000020282.19	Rhbdf1	chr11	-	32164392	32164602	32164392	32164483	32164909	32165123	932	144,36,116,207,78,212	4,1,2,4,3,6	134,107,118,59,179,165	6,2,3,3,8,3	267	149	0.346283599	1	0.953,0.953,0.97,0.967,0.936,0.952	0.926,0.968,0.956,0.916,0.926,0.968	0.012
0.202708707	-0.071	A3SS.MATS.JC	ENSMUSG00000028864.8	Hgf	chr5	+	16777489	16777632	16777504	16777632	16771744	16771859	933	26,5,7,36,10,23	7,9,4,12,2,13	23,26,16,3,43,22	7,8,8,2,8,6	163	149	0.202708707	1	0.772,0.337,0.615,0.733,0.82,0.618	0.75,0.748,0.646,0.578,0.831,0.77	-0.071
0.274336495	-0.002	A3SS.MATS.JC	ENSMUSG00000054452.11	Tle5	chr10	+	81400646	81400744	81400681	81400744	81400506	81400551	934	28,16,23,33,9,50	113,248,289,415,733,000,000	50,36,32,9,39,53	16,111,181,135,643,600,000,000	183	149	0.274336495	1	0.02,0.026,0.021,0.017,0.018,0.024	0.025,0.024,0.019,0.017,0.022,0.031	-0.002
0.411741418	-0.009	A3SS.MATS.JC	ENSMUSG00000040415.16	Dtx3	chr10	-	127028477	127029226	127028477	127029207	127029598	127029672	935	331,152,269,469,132,000	18,14,23,34,14,45	400,330,330,145,439,000	25,18,19,14,36,28	167	149	0.411741418	1	0.943,0.906,0.913,0.925,0.894,0.913	0.935,0.942,0.939,0.902,0.916,0.917	-0.009
0.692815768	0	A3SS.MATS.JC	ENSMUSG00000031166.14	Wdr13	chrX	-	7997623	7997864	7997623	7997830	7998525	7998605	943	33,16,41,62,21,67	2,2,2,3,1,5	82,58,66,14,88,55	2,8,2,1,8,3	182	149	0.692815768	1	0.931,0.868,0.944,0.944,0.945,0.916	0.971,0.856,0.964,0.92,0.9,0.938	0
1	-0.003	A3SS.MATS.JC	ENSMUSG00000004018.10	Fancl	chr11	+	26418800	26418882	26418815	26418882	26418671	26418717	944	32,14,25,34,22,51	0,0,0,0,0,1	60,22,46,17,46,41	0,0,0,0,0,0	163	149	1	1	1.0,1.0,1.0,1.0,1.0,0.979	1.0,1.0,1.0,1.0,1.0,1.0	-0.003
0.006958809	-0.03	A3SS.MATS.JC	ENSMUSG00000004018.10	Fancl	chr11	+	26420806	26420948	26420876	26420948	26419651	26419768	945	1,0,1,3,0,2	34,21,36,42,18,53	4,4,4,0,3,2	53,25,51,15,40,31	218	149	0.006958809	0.196165166	0.02,0.0,0.019,0.047,0.0,0.025	0.049,0.099,0.051,0.0,0.049,0.042	-0.03
0.347584323	-0.036	A3SS.MATS.JC	ENSMUSG00000027615.15	Hps3	chr3	-	20056486	20056581	20056486	20056577	20057388	20057595	946	19,4,7,10,9,16	85,33,53,80,40,86	16,19,9,11,17,11	103,70,64,27,84,63	152	149	0.347584323	1	0.18,0.106,0.115,0.109,0.181,0.154	0.132,0.21,0.121,0.285,0.166,0.146	-0.036
1	-0.001	A3SS.MATS.JC	ENSMUSG00000027615.15	Hps3	chr3	-	20084477	20084969	20084477	20084573	20089212	20089466	948	55,23,27,68,21,68	0,0,0,0,0,1	74,65,58,15,83,80	1,0,0,0,0,0	298	149	1	1	1.0,1.0,1.0,1.0,1.0,0.971	0.974,1.0,1.0,1.0,1.0,1.0	-0.001
0.028815375	0.076	A3SS.MATS.JC	ENSMUSG00000033767.15	Tmem131l	chr3	-	83807633	83807725	83807633	83807722	83808652	83808773	949	42,14,26,47,19,57	3,2,5,6,6,7	53,37,50,13,55,24	11,10,14,6,6,8	151	149	0.028815375	0.450853206	0.932,0.874,0.837,0.885,0.758,0.889	0.826,0.785,0.779,0.681,0.9,0.747	0.076
0.188208597	0.039	A3SS.MATS.JC	ENSMUSG00000033767.15	Tmem131l	chr3	-	83820570	83820695	83820570	83820692	83826757	83826906	950	48,16,42,45,11,58	4,1,3,1,0,6	89,41,59,18,73,36	8,3,2,4,7,4	151	149	0.188208597	1	0.922,0.94,0.932,0.978,1.0,0.905	0.917,0.931,0.967,0.816,0.911,0.899	0.039
1	0.006	A3SS.MATS.JC	ENSMUSG00000033767.15	Tmem131l	chr3	-	83829246	83829869	83829246	83829866	83830254	83830404	951	36,9,20,58,18,70	0,0,1,2,0,2	65,41,50,9,74,49	2,1,2,0,4,0	151	149	1	1	1.0,1.0,0.952,0.966,1.0,0.972	0.97,0.976,0.961,1.0,0.948,1.0	0.006
0.607164636	-0.029	A3SS.MATS.JC	ENSMUSG00000008845.10	Cd163	chr6	+	124305920	124306056	124306003	124306056	124304856	124304946	952	13,9,4,9,5,9	9,7,4,12,4,6	46,19,19,6,30,16	26,21,6,10,16,18	231	149	0.607164636	1	0.482,0.453,0.392,0.326,0.446,0.492	0.533,0.369,0.671,0.279,0.547,0.364	-0.029
1	-0.095	A3SS.MATS.JC	ENSMUSG00000003545.4	Fosb	chr7	-	19041044	19041365	19041044	19041248	19043230	19043971	954	6,6,1,6,4,25	0,0,1,0,0,0	23,3,8,7,6,10	1,0,0,0,0,0	265	149	1	1	1.0,1.0,0.36,1.0,1.0,1.0	0.928,1.0,1.0,1.0,1.0,1.0	-0.095
1	0.19	A3SS.MATS.JC	ENSMUSG00000117888.2	Gm50351	chr18	+	82738154	82738703	82738168	82738703	82736445	82736541	955	0,0,0,1,0,1	1,0,0,3,0,0	1,0,1,0,1,0	2,1,1,0,2,1	162	149	1	1	0.0,NA,NA,0.235,NA,1.0	0.315,0.0,0.479,NA,0.315,0.0	0.19
0.22667599	-0.006	A3SS.MATS.JC	ENSMUSG00000038056.16	Kmt2c	chr5	-	25498104	25498246	25498104	25498174	25499554	25499719	958	60,22,29,87,19,92	0,0,1,4,3,3	86,75,63,23,113,81	7,3,0,0,3,7	220	149	0.22667599	1	1.0,1.0,0.952,0.936,0.811,0.954	0.893,0.944,1.0,1.0,0.962,0.887	-0.006
1	0.018	A3SS.MATS.JC	ENSMUSG00000038056.16	Kmt2c	chr5	-	25498104	25498246	25498104	25498174	25500395	25500608	959	21,6,9,30,1,35	0,0,0,0,0,0	26,22,22,12,36,30	0,0,0,1,0,0	220	149	1	1	1.0,1.0,1.0,1.0,1.0,1.0	1.0,1.0,1.0,0.89,1.0,1.0	0.018
1	0.051	A3SS.MATS.JC	ENSMUSG00000038056.16	Kmt2c	chr5	-	25579487	25579565	25579487	25579562	25580339	25580453	960	7,4,3,5,5,7	0,0,0,0,0,0	14,9,13,0,3,11	0,2,1,0,0,0	151	149	1	1	1.0,1.0,1.0,1.0,1.0,1.0	1.0,0.816,0.928,NA,1.0,1.0	0.051
1	-0.004	A3SS.MATS.JC	ENSMUSG00000029407.11	Uso1	chr5	+	92335556	92335675	92335563	92335675	92335093	92335204	961	178,89,94,249,63,237	2,0,0,1,1,2	280,227,193,57,264,252	0,0,1,0,1,2	155	149	1	1	0.988,1.0,1.0,0.996,0.984,0.991	1.0,1.0,0.995,1.0,0.996,0.992	-0.004
0.787555673	0.001	A3SS.MATS.JC	ENSMUSG00000001376.18	Vps50	chr6	+	3601367	3603315	3602659	3603315	3600127	3600317	962	16,6,8,11,9,4	129,70,80,149,62,186	12,6,10,9,7,12	174,105,159,44,154,112	298	149	0.787555673	1	0.058,0.041,0.048,0.036,0.068,0.011	0.033,0.028,0.03,0.093,0.022,0.051	0.001
1	0.005	A3SS.MATS.JC	ENSMUSG00000041762.17	Gpr155	chr2	-	73197824	73197942	73197824	73197853	73198657	73198741	963	84,37,59,104,38,180	0,0,0,0,0,0	145,79,109,22,131,107	0,0,0,0,0,2	237	149	1	1	1.0,1.0,1.0,1.0,1.0,1.0	1.0,1.0,1.0,1.0,1.0,0.971	0.005
0.408159758	-0.023	A3SS.MATS.JC	ENSMUSG00000030374.16	Strn4	chr7	+	16565270	16565505	16565389	16565505	16564949	16565063	965	4,11,15,15,1,12	39,11,45,68,16,55	15,5,8,7,16,9	35,36,32,10,47,33	267	149	0.408159758	1	0.054,0.358,0.157,0.11,0.034,0.109	0.193,0.072,0.122,0.281,0.16,0.132	-0.023
0.886312561	0.002	A3SS.MATS.JC	ENSMUSG00000030374.16	Strn4	chr7	+	16565270	16565505	16565410	16565505	16564949	16565063	966	17,14,22,28,5,36	118,41,135,181,40,162	30,13,18,9,34,18	140,135,104,34,152,126	288	149	0.886312561	1	0.069,0.15,0.078,0.074,0.061,0.103	0.1,0.047,0.082,0.12,0.104,0.069	0.002
0.138239965	0.032	A3SS.MATS.JC	ENSMUSG00000030374.16	Strn4	chr7	+	16565389	16565505	16565410	16565505	16564949	16565063	967	52,14,52,81,20,79	118,41,135,181,40,162	50,44,42,12,65,42	140,135,104,34,152,126	169	149	0.138239965	0.983284529	0.28,0.231,0.254,0.283,0.306,0.301	0.239,0.223,0.263,0.237,0.274,0.227	0.032
0.248552523	-0.048	A3SS.MATS.JC	ENSMUSG00000016477.19	E2f3	chr13	-	30102558	30102778	30102558	30102760	30104096	30104208	969	4,1,5,17,3,12	2,5,0,5,0,2	4,6,7,2,4,3	1,3,0,0,1,3	166	149	0.248552523	1	0.642,0.152,1.0,0.753,1.0,0.843	0.782,0.642,1.0,1.0,0.782,0.473	-0.048
1	-0.125	A3SS.MATS.JC	ENSMUSG00000056673.15	Kdm5d	chrY	+	914024	916760	916640	916760	900478	900613	970	3,0,2,3,0,2	0,0,0,0,0,1	1,0,0,0,0,2	0,0,0,0,0,0	298	149	1	1	1.0,NA,1.0,1.0,NA,0.5	1.0,NA,NA,NA,NA,1.0	-0.125
0.269842662	0.002	A3SS.MATS.JC	ENSMUSG00000056673.15	Kdm5d	chrY	+	910656	910849	910685	910849	910447	910586	971	1,2,0,2,1,5	22,4,13,22,3,32	1,3,2,2,5,5	27,15,26,6,25,28	177	149	0.269842662	1	0.037,0.296,0.0,0.071,0.219,0.116	0.03,0.144,0.061,0.219,0.144,0.131	0.002
0.678970429	-0.043	A3SS.MATS.JC	ENSMUSG00000056673.15	Kdm5d	chrY	+	927602	927891	927709	927891	927244	927439	972	22,7,9,36,6,28	15,9,13,24,8,13	19,29,15,4,36,29	25,17,13,3,18,20	255	149	0.678970429	1	0.461,0.312,0.288,0.467,0.305,0.557	0.308,0.499,0.403,0.438,0.539,0.459	-0.043
1	0.286	A3SS.MATS.JC	ENSMUSG00000074240.6	Cib3	chr8	-	72959406	72961118	72959406	72959602	72964216	72964328	973	1,0,0,2,2,2	0,0,0,0,0,0	3,0,0,1,1,0	0,0,0,0,3,0	298	149	1	1	1.0,NA,NA,1.0,1.0,1.0	1.0,NA,NA,1.0,0.143,NA	0.286
1	0.009	A3SS.MATS.JC	ENSMUSG00000060601.14	Nr1h2	chr7	-	44201378	44201669	44201378	44201660	44201930	44202044	976	61,27,49,93,27,80	33,16,30,79,9,66	100,65,62,31,95,79	65,45,44,14,62,51	157	149	1	1	0.637,0.616,0.608,0.528,0.74,0.535	0.594,0.578,0.572,0.678,0.593,0.595	0.009
0.806043274	0.017	A3SS.MATS.JC	ENSMUSG00000060601.14	Nr1h2	chr7	-	44201378	44201767	44201378	44201660	44201930	44202044	977	28,15,18,50,11,38	33,16,30,79,9,66	36,31,29,21,31,34	65,45,44,14,62,51	255	149	0.806043274	1	0.331,0.354,0.26,0.27,0.417,0.252	0.244,0.287,0.278,0.467,0.226,0.28	0.017
0.51664432	0.003	A3SS.MATS.JC	ENSMUSG00000060601.14	Nr1h2	chr7	-	44201378	44201767	44201378	44201669	44201930	44202044	978	23,10,13,39,9,33	56,22,44,82,25,75	30,22,21,18,25,29	94,56,54,28,89,74	246	149	0.51664432	1	0.199,0.216,0.152,0.224,0.179,0.21	0.162,0.192,0.191,0.28,0.145,0.192	0.003
0.654034868	-0.008	A3SS.MATS.JC	ENSMUSG00000060601.14	Nr1h2	chr7	-	44202120	44202178	44202120	44202143	44203002	44203132	979	135,57,119,225,71,203	2,2,0,4,1,4	281,171,171,79,212,201	1,2,0,2,1,3	183	149	0.654034868	1	0.982,0.959,1.0,0.979,0.983,0.976	0.996,0.986,1.0,0.97,0.994,0.982	-0.008
0.225879614	-0.013	A3SS.MATS.JC	ENSMUSG00000060601.14	Nr1h2	chr7	-	44202120	44202181	44202120	44202143	44203002	44203132	980	95,29,101,137,39,122	2,2,0,4,1,4	155,95,103,38,136,142	1,2,0,2,1,3	186	149	0.225879614	1	0.974,0.921,1.0,0.965,0.969,0.961	0.992,0.974,1.0,0.938,0.991,0.974	-0.013
0.515885695	0.021	A3SS.MATS.JC	ENSMUSG00000060601.14	Nr1h2	chr7	-	44202120	44202181	44202120	44202178	44203002	44203132	981	51,18,65,75,18,72	91,46,83,163,50,153	98,59,54,18,86,75	224,135,122,59,162,134	151	149	0.515885695	1	0.356,0.279,0.436,0.312,0.262,0.317	0.302,0.301,0.304,0.231,0.344,0.356	0.021
0.295634244	-0.025	A3SS.MATS.JC	ENSMUSG00000042156.17	Dzip1	chr14	-	119146845	119146983	119146845	119146980	119148753	119148915	982	43,12,28,52,5,71	6,0,6,9,3,15	39,38,48,8,62,49	7,3,10,4,5,2	151	149	0.295634244	1	0.876,1.0,0.822,0.851,0.622,0.824	0.846,0.926,0.826,0.664,0.924,0.96	-0.025
0.313722195	-0.029	A3SS.MATS.JC	ENSMUSG00000039262.17	Prrc2b	chr2	+	32109225	32109417	32109228	32109417	32108688	32108771	983	39,19,23,65,12,63	102,45,79,159,31,131	56,35,51,12,76,55	104,116,120,26,151,107	151	149	0.313722195	1	0.274,0.294,0.223,0.287,0.276,0.322	0.347,0.229,0.295,0.313,0.332,0.337	-0.029
1	0	A3SS.MATS.JC	ENSMUSG00000039262.17	Prrc2b	chr2	+	32111091	32111196	32111095	32111196	32110101	32110188	984	154,49,130,276,80,268	0,0,0,1,0,1	126,141,164,48,284,211	0,0,0,0,1,1	152	149	1	1	1.0,1.0,1.0,0.996,1.0,0.996	1.0,1.0,1.0,1.0,0.996,0.995	0
0.693973254	-0.005	A3SS.MATS.JC	ENSMUSG00000022536.15	Glyr1	chr16	-	4839201	4839312	4839201	4839294	4844371	4844471	986	147,63,108,225,63,177	47,14,18,51,16,50	189,167,190,38,234,164	58,30,34,10,58,42	166	149	0.693973254	1	0.737,0.802,0.843,0.798,0.779,0.761	0.745,0.833,0.834,0.773,0.784,0.778	-0.005
1	-0.003	A3SS.MATS.JC	ENSMUSG00000031848.16	Lsm4	chr8	+	71130407	71130526	71130427	71130526	71129204	71129246	987	2,0,2,0,1,3	273,74,151,255,86,318	2,1,3,2,2,0	209,154,249,69,239,186	168	149	1	1	0.006,0.0,0.012,0.0,0.01,0.008	0.008,0.006,0.011,0.025,0.007,0.0	-0.003
1	0.667	A3SS.MATS.JC	ENSMUSG00000120422.1	ENSMUSG00000120422	chr3	+	52399136	52399867	52399146	52399867	52398150	52398641	988	2,0,0,0,0,1	0,0,1,0,0,0	0,0,0,0,0,0	0,0,0,0,2,0	158	149	1	1	1.0,NA,0.0,NA,NA,1.0	NA,NA,NA,NA,0.0,NA	0.667
0.320706681	0	A3SS.MATS.JC	ENSMUSG00000015290.16	Ubl4a	chrX	-	73411306	73411616	73411306	73411515	73411758	73411864	989	4,1,10,9,4,12	312,112,282,377,130,000	5,3,6,5,11,3	283,226,353,89,358,379	249	149	0.320706681	1	0.008,0.005,0.021,0.014,0.018,0.019	0.01,0.008,0.01,0.033,0.018,0.005	0
0.006421702	0.11	A3SS.MATS.JC	ENSMUSG00000039958.18	Etfbkmt	chr6	+	149045512	149045940	149045531	149045940	149043010	149043202	990	10,9,6,5,4,12	30,13,19,42,16,61	11,7,6,2,9,6	90,48,53,20,58,55	167	149	0.006421702	0.192118919	0.229,0.382,0.22,0.096,0.182,0.149	0.098,0.115,0.092,0.082,0.122,0.089	0.11
0.333905424	0.049	A3SS.MATS.JC	ENSMUSG00000039958.18	Etfbkmt	chr6	+	149045512	149045940	149045531	149045940	149044103	149044213	991	6,6,5,1,1,7	25,16,23,36,12,49	11,5,2,1,10,9	86,63,42,13,64,70	167	149	0.333905424	1	0.176,0.251,0.162,0.024,0.069,0.113	0.102,0.066,0.041,0.064,0.122,0.103	0.049
0.014820954	0.011	A3SS.MATS.JC	ENSMUSG00000089682.11	Bcl2l2	chr14	+	55121830	55122270	55122081	55122270	55121253	55121341	992	264,85,170,334,80,336	3,3,0,2,0,0	314,234,235,79,358,264	7,4,2,1,7,1	298	149	0.014820954	0.302487757	0.978,0.934,1.0,0.988,1.0,1.0	0.957,0.967,0.983,0.975,0.962,0.992	0.011
0.422437279	0.012	A3SS.MATS.JC	ENSMUSG00000041238.17	Rbbp8	chr18	+	11853566	11853714	11853601	11853714	11851889	11851987	993	1,3,0,5,4,6	41,16,38,68,13,47	4,6,9,0,5,4	62,32,51,10,55,61	183	149	0.422437279	1	0.019,0.132,0.0,0.056,0.2,0.094	0.05,0.132,0.126,0.0,0.069,0.051	0.012
9.79E-06	0.454	A3SS.MATS.JC	ENSMUSG00000045917.18	Tmem268	chr4	+	63479118	63479232	63479148	63479232	63478463	63478642	994	1,2,1,5,3,4	0,1,0,1,2,1	5,3,5,0,4,11	13,3,4,1,12,6	178	149	9.79E-06	0.002642127	1.0,0.626,1.0,0.807,0.557,0.77	0.244,0.456,0.511,0.0,0.218,0.605	0.454
0.740527029	-0.016	A3SS.MATS.JC	ENSMUSG00000028149.13	Rap1gds1	chr3	-	138661082	138661222	138661082	138661219	138661954	138662080	997	116,49,89,168,36,169	25,13,23,42,11,26	142,119,120,36,182,163	32,22,18,10,48,33	151	149	0.740527029	1	0.821,0.788,0.792,0.798,0.764,0.865	0.814,0.842,0.868,0.78,0.789,0.83	-0.016
0.516580159	-0.094	A3SS.MATS.JC	ENSMUSG00000050410.16	Tcf19	chr17	-	35826774	35827436	35826774	35827327	35827655	35827717	998	8,6,7,2,0,10	5,4,6,8,3,9	6,2,12,3,13,5	5,3,11,1,9,8	257	149	0.516580159	1	0.481,0.465,0.403,0.127,0.0,0.392	0.41,0.279,0.387,0.635,0.456,0.266	-0.094
1	-0.002	A3SS.MATS.JC	ENSMUSG00000064262.8	Gimap8	chr6	+	48632975	48633602	48633463	48633602	48627119	48627777	999	159,60,64,161,86,171	2,0,0,0,0,0	218,183,120,54,191,146	0,1,0,0,0,0	298	149	1	1	0.975,1.0,1.0,1.0,1.0,1.0	1.0,0.989,1.0,1.0,1.0,1.0	-0.002
0.01923959	-0.017	A3SS.MATS.JC	ENSMUSG00000064262.8	Gimap8	chr6	+	48632975	48633602	48633463	48633602	48627994	48628037	1000	240,91,112,279,124,252	2,0,3,4,0,9	337,293,188,92,336,218	2,3,2,0,1,0	298	149	0.01923959	0.34931269	0.984,1.0,0.949,0.972,1.0,0.933	0.988,0.98,0.979,1.0,0.994,1.0	-0.017
1	0.016	A3SS.MATS.JC	ENSMUSG00000027843.14	Ptpn22	chr3	+	103810685	103810801	103810693	103810801	103809429	103809507	1002	32,13,14,45,16,36	0,0,0,0,0,0	62,31,48,16,67,50	2,0,0,1,0,0	156	149	1	1	1.0,1.0,1.0,1.0,1.0,1.0	0.967,1.0,1.0,0.939,1.0,1.0	0.016
1	-0.067	A3SS.MATS.JC	ENSMUSG00000002265.18	Peg3	chr7	-	6721424	6721847	6721424	6721555	6729488	6729573	1003	0,0,0,1,0,3	4,1,2,9,0,8	3,9,1,0,1,4	10,11,6,1,11,15	298	149	1	1	0.0,0.0,0.0,0.053,NA,0.158	0.13,0.29,0.077,0.0,0.043,0.118	-0.067
1	0.054	A3SS.MATS.JC	ENSMUSG00000044201.11	Cdc25c	chr18	-	34877923	34878077	34877923	34878022	34880276	34880366	1004	1,0,0,0,0,0	1,0,2,1,0,4	0,0,0,0,1,0	2,0,0,1,4,0	203	149	1	1	0.423,NA,0.0,0.0,NA,0.0	0.0,NA,NA,0.0,0.155,NA	0.054
0.365800032	-0.006	A3SS.MATS.JC	ENSMUSG00000036833.17	Pnpla7	chr2	+	24877125	24877211	24877130	24877211	24873501	24873661	1005	0,0,0,2,2,1	13,1,20,40,7,20	1,0,1,0,4,1	12,7,17,8,25,11	153	149	0.365800032	1	0.0,0.0,0.0,0.046,0.218,0.046	0.075,0.0,0.054,0.0,0.135,0.081	-0.006
1	0.006	A3SS.MATS.JC	ENSMUSG00000036833.17	Pnpla7	chr2	+	24888633	24888771	24888690	24888771	24887238	24887362	1006	28,6,17,44,25,38	0,0,0,0,1,0	29,13,27,8,44,34	2,0,0,0,0,0	205	149	1	1	1.0,1.0,1.0,1.0,0.948,1.0	0.913,1.0,1.0,1.0,1.0,1.0	0.006
1	0.007	A3SS.MATS.JC	ENSMUSG00000038545.14	Cul7	chr17	+	46966440	46966678	46966589	46966678	46965359	46965585	1007	41,20,57,61,19,89	0,0,0,0,0,1	80,51,57,28,110,69	0,1,0,0,0,1	297	149	1	1	1.0,1.0,1.0,1.0,1.0,0.978	1.0,0.962,1.0,1.0,1.0,0.972	0.007
0.458854874	0	A3SS.MATS.JC	ENSMUSG00000014418.17	Hps5	chr7	-	46416517	46416631	46416517	46416563	46417456	46417576	1009	153,69,96,250,67,224	0,2,1,2,2,4	333,206,191,72,282,208	7,4,0,3,4,0	216	149	0.458854874	1	1.0,0.96,0.985,0.989,0.959,0.975	0.97,0.973,1.0,0.943,0.98,1.0	0
0.17835059	0.037	A3SS.MATS.JC	ENSMUSG00000014418.17	Hps5	chr7	-	46427444	46427623	46427444	46427524	46428495	46428584	1010	63,36,37,85,27,77	4,3,5,3,2,8	112,86,100,20,85,79	13,11,7,4,4,10	247	149	0.17835059	1	0.905,0.879,0.817,0.945,0.891,0.853	0.839,0.825,0.896,0.751,0.928,0.827	0.037
0.021800564	0.079	A3SS.MATS.JC	ENSMUSG00000014418.17	Hps5	chr7	-	46432894	46433141	46432894	46433107	46435933	46436067	1011	8,3,1,8,3,10	32,9,17,38,11,43	9,3,8,0,5,7	63,68,40,12,61,49	182	149	0.021800564	0.371422043	0.17,0.214,0.046,0.147,0.183,0.16	0.105,0.035,0.141,0.0,0.063,0.105	0.079
1	-0.001	A3SS.MATS.JC	ENSMUSG00000013593.13	Ndufs2	chr1	-	171065513	171065941	171065513	171065633	171066083	171066161	1012	564,200,401,637,212,000	0,0,0,0,0,1	724,525,561,209,564,000	0,0,0,0,0,0	298	149	1	1	1.0,1.0,1.0,1.0,1.0,0.997	1.0,1.0,1.0,1.0,1.0,1.0	-0.001
0.605828977	-0.007	A3SS.MATS.JC	ENSMUSG00000024677.14	Ms4a6b	chr19	+	11503984	11504261	11504063	11504261	11501273	11501330	1013	9,1,2,5,3,11	52,24,26,59,17,52	8,5,12,4,6,7	79,64,84,11,76,73	227	149	0.605828977	1	0.102,0.027,0.048,0.053,0.104,0.122	0.062,0.049,0.086,0.193,0.049,0.059	-0.007
0.390083622	-0.001	A3SS.MATS.JC	ENSMUSG00000044328.14	Trp53i13	chr11	-	77399901	77400193	77399901	77400099	77400423	77400552	1014	10,12,5,9,5,10	47,13,24,62,17,66	14,17,23,4,8,24	62,57,66,16,78,40	242	149	0.390083622	1	0.116,0.362,0.114,0.082,0.153,0.085	0.122,0.155,0.177,0.133,0.059,0.27	-0.001
1	0.003	A3SS.MATS.JC	ENSMUSG00000003868.15	Ruvbl2	chr7	-	45071515	45071630	45071515	45071558	45071808	45071938	1015	173,50,98,157,65,263	1,0,2,1,0,1	226,158,210,76,238,156	1,0,2,2,1,1	220	149	1	1	0.992,1.0,0.971,0.991,1.0,0.994	0.994,1.0,0.986,0.963,0.994,0.991	0.003
1	-0.002	A3SS.MATS.JC	ENSMUSG00000026409.15	Pfkfb2	chr1	-	130629967	130630175	130629967	130630156	130633113	130633238	1017	86,53,63,171,25,164	0,1,0,0,0,0	138,84,107,19,137,137	1,0,0,0,0,0	167	149	1	1	1.0,0.979,1.0,1.0,1.0,1.0	0.992,1.0,1.0,1.0,1.0,1.0	-0.002
1	-0.05	A3SS.MATS.JC	ENSMUSG00000041718.17	Alg13	chrX	+	143102894	143103057	143102998	143103057	143100799	143101117	1020	16,8,13,30,11,20	3,0,1,0,1,1	20,25,22,9,26,31	2,1,0,0,1,0	252	149	1	1	0.759,1.0,0.885,1.0,0.867,0.922	0.855,0.937,1.0,1.0,0.939,1.0	-0.05
0.816890989	-0.014	A3SS.MATS.JC	ENSMUSG00000037174.19	Elf2	chr3	-	51172289	51172463	51172289	51172427	51174173	51174287	1024	107,38,97,220,48,171	104,56,78,185,78,176	115,102,106,38,164,132	141,108,100,38,150,131	184	149	0.816890989	1	0.454,0.355,0.502,0.491,0.333,0.44	0.398,0.433,0.462,0.447,0.47,0.449	-0.014
1	0.002	A3SS.MATS.JC	ENSMUSG00000034761.16	Map4k5	chr12	-	69853971	69856056	69853971	69854027	69858047	69858140	1025	157,69,80,209,59,194	0,0,0,0,0,0	196,148,156,49,183,144	1,0,0,0,0,0	298	149	1	1	1.0,1.0,1.0,1.0,1.0,1.0	0.99,1.0,1.0,1.0,1.0,1.0	0.002
0.447156193	-0.066	A3SS.MATS.JC	ENSMUSG00000034761.16	Map4k5	chr12	-	69865157	69865275	69865157	69865272	69869576	69869637	1026	5,1,0,4,0,2	25,4,17,30,10,25	2,2,3,1,4,0	13,12,9,3,18,18	151	149	0.447156193	1	0.165,0.198,0.0,0.116,0.0,0.073	0.132,0.141,0.248,0.248,0.18,0.0	-0.066
1	-0.001	A3SS.MATS.JC	ENSMUSG00000025204.11	Ndufb8	chr19	-	44543369	44543496	44543369	44543453	44543665	44543843	1027	257,107,171,281,102,000	0,0,0,1,0,0	306,226,315,105,287,000	0,0,0,0,0,0	191	149	1	1	1.0,1.0,1.0,0.995,1.0,1.0	1.0,1.0,1.0,1.0,1.0,1.0	-0.001
1	0	A3SS.MATS.JC	ENSMUSG00000025150.11	Cbr2	chr11	-	120621443	120621486	120621443	120621452	120621570	120621725	1028	318,961,240,924,955,000,000,000,000,000	24,9,23,41,8,66	511,743,018,851,311,000,000,000,000,000	27,20,25,7,31,23	182	149	1	1	0.999,0.999,0.999,0.999,0.999,0.998	0.999,0.999,0.999,0.999,0.999,0.999	0
2.97E-10	0.051	A3SS.MATS.JC	ENSMUSG00000025150.11	Cbr2	chr11	-	120621443	120621486	120621443	120621452	120621831	120621929	1029	6,537,262,050,107,900,000,000,000	7,723,155,998,803,290,000	112,627,074,106,032,000,000,000,000	21,241,005,199,253,000,000,000	182	149	2.97E-10	5.29E-07	0.874,0.872,0.873,0.88,0.848,0.868	0.813,0.852,0.813,0.815,0.822,0.797	0.051
0.728102617	0.007	A3SS.MATS.JC	ENSMUSG00000026649.15	Cfap126	chr1	+	170953275	170953462	170953351	170953462	170952838	170952919	1030	6,4,3,13,4,9	0,0,0,1,0,2	32,19,25,5,25,16	0,2,2,0,3,0	224	149	0.728102617	1	1.0,1.0,1.0,0.896,1.0,0.75	1.0,0.863,0.893,1.0,0.847,1.0	0.007
1	-0.079	A3SS.MATS.JC	ENSMUSG00000051705.14	Senp8	chr9	-	59647222	59647334	59647222	59647315	59657544	59657654	1031	0,1,0,1,0,0	1,0,1,0,0,0	2,0,3,2,0,3	2,1,0,0,2,0	167	149	1	1	0.0,1.0,0.0,1.0,NA,NA	0.472,0.0,1.0,1.0,0.0,1.0	-0.079
1	0.013	A3SS.MATS.JC	ENSMUSG00000068040.11	Tm9sf4	chr2	+	153040269	153040353	153040273	153040353	153037409	153037485	1032	88,37,118,171,36,199	1,0,3,1,0,2	108,86,104,40,148,122	2,2,1,3,1,0	152	149	1	1	0.989,1.0,0.975,0.994,1.0,0.99	0.981,0.977,0.99,0.929,0.993,1.0	0.013
1	-0.012	A3SS.MATS.JC	ENSMUSG00000026812.17	Tsc1	chr2	+	28562793	28562915	28562796	28562915	28562404	28562516	1033	1,0,0,0,0,0	14,12,19,38,13,37	1,0,1,0,1,0	33,22,17,4,18,18	151	149	1	1	0.066,0.0,0.0,0.0,0.0,0.0	0.029,0.0,0.055,0.0,0.052,0.0	-0.012
0.139498233	0.012	A3SS.MATS.JC	ENSMUSG00000026812.17	Tsc1	chr2	+	28565654	28565779	28565674	28565779	28565199	28565260	1034	4,0,3,2,0,4	23,7,16,20,14,33	3,1,3,1,0,1	46,18,25,5,25,24	168	149	0.139498233	0.988430669	0.134,0.0,0.143,0.081,0.0,0.097	0.055,0.047,0.096,0.151,0.0,0.036	0.012
0.694899596	-0.022	A3SS.MATS.JC	ENSMUSG00000026812.17	Tsc1	chr2	+	28568963	28569130	28568978	28569130	28568173	28568217	1035	19,6,11,34,8,37	4,1,3,6,1,10	31,16,23,4,17,14	4,4,1,0,5,6	163	149	0.694899596	1	0.813,0.846,0.77,0.838,0.88,0.772	0.876,0.785,0.955,1.0,0.757,0.681	-0.022
1	0.006	A3SS.MATS.JC	ENSMUSG00000030199.17	Etv6	chr6	+	134114247	134114380	134114250	134114380	134043269	134043428	1036	31,11,7,26,6,24	3,0,0,2,0,0	16,14,22,1,33,14	0,1,0,0,2,1	151	149	1	1	0.911,1.0,1.0,0.928,1.0,1.0	1.0,0.932,1.0,1.0,0.942,0.932	0.006
0.705978986	0.006	A3SS.MATS.JC	ENSMUSG00000053730.16	Tmem39b	chr4	-	129586225	129586466	129586225	129586309	129586858	129587078	1037	0,2,0,1,2,4	8,3,5,9,6,16	0,1,2,0,5,2	11,5,9,5,11,6	298	149	0.705978986	1	0.0,0.25,0.0,0.053,0.143,0.111	0.0,0.091,0.1,0.0,0.185,0.143	0.006
0.072271236	-0.017	A3SS.MATS.JC	ENSMUSG00000025212.18	Sfxn3	chr19	+	45039074	45039164	45039088	45039164	45038666	45038765	1038	7,2,1,6,1,7	151,65,126,230,62,212	11,8,6,5,11,6	239,161,182,60,274,237	162	149	0.072271236	0.740123781	0.041,0.028,0.007,0.023,0.015,0.029	0.041,0.044,0.029,0.071,0.036,0.023	-0.017
1	-0.001	A3SS.MATS.JC	ENSMUSG00000008855.18	Hdac5	chr11	-	102086574	102086720	102086574	102086694	102086777	102086943	1039	0,0,1,1,1,1	69,11,36,78,26,109	2,0,5,0,3,0	101,66,100,46,100,75	174	149	1	1	0.0,0.0,0.023,0.011,0.032,0.008	0.017,0.0,0.041,0.0,0.025,0.0	-0.001
1	0.208	A3SS.MATS.JC	ENSMUSG00000008855.18	Hdac5	chr11	-	102109241	102109316	102109241	102109313	102109512	102109754	1040	1,0,0,0,0,1	0,0,0,0,0,1	0,2,1,0,0,1	0,1,0,0,2,1	151	149	1	1	1.0,NA,NA,NA,NA,0.497	NA,0.664,1.0,NA,0.0,0.497	0.208
1	-0.027	A3SS.MATS.JC	ENSMUSG00000008855.18	Hdac5	chr11	-	102109241	102109607	102109241	102109313	102109970	102110107	1041	6,4,7,22,8,16	0,0,0,1,1,1	21,22,22,4,25,27	2,0,0,0,0,1	298	149	1	1	1.0,1.0,1.0,0.917,0.8,0.889	0.84,1.0,1.0,1.0,1.0,0.931	-0.027
0.315821118	-0.072	A3SS.MATS.JC	ENSMUSG00000008855.18	Hdac5	chr11	-	102109241	102109316	102109241	102109313	102115559	102115781	1042	5,2,11,16,5,8	16,13,16,29,13,30	6,11,12,4,17,20	33,11,19,16,30,24	151	149	0.315821118	1	0.236,0.132,0.404,0.353,0.275,0.208	0.152,0.497,0.384,0.198,0.359,0.451	-0.072
1	0.184	A3SS.MATS.JC	ENSMUSG00000013878.19	Rnf170	chr8	+	26610467	26610591	26610472	26610591	26609691	26609987	1043	5,0,3,7,1,5	1,0,0,1,0,2	6,2,5,0,3,6	0,2,1,0,4,2	153	149	1	1	0.83,NA,1.0,0.872,1.0,0.709	1.0,0.493,0.83,NA,0.422,0.745	0.184
1	-0.008	A3SS.MATS.JC	ENSMUSG00000069520.7	Tmem19	chr10	-	115197713	115197864	115197713	115197752	115197956	115198172	1044	69,29,44,88,30,85	2,0,0,0,0,0	117,105,92,27,110,113	0,0,0,0,0,0	260	149	1	1	0.952,1.0,1.0,1.0,1.0,1.0	1.0,1.0,1.0,1.0,1.0,1.0	-0.008
0.78809062	0.033	A3SS.MATS.JC	ENSMUSG00000013539.15	Tango2	chr16	-	18121546	18121719	18121546	18121700	18125833	18125904	1045	10,7,4,12,7,14	52,17,38,62,18,64	25,15,11,5,25,14	113,78,85,31,103,70	167	149	0.78809062	1	0.146,0.269,0.086,0.147,0.258,0.163	0.165,0.146,0.104,0.126,0.178,0.151	0.033
1	0.026	A3SS.MATS.JC	ENSMUSG00000013539.15	Tango2	chr16	-	18121546	18121719	18121546	18121700	18134509	18134598	1046	4,2,0,2,1,5	0,0,0,0,0,0	6,5,6,3,7,4	1,0,0,0,0,0	167	149	1	1	1.0,1.0,NA,1.0,1.0,1.0	0.843,1.0,1.0,1.0,1.0,1.0	0.026
1	0.111	A3SS.MATS.JC	ENSMUSG00000062604.12	Srpk2	chr5	-	23745372	23745501	23745372	23745479	23746106	23747116	1047	4,1,1,3,1,11	1,0,1,1,0,0	0,2,7,0,3,3	2,0,1,0,0,1	170	149	1	1	0.778,1.0,0.467,0.724,1.0,1.0	0.0,1.0,0.86,NA,1.0,0.724	0.111
0.120292605	0.033	A3SS.MATS.JC	ENSMUSG00000001415.11	Smg5	chr3	+	88256417	88256574	88256448	88256574	88254824	88254903	1048	11,7,6,16,2,18	67,28,62,143,43,132	12,8,6,1,14,3	84,78,84,25,111,97	179	149	0.120292605	0.91147988	0.12,0.172,0.075,0.085,0.037,0.102	0.106,0.079,0.056,0.032,0.095,0.025	0.033
0.639494193	0.046	A3SS.MATS.JC	ENSMUSG00000067825.12	Pex26	chr6	+	121170470	121173144	121170473	121173144	121167059	121167206	1049	14,6,6,13,5,18	2,1,2,5,0,1	34,9,12,4,17,7	2,3,3,1,4,2	151	149	0.639494193	1	0.874,0.856,0.747,0.72,1.0,0.947	0.944,0.747,0.798,0.798,0.807,0.775	0.046
1	0.007	A3SS.MATS.JC	ENSMUSG00000019951.11	Uhrf1bp1l	chr10	+	89644379	89645640	89645489	89645640	89642485	89642658	1050	148,61,95,204,50,181	1,0,0,0,0,0	153,115,140,35,146,142	0,0,0,1,0,0	298	149	1	1	0.987,1.0,1.0,1.0,1.0,1.0	1.0,1.0,1.0,0.946,1.0,1.0	0.007
0.081909922	0.105	A3SS.MATS.JC	ENSMUSG00000065990.13	Aurkaip1	chr4	+	155916349	155916527	155916439	155916527	155916125	155916223	1051	18,10,16,30,12,27	6,2,2,6,3,7	38,12,43,19,32,24	15,9,12,1,16,12	238	149	0.081909922	0.777853796	0.653,0.758,0.834,0.758,0.715,0.707	0.613,0.455,0.692,0.922,0.556,0.556	0.105
0.227808708	0.029	A3SS.MATS.JC	ENSMUSG00000025157.9	Zdhhc16	chr19	+	41927158	41927275	41927246	41927275	41926802	41926891	1052	23,17,9,46,17,38	83,49,48,91,25,88	33,23,23,9,22,24	88,75,89,22,85,69	236	149	0.227808708	1	0.149,0.18,0.106,0.242,0.3,0.214	0.191,0.162,0.14,0.205,0.14,0.18	0.029
1	-0.006	A3SS.MATS.JC	ENSMUSG00000025157.9	Zdhhc16	chr19	+	41928038	41928172	41928126	41928172	41927246	41927275	1053	150,92,105,208,59,195	1,0,0,0,1,0	220,155,181,59,162,141	0,0,0,0,0,0	236	149	1	1	0.99,1.0,1.0,1.0,0.974,1.0	1.0,1.0,1.0,1.0,1.0,1.0	-0.006
1	0.007	A3SS.MATS.JC	ENSMUSG00000042487.7	Leo1	chr9	+	75362922	75364475	75364339	75364475	75361905	75362000	1056	38,17,22,58,36,44	0,0,0,0,0,0	98,56,58,19,50,47	0,0,0,0,0,1	298	149	1	1	1.0,1.0,1.0,1.0,1.0,1.0	1.0,1.0,1.0,1.0,1.0,0.959	0.007
1	-0.005	A3SS.MATS.JC	ENSMUSG00000026767.13	Mindy3	chr2	-	12408808	12408979	12408808	12408977	12410670	12410731	1057	65,29,45,96,36,102	2,2,3,2,2,7	75,66,72,31,93,93	10,2,3,0,2,6	150	149	1	1	0.97,0.935,0.937,0.979,0.947,0.935	0.882,0.97,0.96,1.0,0.979,0.939	-0.005
0.006903194	0.101	A3SS.MATS.JC	ENSMUSG00000039990.17	Edrf1	chr7	+	133261799	133262023	133261864	133262023	133260154	133260373	1058	60,20,37,81,22,93	4,6,2,12,1,5	81,52,66,8,73,45	18,6,12,3,11,11	213	149	0.006903194	0.196165166	0.913,0.7,0.928,0.825,0.939,0.929	0.759,0.858,0.794,0.651,0.823,0.741	0.101
1	0.189	A3SS.MATS.JC	ENSMUSG00000097354.9	2310001H17Rik	chr6	-	129204590	129204737	129204590	129204726	129210026	129210116	1059	5,2,0,2,2,10	0,0,0,1,0,1	2,2,1,0,6,2	0,0,1,2,1,0	159	149	1	1	1.0,1.0,NA,0.652,1.0,0.904	1.0,1.0,0.484,0.0,0.849,1.0	0.189
1	-0.002	A3SS.MATS.JC	ENSMUSG00000097354.9	2310001H17Rik	chr6	-	129209585	129209910	129209585	129209813	129210026	129210116	1060	57,24,33,43,34,50	0,0,0,0,0,1	63,65,105,37,82,97	0,0,0,0,1,0	245	149	1	1	1.0,1.0,1.0,1.0,1.0,0.968	1.0,1.0,1.0,1.0,0.98,1.0	-0.002
1	0.021	A3SS.MATS.JC	ENSMUSG00000097354.9	2310001H17Rik	chr6	-	129214701	129214807	129214701	129214730	129215398	129215454	1061	20,8,7,13,6,20	1,0,0,0,0,0	25,21,24,9,26,29	0,0,0,1,1,0	225	149	1	1	0.93,1.0,1.0,1.0,1.0,1.0	1.0,1.0,1.0,0.856,0.945,1.0	0.021
0.561711746	-0.018	A3SS.MATS.JC	ENSMUSG00000030720.17	Cln3	chr7	-	126182171	126182272	126182171	126182268	126182474	126182619	1062	7,4,4,9,2,11	21,7,10,33,11,18	16,5,11,3,10,8	33,22,20,7,24,19	152	149	0.561711746	1	0.246,0.359,0.282,0.211,0.151,0.375	0.322,0.182,0.35,0.296,0.29,0.292	-0.018
0.729982517	-0.031	A3SS.MATS.JC	ENSMUSG00000041268.18	Dmxl2	chr9	-	54303523	54303654	54303523	54303651	54305330	54305407	1063	11,4,5,29,5,15	5,0,3,8,5,1	29,10,13,1,17,27	10,3,7,0,3,11	151	149	0.729982517	1	0.685,1.0,0.622,0.782,0.497,0.937	0.741,0.767,0.647,1.0,0.848,0.708	-0.031
1	0.421	A3SS.MATS.JC	ENSMUSG00000041268.18	Dmxl2	chr9	-	54303523	54303654	54303523	54303651	54307225	54307417	1064	0,0,0,1,1,2	0,0,0,1,0,1	1,0,0,2,0,0	1,0,1,0,5,1	151	149	1	1	NA,NA,NA,0.497,1.0,0.664	0.497,NA,0.0,1.0,0.0,0.0	0.421
1	-0.027	A3SS.MATS.JC	ENSMUSG00000040350.17	Trim7	chr11	+	48736258	48736493	48736262	48736493	48729663	48729759	1065	0,0,0,0,0,0	2,0,4,6,0,8	0,0,0,0,1,0	9,5,6,2,5,4	152	149	1	1	0.0,NA,0.0,0.0,NA,0.0	0.0,0.0,0.0,0.0,0.164,0.0	-0.027
1	-0.007	A3SS.MATS.JC	ENSMUSG00000028914.14	Casp9	chr4	+	141540905	141543287	141543079	141543287	141534425	141534573	1066	48,29,21,42,23,63	1,0,0,0,0,0	63,43,52,21,46,52	0,0,0,0,0,0	298	149	1	1	0.96,1.0,1.0,1.0,1.0,1.0	1.0,1.0,1.0,1.0,1.0,1.0	-0.007
1	-0.003	A3SS.MATS.JC	ENSMUSG00000028914.14	Casp9	chr4	+	141540905	141543287	141543079	141543287	141539517	141539627	1067	65,44,48,75,31,97	0,2,0,0,0,0	96,94,71,30,98,89	1,1,1,0,0,0	298	149	1	1	1.0,0.917,1.0,1.0,1.0,1.0	0.98,0.979,0.973,1.0,1.0,1.0	-0.003
0.506372191	0.002	A3SS.MATS.JC	ENSMUSG00000033916.6	Chmp2a	chr7	-	12766361	12766748	12766361	12766492	12767755	12767969	1068	7,292,925,449,553,150,000	4,4,5,3,0,7	964,617,849,294,819,000	1,5,15,3,3,5	298	149	0.506372191	1	0.989,0.973,0.982,0.994,1.0,0.986	0.998,0.984,0.966,0.98,0.993,0.988	0.002
1	-0.021	A3SS.MATS.JC	ENSMUSG00000021027.18	Ralgapa1	chr12	-	55730691	55730875	55730691	55730790	55731271	55731406	1069	127,43,54,184,34,128	1,2,1,0,0,4	143,135,149,35,164,138	0,1,1,0,0,1	233	149	1	1	0.988,0.932,0.972,1.0,1.0,0.953	1.0,0.989,0.99,1.0,1.0,0.989	-0.021
1	0.028	A3SS.MATS.JC	ENSMUSG00000029772.18	Ahcyl2	chr6	+	29863138	29863250	29863141	29863250	29799549	29799583	1070	3,1,1,2,1,4	0,1,0,0,0,2	4,2,2,0,2,1	2,2,0,0,0,0	151	149	1	1	1.0,0.497,1.0,1.0,1.0,0.664	0.664,0.497,1.0,NA,1.0,1.0	0.028
0.268315163	-0.081	A3SS.MATS.JC	ENSMUSG00000033111.17	3830406C13Rik	chr14	-	10184294	10184378	10184294	10184375	10185429	10185509	1073	19,6,11,25,5,19	3,3,8,6,0,4	18,31,32,9,29,20	4,3,7,0,9,2	151	149	0.268315163	1	0.862,0.664,0.576,0.804,1.0,0.824	0.816,0.911,0.819,1.0,0.761,0.908	-0.081
1	-0.359	A3SS.MATS.JC	ENSMUSG00000024302.17	Dtna	chr18	+	23630535	23630760	23630538	23630760	23608172	23608299	1077	3,0,0,1,1,7	1,2,0,3,1,1	2,3,3,1,3,1	0,1,0,0,1,1	151	149	1	1	0.747,0.0,NA,0.248,0.497,0.874	1.0,0.747,1.0,1.0,0.747,0.497	-0.359
1	-0.007	A3SS.MATS.JC	ENSMUSG00000033249.11	Hsf4	chr8	+	105999077	105999216	105999091	105999216	105998737	105998840	1078	0,2,0,1,0,0	68,27,51,75,26,74	2,3,0,0,1,1	48,52,45,19,47,60	162	149	1	1	0.0,0.064,0.0,0.012,0.0,0.0	0.037,0.05,0.0,0.0,0.019,0.015	-0.007
0.512080892	-0.015	A3SS.MATS.JC	ENSMUSG00000033249.11	Hsf4	chr8	+	105999337	105999565	105999441	105999565	105999091	105999216	1079	87,22,35,82,43,77	22,6,8,9,2,19	97,81,61,18,58,41	10,6,16,6,14,3	252	149	0.512080892	1	0.7,0.684,0.721,0.843,0.927,0.706	0.852,0.889,0.693,0.639,0.71,0.89	-0.015
1	-0.002	A3SS.MATS.JC	ENSMUSG00000024944.7	Arl2	chr19	-	6186008	6187670	6186008	6186089	6187759	6187870	1080	225,83,179,257,91,292	1,0,0,0,0,0	269,204,227,104,259,000	0,0,0,0,0,0	298	149	1	1	0.991,1.0,1.0,1.0,1.0,1.0	1.0,1.0,1.0,1.0,1.0,1.0	-0.002
1	-0.004	A3SS.MATS.JC	ENSMUSG00000024944.7	Arl2	chr19	-	6187759	6187905	6187759	6187870	6191066	6191578	1081	1,0,1,3,0,0	138,61,132,188,72,222	3,1,2,1,1,1	175,137,152,74,208,155	183	149	1	1	0.006,0.0,0.006,0.013,0.0,0.0	0.014,0.006,0.011,0.011,0.004,0.005	-0.004
1	-0.085	A3SS.MATS.JC	ENSMUSG00000041966.19	Dcaf17	chr2	+	70905711	70905880	70905790	70905880	70893702	70893839	1082	1,0,0,0,1,0	1,0,1,0,1,3	2,0,1,1,0,0	3,1,1,0,2,3	227	149	1	1	0.396,NA,0.0,NA,0.396,0.0	0.304,0.0,0.396,1.0,0.0,0.0	-0.085
1	0.051	A3SS.MATS.JC	ENSMUSG00000051727.15	Kctd14	chr7	+	97104063	97104184	97104096	97104184	97102410	97102669	1083	4,1,5,6,3,3	0,0,0,0,0,0	19,7,5,5,24,12	2,0,0,1,0,0	181	149	1	1	1.0,1.0,1.0,1.0,1.0,1.0	0.887,1.0,1.0,0.805,1.0,1.0	0.051
0.797033889	-0.025	A3SS.MATS.JC	ENSMUSG00000056962.12	Jmjd6	chr11	-	116730663	116730757	116730663	116730752	116731235	116731371	1085	16,4,19,26,3,16	4,0,1,4,5,1	19,18,13,7,17,13	4,4,1,1,5,2	153	149	0.797033889	1	0.796,1.0,0.949,0.864,0.369,0.94	0.822,0.814,0.927,0.872,0.768,0.864	-0.025
0.704307654	0.015	A3SS.MATS.JC	ENSMUSG00000056962.12	Jmjd6	chr11	-	116730663	116730757	116730663	116730752	116731273	116731371	1086	10,0,4,10,2,11	3,2,2,2,6,4	10,9,2,1,5,9	4,3,6,3,6,3	153	149	0.704307654	1	0.764,0.0,0.661,0.83,0.245,0.728	0.709,0.745,0.245,0.245,0.448,0.745	0.015
1	0	A3SS.MATS.JC	ENSMUSG00000036023.7	Parp2	chr14	+	51052326	51053756	51053653	51053756	51049232	51049283	1087	108,32,70,160,53,144	1,0,1,0,0,1	145,124,102,33,130,118	1,0,0,0,2,1	298	149	1	1	0.982,1.0,0.972,1.0,1.0,0.986	0.986,1.0,1.0,1.0,0.97,0.983	0
0.057612208	0.122	A3SS.MATS.JC	ENSMUSG00000041939.15	Mvk	chr5	+	114588301	114588482	114588337	114588482	114584219	114584367	1089	20,10,19,18,14,18	35,11,20,50,14,60	42,12,24,5,29,24	77,61,64,23,65,68	184	149	0.057612208	0.651515793	0.316,0.424,0.435,0.226,0.447,0.195	0.306,0.137,0.233,0.15,0.265,0.222	0.122
1	0.007	A3SS.MATS.JC	ENSMUSG00000005899.15	Smpd4	chr16	+	17443559	17443726	17443583	17443726	17441768	17441855	1090	0,0,1,0,0,3	38,10,17,65,14,59	1,0,0,0,2,0	52,31,38,8,49,40	172	149	1	1	0.0,0.0,0.048,0.0,0.0,0.042	0.016,0.0,0.0,0.0,0.034,0.0	0.007
1	-0.312	A3SS.MATS.JC	ENSMUSG00000005899.15	Smpd4	chr16	+	17444293	17444402	17444305	17444402	17443583	17443726	1092	0,0,0,9,1,5	1,0,1,0,0,0	3,3,2,1,3,1	1,0,0,0,1,0	160	149	1	1	0.0,NA,0.0,1.0,1.0,1.0	0.736,1.0,1.0,1.0,0.736,1.0	-0.312
0.273505183	-0.058	A3SS.MATS.JC	ENSMUSG00000005899.15	Smpd4	chr16	+	17456243	17456505	17456359	17456505	17453345	17453432	1093	8,8,11,12,4,22	12,5,7,22,7,16	23,10,26,4,24,21	17,17,20,3,14,14	264	149	0.273505183	1	0.273,0.475,0.47,0.235,0.244,0.437	0.433,0.249,0.423,0.429,0.492,0.458	-0.058
1	0.022	A3SS.MATS.JC	ENSMUSG00000078954.10	Arhgap8	chr15	+	84617091	84617230	84617096	84617230	84604252	84604328	1094	0,1,2,3,0,1	3,1,1,3,0,2	0,2,1,0,0,0	0,0,1,1,1,0	153	149	1	1	0.0,0.493,0.661,0.493,NA,0.327	NA,1.0,0.493,0.0,0.0,NA	0.022
0.65660747	0.066	A3SS.MATS.JC	ENSMUSG00000026632.18	Tatdn3	chr1	-	190781478	190781559	190781478	190781556	190785056	190785169	1095	15,2,3,8,3,16	5,4,2,19,4,21	15,5,15,2,9,16	18,14,19,5,12,12	151	149	0.65660747	1	0.747,0.33,0.597,0.294,0.425,0.429	0.451,0.261,0.438,0.283,0.425,0.568	0.066
1	-0.267	A3SS.MATS.JC	ENSMUSG00000026632.18	Tatdn3	chr1	-	190781478	190781559	190781478	190781556	190787052	190787108	1096	3,0,0,5,0,4	0,2,1,2,0,1	5,3,2,5,4,2	3,3,0,0,0,2	151	149	1	1	1.0,0.0,0.0,0.712,NA,0.798	0.622,0.497,1.0,1.0,1.0,0.497	-0.267
1	0.003	A3SS.MATS.JC	ENSMUSG00000010048.11	Ifrd2	chr9	+	107468130	107468309	107468250	107468309	107467994	107468045	1097	120,42,93,170,44,207	0,0,0,0,0,0	99,56,83,27,95,109	0,0,0,0,0,1	268	149	1	1	1.0,1.0,1.0,1.0,1.0,1.0	1.0,1.0,1.0,1.0,1.0,0.984	0.003
1	0.023	A3SS.MATS.JC	ENSMUSG00000028292.15	Rars2	chr4	+	34630472	34630570	34630476	34630570	34625400	34625484	1099	52,24,29,66,17,77	0,0,0,0,0,2	62,69,65,9,64,54	0,0,1,1,2,1	152	149	1	1	1.0,1.0,1.0,1.0,1.0,0.974	1.0,1.0,0.985,0.898,0.969,0.981	0.023
1	0.028	A3SS.MATS.JC	ENSMUSG00000066196.12	Spag8	chr4	-	43651746	43651809	43651746	43651791	43651927	43652042	1100	25,14,14,18,3,41	0,0,1,0,0,0	32,28,25,6,33,9	0,0,1,0,0,2	166	149	1	1	1.0,1.0,0.926,1.0,1.0,1.0	1.0,1.0,0.957,1.0,1.0,0.802	0.028
1	0.011	A3SS.MATS.JC	ENSMUSG00000026342.11	Slc35f5	chr1	+	125517547	125517702	125517575	125517702	125512810	125512970	1101	30,21,18,42,18,60	0,0,0,1,0,0	37,34,48,15,41,35	1,0,0,0,0,2	176	149	1	1	1.0,1.0,1.0,0.973,1.0,1.0	0.969,1.0,1.0,1.0,1.0,0.937	0.011
0.166057556	-0.007	A3SS.MATS.JC	ENSMUSG00000026342.11	Slc35f5	chr1	+	125517547	125517702	125517575	125517702	125515101	125515192	1102	200,87,131,266,91,266	12,6,3,12,0,16	235,175,172,57,248,192	7,10,8,2,5,5	176	149	0.166057556	1	0.934,0.925,0.974,0.949,1.0,0.934	0.966,0.937,0.948,0.96,0.977,0.97	-0.007
0.125553586	-0.012	A3SS.MATS.JC	ENSMUSG00000034544.18	Rsrc1	chr3	+	66903797	66903923	66903803	66903923	66901849	66902045	1105	49,18,33,56,19,61	1,0,2,2,0,8	53,38,66,16,53,38	0,2,1,0,4,1	154	149	0.125553586	0.933979176	0.979,1.0,0.941,0.964,1.0,0.881	1.0,0.948,0.985,1.0,0.928,0.974	-0.012
1	-0.224	A3SS.MATS.JC	ENSMUSG00000057054.12	Inca1	chr11	-	70586689	70586869	70586689	70586774	70590745	70590981	1106	0,0,0,0,1,2	0,0,0,0,0,1	0,3,3,1,1,2	0,0,0,0,0,0	243	149	1	1	NA,NA,NA,NA,1.0,0.551	NA,1.0,1.0,1.0,1.0,1.0	-0.224
1	-0.003	A3SS.MATS.JC	ENSMUSG00000057054.12	Inca1	chr11	-	70586689	70586869	70586689	70586774	70590883	70590981	1107	0,0,0,0,1,1	0,2,1,2,0,0	0,3,3,1,1,2	1,2,5,1,0,3	243	149	1	1	NA,0.0,0.0,0.0,1.0,1.0	0.0,0.479,0.269,0.38,1.0,0.29	-0.003
0.715924949	0.001	A3SS.MATS.JC	ENSMUSG00000015468.15	Notch4	chr17	+	34804859	34805183	34804878	34805183	34803964	34804103	1109	1,0,2,11,0,1	188,63,105,240,60,162	1,3,0,2,3,2	259,183,126,75,278,165	167	149	0.715924949	1	0.005,0.0,0.017,0.039,0.0,0.005	0.003,0.014,0.0,0.023,0.01,0.011	0.001
0.364252835	0.017	A3SS.MATS.JC	ENSMUSG00000024958.14	Gpr137	chr19	-	6916896	6917122	6916896	6917054	6917719	6917769	1110	29,10,26,32,7,38	1,0,2,0,0,0	25,37,31,16,48,43	0,1,3,0,2,1	216	149	0.364252835	1	0.952,1.0,0.9,1.0,1.0,1.0	1.0,0.962,0.877,1.0,0.943,0.967	0.017
1	0.003	A3SS.MATS.JC	ENSMUSG00000024958.14	Gpr137	chr19	-	6917719	6917850	6917719	6917769	6918289	6918317	1111	50,24,37,51,15,56	0,0,0,0,0,0	74,63,74,32,105,61	0,0,1,0,0,0	229	149	1	1	1.0,1.0,1.0,1.0,1.0,1.0	1.0,1.0,0.98,1.0,1.0,1.0	0.003
1	0.007	A3SS.MATS.JC	ENSMUSG00000024958.14	Gpr137	chr19	-	6917719	6917850	6917719	6917769	6919291	6919818	1112	50,24,35,51,15,59	0,0,0,0,0,0	74,64,76,32,106,66	2,0,0,0,0,0	229	149	1	1	1.0,1.0,1.0,1.0,1.0,1.0	0.96,1.0,1.0,1.0,1.0,1.0	0.007
0.697246344	0.006	A3SS.MATS.JC	ENSMUSG00000041482.18	Piezo2	chr18	-	63241045	63241344	63241045	63241341	63242935	63243059	1115	6,13,4,19,3,13	2,2,7,20,1,9	10,14,8,2,12,7	8,5,7,0,13,8	151	149	0.697246344	1	0.747,0.865,0.361,0.484,0.747,0.588	0.552,0.734,0.53,1.0,0.477,0.463	0.006
1	-0.001	A3SS.MATS.JC	ENSMUSG00000062127.12	Cttnbp2nl	chr3	-	104915263	104918739	104915263	104915371	104939968	104940076	1116	336,127,215,682,144,000	0,0,0,0,0,1	422,403,292,55,535,346	0,0,0,0,0,0	298	149	1	1	1.0,1.0,1.0,1.0,1.0,0.996	1.0,1.0,1.0,1.0,1.0,1.0	-0.001
0.461965915	-0.004	A3SS.MATS.JC	ENSMUSG00000062127.12	Cttnbp2nl	chr3	-	104939968	104940076	104939968	104940068	104946180	104946303	1117	346,122,200,703,158,000	12,6,6,30,0,26	373,373,305,57,526,367	19,7,8,1,25,10	156	149	0.461965915	1	0.965,0.951,0.97,0.957,1.0,0.945	0.949,0.981,0.973,0.982,0.953,0.972	-0.004
1	0.009	A3SS.MATS.JC	ENSMUSG00000007207.11	Stx1a	chr5	+	135077764	135077958	135077847	135077958	135074450	135074588	1118	38,17,25,43,20,37	0,0,0,0,0,0	50,31,24,20,39,29	0,0,0,0,0,1	231	149	1	1	1.0,1.0,1.0,1.0,1.0,1.0	1.0,1.0,1.0,1.0,1.0,0.949	0.009
0.776937157	-0.003	A3SS.MATS.JC	ENSMUSG00000034021.16	Pds5b	chr5	+	150724583	150724694	150724586	150724694	150724042	150724482	1119	9,6,3,6,2,7	92,54,46,109,44,76	9,7,9,2,7,10	115,95,76,33,116,109	151	149	0.776937157	1	0.088,0.099,0.06,0.052,0.043,0.083	0.072,0.068,0.105,0.056,0.056,0.083	-0.003
1	-0.011	A3SS.MATS.JC	ENSMUSG00000043467.20	Zbtb37	chr1	-	160859374	160860334	160859374	160860331	160861657	160861854	1120	0,0,0,3,1,1	2,0,1,4,2,4	0,1,2,0,1,1	2,3,3,0,4,5	151	149	1	1	0.0,NA,0.0,0.425,0.33,0.198	0.0,0.248,0.397,NA,0.198,0.165	-0.011
1	-0.008	A3SS.MATS.JC	ENSMUSG00000023923.11	Tbc1d5	chr17	-	51226189	51226269	51226189	51226240	51227542	51227631	1121	0,0,0,0,0,0	25,8,19,48,11,30	2,0,0,0,0,0	32,28,16,6,56,24	177	149	1	1	0.0,0.0,0.0,0.0,0.0,0.0	0.05,0.0,0.0,0.0,0.0,0.0	-0.008
1	0.005	A3SS.MATS.JC	ENSMUSG00000001280.14	Sp1	chr15	+	102316650	102318154	102317592	102318154	102316206	102316367	1123	76,32,42,120,32,124	0,0,0,0,0,0	102,112,132,26,133,136	0,1,0,0,1,0	298	149	1	1	1.0,1.0,1.0,1.0,1.0,1.0	1.0,0.982,1.0,1.0,0.985,1.0	0.005
1	-0.054	A3SS.MATS.JC	ENSMUSG00000022948.17	Setd4	chr16	-	93390134	93390223	93390134	93390220	93393185	93393223	1124	7,6,8,13,3,18	1,1,0,0,0,1	20,8,11,7,19,10	0,0,0,0,0,0	151	149	1	1	0.874,0.856,1.0,1.0,1.0,0.947	1.0,1.0,1.0,1.0,1.0,1.0	-0.054
1	-0.001	A3SS.MATS.JC	ENSMUSG00000022948.17	Setd4	chr16	-	93393185	93393223	93393185	93393217	93394244	93394304	1125	2,1,1,1,0,0	1,0,1,1,0,0	2,0,1,1,1,1	0,0,1,0,1,2	154	149	1	1	0.659,1.0,0.492,0.492,NA,NA	1.0,NA,0.492,1.0,0.492,0.326	-0.001
0.910730315	0.013	A3SS.MATS.JC	ENSMUSG00000023977.16	Ubr2	chr17	-	47299578	47299822	47299578	47299709	47301917	47302031	1126	3,0,1,2,2,3	51,28,44,124,20,87	2,1,0,0,3,2	71,100,81,18,104,94	261	149	0.910730315	1	0.032,0.0,0.013,0.009,0.054,0.019	0.016,0.006,0.0,0.0,0.016,0.012	0.013
1	0.037	A3SS.MATS.JC	ENSMUSG00000015176.12	Nolc1	chr19	+	46067296	46067460	46067311	46067460	46067141	46067197	1127	0,1,0,2,0,2	13,4,6,12,3,15	2,0,0,0,0,0	7,10,11,4,14,9	163	149	1	1	0.0,0.186,0.0,0.132,0.0,0.109	0.207,0.0,0.0,0.0,0.0,0.0	0.037
1	0.006	A3SS.MATS.JC	ENSMUSG00000015176.12	Nolc1	chr19	+	46067296	46067460	46067314	46067460	46067141	46067197	1128	0,1,0,2,0,2	58,33,67,137,28,109	2,0,0,0,0,0	82,71,65,11,94,83	166	149	1	1	0.0,0.026,0.0,0.013,0.0,0.016	0.021,0.0,0.0,0.0,0.0,0.0	0.006
0.664370501	-0.028	A3SS.MATS.JC	ENSMUSG00000015176.12	Nolc1	chr19	+	46067311	46067460	46067314	46067460	46067141	46067197	1129	13,4,6,12,3,15	58,33,67,137,28,109	7,10,11,4,14,9	82,71,65,11,94,83	151	149	0.664370501	1	0.181,0.107,0.081,0.08,0.096,0.12	0.078,0.122,0.143,0.264,0.128,0.097	-0.028
0.482087555	-0.027	A3SS.MATS.JC	ENSMUSG00000015176.12	Nolc1	chr19	+	46068346	46068524	46068349	46068524	46067569	46067697	1130	36,26,29,83,20,60	38,23,24,83,22,63	52,42,39,11,58,46	54,30,39,9,42,49	151	149	0.482087555	1	0.483,0.527,0.544,0.497,0.473,0.484	0.487,0.58,0.497,0.547,0.577,0.481	-0.027
1	-0.003	A3SS.MATS.JC	ENSMUSG00000054079.13	Utp18	chr11	-	93760631	93761406	93760631	93760722	93766609	93766784	1131	173,75,106,198,68,227	0,0,1,0,0,0	150,105,116,36,126,130	0,0,0,0,0,0	298	149	1	1	1.0,1.0,0.981,1.0,1.0,1.0	1.0,1.0,1.0,1.0,1.0,1.0	-0.003
0.111620869	-0.012	A3SS.MATS.JC	ENSMUSG00000007880.17	Arid1a	chr4	-	133414514	133414690	133414514	133414687	133414848	133414981	1132	2,5,4,15,1,9	83,27,47,168,46,101	12,8,9,1,11,21	91,103,111,29,144,119	151	149	0.111620869	0.886593084	0.023,0.155,0.077,0.081,0.021,0.081	0.115,0.071,0.074,0.033,0.07,0.148	-0.012
1	0	A3SS.MATS.JC	ENSMUSG00000092341.5	Malat1	chr19	-	5850556	5851407	5850556	5850604	5851860	5852699	1133	332,516,031,494,447,000,000,000	0,0,0,0,0,1	690,645,664,588,179,000,000,000	0,0,0,0,0,0	298	149	1	1	1.0,1.0,1.0,1.0,1.0,1.0	1.0,1.0,1.0,1.0,1.0,1.0	0
0.006940092	-0.01	A3SS.MATS.JC	ENSMUSG00000030541.17	Idh2	chr7	-	79747883	79748129	79747883	79748020	79748518	79748662	1137	34,19,25,56,25,72	571,224,465,812,214,000	77,48,61,17,48,44	690,457,579,183,619,000	257	149	0.006940092	0.196165166	0.033,0.047,0.03,0.038,0.063,0.04	0.061,0.057,0.058,0.051,0.043,0.044	-0.01
1	0	A3SS.MATS.JC	ENSMUSG00000030541.17	Idh2	chr7	-	79750490	79750656	79750490	79750629	79752869	79752961	1138	364,134,355,527,131,000	0,0,0,0,0,0	444,254,366,118,498,000	0,0,0,0,1,0	175	149	1	1	1.0,1.0,1.0,1.0,1.0,1.0	1.0,1.0,1.0,1.0,0.998,1.0	0
1	0.011	A3SS.MATS.JC	ENSMUSG00000059430.15	Actg2	chr6	-	83499797	83499909	83499797	83499882	83500149	83500260	1139	0,2,1,1,1,2	74,32,50,101,27,198	0,1,1,0,2,0	68,70,36,10,133,35	175	149	1	1	0.0,0.051,0.017,0.008,0.031,0.009	0.0,0.012,0.023,0.0,0.013,0.0	0.011
1	-0.003	A3SS.MATS.JC	ENSMUSG00000038520.16	Tbc1d17	chr7	-	44492239	44492535	44492239	44492340	44492855	44492950	1140	135,81,120,189,59,209	0,0,1,0,0,0	286,124,204,72,207,201	0,0,0,0,0,0	298	149	1	1	1.0,1.0,0.984,1.0,1.0,1.0	1.0,1.0,1.0,1.0,1.0,1.0	-0.003
0.142346022	0.011	A3SS.MATS.JC	ENSMUSG00000038520.16	Tbc1d17	chr7	-	44494680	44494792	44494680	44494752	44495298	44495506	1141	56,31,46,78,23,73	1,2,2,1,0,2	150,73,73,22,75,83	4,3,3,1,3,2	188	149	0.142346022	0.99400951	0.978,0.925,0.948,0.984,1.0,0.967	0.967,0.951,0.951,0.946,0.952,0.97	0.011
0.065041452	-0.099	A3SS.MATS.JC	ENSMUSG00000030577.15	Cd22	chr7	-	30572160	30572424	30572160	30572300	30572559	30572844	1143	26,16,35,48,11,41	4,0,1,0,3,1	46,62,74,18,106,93	0,0,0,0,2,1	272	149	0.065041452	0.697047799	0.781,1.0,0.95,1.0,0.668,0.957	1.0,1.0,1.0,1.0,0.967,0.981	-0.099
1	-0.01	A3SS.MATS.JC	ENSMUSG00000030577.15	Cd22	chr7	-	30576863	30577268	30576863	30577113	30577474	30577532	1144	31,18,16,38,16,42	1,0,0,0,0,1	64,57,54,20,98,81	0,0,0,0,1,1	298	149	1	1	0.939,1.0,1.0,1.0,1.0,0.955	1.0,1.0,1.0,1.0,0.98,0.976	-0.01
1	-0.017	A3SS.MATS.JC	ENSMUSG00000030577.15	Cd22	chr7	-	30576863	30577342	30576863	30577113	30577474	30577532	1145	15,10,10,23,9,26	1,0,0,0,0,1	39,29,30,11,54,38	0,0,0,0,1,1	298	149	1	1	0.882,1.0,1.0,1.0,1.0,0.929	1.0,1.0,1.0,1.0,0.964,0.95	-0.017
1	0.008	A3SS.MATS.JC	ENSMUSG00000030577.15	Cd22	chr7	-	30576863	30577342	30576863	30577268	30577474	30577532	1146	1,0,1,0,0,3	16,8,6,15,7,16	1,1,0,1,3,3	25,28,24,9,44,43	222	149	1	1	0.04,0.0,0.101,0.0,0.0,0.112	0.026,0.023,0.0,0.069,0.044,0.045	0.008
0.533612432	-0.203	A3SS.MATS.JC	ENSMUSG00000030577.15	Cd22	chr7	-	30579353	30579456	30579353	30579442	30579660	30579703	1147	4,1,0,4,2,2	5,1,1,3,1,1	6,9,8,2,12,9	2,6,6,0,12,5	162	149	0.533612432	1	0.424,0.479,0.0,0.551,0.648,0.648	0.734,0.58,0.551,1.0,0.479,0.623	-0.203
1	-0.005	A3SS.MATS.JC	ENSMUSG00000039156.20	Stim2	chr5	+	54268213	54268452	54268351	54268452	54267878	54267979	1148	272,113,166,342,99,325	0,2,0,1,0,0	276,219,210,84,366,224	0,1,0,0,0,0	286	149	1	1	1.0,0.967,1.0,0.994,1.0,1.0	1.0,0.991,1.0,1.0,1.0,1.0	-0.005
0.649572891	0.003	A3SS.MATS.JC	ENSMUSG00000052533.15	Nup188	chr2	+	30191963	30192057	30192012	30192057	30191020	30191101	1149	2,1,1,8,0,2	23,20,32,75,19,46	2,1,4,0,4,2	45,39,33,8,64,55	197	149	0.649572891	1	0.062,0.036,0.023,0.075,0.0,0.032	0.033,0.019,0.084,0.0,0.045,0.027	0.003
1	-0.208	A3SS.MATS.JC	ENSMUSG00000052533.15	Nup188	chr2	+	30191963	30192057	30192016	30192057	30191020	30191101	1150	3,1,1,11,0,3	0,2,0,0,0,1	3,2,6,0,6,4	0,0,0,0,0,0	201	149	1	1	1.0,0.27,1.0,1.0,NA,0.69	1.0,1.0,1.0,NA,1.0,1.0	-0.208
1	-0.019	A3SS.MATS.JC	ENSMUSG00000052533.15	Nup188	chr2	+	30192012	30192057	30192016	30192057	30191020	30191101	1151	24,20,32,78,19,47	0,2,0,0,0,1	46,40,35,8,66,57	0,0,0,0,0,0	152	149	1	1	1.0,0.907,1.0,1.0,1.0,0.979	1.0,1.0,1.0,1.0,1.0,1.0	-0.019
0.300663643	-0.041	A3SS.MATS.JC	ENSMUSG00000031278.13	Acsl4	chrX	-	141134374	141134614	141134374	141134611	141143382	141143432	1154	105,41,75,172,18,139	28,11,24,47,8,33	99,85,129,22,138,186	27,23,33,4,28,41	151	149	0.300663643	1	0.787,0.786,0.755,0.783,0.689,0.806	0.783,0.785,0.794,0.844,0.829,0.817	-0.041
0.095300639	-0.069	A3SS.MATS.JC	ENSMUSG00000031278.13	Acsl4	chrX	-	141134374	141134904	141134374	141134611	141143382	141143432	1155	41,12,13,55,12,41	28,11,24,47,8,33	34,42,40,5,66,59	27,23,33,4,28,41	298	149	0.095300639	0.815383744	0.423,0.353,0.213,0.369,0.429,0.383	0.386,0.477,0.377,0.385,0.541,0.418	-0.069
0.145393074	-0.006	A3SS.MATS.JC	ENSMUSG00000031278.13	Acsl4	chrX	-	141134374	141134904	141134374	141134614	141143382	141143432	1156	31,10,9,43,11,31	95,39,71,159,17,129	34,33,33,4,51,47	99,76,121,21,123,174	298	149	0.145393074	1	0.14,0.114,0.06,0.119,0.244,0.107	0.147,0.178,0.12,0.087,0.172,0.119	-0.006
0.626828564	-0.003	A3SS.MATS.JC	ENSMUSG00000113949.2	Scamp4	chr10	+	80445046	80445292	80445163	80445292	80444636	80444684	1157	2,1,4,7,1,3	37,19,34,51,16,64	0,6,6,0,7,5	45,34,45,11,64,55	265	149	0.626828564	1	0.029,0.029,0.062,0.072,0.034,0.026	0.0,0.09,0.07,0.0,0.058,0.049	-0.003
1	-0.034	A3SS.MATS.JC	ENSMUSG00000121503.1	H2-K2	chr17	-	34196844	34197020	34196844	34196985	34197096	34197497	1159	9,3,9,9,4,10	1,0,0,0,1,2	19,22,16,13,20,12	2,0,0,0,0,3	183	149	1	1	0.88,1.0,1.0,1.0,0.765,0.803	0.886,1.0,1.0,1.0,1.0,0.765	-0.034
1	-0.026	A3SS.MATS.JC	ENSMUSG00000121503.1	H2-K2	chr17	-	34196844	34197020	34196844	34196946	34197227	34197497	1160	17,8,18,18,11,21	0,1,0,0,0,0	34,46,29,31,40,40	0,0,0,0,0,0	222	149	1	1	1.0,0.843,1.0,1.0,1.0,1.0	1.0,1.0,1.0,1.0,1.0,1.0	-0.026
0.388460306	0.029	A3SS.MATS.JC	ENSMUSG00000020776.19	Fbf1	chr11	-	116043302	116043773	116043302	116043770	116044778	116044878	1164	28,10,30,40,8,32	16,8,9,18,7,22	50,36,43,13,46,34	27,30,25,11,33,18	151	149	0.388460306	1	0.633,0.552,0.767,0.687,0.53,0.589	0.646,0.542,0.629,0.538,0.579,0.651	0.029
0.303800683	-0.021	A3SS.MATS.JC	ENSMUSG00000020776.19	Fbf1	chr11	-	116046209	116046334	116046209	116046326	116046783	116046861	1165	0,0,0,1,0,2	30,12,14,65,24,54	4,2,1,1,2,1	75,65,50,24,89,49	156	149	0.303800683	1	0.0,0.0,0.0,0.014,0.0,0.034	0.048,0.029,0.019,0.038,0.021,0.019	-0.021
0.908293443	-0.093	A3SS.MATS.JC	ENSMUSG00000026110.16	Mgat4a	chr1	-	37505617	37505664	37505617	37505660	37529340	37529474	1166	4,10,7,23,1,23	0,0,2,2,1,3	16,17,23,2,9,33	3,0,4,0,0,2	152	149	0.908293443	1	1.0,1.0,0.774,0.919,0.495,0.883	0.839,1.0,0.849,1.0,1.0,0.942	-0.093
0.088457498	-0.034	A3SS.MATS.JC	ENSMUSG00000024955.16	Esrra	chr19	-	6891446	6891660	6891446	6891563	6897430	6897767	1167	15,4,9,8,4,11	79,31,70,119,23,94	15,10,11,6,14,11	75,52,74,15,92,80	245	149	0.088457498	0.80404265	0.104,0.073,0.073,0.039,0.096,0.066	0.108,0.105,0.083,0.196,0.085,0.077	-0.034
0.109103617	-0.041	A3SS.MATS.JC	ENSMUSG00000003309.15	Ap1m2	chr9	-	21213918	21214067	21213918	21214061	21216577	21216704	1168	32,14,27,31,8,31	115,29,96,126,31,171	42,30,46,13,37,48	151,75,148,24,129,143	154	149	0.109103617	0.886410718	0.212,0.318,0.214,0.192,0.2,0.149	0.212,0.279,0.231,0.344,0.217,0.245	-0.041
1	0.343	A3SS.MATS.JC	ENSMUSG00000003309.15	Ap1m2	chr9	-	21213918	21214067	21213918	21214061	21216788	21217067	1169	2,0,1,2,1,2	1,0,0,0,0,1	3,0,1,0,0,2	2,0,0,0,2,2	154	149	1	1	0.659,NA,1.0,1.0,1.0,0.659	0.592,NA,1.0,NA,0.0,0.492	0.343
0.002950973	0.024	A3SS.MATS.JC	ENSMUSG00000003309.15	Ap1m2	chr9	-	21216788	21217067	21216788	21216962	21220662	21220730	1170	191,78,144,211,70,244	4,1,2,3,0,2	232,158,261,68,217,220	5,6,5,1,10,5	253	149	0.002950973	0.117950847	0.966,0.979,0.977,0.976,1.0,0.986	0.965,0.939,0.968,0.976,0.927,0.963	0.024
0.141722064	-0.019	A3SS.MATS.JC	ENSMUSG00000118663.1	Spata5l1	chr2	+	122464221	122466611	122466452	122466611	122462999	122463185	1171	1,1,0,1,1,0	101,26,43,109,32,107	5,2,5,3,3,1	80,46,89,26,88,72	298	149	0.141722064	0.99400951	0.005,0.019,0.0,0.005,0.015,0.0	0.03,0.021,0.027,0.055,0.017,0.007	-0.019
1	-0.044	A3SS.MATS.JC	ENSMUSG00000028391.17	Wdr31	chr4	-	62381580	62381713	62381580	62381710	62382163	62382306	1172	15,16,14,27,9,53	1,4,1,0,1,2	34,23,32,4,31,15	0,2,1,0,1,1	151	149	1	1	0.937,0.798,0.932,1.0,0.899,0.963	1.0,0.919,0.969,1.0,0.968,0.937	-0.044
0.74528489	-0.003	A3SS.MATS.JC	ENSMUSG00000007050.18	Lsm2	chr17	+	35203955	35204115	35204084	35204115	35201595	35201663	1174	9,3,5,7,1,13	34,17,31,40,18,36	11,3,8,2,4,5	40,17,41,16,25,17	277	149	0.74528489	1	0.125,0.087,0.08,0.086,0.029,0.163	0.129,0.087,0.095,0.063,0.079,0.137	-0.003
0.365393451	-0.009	A3SS.MATS.JC	ENSMUSG00000037003.17	Tns2	chr15	+	102020842	102021011	102020863	102021011	102019516	102020728	1175	20,6,10,29,8,17	235,99,240,353,163,390	26,19,24,12,24,22	381,304,236,142,451,000	169	149	0.365393451	1	0.07,0.051,0.035,0.068,0.041,0.037	0.057,0.052,0.082,0.069,0.045,0.053	-0.009
1	-0.057	A3SS.MATS.JC	ENSMUSG00000027939.12	Nup210l	chr3	+	90079355	90079484	90079359	90079484	90077865	90077967	1176	4,0,2,4,1,5	1,0,0,1,0,0	12,3,2,3,6,3	0,0,0,0,1,0	152	149	1	1	0.797,NA,1.0,0.797,1.0,1.0	1.0,1.0,1.0,1.0,0.855,1.0	-0.057
1	-0.004	A3SS.MATS.JC	ENSMUSG00000054474.16	Thnsl2	chr6	-	71115634	71115806	71115634	71115787	71116732	71116927	1181	0,0,1,3,0,1	30,17,28,45,10,78	1,1,2,0,2,0	64,36,40,13,43,32	167	149	1	1	0.0,0.0,0.031,0.056,0.0,0.011	0.014,0.024,0.043,0.0,0.04,0.0	-0.004
1	0.006	A3SS.MATS.JC	ENSMUSG00000004032.11	Gstm5	chr3	+	107804553	107804685	107804603	107804685	107803941	107804006	1182	1,1,1,2,0,2	69,33,54,104,20,89	1,0,0,0,0,3	69,67,78,27,89,67	198	149	1	1	0.011,0.022,0.014,0.014,0.0,0.017	0.011,0.0,0.0,0.0,0.0,0.033	0.006
0.195662145	0.014	A3SS.MATS.JC	ENSMUSG00000025484.10	Bet1l	chr7	-	140434677	140434850	140434677	140434734	140434986	140435078	1185	26,8,6,32,10,32	122,63,94,150,46,192	33,26,27,6,17,28	164,142,196,75,204,212	264	149	0.195662145	1	0.107,0.067,0.035,0.107,0.109,0.086	0.102,0.094,0.072,0.043,0.045,0.069	0.014
1	-0.006	A3SS.MATS.JC	ENSMUSG00000000605.10	Clcn4	chr7	-	7294409	7294955	7294409	7294725	7296036	7296117	1186	175,89,125,273,64,265	0,0,0,3,0,3	281,205,191,69,313,245	0,0,1,0,0,0	298	149	1	1	1.0,1.0,1.0,0.978,1.0,0.978	1.0,1.0,0.99,1.0,1.0,1.0	-0.006
1	0.003	A3SS.MATS.JC	ENSMUSG00000005881.14	Ergic3	chr2	+	155858607	155858722	155858625	155858722	155857908	155857940	1188	4,3,3,7,0,5	494,176,381,598,170,000	6,1,1,1,3,2	562,359,517,171,599,000	166	149	1	1	0.007,0.015,0.007,0.01,0.0,0.007	0.009,0.002,0.002,0.005,0.004,0.004	0.003
0.774283543	-0.004	A3SS.MATS.JC	ENSMUSG00000008305.19	Tle1	chr4	-	72056728	72056925	72056728	72056922	72057925	72058070	1189	36,30,31,72,14,61	2,0,6,10,0,10	86,82,45,26,95,55	9,7,6,0,10,4	151	149	0.774283543	1	0.947,1.0,0.836,0.877,1.0,0.858	0.904,0.92,0.881,1.0,0.904,0.931	-0.004
1	-0.001	A3SS.MATS.JC	ENSMUSG00000016308.14	Ube2a	chrX	+	36146251	36146340	36146260	36146340	36145309	36145399	1190	311,125,193,357,86,361	3,0,0,0,0,0	354,290,336,90,330,331	1,0,0,0,0,0	157	149	1	1	0.99,1.0,1.0,1.0,1.0,1.0	0.997,1.0,1.0,1.0,1.0,1.0	-0.001
0.637794132	0.006	A3SS.MATS.JC	ENSMUSG00000026280.18	Atg4b	chr1	+	93703349	93706086	93706006	93706086	93702854	93702956	1191	233,91,201,333,80,333	2,1,1,6,0,1	249,222,192,70,259,227	4,3,0,2,1,1	298	149	0.637794132	1	0.983,0.978,0.99,0.965,1.0,0.994	0.969,0.974,1.0,0.946,0.992,0.991	0.006
1	0.003	A3SS.MATS.JC	ENSMUSG00000026773.20	Pfkfb3	chr2	-	11491029	11491202	11491029	11491154	11493536	11493593	1192	4,1,0,4,2,3	150,41,114,290,53,239	3,3,3,0,5,1	202,137,156,45,206,166	196	149	1	1	0.02,0.018,0.0,0.01,0.028,0.009	0.011,0.016,0.014,0.0,0.018,0.005	0.003
1	-0.002	A3SS.MATS.JC	ENSMUSG00000005682.10	Pan2	chr10	+	128143933	128144103	128143987	128144103	128139963	128140362	1193	64,31,32,99,37,91	1,0,0,1,1,1	76,76,73,23,105,75	0,1,1,0,0,2	202	149	1	1	0.979,1.0,1.0,0.986,0.965,0.985	1.0,0.982,0.982,1.0,1.0,0.965	-0.002
0.280050498	0.041	A3SS.MATS.JC	ENSMUSG00000005682.10	Pan2	chr10	+	128151355	128151526	128151382	128151526	128150966	128151105	1194	42,14,19,45,17,55	57,18,36,68,23,79	59,38,34,8,34,42	95,56,54,18,97,54	175	149	0.280050498	1	0.386,0.398,0.31,0.36,0.386,0.372	0.346,0.366,0.349,0.275,0.23,0.398	0.041
0.189979951	-0.003	A3SS.MATS.JC	ENSMUSG00000005682.10	Pan2	chr10	+	128154031	128154907	128154813	128154907	128153758	128153902	1195	161,50,111,212,95,253	6,0,2,9,3,10	271,158,137,97,238,186	5,3,5,4,3,5	298	149	0.189979951	1	0.931,1.0,0.965,0.922,0.941,0.927	0.964,0.963,0.932,0.924,0.975,0.949	-0.003
1	0.001	A3SS.MATS.JC	ENSMUSG00000002496.11	Tsc2	chr17	-	24816019	24816257	24816019	24816111	24816865	24817005	1196	283,130,215,406,141,000	0,0,0,0,0,0	379,231,333,158,369,000	0,0,0,0,0,1	294	149	1	1	1.0,1.0,1.0,1.0,1.0,1.0	1.0,1.0,1.0,1.0,1.0,0.994	0.001
0.174883244	-0.056	A3SS.MATS.JC	ENSMUSG00000002496.11	Tsc2	chr17	-	24823801	24823966	24823801	24823963	24826410	24826505	1197	25,14,35,54,16,44	49,18,37,86,18,52	57,36,33,10,49,36	65,44,19,12,54,48	151	149	0.174883244	1	0.335,0.434,0.483,0.383,0.467,0.455	0.464,0.447,0.632,0.451,0.472,0.425	-0.056
0.551939285	0.017	A3SS.MATS.JC	ENSMUSG00000027589.15	Pcmtd2	chr2	+	181493374	181493502	181493378	181493502	181488260	181488432	1198	13,7,6,12,2,12	81,31,52,121,33,120	17,7,10,5,20,18	193,107,111,36,173,140	152	149	0.551939285	1	0.136,0.181,0.102,0.089,0.056,0.089	0.079,0.06,0.081,0.12,0.102,0.112	0.017
0.669471909	-0.007	A3SS.MATS.JC	ENSMUSG00000027177.15	Hipk3	chr2	-	104267341	104267465	104267341	104267414	104268195	104268352	1203	159,54,98,299,49,230	3,0,2,4,1,2	245,226,239,36,253,303	4,2,1,0,4,1	199	149	0.669471909	1	0.975,1.0,0.973,0.982,0.973,0.989	0.979,0.988,0.994,1.0,0.979,0.996	-0.007
1	-0.011	A3SS.MATS.JC	ENSMUSG00000055862.8	Izumo4	chr10	+	80539563	80539762	80539686	80539762	80539042	80539114	1204	134,52,90,141,69,150	1,0,2,0,1,0	280,198,186,79,234,199	1,0,0,0,1,0	271	149	1	1	0.987,1.0,0.961,1.0,0.974,1.0	0.994,1.0,1.0,1.0,0.992,1.0	-0.011
0.171125761	-0.073	A3SS.MATS.JC	ENSMUSG00000055862.8	Izumo4	chr10	+	80540454	80540547	80540532	80540547	80540251	80540269	1205	45,15,25,50,17,59	31,9,20,25,13,40	88,62,60,24,89,51	46,24,31,8,41,45	226	149	0.171125761	1	0.489,0.524,0.452,0.569,0.463,0.493	0.558,0.63,0.561,0.664,0.589,0.428	-0.073
1	0.002	A3SS.MATS.JC	ENSMUSG00000008206.17	Cers4	chr8	+	4569462	4570308	4570215	4570308	4568602	4568660	1206	110,51,86,196,47,153	0,0,0,1,0,1	163,114,100,35,173,138	0,0,0,0,2,1	298	149	1	1	1.0,1.0,1.0,0.99,1.0,0.987	1.0,1.0,1.0,1.0,0.977,0.986	0.002
1	-0.002	A3SS.MATS.JC	ENSMUSG00000033918.17	Parl	chr16	-	20116342	20116483	20116342	20116476	20116880	20117076	1208	189,60,156,231,58,262	0,1,0,0,0,1	245,155,202,62,207,180	0,0,0,0,2,0	155	149	1	1	1.0,0.983,1.0,1.0,1.0,0.996	1.0,1.0,1.0,1.0,0.99,1.0	-0.002
1	-0.005	A3SS.MATS.JC	ENSMUSG00000054312.7	Mrps21	chr3	-	95777805	95777954	95777805	95777927	95778633	95778679	1209	42,7,22,41,16,48	0,0,0,1,0,0	47,31,46,12,43,26	0,0,0,0,0,0	175	149	1	1	1.0,1.0,1.0,0.972,1.0,1.0	1.0,1.0,1.0,1.0,1.0,1.0	-0.005
0.847226466	0.007	A3SS.MATS.JC	ENSMUSG00000054312.7	Mrps21	chr3	-	95777805	95777954	95777805	95777927	95778764	95778831	1210	45,10,22,42,16,51	206,72,146,180,48,255	50,34,48,13,44,28	231,146,236,64,224,191	175	149	0.847226466	1	0.157,0.106,0.114,0.166,0.221,0.146	0.156,0.165,0.148,0.147,0.143,0.111	0.007
1	0.018	A3SS.MATS.JC	ENSMUSG00000020231.16	Dip2a	chr10	-	76115539	76115650	76115539	76115620	76115690	76115800	1211	1,1,1,0,0,3	48,11,23,75,11,46	1,0,2,0,1,0	59,41,41,8,58,41	178	149	1	1	0.017,0.071,0.035,0.0,0.0,0.052	0.014,0.0,0.039,0.0,0.014,0.0	0.018
0.46206458	-0.024	A3SS.MATS.JC	ENSMUSG00000020231.16	Dip2a	chr10	-	76122195	76122322	76122195	76122276	76123146	76123283	1212	0,0,2,0,0,1	39,16,38,64,12,52	5,1,3,0,1,0	47,23,28,14,55,44	194	149	0.46206458	1	0.0,0.0,0.039,0.0,0.0,0.015	0.076,0.032,0.076,0.0,0.014,0.0	-0.024
0.851150656	-0.011	A3SS.MATS.JC	ENSMUSG00000024424.16	Ttc39c	chr18	+	12869014	12869075	12869036	12869075	12867943	12868048	1214	1,0,0,1,0,2	40,10,29,39,18,55	1,2,1,1,2,3	80,105,48,33,49,80	170	149	0.851150656	1	0.021,0.0,0.0,0.022,0.0,0.031	0.011,0.016,0.018,0.026,0.035,0.032	-0.011
1	0.001	A3SS.MATS.JC	ENSMUSG00000042496.19	Prdm10	chr9	+	31268359	31268638	31268437	31268638	31265770	31265881	1217	0,1,0,0,0,0	7,4,1,10,5,12	1,0,0,0,1,0	7,7,14,2,12,7	226	149	1	1	0.0,0.142,0.0,0.0,0.0,0.0	0.086,0.0,0.0,0.0,0.052,0.0	0.001
0.289424747	-0.009	A3SS.MATS.JC	ENSMUSG00000004864.14	Mapk13	chr17	+	28995443	28995547	28995475	28995547	28995275	28995390	1219	5,1,3,8,2,4	55,26,32,55,29,94	12,6,10,2,8,6	107,76,103,27,88,62	180	149	0.289424747	1	0.07,0.031,0.072,0.107,0.054,0.034	0.085,0.061,0.074,0.058,0.07,0.074	-0.009
1	0.01	A3SS.MATS.JC	ENSMUSG00000074673.16	Ttll9	chr2	+	152826000	152826241	152826055	152826241	152824974	152825086	1221	1,0,0,1,0,4	6,5,15,16,3,34	2,0,0,0,0,2	17,9,6,1,12,14	203	149	1	1	0.109,0.0,0.0,0.044,0.0,0.079	0.079,0.0,0.0,0.0,0.0,0.095	0.01
0.062617181	0.026	A3SS.MATS.JC	ENSMUSG00000018572.11	Phf23	chr11	+	69889126	69889958	69889327	69889958	69888571	69888664	1222	267,103,191,349,120,000	25,12,12,29,10,29	466,291,258,132,320,000	48,30,28,11,42,30	298	149	0.062617181	0.681661829	0.842,0.811,0.888,0.857,0.857,0.868	0.829,0.829,0.822,0.857,0.792,0.839	0.026
1	-0.01	A3SS.MATS.JC	ENSMUSG00000030051.11	Aplf	chr6	-	87635414	87635547	87635414	87635537	87635822	87635970	1223	14,12,19,26,8,18	0,0,0,0,0,2	27,21,30,7,35,21	0,1,0,0,0,0	158	149	1	1	1.0,1.0,1.0,1.0,1.0,0.895	1.0,0.952,1.0,1.0,1.0,1.0	-0.01
0.804130418	0.003	A3SS.MATS.JC	ENSMUSG00000017670.17	Elmo2	chr2	-	165136160	165136243	165136160	165136231	165136933	165137041	1225	156,61,104,193,48,250	3,0,0,3,2,0	244,194,173,73,246,231	2,1,5,1,5,4	160	149	0.804130418	1	0.98,1.0,1.0,0.984,0.957,1.0	0.991,0.994,0.97,0.986,0.979,0.982	0.003
1	0.003	A3SS.MATS.JC	ENSMUSG00000029053.17	Prkcz	chr4	-	155378723	155378892	155378723	155378855	155385386	155385472	1226	0,1,1,1,0,0	105,38,75,152,24,135	0,0,1,0,1,1	162,94,128,28,129,150	185	149	1	1	0.0,0.021,0.011,0.005,0.0,0.0	0.0,0.0,0.006,0.0,0.006,0.005	0.003
1	-0.003	A3SS.MATS.JC	ENSMUSG00000056737.15	Capg	chr6	+	72532459	72532888	72532733	72532888	72532255	72532291	1227	129,57,119,224,55,228	0,0,1,0,0,0	206,151,189,73,272,201	0,0,0,0,0,0	298	149	1	1	1.0,1.0,0.983,1.0,1.0,1.0	1.0,1.0,1.0,1.0,1.0,1.0	-0.003
0.004052219	-0.047	A3SS.MATS.JC	ENSMUSG00000037101.17	Ttc29	chr8	+	78944493	78944646	78944533	78944646	78940636	78940700	1229	2,0,1,4,0,3	21,5,7,28,5,49	7,5,8,0,9,1	39,29,38,4,41,11	188	149	0.004052219	0.138791936	0.07,0.0,0.102,0.102,0.0,0.046	0.125,0.12,0.143,0.0,0.148,0.067	-0.047
0.630413859	0.017	A3SS.MATS.JC	ENSMUSG00000024290.10	Rock1	chr18	-	10116773	10116862	10116773	10116859	10119884	10119945	1230	111,68,62,207,51,148	33,15,17,48,11,32	225,176,179,43,146,232	56,41,44,16,48,47	151	149	0.630413859	1	0.768,0.817,0.783,0.81,0.821,0.82	0.799,0.809,0.801,0.726,0.75,0.83	0.017
0.317865205	0.091	A3SS.MATS.JC	ENSMUSG00000032235.16	Ice2	chr9	+	69314398	69314648	69314546	69314648	69307758	69307863	1231	16,8,6,25,8,42	1,0,6,6,2,6	17,31,23,9,24,42	9,8,4,4,8,6	296	149	0.317865205	1	0.89,1.0,0.335,0.677,0.668,0.779	0.487,0.661,0.743,0.531,0.602,0.779	0.091
1	0.002	A3SS.MATS.JC	ENSMUSG00000017631.20	Abr	chr11	-	76350006	76350172	76350006	76350098	76352118	76352240	1232	65,30,68,112,23,101	0,0,0,0,0,0	156,125,126,15,172,109	0,1,0,0,0,0	222	149	1	1	1.0,1.0,1.0,1.0,1.0,1.0	1.0,0.988,1.0,1.0,1.0,1.0	0.002
1	0.001	A3SS.MATS.JC	ENSMUSG00000028581.18	Laptm5	chr4	+	130654051	130654158	130654081	130654158	130653415	130653509	1235	0,1,0,0,0,1	224,89,236,399,102,349	1,0,1,0,0,1	355,234,350,156,498,000	178	149	1	1	0.0,0.009,0.0,0.0,0.0,0.002	0.002,0.0,0.002,0.0,0.0,0.002	0.001
1	0.001	A3SS.MATS.JC	ENSMUSG00000028581.18	Laptm5	chr4	+	130654062	130654158	130654081	130654158	130653415	130653509	1236	0,1,0,0,0,1	224,89,236,399,102,349	1,0,0,0,0,1	355,234,350,156,498,000	167	149	1	1	0.0,0.01,0.0,0.0,0.0,0.003	0.003,0.0,0.0,0.0,0.0,0.003	0.001
1	-0.006	A3SS.MATS.JC	ENSMUSG00000112148.2	Lilrb4a	chr10	+	51367529	51368259	51367956	51368259	51367292	51367328	1237	83,53,57,198,52,113	0,0,0,0,0,2	71,70,71,10,91,67	0,0,0,0,0,0	298	149	1	1	1.0,1.0,1.0,1.0,1.0,0.966	1.0,1.0,1.0,1.0,1.0,1.0	-0.006
0.428035552	0.002	A3SS.MATS.JC	ENSMUSG00000112148.2	Lilrb4a	chr10	+	51367529	51368259	51368056	51368259	51367292	51367328	1238	151,79,113,307,84,206	2,2,5,5,4,1	130,105,96,23,136,128	2,3,5,0,2,6	298	149	0.428035552	1	0.974,0.952,0.919,0.968,0.913,0.99	0.97,0.946,0.906,1.0,0.971,0.914	0.002
0.508160911	0.001	A3SS.MATS.JC	ENSMUSG00000112148.2	Lilrb4a	chr10	+	51367956	51368259	51368056	51368259	51367292	51367328	1239	84,40,70,157,44,127	2,2,5,5,4,1	84,57,49,18,72,76	2,3,5,0,2,6	248	149	0.508160911	1	0.962,0.923,0.894,0.95,0.869,0.987	0.962,0.919,0.855,1.0,0.956,0.884	0.001
1	0.004	A3SS.MATS.JC	ENSMUSG00000112148.2	Lilrb4a	chr10	+	51367956	51368259	51368056	51368259	51367529	51367814	1240	180,73,153,310,93,268	0,0,0,3,0,1	151,100,106,36,153,150	0,0,1,0,3,0	248	149	1	1	1.0,1.0,1.0,0.984,1.0,0.994	1.0,1.0,0.985,1.0,0.968,1.0	0.004
0.17898876	0.039	A3SS.MATS.JC	ENSMUSG00000112148.2	Lilrb4a	chr10	+	51370817	51370941	51370888	51370941	51369265	51370274	1241	70,42,43,110,53,113	129,77,76,197,66,144	64,53,48,12,40,45	114,80,77,35,91,90	219	149	0.17898876	1	0.27,0.271,0.278,0.275,0.353,0.348	0.276,0.311,0.298,0.189,0.23,0.254	0.039
0.588821877	-0.001	A3SS.MATS.JC	ENSMUSG00000026383.15	Epb41l5	chr1	-	119527927	119527991	119527927	119527967	119532957	119532985	1242	6,1,2,7,2,6	170,59,119,210,43,208	4,4,6,0,3,10	160,89,166,15,190,158	172	149	0.588821877	1	0.03,0.014,0.014,0.028,0.039,0.024	0.021,0.037,0.03,0.0,0.013,0.052	-0.001
1	0.067	A3SS.MATS.JC	ENSMUSG00000048922.19	Cdca2	chr14	-	67931074	67931203	67931074	67931200	67932413	67932499	1243	7,3,0,3,0,2	0,0,0,0,0,1	3,3,1,2,1,1	2,0,1,0,0,0	151	149	1	1	1.0,1.0,NA,1.0,NA,0.664	0.597,1.0,0.497,1.0,1.0,1.0	0.067
1	-0.001	A3SS.MATS.JC	ENSMUSG00000023055.11	Calcoco1	chr15	-	102626237	102626428	102626237	102626407	102627408	102627511	1247	169,75,142,323,89,297	0,0,0,0,0,2	347,221,253,74,400,318	0,0,0,0,0,0	169	149	1	1	1.0,1.0,1.0,1.0,1.0,0.992	1.0,1.0,1.0,1.0,1.0,1.0	-0.001
0.524430858	0.041	A3SS.MATS.JC	ENSMUSG00000059495.15	Arhgef12	chr9	-	42919311	42919407	42919311	42919404	42921474	42921549	1248	65,37,43,147,11,139	52,26,21,127,2,86	111,83,91,14,117,102	76,86,59,5,74,90	151	149	0.524430858	1	0.552,0.584,0.669,0.533,0.844,0.615	0.59,0.488,0.603,0.734,0.609,0.528	0.041
0.691275147	0.036	A3SS.MATS.JC	ENSMUSG00000037313.17	Tacc3	chr5	+	33824386	33824511	33824407	33824511	33824036	33824089	1249	0,2,0,1,0,2	28,4,15,19,7,15	5,0,1,0,1,2	31,17,41,6,23,29	169	149	0.691275147	1	0.0,0.306,0.0,0.044,0.0,0.105	0.124,0.0,0.021,0.0,0.037,0.057	0.036
0.233754212	0.014	A3SS.MATS.JC	ENSMUSG00000037313.17	Tacc3	chr5	+	33829008	33829129	33829069	33829129	33828747	33828854	1250	44,7,36,26,10,38	4,0,0,1,0,5	45,25,68,5,51,42	3,0,2,1,1,1	209	149	0.233754212	1	0.887,1.0,1.0,0.949,1.0,0.844	0.914,1.0,0.96,0.781,0.973,0.968	0.014
1	-0.073	A3SS.MATS.JC	ENSMUSG00000044005.14	Gls2	chr10	+	128036012	128036171	128036041	128036171	128035505	128035627	1251	0,0,0,0,0,0	0,1,0,5,0,0	1,0,0,0,0,0	3,0,7,1,0,0	177	149	1	1	NA,0.0,NA,0.0,NA,NA	0.219,NA,0.0,0.0,NA,NA	-0.073
1	-0.005	A3SS.MATS.JC	ENSMUSG00000056167.9	Cnot10	chr9	-	114426546	114427903	114426546	114426674	114430409	114430523	1252	293,121,160,300,111,000	1,1,0,0,0,1	423,211,261,115,287,000	0,0,0,0,0,0	298	149	1	1	0.993,0.984,1.0,1.0,1.0,0.994	1.0,1.0,1.0,1.0,1.0,1.0	-0.005
1	-0.004	A3SS.MATS.JC	ENSMUSG00000056167.9	Cnot10	chr9	-	114426546	114427903	114426546	114426674	114439712	114439793	1253	95,44,63,82,36,126	0,0,0,1,0,0	138,67,70,34,86,90	0,0,0,0,0,0	298	149	1	1	1.0,1.0,1.0,0.976,1.0,1.0	1.0,1.0,1.0,1.0,1.0,1.0	-0.004
1	0.005	A3SS.MATS.JC	ENSMUSG00000053819.17	Camk2d	chr3	+	126564433	126565495	126565422	126565495	126561162	126561228	1254	126,46,75,175,45,153	0,0,0,0,0,0	136,116,122,35,158,128	0,1,1,0,0,0	298	149	1	1	1.0,1.0,1.0,1.0,1.0,1.0	1.0,0.983,0.984,1.0,1.0,1.0	0.005
1	0.383	A3SS.MATS.JC	ENSMUSG00000053819.17	Camk2d	chr3	+	126573549	126573648	126573593	126573648	126564433	126564506	1255	1,2,0,5,0,2	0,0,0,0,0,0	0,2,0,1,2,3	1,0,1,0,0,1	192	149	1	1	1.0,1.0,NA,1.0,NA,1.0	0.0,1.0,0.0,1.0,1.0,0.7	0.383
0.042682393	0.023	A3SS.MATS.JC	ENSMUSG00000053819.17	Camk2d	chr3	+	126595372	126595410	126595375	126595410	126591886	126591929	1256	138,69,85,186,53,181	6,2,3,8,1,8	244,146,136,39,154,154	8,12,8,2,12,10	151	149	0.042682393	0.556221163	0.958,0.971,0.965,0.958,0.981,0.957	0.968,0.923,0.944,0.951,0.927,0.938	0.023
1	0.004	A3SS.MATS.JC	ENSMUSG00000027469.17	Tpx2	chr2	+	152709103	152709277	152709106	152709277	152696840	152696922	1258	6,2,1,7,0,7	0,0,0,0,0,4	9,5,10,3,15,2	3,0,0,0,4,0	151	149	1	1	1.0,1.0,1.0,1.0,NA,0.633	0.747,1.0,1.0,1.0,0.787,1.0	0.004
1	0.125	A3SS.MATS.JC	ENSMUSG00000027469.17	Tpx2	chr2	+	152709103	152709277	152709106	152709277	152696840	152696935	1259	4,0,1,4,0,0	0,0,0,3,0,0	5,3,6,1,7,3	2,0,4,2,0,1	151	149	1	1	1.0,NA,1.0,0.568,NA,NA	0.712,1.0,0.597,0.33,1.0,0.747	0.125
0.035189452	-0.024	A3SS.MATS.JC	ENSMUSG00000033793.13	Atp6v1h	chr1	+	5163585	5165951	5165837	5165951	5159231	5159334	1260	309,150,266,500,100,000	13,3,9,18,5,16	389,247,291,85,347,294	9,8,7,1,9,5	298	149	0.035189452	0.506652433	0.922,0.962,0.937,0.933,0.909,0.937	0.956,0.939,0.954,0.977,0.951,0.967	-0.024
1	-0.024	A3SS.MATS.JC	ENSMUSG00000056553.15	Ptprn2	chr12	+	117219068	117219230	117219165	117219230	117217222	117217276	1261	0,0,0,1,1,1	2,1,5,3,2,5	2,0,1,0,3,0	2,7,6,0,22,4	245	149	1	1	0.0,0.0,0.0,0.169,0.233,0.108	0.378,0.0,0.092,NA,0.077,0.0	-0.024
1	0.019	A3SS.MATS.JC	ENSMUSG00000034949.19	Zfr2	chr10	+	81078603	81079629	81079483	81079629	81077828	81078008	1263	5,1,3,9,6,9	1,0,0,0,0,0	8,8,1,6,8,5	1,0,0,0,1,0	298	149	1	1	0.714,1.0,1.0,1.0,1.0,1.0	0.8,1.0,1.0,1.0,0.8,1.0	0.019
0.219511086	0.011	A3SS.MATS.JC	ENSMUSG00000030144.5	Clec4d	chr6	+	123244950	123245102	123245027	123245102	123244013	123244121	1264	49,14,28,57,162,63	0,2,1,2,3,1	60,36,51,26,32,44	1,2,3,2,1,2	225	149	0.219511086	1	1.0,0.823,0.949,0.95,0.973,0.977	0.975,0.923,0.918,0.896,0.955,0.936	0.011
1	-0.001	A3SS.MATS.JC	ENSMUSG00000054435.17	Gimap4	chr6	+	48667304	48667882	48667710	48667882	48663771	48663843	1266	87,735,242,911,382,600,000	0,1,0,0,0,0	119,511,219,343,491,000,000	0,0,0,0,0,0	298	149	1	1	1.0,0.994,1.0,1.0,1.0,1.0	1.0,1.0,1.0,1.0,1.0,1.0	-0.001
1	0.222	A3SS.MATS.JC	ENSMUSG00000075511.11	1700001L05Rik	chr15	-	83249229	83249714	83249229	83249711	83251190	83251478	1270	5,4,1,7,0,4	0,0,0,1,0,1	8,2,9,0,10,3	3,1,3,0,2,2	151	149	1	1	1.0,1.0,1.0,0.874,NA,0.798	0.725,0.664,0.747,NA,0.831,0.597	0.222
1	1	A3SS.MATS.JC	ENSMUSG00000053825.16	Ppfia2	chr10	+	106701107	106701262	106701110	106701262	106699114	106699245	1271	0,3,1,3,1,0	0,0,0,0,0,0	0,0,0,0,0,0	0,0,0,0,1,0	151	149	1	1	NA,1.0,1.0,1.0,1.0,NA	NA,NA,NA,NA,0.0,NA	1
1	-0.005	A3SS.MATS.JC	ENSMUSG00000058883.17	Zfp708	chr13	-	67222896	67223023	67222896	67222980	67245856	67246040	1274	15,2,3,16,1,11	1,0,0,1,0,0	9,11,8,0,12,11	0,0,0,0,0,1	191	149	1	1	0.921,1.0,1.0,0.926,1.0,1.0	1.0,1.0,1.0,NA,1.0,0.896	-0.005
1	0.026	A3SS.MATS.JC	ENSMUSG00000019820.12	Utrn	chr10	-	12737311	12737479	12737311	12737449	12744498	12745109	1287	13,5,3,27,0,10	0,0,0,1,0,0	30,15,33,1,11,21	2,0,1,0,1,0	178	149	1	1	1.0,1.0,1.0,0.958,NA,1.0	0.926,1.0,0.965,1.0,0.902,1.0	0.026
1	0.001	A3SS.MATS.JC	ENSMUSG00000034908.17	Sidt2	chr9	-	45856441	45856657	45856441	45856508	45856963	45857082	1289	103,48,95,200,57,166	0,1,0,0,0,0	128,113,132,42,159,114	0,0,0,1,0,0	297	149	1	1	1.0,0.96,1.0,1.0,1.0,1.0	1.0,1.0,1.0,0.955,1.0,1.0	0.001
0.768417298	-0.009	A3SS.MATS.JC	ENSMUSG00000010663.6	Fads1	chr19	+	10162941	10163246	10163048	10163246	10162290	10162401	1290	3,0,0,3,0,2	115,53,107,190,53,199	1,4,2,1,6,6	133,142,158,32,186,151	255	149	0.768417298	1	0.015,0.0,0.0,0.009,0.0,0.006	0.004,0.016,0.007,0.018,0.019,0.023	-0.009
1	0.002	A3SS.MATS.JC	ENSMUSG00000024338.16	Psmb8	chr17	+	34419114	34419889	34419684	34419889	34418544	34418656	1294	392,144,240,335,112,000	0,0,0,0,0,0	436,339,472,141,376,000	0,0,0,1,0,0	298	149	1	1	1.0,1.0,1.0,1.0,1.0,1.0	1.0,1.0,1.0,0.986,1.0,1.0	0.002
0.61510916	0	A3SS.MATS.JC	ENSMUSG00000032366.16	Tpm1	chr9	-	66929874	66931847	66929874	66930723	66938310	66938380	1295	212,53,152,266,63,336	1,725,647,142,421,600,000,000	154,126,127,59,159,147	14,611,001,139,842,300,000,000	298	149	0.61510916	1	0.058,0.039,0.051,0.058,0.053,0.062	0.05,0.059,0.043,0.065,0.051,0.055	0
1	0.003	A3SS.MATS.JC	ENSMUSG00000029415.5	Sdad1	chr5	-	92446050	92446120	92446050	92446117	92447920	92448022	1296	36,8,14,84,20,51	1,0,0,0,0,2	36,19,27,11,49,35	2,0,0,0,0,1	151	149	1	1	0.973,1.0,1.0,1.0,1.0,0.962	0.947,1.0,1.0,1.0,1.0,0.972	0.003
0.334483893	0.102	A3SS.MATS.JC	ENSMUSG00000032839.14	Trpc1	chr9	-	95608477	95608609	95608477	95608588	95614059	95614262	1298	20,6,10,29,13,20	0,1,0,2,0,0	19,12,8,2,24,10	2,2,0,2,1,0	169	149	0.334483893	1	1.0,0.841,1.0,0.927,1.0,1.0	0.893,0.841,1.0,0.469,0.955,1.0	0.102
0.131705334	-0.041	A3SS.MATS.JC	ENSMUSG00000039021.16	Ttc16	chr2	-	32663993	32664164	32663993	32664084	32664402	32664569	1299	0,1,0,2,0,5	9,6,2,11,7,24	7,3,3,1,6,1	31,29,20,3,43,27	228	149	0.131705334	0.962365308	0.0,0.098,0.0,0.106,0.0,0.12	0.129,0.063,0.089,0.179,0.084,0.024	-0.041
1	0	A3SS.MATS.JC	ENSMUSG00000068874.14	Selenbp1	chr3	+	94844518	94845386	94845265	94845386	94844205	94844318	1301	21,349,431,624,296,200,000,000	0,0,0,0,0,0	734,447,604,760,161,000,000,000	1,0,0,0,1,0	298	149	1	1	1.0,1.0,1.0,1.0,1.0,1.0	1.0,1.0,1.0,1.0,1.0,1.0	0
0.213799401	0.074	A3SS.MATS.JC	ENSMUSG00000097277.9	2900076A07Rik	chr7	+	81178904	81179275	81179094	81179275	81178534	81178688	1302	50,21,21,53,19,47	14,8,15,14,5,26	61,51,46,13,50,52	24,22,27,8,25,31	298	149	0.213799401	1	0.641,0.568,0.412,0.654,0.655,0.475	0.56,0.537,0.46,0.448,0.5,0.456	0.074
1	-0.006	A3SS.MATS.JC	ENSMUSG00000097277.9	2900076A07Rik	chr7	+	81178904	81181250	81180958	81181250	81178534	81178688	1303	46,16,28,51,21,46	0,0,0,1,0,0	64,40,61,17,64,55	0,0,0,0,0,0	298	149	1	1	1.0,1.0,1.0,0.962,1.0,1.0	1.0,1.0,1.0,1.0,1.0,1.0	-0.006
0.274499143	0.009	A3SS.MATS.JC	ENSMUSG00000118346.2	Tmem179b	chr19	-	8750868	8751056	8750868	8750986	8751698	8751831	1304	95,43,68,96,56,161	12,9,5,11,4,13	185,94,121,51,146,161	34,15,9,4,13,22	218	149	0.274499143	1	0.844,0.766,0.903,0.856,0.905,0.894	0.788,0.811,0.902,0.897,0.885,0.833	0.009
1	-0.073	A3SS.MATS.JC	ENSMUSG00000070425.14	Xntrpc	chr7	+	101720393	101720568	101720425	101720568	101714919	101715011	1306	11,4,3,12,3,14	0,1,0,0,1,2	11,8,10,7,10,9	0,0,0,0,1,1	180	149	1	1	1.0,0.768,1.0,1.0,0.713,0.853	1.0,1.0,1.0,1.0,0.892,0.882	-0.073
1	0.096	A3SS.MATS.JC	ENSMUSG00000070425.14	Xntrpc	chr7	+	101720393	101720568	101720425	101720568	101714984	101715149	1307	9,5,3,9,0,6	0,0,0,0,0,0	11,10,6,5,8,9	0,0,1,1,0,2	180	149	1	1	1.0,1.0,1.0,1.0,NA,1.0	1.0,1.0,0.832,0.805,1.0,0.788	0.096
1	-0.151	A3SS.MATS.JC	ENSMUSG00000040272.15	Accs	chr2	-	93678261	93678534	93678261	93678531	93679889	93680144	1309	0,0,0,1,0,1	0,0,0,1,0,1	1,1,1,0,1,2	2,0,0,0,3,1	151	149	1	1	NA,NA,NA,0.497,NA,0.497	0.33,1.0,1.0,NA,0.248,0.664	-0.151
1	0.201	A3SS.MATS.JC	ENSMUSG00000040272.15	Accs	chr2	-	93678261	93678552	93678261	93678531	93679889	93680144	1310	0,0,1,2,1,3	0,0,0,1,0,1	0,3,4,1,2,1	2,0,0,0,3,1	169	149	1	1	NA,NA,1.0,0.638,1.0,0.726	0.0,1.0,1.0,1.0,0.37,0.469	0.201
1	0.282	A3SS.MATS.JC	ENSMUSG00000040272.15	Accs	chr2	-	93678261	93678552	93678261	93678534	93679889	93680144	1311	0,0,1,1,1,2	0,0,0,0,0,0	0,2,3,1,1,1	1,0,0,0,0,2	166	149	1	1	NA,NA,1.0,1.0,1.0,1.0	0.0,1.0,1.0,1.0,1.0,0.31	0.282
0.092236875	-0.301	A3SS.MATS.JC	ENSMUSG00000040272.15	Accs	chr2	-	93678261	93678534	93678261	93678531	93680109	93680284	1312	0,0,0,8,1,6	1,1,1,4,0,2	3,3,4,2,9,6	0,5,2,0,5,5	151	149	0.092236875	0.811994967	0.0,0.0,0.0,0.664,1.0,0.747	1.0,0.372,0.664,1.0,0.64,0.542	-0.301
0.946840647	-0.002	A3SS.MATS.JC	ENSMUSG00000030849.19	Fgfr2	chr7	-	129765688	129765947	129765688	129765853	129769432	129769538	1314	66,37,54,100,31,137	252,115,159,333,94,398	113,83,103,35,113,89	386,222,341,103,360,000	242	149	0.946840647	1	0.139,0.165,0.173,0.156,0.169,0.175	0.153,0.187,0.157,0.173,0.162,0.155	-0.002
1	-0.003	A3SS.MATS.JC	ENSMUSG00000037722.9	Gnpnat1	chr14	-	45618393	45618473	45618393	45618455	45619012	45619140	1315	4,0,1,0,1,2	193,71,116,252,54,269	3,0,1,1,3,3	210,153,191,49,178,202	166	149	1	1	0.018,0.0,0.008,0.0,0.016,0.007	0.013,0.0,0.005,0.018,0.015,0.013	-0.003
1	0.005	A3SS.MATS.JC	ENSMUSG00000047767.18	Atg16l2	chr7	-	100941314	100941631	100941314	100941386	100942579	100942685	1316	50,22,28,65,25,72	0,0,0,0,0,0	83,50,56,18,65,58	0,0,0,0,1,0	298	149	1	1	1.0,1.0,1.0,1.0,1.0,1.0	1.0,1.0,1.0,1.0,0.97,1.0	0.005
1	-0.069	A3SS.MATS.JC	ENSMUSG00000033762.9	Recql4	chr15	-	76592324	76592426	76592324	76592423	76592526	76592634	1317	0,0,1,0,0,0	2,1,3,1,1,2	0,1,0,1,0,0	3,2,1,2,4,5	151	149	1	1	0.0,0.0,0.248,0.0,0.0,0.0	0.0,0.33,0.0,0.33,0.0,0.0	-0.069
0.531973271	0.02	A3SS.MATS.JC	ENSMUSG00000021417.16	Eci2	chr13	-	35177050	35177311	35177050	35177203	35177996	35178115	1318	99,45,91,178,39,164	24,11,28,33,9,27	112,72,133,31,124,96	28,23,23,10,31,20	256	149	0.531973271	1	0.706,0.704,0.654,0.758,0.716,0.78	0.7,0.646,0.771,0.643,0.7,0.736	0.02
0.947091507	0.01	A3SS.MATS.JC	ENSMUSG00000021417.16	Eci2	chr13	-	35177050	35177213	35177050	35177203	35177996	35178127	1319	56,29,49,75,24,97	24,11,28,33,9,27	68,46,66,18,58,79	28,23,23,10,31,20	158	149	0.947091507	1	0.688,0.713,0.623,0.682,0.715,0.772	0.696,0.654,0.73,0.629,0.638,0.788	0.01
1	0.027	A3SS.MATS.JC	ENSMUSG00000021417.16	Eci2	chr13	-	35177050	35177213	35177050	35177203	35210991	35211077	1320	16,4,11,20,5,20	0,0,0,1,0,0	13,9,15,5,18,9	0,1,0,0,2,0	158	149	1	1	1.0,1.0,1.0,0.95,1.0,1.0	1.0,0.895,1.0,1.0,0.895,1.0	0.027
1	0.005	A3SS.MATS.JC	ENSMUSG00000051427.15	Ccdc157	chr11	-	4101671	4101930	4101671	4101796	4102908	4103056	1321	40,22,20,65,19,84	0,0,0,1,0,0	80,61,62,24,132,82	0,1,1,0,0,0	282	149	1	1	1.0,1.0,1.0,0.972,1.0,1.0	1.0,0.97,0.97,1.0,1.0,1.0	0.005
0.554041677	0.008	A3SS.MATS.JC	ENSMUSG00000038543.14	BC028528	chr3	-	95792281	95792383	95792281	95792380	95795452	95795608	1322	488,192,326,656,152,000	327,134,221,474,114,000	713,522,654,239,646,000	451,392,506,160,454,000	151	149	0.554041677	1	0.596,0.586,0.593,0.577,0.568,0.616	0.609,0.568,0.561,0.596,0.584,0.57	0.008
1	-0.03	A3SS.MATS.JC	ENSMUSG00000015377.11	Dennd6b	chr15	-	89070374	89071022	89070374	89070464	89071158	89071446	1323	16,4,13,18,10,18	0,0,0,0,0,2	29,14,29,11,22,20	0,0,0,0,0,0	298	149	1	1	1.0,1.0,1.0,1.0,1.0,0.818	1.0,1.0,1.0,1.0,1.0,1.0	-0.03
0.830795676	0.026	A3SS.MATS.JC	ENSMUSG00000015377.11	Dennd6b	chr15	-	89071158	89071253	89071158	89071201	89071350	89071446	1324	6,2,7,11,5,10	6,0,2,4,4,1	20,10,16,2,11,13	4,3,5,4,1,5	200	149	0.830795676	1	0.427,1.0,0.723,0.672,0.482,0.882	0.788,0.713,0.704,0.271,0.891,0.66	0.026
1	-0.003	A3SS.MATS.JC	ENSMUSG00000020307.16	Cdc34	chr10	+	79520838	79521201	79521066	79521201	79520651	79520738	1326	260,121,217,345,109,000	0,0,0,0,1,0	270,194,242,85,228,221	0,0,0,0,0,0	298	149	1	1	1.0,1.0,1.0,1.0,0.982,1.0	1.0,1.0,1.0,1.0,1.0,1.0	-0.003
0.45756231	0.014	A3SS.MATS.JC	ENSMUSG00000020307.16	Cdc34	chr10	+	79523682	79524228	79523686	79524228	79521066	79521201	1327	217,88,146,230,71,318	22,8,17,24,8,35	195,113,197,57,179,157	16,26,21,6,28,11	152	149	0.45756231	1	0.906,0.915,0.894,0.904,0.897,0.899	0.923,0.81,0.902,0.903,0.862,0.933	0.014
0.043586844	-0.015	A3SS.MATS.JC	ENSMUSG00000040479.13	Dgkz	chr2	-	91772972	91773159	91772972	91773029	91774366	91774444	1328	16,4,22,23,10,14	167,79,153,290,96,222	57,38,35,12,21,19	281,238,247,101,402,000	278	149	0.043586844	0.562532864	0.049,0.026,0.072,0.041,0.053,0.033	0.098,0.079,0.071,0.06,0.027,0.032	-0.015
1	-0.001	A3SS.MATS.JC	ENSMUSG00000029020.14	Mfn2	chr4	-	147971662	147971805	147971662	147971770	147971871	147971980	1329	2,0,2,2,0,1	80,34,59,124,26,99	4,1,2,0,1,0	95,62,78,21,110,91	183	149	1	1	0.02,0.0,0.027,0.013,0.0,0.008	0.033,0.013,0.02,0.0,0.007,0.0	-0.001
0.861822502	0	A3SS.MATS.JC	ENSMUSG00000026991.21	Pkp4	chr2	+	59138351	59138901	59138428	59138901	59135648	59135836	1334	147,67,103,234,51,232	9,1,5,12,5,16	312,251,202,82,315,214	13,16,8,4,21,17	225	149	0.861822502	1	0.915,0.978,0.932,0.928,0.871,0.906	0.941,0.912,0.944,0.931,0.909,0.893	0
0.509517971	-0.005	A3SS.MATS.JC	ENSMUSG00000026991.21	Pkp4	chr2	+	59138351	59138901	59138433	59138901	59135648	59135836	1335	148,68,104,244,54,236	3,1,1,4,1,8	317,253,206,83,318,219	3,1,6,1,5,5	230	149	0.509517971	1	0.97,0.978,0.985,0.975,0.972,0.95	0.986,0.994,0.957,0.982,0.976,0.966	-0.005
0.743490066	-0.035	A3SS.MATS.JC	ENSMUSG00000026991.21	Pkp4	chr2	+	59138428	59138901	59138433	59138901	59135648	59135836	1336	10,2,6,22,8,20	3,1,1,4,1,8	18,18,12,5,24,22	3,1,6,1,5,5	153	149	0.743490066	1	0.764,0.661,0.854,0.843,0.886,0.709	0.854,0.946,0.661,0.83,0.824,0.811	-0.035
0.205205175	0.019	A3SS.MATS.JC	ENSMUSG00000026991.21	Pkp4	chr2	+	59142037	59142257	59142040	59142257	59140445	59140634	1337	115,42,74,186,48,159	8,2,6,16,5,17	218,170,153,52,233,181	28,18,12,6,19,22	151	149	0.205205175	1	0.934,0.954,0.924,0.92,0.905,0.902	0.885,0.903,0.926,0.895,0.924,0.89	0.019
0.887501897	0.01	A3SS.MATS.JC	ENSMUSG00000009076.11	Zmat5	chr11	+	4681955	4682178	4682066	4682178	4680186	4680267	1338	3,1,1,4,4,9	202,64,101,171,51,236	1,3,2,0,4,5	250,183,230,67,193,196	259	149	0.887501897	1	0.008,0.009,0.006,0.013,0.043,0.021	0.002,0.009,0.005,0.0,0.012,0.014	0.01
1	-0.128	A3SS.MATS.JC	ENSMUSG00000024456.17	Diaph1	chr18	-	37993467	37993575	37993467	37993566	38022750	38022865	1339	1,0,1,1,0,3	0,0,0,1,0,0	4,2,2,0,0,1	0,0,0,0,0,0	157	149	1	1	1.0,NA,1.0,0.487,NA,1.0	1.0,1.0,1.0,NA,NA,1.0	-0.128
1	-0.25	A3SS.MATS.JC	ENSMUSG00000032186.16	Tmod2	chr9	-	75504491	75504684	75504491	75504678	75517810	75517961	1340	0,1,0,1,0,1	1,0,0,0,0,0	4,1,2,0,3,0	0,0,0,0,0,0	154	149	1	1	0.0,1.0,NA,1.0,NA,1.0	1.0,1.0,1.0,NA,1.0,NA	-0.25
0.201571765	-0.088	A3SS.MATS.JC	ENSMUSG00000068263.12	Efcc1	chr6	+	87727602	87727744	87727605	87727744	87726113	87726259	1342	4,3,3,11,0,0	10,3,4,14,3,10	5,12,6,2,11,4	11,12,14,6,13,7	151	149	0.201571765	1	0.283,0.497,0.425,0.437,0.0,0.0	0.31,0.497,0.297,0.248,0.455,0.361	-0.088
0.108116821	-0.018	A3SS.MATS.JC	ENSMUSG00000019996.18	Map7	chr10	+	20137580	20137729	20137604	20137729	20132929	20133043	1343	3,0,0,3,0,4	39,17,34,65,28,73	3,1,6,0,2,6	72,36,56,9,62,57	172	149	0.108116821	0.881390703	0.062,0.0,0.0,0.038,0.0,0.045	0.035,0.023,0.085,0.0,0.027,0.084	-0.018
1	0.004	A3SS.MATS.JC	ENSMUSG00000035597.20	Prpf39	chr12	+	65090488	65090651	65090541	65090651	65090316	65090385	1344	64,28,30,93,26,72	0,0,0,0,0,0	106,79,58,27,77,86	0,0,1,0,0,0	201	149	1	1	1.0,1.0,1.0,1.0,1.0,1.0	1.0,1.0,0.977,1.0,1.0,1.0	0.004
0.263706375	-0.017	A3SS.MATS.JC	ENSMUSG00000035597.20	Prpf39	chr12	+	65102388	65102538	65102411	65102538	65101929	65102094	1345	20,8,11,30,5,27	88,41,52,140,28,131	38,35,15,5,23,26	141,117,91,38,84,96	171	149	0.263706375	1	0.165,0.145,0.156,0.157,0.135,0.152	0.19,0.207,0.126,0.103,0.193,0.191	-0.017
0.000310556	-0.15	A3SS.MATS.JC	ENSMUSG00000035597.20	Prpf39	chr12	+	65102388	65102538	65102411	65102538	65102207	65102307	1346	20,9,12,36,8,30	41,20,25,66,25,65	44,37,18,5,28,29	40,37,34,6,33,27	171	149	0.000310556	0.024855827	0.298,0.282,0.295,0.322,0.218,0.287	0.489,0.466,0.316,0.421,0.425,0.483	-0.15
1	-0.004	A3SS.MATS.JC	ENSMUSG00000035597.20	Prpf39	chr12	+	65103024	65103293	65103078	65103293	65102411	65102538	1347	279,147,166,443,162,000	1,0,1,2,2,1	452,346,306,119,342,000	0,0,1,0,0,3	202	149	1	1	0.995,1.0,0.992,0.994,0.984,0.997	1.0,1.0,0.996,1.0,1.0,0.989	-0.004
0.223653493	-0.009	A3SS.MATS.JC	ENSMUSG00000035597.20	Prpf39	chr12	+	65104502	65104687	65104505	65104687	65103024	65103293	1348	245,116,147,390,115,000	7,6,1,5,3,3	298,254,232,108,254,000	1,4,2,2,4,5	151	149	0.223653493	1	0.972,0.95,0.993,0.987,0.974,0.991	0.997,0.984,0.991,0.982,0.984,0.982	-0.009
1	-0.068	A3SS.MATS.JC	ENSMUSG00000054808.16	Actn4	chr7	-	28594545	28594611	28594545	28594605	28594856	28594937	1349	1,0,3,3,0,0	1,0,0,0,0,0	1,1,1,0,1,1	1,0,0,0,0,0	154	149	1	1	0.492,NA,1.0,1.0,NA,NA	0.492,1.0,1.0,NA,1.0,1.0	-0.068
0.021763441	-0.107	A3SS.MATS.JC	ENSMUSG00000001909.17	Trmt1	chr8	+	85416260	85416537	85416336	85416537	85415911	85415978	1350	42,19,32,76,22,60	14,9,8,16,4,18	70,37,49,20,54,58	4,14,5,2,13,8	224	149	0.021763441	0.371422043	0.666,0.584,0.727,0.76,0.785,0.689	0.921,0.637,0.867,0.869,0.734,0.828	-0.107
0.250513542	0.041	A3SS.MATS.JC	ENSMUSG00000001909.17	Trmt1	chr8	+	85417401	85417576	85417413	85417576	85417145	85417201	1351	5,3,5,6,2,6	1,0,0,0,1,1	2,7,2,3,4,2	0,0,0,0,5,1	160	149	0.250513542	1	0.823,1.0,1.0,1.0,0.651,0.848	1.0,1.0,1.0,1.0,0.427,0.651	0.041
0.76367048	0.033	A3SS.MATS.JC	ENSMUSG00000001909.17	Trmt1	chr8	+	85417401	85417576	85417430	85417576	85417145	85417201	1352	10,6,6,10,4,14	3,4,0,3,2,6	5,8,4,4,5,3	2,4,1,0,1,8	177	149	0.76367048	1	0.737,0.558,1.0,0.737,0.627,0.663	0.678,0.627,0.771,1.0,0.808,0.24	0.033
0.893768223	-0.035	A3SS.MATS.JC	ENSMUSG00000001909.17	Trmt1	chr8	+	85417401	85417576	85417439	85417576	85417145	85417201	1353	13,6,6,13,8,18	41,18,35,63,19,51	11,13,6,6,7,5	48,23,23,6,43,21	186	149	0.893768223	1	0.203,0.211,0.121,0.142,0.252,0.22	0.155,0.312,0.173,0.445,0.115,0.16	-0.035
0.715704578	0.052	A3SS.MATS.JC	ENSMUSG00000001909.17	Trmt1	chr8	+	85417413	85417576	85417430	85417576	85417145	85417201	1354	6,3,1,4,3,9	3,4,0,3,2,6	3,1,2,1,6,2	2,4,1,0,1,8	165	149	0.715704578	1	0.644,0.404,1.0,0.546,0.575,0.575	0.575,0.184,0.644,1.0,0.844,0.184	0.052
0.641688547	-0.036	A3SS.MATS.JC	ENSMUSG00000001909.17	Trmt1	chr8	+	85417413	85417576	85417439	85417576	85417145	85417201	1355	9,3,1,7,7,13	41,18,35,63,19,51	9,6,4,3,8,4	48,23,23,6,43,21	174	149	0.641688547	1	0.158,0.125,0.024,0.087,0.24,0.179	0.138,0.183,0.13,0.3,0.137,0.14	-0.036
0.1525041	-0.061	A3SS.MATS.JC	ENSMUSG00000001909.17	Trmt1	chr8	+	85417430	85417576	85417439	85417576	85417145	85417201	1356	6,4,0,6,6,10	41,18,35,63,19,51	8,9,3,2,3,10	48,23,23,6,43,21	157	149	0.1525041	1	0.122,0.174,0.0,0.083,0.231,0.157	0.137,0.271,0.11,0.24,0.062,0.311	-0.061
0.861419036	0.013	A3SS.MATS.JC	ENSMUSG00000033885.16	Pxk	chr14	-	14314427	14314490	14314427	14314487	14317622	14317692	1357	40,26,44,45,33,82	65,30,44,82,38,73	76,53,56,17,70,74	104,43,88,40,77,82	151	149	0.861419036	1	0.378,0.461,0.497,0.351,0.461,0.526	0.419,0.549,0.386,0.295,0.473,0.471	0.013
0.092161348	-0.11	A3SS.MATS.JC	ENSMUSG00000054263.13	Lifr	chr15	+	7214547	7215214	7215046	7215214	7214197	7214299	1358	31,10,19,34,12,50	37,19,16,76,12,49	102,54,55,15,52,113	72,68,63,3,56,103	298	149	0.092161348	0.811994967	0.295,0.208,0.373,0.183,0.333,0.338	0.415,0.284,0.304,0.714,0.317,0.354	-0.11
1	-0.027	A3SS.MATS.JC	ENSMUSG00000062590.14	Armc9	chr1	+	86140771	86140827	86140774	86140827	86135674	86135765	1359	22,20,14,28,9,38	2,0,1,0,0,3	41,26,45,5,46,24	0,0,2,0,1,0	151	149	1	1	0.916,1.0,0.932,1.0,1.0,0.926	1.0,1.0,0.957,1.0,0.978,1.0	-0.027
0.897632857	0.068	A3SS.MATS.JC	ENSMUSG00000062590.14	Armc9	chr1	+	86189760	86189887	86189763	86189887	86184947	86185084	1360	2,2,0,2,2,8	6,1,4,10,2,7	7,2,8,0,4,1	9,4,5,1,15,8	151	149	0.897632857	1	0.248,0.664,0.0,0.165,0.497,0.53	0.434,0.33,0.612,0.0,0.208,0.11	0.068
0.483640602	-0.009	A3SS.MATS.JC	ENSMUSG00000000355.14	Mcts1	chrX	+	37700631	37700710	37700642	37700710	37694815	37694949	1361	5,1,4,8,1,10	172,61,82,192,52,242	10,7,9,3,8,6	251,159,234,55,182,181	159	149	0.483640602	1	0.027,0.015,0.044,0.038,0.018,0.037	0.036,0.04,0.035,0.049,0.04,0.03	-0.009
1	0.023	A3SS.MATS.JC	ENSMUSG00000000355.14	Mcts1	chrX	+	37700631	37700710	37700642	37700710	37697599	37697745	1362	13,4,7,11,2,19	0,0,0,0,0,0	29,31,23,7,29,18	1,1,0,0,2,0	159	149	1	1	1.0,1.0,1.0,1.0,1.0,1.0	0.965,0.967,1.0,1.0,0.931,1.0	0.023
1	0.014	A3SS.MATS.JC	ENSMUSG00000000355.14	Mcts1	chrX	+	37700631	37700710	37700642	37700710	37698679	37698854	1363	8,2,5,8,2,11	0,0,0,0,0,0	13,6,12,4,10,7	0,0,1,0,0,0	159	149	1	1	1.0,1.0,1.0,1.0,1.0,1.0	1.0,1.0,0.918,1.0,1.0,1.0	0.014
0.219429358	-0.01	A3SS.MATS.JC	ENSMUSG00000020827.19	Mink1	chr11	+	70496775	70496990	70496873	70496990	70495820	70496031	1366	3,1,3,1,0,7	107,55,86,200,59,164	4,5,3,2,2,6	116,110,102,38,182,106	246	149	0.219429358	1	0.017,0.011,0.021,0.003,0.0,0.025	0.02,0.027,0.018,0.031,0.007,0.033	-0.01
0.220027889	-0.03	A3SS.MATS.JC	ENSMUSG00000020827.19	Mink1	chr11	+	70500903	70501009	70500906	70501009	70500379	70500543	1367	119,41,90,209,51,183	11,7,15,13,5,14	125,118,119,52,161,131	9,9,4,4,12,15	151	149	0.220027889	1	0.914,0.852,0.856,0.941,0.91,0.928	0.932,0.928,0.967,0.928,0.93,0.896	-0.03
0.53041614	-0.032	A3SS.MATS.JC	ENSMUSG00000022119.16	Rbm26	chr14	-	105377751	105377883	105377751	105377874	105378631	105378796	1368	102,33,49,129,27,108	19,15,9,24,4,33	113,85,80,29,99,99	21,20,17,2,26,19	157	149	0.53041614	1	0.836,0.676,0.838,0.836,0.865,0.756	0.836,0.801,0.817,0.932,0.783,0.832	-0.032
0.021196544	-0.069	A3SS.MATS.JC	ENSMUSG00000022119.16	Rbm26	chr14	-	105387688	105387844	105387688	105387829	105388184	105388325	1369	6,4,4,9,1,6	52,13,38,57,23,51	18,9,3,3,12,3	42,30,41,9,41,35	163	149	0.021196544	0.36795814	0.095,0.22,0.088,0.126,0.038,0.097	0.281,0.215,0.063,0.234,0.211,0.073	-0.069
1	-1	A3SS.MATS.JC	ENSMUSG00000034818.18	Celf5	chr10	-	81298502	81298646	81298502	81298605	81300173	81300254	1370	0,0,0,0,0,0	0,0,0,0,0,1	0,1,0,0,0,0	0,0,0,0,0,0	189	149	1	1	NA,NA,NA,NA,NA,0.0	NA,1.0,NA,NA,NA,NA	-1
1	-0.012	A3SS.MATS.JC	ENSMUSG00000097075.4	Cdiptos	chr7	-	126573624	126573725	126573624	126573682	126574111	126574256	1371	4,1,0,3,1,5	0,0,4,4,1,2	2,1,2,0,4,2	2,0,6,0,7,0	191	149	1	1	1.0,1.0,0.0,0.369,0.438,0.661	0.438,1.0,0.206,NA,0.308,1.0	-0.012
1	-0.002	A3SS.MATS.JC	ENSMUSG00000028483.14	Snapc3	chr4	+	83371277	83372385	83372190	83372385	83369441	83369549	1372	146,61,72,179,64,151	0,0,0,0,0,1	164,128,171,37,115,144	0,0,0,0,0,0	298	149	1	1	1.0,1.0,1.0,1.0,1.0,0.987	1.0,1.0,1.0,1.0,1.0,1.0	-0.002
1	-0.002	A3SS.MATS.JC	ENSMUSG00000000631.21	Myo18a	chr11	+	77713488	77713500	77713491	77713500	77711867	77712012	1373	18,13,15,36,3,33	1,0,0,0,0,0	23,33,31,4,50,27	1,0,0,0,0,0	151	149	1	1	0.947,1.0,1.0,1.0,1.0,1.0	0.958,1.0,1.0,1.0,1.0,1.0	-0.002
0.009385155	0.028	A3SS.MATS.JC	ENSMUSG00000079557.12	Marchf2	chr17	-	33910488	33911177	33910488	33911127	33915010	33915220	1375	50,19,20,39,13,63	257,101,150,301,89,272	45,23,35,15,51,42	302,281,315,125,350,000	198	149	0.009385155	0.238241916	0.128,0.124,0.091,0.089,0.099,0.148	0.101,0.058,0.077,0.083,0.099,0.095	0.028
0.255369783	-0.061	A3SS.MATS.JC	ENSMUSG00000079557.12	Marchf2	chr17	-	33910488	33911177	33910488	33911127	33921986	33922182	1376	20,12,10,16,5,26	6,5,5,6,3,16	27,14,25,9,19,21	6,7,8,4,6,7	198	149	0.255369783	1	0.715,0.644,0.601,0.667,0.556,0.55	0.772,0.601,0.702,0.629,0.704,0.693	-0.061
1	0.01	A3SS.MATS.JC	ENSMUSG00000015217.12	Hmgb3	chrX	+	70601658	70601813	70601662	70601813	70599533	70599796	1377	7,2,5,6,4,12	0,0,0,0,0,0	14,7,10,2,17,8	0,0,0,0,1,0	152	149	1	1	1.0,1.0,1.0,1.0,1.0,1.0	1.0,1.0,1.0,1.0,0.943,1.0	0.01
1	0.167	A3SS.MATS.JC	ENSMUSG00000015217.12	Hmgb3	chrX	+	70601658	70601813	70601662	70601813	70599595	70599843	1378	3,0,0,2,0,2	0,0,0,0,0,0	1,2,0,1,3,1	0,0,1,0,0,0	152	149	1	1	1.0,NA,NA,1.0,NA,1.0	1.0,1.0,0.0,1.0,1.0,1.0	0.167
1	-0.005	A3SS.MATS.JC	ENSMUSG00000023118.16	Sympk	chr7	+	18781374	18781535	18781445	18781535	18779772	18779886	1379	56,29,46,94,42,102	0,0,1,0,0,0	78,65,64,32,86,82	0,0,0,0,0,0	219	149	1	1	1.0,1.0,0.969,1.0,1.0,1.0	1.0,1.0,1.0,1.0,1.0,1.0	-0.005
1	0.005	A3SS.MATS.JC	ENSMUSG00000023118.16	Sympk	chr7	+	18781374	18781535	18781445	18781535	18780679	18780827	1380	195,86,162,313,117,311	0,0,0,1,0,0	273,215,202,90,321,254	3,0,0,0,4,0	219	149	1	1	1.0,1.0,1.0,0.995,1.0,1.0	0.984,1.0,1.0,1.0,0.982,1.0	0.005
0.191611384	0.006	A3SS.MATS.JC	ENSMUSG00000020614.14	Fam20a	chr11	-	109566668	109566803	109566668	109566778	109567979	109568160	1381	4,1,4,2,1,4	22,2,20,31,9,37	7,3,10,3,4,3	37,27,34,18,33,19	173	149	0.191611384	1	0.135,0.301,0.147,0.053,0.087,0.085	0.14,0.087,0.202,0.126,0.095,0.12	0.006
0.84181181	0	A3SS.MATS.JC	ENSMUSG00000026814.17	Eng	chr2	+	32568395	32568584	32568467	32568584	32567934	32567973	1382	71,26,50,116,32,140	1,187,529,103,921,860,000,000	86,61,45,35,87,76	1,410,125,083,661,010,000,000	220	149	0.84181181	1	0.039,0.032,0.032,0.035,0.031,0.053	0.04,0.032,0.035,0.037,0.037,0.042	0
1	-0.008	A3SS.MATS.JC	ENSMUSG00000038344.15	Txlng	chrX	-	161569612	161570674	161569612	161569687	161573607	161573802	1383	66,28,35,104,36,76	0,0,1,0,0,1	141,118,104,26,119,170	0,1,0,0,0,1	298	149	1	1	1.0,1.0,0.946,1.0,1.0,0.974	1.0,0.983,1.0,1.0,1.0,0.988	-0.008
1	-0.001	A3SS.MATS.JC	ENSMUSG00000029761.17	Cald1	chr6	+	34732568	34732833	34732574	34732833	34730377	34730523	1384	342,174,230,524,135,000	1,0,0,0,2,0	342,341,227,73,296,199	0,1,0,0,3,0	154	149	1	1	0.997,1.0,1.0,1.0,0.985,1.0	1.0,0.997,1.0,1.0,0.99,1.0	-0.001
1	0.017	A3SS.MATS.JC	ENSMUSG00000020647.11	Ncoa1	chr12	-	4309211	4309395	4309211	4309309	4313433	4313608	1385	100,59,82,164,43,150	0,0,0,0,0,0	138,139,143,35,159,133	1,0,0,2,1,0	234	149	1	1	1.0,1.0,1.0,1.0,1.0,1.0	0.989,1.0,1.0,0.918,0.99,1.0	0.017
0.305357597	-0.012	A3SS.MATS.JC	ENSMUSG00000031770.17	Herpud1	chr8	+	95116148	95116223	95116151	95116223	95115983	95116061	1386	75,327,272,812,403,100,000	59,40,43,97,25,69	10,026,508,042,621,000,000	62,49,41,18,73,68	151	149	0.305357597	1	0.926,0.87,0.944,0.927,0.926,0.943	0.941,0.929,0.951,0.935,0.933,0.921	-0.012
1	0.004	A3SS.MATS.JC	ENSMUSG00000037416.14	Dmxl1	chr18	+	50045673	50045864	50045709	50045864	50035846	50036095	1387	2,0,0,2,0,0	51,24,24,72,10,47	0,0,1,0,1,0	46,53,48,14,53,51	184	149	1	1	0.031,0.0,0.0,0.022,0.0,0.0	0.0,0.0,0.017,0.0,0.015,0.0	0.004
1	-0.006	A3SS.MATS.JC	ENSMUSG00000003099.12	Ppp5c	chr7	-	16742538	16742983	16742538	16742637	16743799	16743921	1388	274,118,206,355,129,000	2,2,0,3,0,1	436,249,303,111,381,000	1,1,1,0,1,1	298	149	1	1	0.986,0.967,1.0,0.983,1.0,0.995	0.995,0.992,0.993,1.0,0.995,0.994	-0.006
1	-0.005	A3SS.MATS.JC	ENSMUSG00000057789.15	Bak1	chr17	-	27241715	27241851	27241715	27241846	27244766	27244867	1389	119,48,110,183,44,212	0,0,1,3,1,0	163,143,129,49,203,174	3,0,0,0,0,0	153	149	1	1	1.0,1.0,0.991,0.983,0.977,1.0	0.981,1.0,1.0,1.0,1.0,1.0	-0.005
1	0.35	A3SS.MATS.JC	ENSMUSG00000028793.16	Rnf19b	chr4	+	128967291	128967436	128967294	128967436	128952063	128952689	1390	3,1,1,3,1,3	1,0,0,2,1,0	0,1,1,0,1,0	1,1,0,0,2,0	151	149	1	1	0.747,1.0,1.0,0.597,0.497,1.0	0.0,0.497,1.0,NA,0.33,NA	0.35
0.069409491	0.047	A3SS.MATS.JC	ENSMUSG00000028793.16	Rnf19b	chr4	+	128967291	128967436	128967294	128967436	128965529	128965735	1391	11,8,8,17,6,14	58,27,54,101,35,97	10,8,10,2,11,15	133,65,79,18,89,88	151	149	0.069409491	0.721858708	0.158,0.226,0.128,0.142,0.145,0.125	0.069,0.108,0.111,0.099,0.109,0.144	0.047
1	-0.001	A3SS.MATS.JC	ENSMUSG00000030560.18	Ctsc	chr7	+	87930594	87930740	87930597	87930740	87927341	87927582	1394	601,255,599,945,138,000	5,1,7,9,0,3	677,548,595,128,651,000	5,2,4,1,3,2	151	149	1	1	0.992,0.996,0.988,0.99,1.0,0.996	0.993,0.996,0.993,0.992,0.995,0.997	-0.001
7.16E-06	0.011	A3SS.MATS.JC	ENSMUSG00000026921.21	Egfl7	chr2	+	26480588	26480764	26480668	26480764	26480391	26480507	1397	74,19,45,102,31,108	133,848,677,715,176,000,000	45,42,34,24,44,47	1,483,117,710,247,620,000,000	228	149	7.16E-06	0.002255031	0.035,0.025,0.036,0.042,0.029,0.038	0.019,0.023,0.021,0.02,0.023,0.031	0.011
0.787297307	0.01	A3SS.MATS.JC	ENSMUSG00000005442.14	Cic	chr7	+	24990476	24990767	24990479	24990767	24990223	24990390	1398	34,20,28,61,19,66	54,23,36,47,14,77	70,39,36,26,73,65	90,46,70,18,95,49	151	149	0.787297307	1	0.383,0.462,0.434,0.562,0.572,0.458	0.434,0.456,0.337,0.588,0.431,0.567	0.01
0.649213607	-0.021	A3SS.MATS.JC	ENSMUSG00000005442.14	Cic	chr7	+	24991838	24991993	24991841	24991993	24991488	24991739	1399	74,46,97,138,37,151	77,35,58,93,42,102	162,122,116,48,140,121	133,74,85,37,106,83	151	149	0.649213607	1	0.487,0.565,0.623,0.594,0.465,0.594	0.546,0.619,0.574,0.561,0.566,0.59	-0.021
0.036373535	0.074	A3SS.MATS.JC	ENSMUSG00000033467.13	Crlf2	chr5	-	109703372	109703526	109703372	109703493	109703884	109704047	1400	2,1,3,4,0,1	15,8,4,5,2,10	1,1,0,0,3,1	8,8,7,2,5,9	181	149	0.036373535	0.5113298	0.099,0.093,0.382,0.397,0.0,0.076	0.093,0.093,0.0,0.0,0.331,0.084	0.074
0.213339473	-0.001	A3SS.MATS.JC	ENSMUSG00000025759.12	Mfsd8	chr3	-	40789603	40789844	40789603	40789740	40791523	40791567	1402	28,19,45,70,21,53	1,0,1,3,4,4	26,25,28,9,69,33	1,1,5,1,0,0	252	149	0.213339473	1	0.943,1.0,0.964,0.932,0.756,0.887	0.939,0.937,0.768,0.842,1.0,1.0	-0.001
1	-0.014	A3SS.MATS.JC	ENSMUSG00000003824.13	Syce2	chr8	+	85599330	85599461	85599348	85599461	85598739	85598882	1403	0,0,0,0,0,2	7,2,5,12,2,17	0,0,1,0,1,0	14,4,10,1,8,11	166	149	1	1	0.0,0.0,0.0,0.0,0.0,0.096	0.0,0.0,0.082,0.0,0.101,0.0	-0.014
1	-0.168	A3SS.MATS.JC	ENSMUSG00000036098.16	Myrf	chr19	-	10192380	10192469	10192380	10192466	10192637	10192718	1404	3,0,2,3,0,4	0,1,1,0,0,0	7,4,1,0,9,10	1,1,0,0,0,2	151	149	1	1	1.0,0.0,0.664,1.0,NA,1.0	0.874,0.798,1.0,NA,1.0,0.831	-0.168
0.680297082	-0.01	A3SS.MATS.JC	ENSMUSG00000036098.16	Myrf	chr19	-	10192380	10192469	10192380	10192466	10193105	10193174	1405	29,7,29,42,11,32	14,2,16,20,8,25	48,36,51,10,46,92	29,15,26,5,29,39	151	149	0.680297082	1	0.671,0.775,0.641,0.674,0.576,0.558	0.62,0.703,0.659,0.664,0.61,0.699	-0.01
0.235765295	-0.012	A3SS.MATS.JC	ENSMUSG00000005823.10	Gpr108	chr17	-	57544205	57544497	57544205	57544323	57544850	57544926	1406	133,71,90,143,50,185	5,4,2,4,0,2	261,156,166,78,213,165	3,3,1,4,2,3	298	149	0.235765295	1	0.93,0.899,0.957,0.947,1.0,0.979	0.978,0.963,0.988,0.907,0.982,0.965	-0.012
0.970271963	0	A3SS.MATS.JC	ENSMUSG00000005823.10	Gpr108	chr17	-	57549940	57550134	57549940	57550113	57551246	57551368	1407	60,33,47,121,29,83	52,21,31,60,20,60	139,86,111,32,129,103	91,54,69,25,97,62	169	149	0.970271963	1	0.504,0.581,0.572,0.64,0.561,0.549	0.574,0.584,0.586,0.53,0.54,0.594	0
0.863967552	0.003	A3SS.MATS.JC	ENSMUSG00000073639.7	Rab18	chr18	+	6778476	6778556	6778494	6778556	6770053	6770109	1408	10,1,6,12,4,6	480,228,338,856,220,000	8,6,7,1,7,6	568,465,532,144,802,000	166	149	0.863967552	1	0.018,0.004,0.016,0.012,0.016,0.008	0.012,0.011,0.012,0.006,0.008,0.008	0.003
0.725111915	0.005	A3SS.MATS.JC	ENSMUSG00000041341.11	Atg2b	chr12	-	105602705	105602814	105602705	105602811	105604169	105604396	1409	62,24,30,61,15,65	9,3,6,3,1,6	63,49,53,19,62,55	9,7,2,3,10,4	151	149	0.725111915	1	0.872,0.888,0.831,0.953,0.937,0.914	0.874,0.874,0.963,0.862,0.86,0.931	0.005
1	0.001	A3SS.MATS.JC	ENSMUSG00000055322.17	Tns1	chr1	-	73959665	73959758	73959665	73959755	73960116	73960248	1410	125,255,994,819,796,000,000	3,0,3,6,0,1	26,242,203,149,362,500,000,000	8,2,9,0,7,1	151	149	1	1	0.998,1.0,0.997,0.997,1.0,0.999	0.997,0.999,0.994,1.0,0.997,1.0	0.001
1	-0.001	A3SS.MATS.JC	ENSMUSG00000055322.17	Tns1	chr1	-	74034359	74034540	74034359	74034531	74036207	74036263	1411	346,145,243,791,154,000	1,0,0,1,0,1	501,635,366,137,853,000	0,0,0,0,0,0	157	149	1	1	0.997,1.0,1.0,0.999,1.0,0.997	1.0,1.0,1.0,1.0,1.0,1.0	-0.001
1	0.001	A3SS.MATS.JC	ENSMUSG00000061171.16	Slc38a11	chr2	-	65184106	65185250	65184106	65184213	65185667	65185733	1412	0,0,0,0,0,1	1,2,1,0,2,3	0,0,1,0,0,0	2,1,4,0,5,0	298	149	1	1	0.0,0.0,0.0,NA,0.0,0.143	0.0,0.0,0.111,NA,0.0,NA	0.001
1	0	A3SS.MATS.JC	ENSMUSG00000019872.14	Smpdl3a	chr10	+	57677006	57677220	57677011	57677220	57670469	57670880	1413	190,95,192,283,46,121	0,0,0,2,0,0	360,290,346,80,320,351	2,0,0,0,0,0	153	149	1	1	1.0,1.0,1.0,0.993,1.0,1.0	0.994,1.0,1.0,1.0,1.0,1.0	0
1	0	A3SS.MATS.JC	ENSMUSG00000001918.18	Slc1a5	chr7	+	16529682	16530083	16529948	16530083	16527571	16527805	1415	96,335,975,012,253,900,000	1,0,2,0,0,0	133,892,210,774,591,000,000	0,1,0,0,2,1	298	149	1	1	0.998,1.0,0.995,1.0,1.0,1.0	1.0,0.998,1.0,1.0,0.997,0.998	0
1	0.086	A3SS.MATS.JC	ENSMUSG00000052616.11	Terb1	chr8	-	105211988	105212123	105211988	105212120	105215118	105215271	1416	1,1,3,4,0,1	1,2,1,4,0,2	2,1,0,0,1,0	0,2,1,0,3,0	151	149	1	1	0.497,0.33,0.747,0.497,NA,0.33	1.0,0.33,0.0,NA,0.248,NA	0.086
0.562681862	-0.022	A3SS.MATS.JC	ENSMUSG00000036155.14	Mgat5	chr1	+	127234370	127234753	127234373	127234753	127177526	127177576	1417	8,3,4,17,5,11	2,0,4,4,0,1	4,6,15,2,13,14	1,3,1,0,1,3	151	149	0.562681862	1	0.798,1.0,0.497,0.807,1.0,0.916	0.798,0.664,0.937,1.0,0.928,0.822	-0.022
1	-0.001	A3SS.MATS.JC	ENSMUSG00000037242.9	Clic4	chr4	-	134950774	134953460	134950774	134950881	134966172	134966282	1418	98,142,976,719,944,300,000	0,0,1,1,0,0	1,229,118,177,128,510,000,000	0,0,0,0,0,0	298	149	1	1	1.0,1.0,0.997,0.999,1.0,1.0	1.0,1.0,1.0,1.0,1.0,1.0	-0.001
1	-0.006	A3SS.MATS.JC	ENSMUSG00000040938.17	Slc16a11	chr11	+	70105780	70105924	70105886	70105924	70105330	70105538	1419	47,24,35,44,19,85	1,0,0,0,0,0	142,81,98,25,138,62	0,0,0,0,0,0	254	149	1	1	0.965,1.0,1.0,1.0,1.0,1.0	1.0,1.0,1.0,1.0,1.0,1.0	-0.006
0.001217908	-0.01	A3SS.MATS.JC	ENSMUSG00000017221.15	Psmd3	chr11	+	98584136	98584323	98584208	98584323	98581741	98581845	1420	7,3,9,5,2,9	224,105,241,390,100,000	26,9,12,2,16,7	344,220,281,109,334,000	220	149	0.001217908	0.067120638	0.021,0.019,0.025,0.009,0.013,0.015	0.049,0.027,0.028,0.012,0.031,0.017	-0.01
1	0.064	A3SS.MATS.JC	ENSMUSG00000051166.11	Eml5	chr12	-	98765049	98765207	98765049	98765188	98767161	98767370	1422	2,0,0,2,0,5	1,0,0,3,0,0	3,1,1,0,0,1	1,0,0,0,1,2	167	149	1	1	0.641,NA,NA,0.373,NA,1.0	0.728,1.0,1.0,NA,0.0,0.308	0.064
0.192146913	0.046	A3SS.MATS.JC	ENSMUSG00000057406.17	Nsd2	chr5	+	34024917	34025002	34024920	34025002	34022003	34022122	1424	33,16,29,81,15,51	10,5,5,14,6,10	55,28,49,6,39,59	17,11,16,3,11,12	151	149	0.192146913	1	0.765,0.759,0.851,0.851,0.712,0.834	0.761,0.715,0.751,0.664,0.778,0.829	0.046
1	-0.013	A3SS.MATS.JC	ENSMUSG00000057406.17	Nsd2	chr5	+	34040142	34040348	34040246	34040348	34039870	34040027	1425	51,31,34,96,25,83	0,2,0,0,1,0	67,53,73,22,72,56	0,0,4,0,0,0	252	149	1	1	1.0,0.902,1.0,1.0,0.937,1.0	1.0,1.0,0.915,1.0,1.0,1.0	-0.013
0.816464862	0.006	A3SS.MATS.JC	ENSMUSG00000039220.17	Ppp1r10	chr17	+	36234904	36235015	36234928	36235015	36234199	36234317	1426	1,0,1,5,3,3	93,49,63,138,35,124	1,1,2,2,2,1	84,87,79,37,123,90	172	149	0.816464862	1	0.009,0.0,0.014,0.03,0.069,0.021	0.01,0.01,0.021,0.045,0.014,0.01	0.006
0.42916771	0.036	A3SS.MATS.JC	ENSMUSG00000046207.15	Pik3r6	chr11	+	68430675	68430835	68430724	68430835	68426929	68427052	1427	1,2,1,3,2,11	11,3,10,25,5,27	3,2,4,4,3,2	23,13,19,6,29,21	197	149	0.42916771	1	0.064,0.335,0.07,0.083,0.232,0.236	0.09,0.104,0.137,0.335,0.073,0.067	0.036
1	-0.043	A3SS.MATS.JC	ENSMUSG00000039221.11	Rpl22l1	chr3	+	28860648	28860741	28860651	28860741	28859713	28859730	1428	19,6,14,10,4,21	0,2,1,0,0,1	23,20,58,12,22,24	1,1,1,0,0,0	151	149	1	1	1.0,0.747,0.932,1.0,1.0,0.954	0.958,0.952,0.983,1.0,1.0,1.0	-0.043
0	0.206	A3SS.MATS.JC	ENSMUSG00000039221.11	Rpl22l1	chr3	+	28860818	28861007	28860885	28861007	28860648	28860741	1429	189,67,144,257,83,304	315,137,242,342,154,000	93,78,134,49,130,157	57,748,612,853,157,500,000	215	149	0	0	0.294,0.253,0.292,0.342,0.272,0.343	0.1,0.1,0.067,0.097,0.106,0.088	0.206
1	0.148	A3SS.MATS.JC	ENSMUSG00000037509.22	Arhgef4	chr1	+	34846104	34846372	34846139	34846372	34845395	34845575	1431	0,1,0,0,0,1	3,0,1,1,1,7	0,0,0,1,2,0	3,12,2,5,19,10	183	149	1	1	0.0,1.0,0.0,0.0,0.0,0.104	0.0,0.0,0.0,0.14,0.079,0.0	0.148
1	0.034	A3SS.MATS.JC	ENSMUSG00000001827.13	Folr1	chr7	-	101513131	101513313	101513131	101513301	101517604	101517674	1432	0,0,0,1,0,0	2,0,5,6,0,1	0,0,0,0,0,0	4,6,7,6,2,14	160	149	1	1	0.0,NA,0.0,0.134,NA,0.0	0.0,0.0,0.0,0.0,0.0,0.0	0.034
1	-0.026	A3SS.MATS.JC	ENSMUSG00000001827.13	Folr1	chr7	-	101517604	101517758	101517604	101517674	101518363	101518511	1433	0,0,3,1,0,0	1,0,0,1,0,0	0,0,1,1,1,5	1,2,3,0,0,1	232	149	1	1	0.0,NA,1.0,0.391,NA,NA	0.0,0.0,0.176,1.0,1.0,0.763	-0.026
1	0.134	A3SS.MATS.JC	ENSMUSG00000001827.13	Folr1	chr7	-	101517604	101517761	101517604	101517674	101518363	101518511	1434	0,2,1,1,0,0	1,0,0,1,0,0	0,2,0,1,2,1	1,2,3,0,0,1	235	149	1	1	0.0,1.0,1.0,0.388,NA,NA	0.0,0.388,0.0,1.0,1.0,0.388	0.134
1	0	A3SS.MATS.JC	ENSMUSG00000001827.13	Folr1	chr7	-	101517604	101517761	101517604	101517758	101518363	101518511	1435	0,2,0,0,0,0	0,0,2,0,0,0	0,2,0,0,1,0	0,0,1,0,0,4	151	149	1	1	NA,1.0,0.0,NA,NA,NA	NA,1.0,0.0,NA,1.0,0.0	0
1	-0.143	A3SS.MATS.JC	ENSMUSG00000041679.10	Fbxl9	chr8	-	106039676	106040196	106039676	106039894	106041707	106042654	1439	3,2,3,5,2,5	0,0,2,1,0,0	3,2,8,2,4,4	0,0,0,0,0,0	298	149	1	1	1.0,1.0,0.429,0.714,1.0,1.0	1.0,1.0,1.0,1.0,1.0,1.0	-0.143
0.120316706	-0.223	A3SS.MATS.JC	ENSMUSG00000041679.10	Fbxl9	chr8	-	106041707	106042700	106041707	106042654	106049896	106049998	1440	3,1,3,8,0,7	1,0,2,4,1,6	8,3,5,1,6,7	2,1,2,0,2,1	194	149	0.120316706	0.91147988	0.697,1.0,0.535,0.606,0.0,0.473	0.754,0.697,0.658,1.0,0.697,0.843	-0.223
1	-0.037	A3SS.MATS.JC	ENSMUSG00000018395.20	Kif3a	chr11	+	53484200	53484357	53484221	53484357	53477661	53477757	1441	16,4,8,10,5,13	0,1,0,0,0,0	14,11,12,2,19,11	0,0,0,0,0,0	169	149	1	1	1.0,0.779,1.0,1.0,1.0,1.0	1.0,1.0,1.0,1.0,1.0,1.0	-0.037
0.246477834	-0.032	A3SS.MATS.JC	ENSMUSG00000042524.15	Sun2	chr15	-	79620046	79620126	79620046	79620120	79621266	79621360	1443	86,32,55,126,29,101	32,16,37,59,14,62	92,88,78,23,126,111	38,34,29,13,70,43	154	149	0.246477834	1	0.722,0.659,0.59,0.674,0.667,0.612	0.701,0.715,0.722,0.631,0.635,0.714	-0.032
0.038012732	0.12	A3SS.MATS.JC	ENSMUSG00000079036.11	Alkbh1	chr12	-	87478169	87478363	87478169	87478308	87480888	87480979	1446	38,18,12,39,15,45	11,6,8,17,5,18	35,22,27,10,31,21	21,15,9,14,22,12	203	149	0.038012732	0.523656569	0.717,0.688,0.524,0.627,0.688,0.647	0.55,0.518,0.688,0.344,0.508,0.562	0.12
1	0.168	A3SS.MATS.JC	ENSMUSG00000039193.10	Nlrc4	chr17	-	74752124	74754119	74752124	74754105	74754952	74755213	1447	3,1,1,0,0,2	0,0,1,1,0,0	0,3,4,0,3,3	1,0,4,0,2,2	162	149	1	1	1.0,1.0,0.479,0.0,NA,1.0	0.0,1.0,0.479,NA,0.58,0.58	0.168
1	0.012	A3SS.MATS.JC	ENSMUSG00000097399.8	Gm26555	chr13	+	58435630	58435884	58435726	58435884	58431966	58432062	1448	13,6,13,21,1,29	0,0,0,0,0,0	29,25,22,0,27,13	0,1,0,0,0,0	244	149	1	1	1.0,1.0,1.0,1.0,1.0,1.0	1.0,0.939,1.0,NA,1.0,1.0	0.012
1	-0.326	A3SS.MATS.JC	ENSMUSG00000022025.14	Cnmd	chr14	-	79879335	79879514	79879335	79879502	79882802	79882956	1449	0,0,0,0,0,0	0,0,0,0,1,0	0,0,0,0,4,0	2,0,0,0,2,0	160	149	1	1	NA,NA,NA,NA,0.0,NA	0.0,NA,NA,NA,0.651,NA	-0.326
0.995950415	0	A3SS.MATS.JC	ENSMUSG00000032125.22	Robo4	chr9	+	37321974	37322134	37321995	37322134	37321677	37321785	1450	123,30,110,183,65,160	86,27,66,135,44,125	136,97,69,64,121,102	82,74,53,54,89,69	169	149	0.995950415	1	0.558,0.495,0.595,0.544,0.566,0.53	0.594,0.536,0.534,0.511,0.545,0.566	0
0.31487387	0.047	A3SS.MATS.JC	ENSMUSG00000024037.14	Wdr4	chr17	-	31722483	31722701	31722483	31722640	31728742	31728886	1453	3,2,5,12,2,10	23,7,13,22,11,28	5,1,7,0,9,3	10,14,20,6,31,19	209	149	0.31487387	1	0.085,0.169,0.215,0.28,0.115,0.203	0.263,0.048,0.2,0.0,0.171,0.101	0.047
0.395833839	-0.01	A3SS.MATS.JC	ENSMUSG00000029022.19	Miip	chr4	-	147945247	147945542	147945247	147945470	147945810	147945948	1455	74,36,50,91,36,116	8,3,7,11,2,18	166,73,102,47,131,79	14,7,9,5,13,10	220	149	0.395833839	1	0.862,0.89,0.829,0.849,0.924,0.814	0.889,0.876,0.885,0.864,0.872,0.843	-0.01
0.000768771	-0.142	A3SS.MATS.JC	ENSMUSG00000027684.17	Mecom	chr3	-	30033749	30035106	30033749	30034134	30039489	30039643	1456	87,40,60,181,27,158	17,9,13,31,6,25	152,109,143,22,178,146	19,10,12,0,18,16	298	149	0.000768771	0.048441646	0.719,0.69,0.698,0.745,0.692,0.76	0.8,0.845,0.856,1.0,0.832,0.82	-0.142
0.404569543	-0.025	A3SS.MATS.JC	ENSMUSG00000027684.17	Mecom	chr3	-	30039489	30039646	30039489	30039643	30041178	30041326	1457	17,9,15,33,5,38	28,17,21,74,10,64	30,18,37,6,36,28	38,44,45,11,46,57	151	149	0.404569543	1	0.375,0.343,0.413,0.306,0.33,0.369	0.438,0.288,0.448,0.35,0.436,0.326	-0.025
1	0	A3SS.MATS.JC	ENSMUSG00000020719.15	Ddx5	chr11	-	106673294	106673519	106673294	106673510	106674784	106674844	1458	21,889,581,489,311,100,000,000	0,0,0,0,1,0	28,192,021,190,167,200,000,000	0,0,0,0,0,0	157	149	1	1	1.0,1.0,1.0,1.0,0.999,1.0	1.0,1.0,1.0,1.0,1.0,1.0	0
1	0	A3SS.MATS.JC	ENSMUSG00000020719.15	Ddx5	chr11	-	106673294	106674844	106673294	106673519	106674926	106674988	1459	515,524,622,889,641,000,000,000	1,0,0,1,0,0	1,071,477,727,457,290,000,000,000	1,0,0,0,0,0	298	149	1	1	1.0,1.0,1.0,1.0,1.0,1.0	1.0,1.0,1.0,1.0,1.0,1.0	0
1	0.071	A3SS.MATS.JC	ENSMUSG00000074813.16	Morrbid	chr2	-	128198369	128198555	128198369	128198512	128271013	128271246	1462	5,4,1,12,0,10	2,0,0,0,0,0	6,7,9,2,14,4	0,2,0,2,0,0	191	149	1	1	0.661,1.0,1.0,1.0,NA,1.0	1.0,0.732,1.0,0.438,1.0,1.0	0.071
1	0.002	A3SS.MATS.JC	ENSMUSG00000006262.16	Mob1b	chr5	+	88892900	88893009	88892915	88893009	88891162	88891329	1463	0,0,0,1,0,1	38,22,21,89,11,62	0,0,1,0,0,0	53,74,81,13,62,82	163	149	1	1	0.0,0.0,0.0,0.01,0.0,0.015	0.0,0.0,0.011,0.0,0.0,0.0	0.002
0.674533485	0.03	A3SS.MATS.JC	ENSMUSG00000034903.19	Cobll1	chr2	-	64927976	64929736	64927976	64929733	64932412	64932510	1464	61,27,52,106,30,86	12,2,7,27,5,12	104,63,54,11,59,83	14,23,2,3,11,21	151	149	0.674533485	1	0.834,0.93,0.88,0.795,0.856,0.876	0.88,0.73,0.964,0.783,0.841,0.796	0.03
1	-0.333	A3SS.MATS.JC	ENSMUSG00000034903.19	Cobll1	chr2	-	64981322	64981511	64981322	64981508	65002178	65002274	1465	3,0,0,0,0,1	0,0,0,2,0,0	1,0,0,1,6,1	0,0,0,0,0,0	151	149	1	1	1.0,NA,NA,0.0,NA,1.0	1.0,NA,NA,1.0,1.0,1.0	-0.333
0.290037202	-0.061	A3SS.MATS.JC	ENSMUSG00000034903.19	Cobll1	chr2	-	64981322	64981511	64981322	64981508	65068706	65068970	1466	5,3,2,4,0,0	1,0,0,1,1,1	0,1,1,3,5,6	1,1,0,0,5,0	151	149	0.290037202	1	0.831,1.0,1.0,0.798,0.0,0.0	0.0,0.497,1.0,1.0,0.497,1.0	-0.061
1	-0.039	A3SS.MATS.JC	ENSMUSG00000037225.14	Fgf2	chr3	+	37458760	37458946	37458763	37458946	37450333	37450437	1467	22,5,11,43,11,37	0,1,0,3,0,0	35,24,16,4,25,31	0,0,0,0,0,0	151	149	1	1	1.0,0.831,1.0,0.934,1.0,1.0	1.0,1.0,1.0,1.0,1.0,1.0	-0.039
1	0.077	A3SS.MATS.JC	ENSMUSG00000025185.15	Loxl4	chr19	-	42592570	42592757	42592570	42592754	42593245	42593465	1469	1,0,1,3,0,2	2,0,1,2,0,3	0,1,1,1,0,2	0,1,4,0,1,8	151	149	1	1	0.33,NA,0.497,0.597,NA,0.397	NA,0.497,0.198,1.0,0.0,0.198	0.077
1	-0.001	A3SS.MATS.JC	ENSMUSG00000036622.16	Atp13a2	chr4	+	140726438	140726594	140726545	140726594	140723978	140724110	1470	140,43,212,243,105,243	1,1,0,0,0,1	182,214,195,80,304,245	0,1,0,1,1,2	255	149	1	1	0.988,0.962,1.0,1.0,1.0,0.993	1.0,0.992,1.0,0.979,0.994,0.986	-0.001
0.043190788	-0.022	A3SS.MATS.JC	ENSMUSG00000036622.16	Atp13a2	chr4	+	140733353	140734159	140734063	140734159	140732576	140732673	1471	267,92,232,349,117,312	2,0,5,6,6,0	413,344,291,175,375,000	2,2,2,0,1,2	298	149	0.043190788	0.561480249	0.985,1.0,0.959,0.967,0.907,1.0	0.99,0.989,0.986,1.0,0.995,0.988	-0.022
0.091786777	-0.062	A3SS.MATS.JC	ENSMUSG00000036622.16	Atp13a2	chr4	+	140733989	140734159	140734063	140734159	140733662	140733814	1472	124,42,88,133,45,135	39,21,38,58,18,53	178,134,130,79,152,135	41,44,47,15,60,54	222	149	0.091786777	0.811994967	0.681,0.573,0.609,0.606,0.627,0.631	0.744,0.671,0.65,0.779,0.63,0.627	-0.062
0.58618207	0.004	A3SS.MATS.JC	ENSMUSG00000040997.15	Abhd4	chr14	+	54504316	54504638	54504451	54504638	54502737	54502849	1473	4,4,5,7,1,12	224,80,177,340,89,289	12,4,5,0,1,5	252,196,205,72,256,224	283	149	0.58618207	1	0.009,0.026,0.015,0.011,0.006,0.021	0.024,0.011,0.013,0.0,0.002,0.012	0.004
1	-0.015	A3SS.MATS.JC	ENSMUSG00000019796.13	Lrp11	chr10	+	7474455	7474612	7474470	7474612	7471867	7472028	1477	0,0,0,0,0,0	6,0,6,9,0,11	0,0,0,0,1,0	8,3,3,1,9,7	163	149	1	1	0.0,NA,0.0,0.0,NA,0.0	0.0,0.0,0.0,0.0,0.092,0.0	-0.015
1	0.004	A3SS.MATS.JC	ENSMUSG00000019796.13	Lrp11	chr10	+	7484307	7484403	7484311	7484403	7479937	7480147	1478	11,6,7,9,2,11	0,1,0,0,0,0	6,7,9,5,11,17	0,0,0,1,0,0	152	149	1	1	1.0,0.855,1.0,1.0,1.0,1.0	1.0,1.0,1.0,0.831,1.0,1.0	0.004
0.787008814	0.027	A3SS.MATS.JC	ENSMUSG00000046971.8	Pla2g4f	chr2	-	120137705	120137844	120137705	120137841	120138043	120138081	1479	1,0,0,3,0,0	3,1,3,6,1,4	3,3,1,0,0,0	14,12,23,4,14,14	151	149	0.787008814	1	0.248,0.0,0.0,0.33,0.0,0.0	0.175,0.198,0.041,0.0,0.0,0.0	0.027
1	0.028	A3SS.MATS.JC	ENSMUSG00000026708.17	Cenpl	chr1	+	160905798	160906050	160905898	160906050	160902326	160902500	1482	12,9,10,28,9,21	1,0,0,0,1,0	14,21,16,5,20,11	0,1,4,0,1,0	248	149	1	1	0.878,1.0,1.0,1.0,0.844,1.0	1.0,0.927,0.706,1.0,0.923,1.0	0.028
1	0.015	A3SS.MATS.JC	ENSMUSG00000042129.9	Rassf4	chr6	-	116636485	116636561	116636485	116636556	116638803	116638897	1484	22,6,12,27,3,25	0,0,0,0,0,0	31,20,39,10,35,34	0,0,0,1,0,0	153	149	1	1	1.0,1.0,1.0,1.0,1.0,1.0	1.0,1.0,1.0,0.907,1.0,1.0	0.015
0.143458874	0.01	A3SS.MATS.JC	ENSMUSG00000028180.19	Zranb2	chr3	+	157242084	157242223	157242114	157242223	157241970	157242023	1485	6,0,3,4,4,10	171,96,87,249,75,195	5,3,5,1,3,4	203,151,214,65,208,198	178	149	0.143458874	0.996592548	0.029,0.0,0.028,0.013,0.043,0.041	0.02,0.016,0.019,0.013,0.012,0.017	0.01
1	0.055	A3SS.MATS.JC	ENSMUSG00000028180.19	Zranb2	chr3	+	157242084	157242223	157242119	157242223	157241970	157242023	1486	10,2,5,10,5,15	0,0,0,0,0,0	7,3,9,4,7,5	0,0,0,0,0,2	183	149	1	1	1.0,1.0,1.0,1.0,1.0,1.0	1.0,1.0,1.0,1.0,1.0,0.671	0.055
1	0.002	A3SS.MATS.JC	ENSMUSG00000028180.19	Zranb2	chr3	+	157242114	157242223	157242119	157242223	157241970	157242023	1487	175,98,89,255,76,200	0,0,0,0,0,0	205,151,218,68,212,199	0,0,0,0,0,2	153	149	1	1	1.0,1.0,1.0,1.0,1.0,1.0	1.0,1.0,1.0,1.0,1.0,0.99	0.002
0.801568147	0.007	A3SS.MATS.JC	ENSMUSG00000029070.10	Mxra8	chr4	+	155925362	155925665	155925371	155925665	155925234	155925255	1488	291,114,194,385,99,328	124,44,82,179,37,164	198,210,206,93,339,182	108,101,71,34,163,83	157	149	0.801568147	1	0.69,0.711,0.692,0.671,0.717,0.655	0.635,0.664,0.734,0.722,0.664,0.675	0.007
1	-0.162	A3SS.MATS.JC	ENSMUSG00000048148.19	Nwd1	chr8	+	73431462	73431739	73431588	73431739	73429446	73429601	1490	0,1,3,2,0,14	0,1,0,0,0,0	3,19,7,0,23,2	0,0,0,0,0,0	274	149	1	1	NA,0.352,1.0,1.0,NA,1.0	1.0,1.0,1.0,NA,1.0,1.0	-0.162
0.907499544	0.089	A3SS.MATS.JC	ENSMUSG00000027624.21	Epb41l1	chr2	+	156352652	156352801	156352655	156352801	156351051	156351227	1492	18,10,20,27,6,29	3,0,2,6,0,9	31,21,15,1,28,24	5,3,3,1,6,2	151	149	0.907499544	1	0.856,1.0,0.908,0.816,1.0,0.761	0.86,0.874,0.831,0.497,0.822,0.922	0.089
0.18860808	-0.1	A3SS.MATS.JC	ENSMUSG00000027624.21	Epb41l1	chr2	+	156352652	156352801	156352676	156352801	156351051	156351227	1493	22,12,22,30,8,31	8,3,4,7,5,14	33,24,16,1,33,29	6,4,8,0,6,6	172	149	0.18860808	1	0.704,0.776,0.827,0.788,0.581,0.657	0.827,0.839,0.634,1.0,0.827,0.807	-0.1
0.368191216	-0.172	A3SS.MATS.JC	ENSMUSG00000027624.21	Epb41l1	chr2	+	156352655	156352801	156352676	156352801	156351051	156351227	1494	7,2,4,9,2,11	8,3,4,7,5,14	7,6,4,1,11,7	6,4,8,0,6,6	169	149	0.368191216	1	0.435,0.37,0.469,0.531,0.261,0.409	0.507,0.569,0.306,1.0,0.618,0.507	-0.172
1	-0.017	A3SS.MATS.JC	ENSMUSG00000021639.18	Gtf2h2	chr13	-	100622578	100623032	100622578	100622633	100625356	100625443	1495	71,24,30,84,26,82	2,0,0,1,0,1	80,69,90,23,93,81	0,0,0,0,0,0	298	149	1	1	0.947,1.0,1.0,0.977,1.0,0.976	1.0,1.0,1.0,1.0,1.0,1.0	-0.017
0.895239454	0.003	A3SS.MATS.JC	ENSMUSG00000036570.15	Fxyd1	chr7	-	30751106	30751240	30751106	30751205	30751357	30751412	1496	137,56,86,144,66,195	11,0,4,11,4,11	262,146,190,84,219,173	14,6,10,2,18,14	183	149	0.895239454	1	0.91,1.0,0.946,0.914,0.931,0.935	0.938,0.952,0.939,0.972,0.908,0.91	0.003
0.549952852	-0.012	A3SS.MATS.JC	ENSMUSG00000036570.15	Fxyd1	chr7	-	30753730	30753859	30753730	30753795	30754742	30754834	1497	26,7,24,31,21,34	2,0,1,5,0,4	36,31,33,20,34,27	2,0,3,1,3,1	212	149	0.549952852	1	0.901,1.0,0.944,0.813,1.0,0.857	0.927,1.0,0.885,0.934,0.888,0.95	-0.012
0.781229392	-0.017	A3SS.MATS.JC	ENSMUSG00000029522.13	Pla2g1b	chr5	+	115608840	115609000	115608843	115609000	115604330	115604379	1498	51,27,51,69,19,73	4,1,2,4,3,5	149,85,121,41,132,157	5,4,13,2,5,7	151	149	0.781229392	1	0.926,0.964,0.962,0.945,0.862,0.935	0.967,0.954,0.902,0.953,0.963,0.957	-0.017
1	0.04	A3SS.MATS.JC	ENSMUSG00000008496.20	Pou2f2	chr7	-	24792909	24793111	24792909	24792975	24794214	24794281	1499	8,3,5,6,3,16	0,0,0,0,0,0	8,16,6,2,12,10	0,0,1,0,0,0	284	149	1	1	1.0,1.0,1.0,1.0,1.0,1.0	1.0,1.0,0.759,1.0,1.0,1.0	0.04
0.195235614	-0.221	A3SS.MATS.JC	ENSMUSG00000008496.20	Pou2f2	chr7	-	24797078	24797240	24797078	24797192	24799376	24799468	1500	0,0,0,1,0,0	4,1,4,9,2,6	0,2,1,0,3,0	3,0,4,1,7,2	196	149	0.195235614	1	0.0,0.0,0.0,0.078,0.0,0.0	0.0,1.0,0.16,0.0,0.246,0.0	-0.221
0.51693636	-0.268	A3SS.MATS.JC	ENSMUSG00000008496.20	Pou2f2	chr7	-	24815462	24815645	24815462	24815579	24820265	24820322	1501	1,0,0,7,1,2	3,1,1,2,2,3	2,1,3,1,0,3	3,1,1,0,9,1	214	149	0.51693636	1	0.188,0.0,0.0,0.709,0.258,0.317	0.317,0.41,0.676,1.0,0.0,0.676	-0.268
0.202882423	-0.049	A3SS.MATS.JC	ENSMUSG00000031966.8	Glb1l3	chr9	-	26736965	26737047	26736965	26737044	26737608	26737680	1502	1,0,0,0,0,0	9,5,6,17,2,3	4,1,0,1,0,2	29,14,6,8,16,18	151	149	0.202882423	1	0.099,0.0,0.0,0.0,0.0,0.0	0.12,0.066,0.0,0.11,0.0,0.099	-0.049
1	-0.003	A3SS.MATS.JC	ENSMUSG00000045576.17	St7l	chr3	+	104782142	104782258	104782203	104782258	104780837	104780892	1503	122,45,82,174,51,159	1,0,0,2,0,0	135,118,127,37,182,127	0,0,0,0,0,1	209	149	1	1	0.989,1.0,1.0,0.984,1.0,1.0	1.0,1.0,1.0,1.0,1.0,0.989	-0.003
0.057155818	-0.019	A3SS.MATS.JC	ENSMUSG00000045576.17	St7l	chr3	+	104826666	104826817	104826762	104826817	104803011	104803114	1504	185,75,111,261,77,228	3,0,4,4,2,4	233,159,212,68,171,173	1,1,3,0,0,2	244	149	0.057155818	0.649950238	0.974,1.0,0.944,0.976,0.959,0.972	0.993,0.99,0.977,1.0,1.0,0.981	-0.019
1	0.041	A3SS.MATS.JC	ENSMUSG00000030409.17	Dmpk	chr7	+	18826342	18826557	18826467	18826557	18825863	18825961	1506	22,3,12,12,5,17	1,0,0,0,0,0	22,13,8,5,19,16	0,2,0,0,0,1	273	149	1	1	0.923,1.0,1.0,1.0,1.0,1.0	1.0,0.78,1.0,1.0,1.0,0.897	0.041
1	0.043	A3SS.MATS.JC	ENSMUSG00000030409.17	Dmpk	chr7	+	18826342	18826557	18826471	18826557	18825863	18825961	1507	22,3,12,12,5,17	0,0,0,1,0,0	23,15,11,5,21,16	2,1,1,0,0,0	277	149	1	1	1.0,1.0,1.0,0.866,1.0,1.0	0.861,0.89,0.855,1.0,1.0,1.0	0.043
1	-0.274	A3SS.MATS.JC	ENSMUSG00000030409.17	Dmpk	chr7	+	18826467	18826557	18826471	18826557	18825863	18825961	1508	1,0,0,0,0,0	0,0,0,1,0,0	1,4,3,0,2,1	2,1,1,0,0,0	152	149	1	1	1.0,NA,NA,0.0,NA,NA	0.329,0.797,0.746,NA,1.0,1.0	-0.274
0.344298108	0.069	A3SS.MATS.JC	ENSMUSG00000030409.17	Dmpk	chr7	+	18826342	18826557	18826471	18826557	18825863	18826179	1509	31,3,17,17,8,22	17,2,9,11,2,5	30,20,14,7,24,22	16,7,12,5,24,8	277	149	0.344298108	1	0.495,0.447,0.504,0.454,0.683,0.703	0.502,0.606,0.386,0.43,0.35,0.597	0.069
0.424430303	0.046	A3SS.MATS.JC	ENSMUSG00000030409.17	Dmpk	chr7	+	18826342	18826557	18826467	18826557	18826132	18826179	1510	31,3,17,17,8,22	25,6,13,18,5,8	29,18,11,7,22,22	14,14,25,9,28,16	273	149	0.424430303	1	0.404,0.214,0.416,0.34,0.466,0.6	0.531,0.412,0.194,0.298,0.3,0.429	0.046
0.930275553	0.024	A3SS.MATS.JC	ENSMUSG00000030409.17	Dmpk	chr7	+	18826467	18826557	18826471	18826557	18826132	18826179	1511	25,6,13,18,5,8	17,2,9,11,2,5	15,16,28,9,30,16	16,7,12,5,24,8	152	149	0.930275553	1	0.59,0.746,0.586,0.616,0.71,0.611	0.479,0.691,0.696,0.638,0.551,0.662	0.024
1	0.06	A3SS.MATS.JC	ENSMUSG00000056919.10	Cep162	chr9	-	87120406	87121986	87120406	87120437	87126330	87126398	1513	11,2,2,28,2,15	0,0,0,0,0,0	16,16,23,0,20,17	1,0,0,0,0,2	298	149	1	1	1.0,1.0,1.0,1.0,1.0,1.0	0.889,1.0,1.0,NA,1.0,0.81	0.06
0.186412416	0.007	A3SS.MATS.JC	ENSMUSG00000041538.17	H2-Ob	chr17	+	34461410	34461692	34461488	34461692	34459981	34460251	1514	62,27,29,79,16,73	3,0,3,1,0,4	84,62,108,32,137,90	4,3,7,0,7,3	226	149	0.186412416	1	0.932,1.0,0.864,0.981,1.0,0.923	0.933,0.932,0.91,1.0,0.928,0.952	0.007
0.001253186	-0.015	A3SS.MATS.JC	ENSMUSG00000041538.17	H2-Ob	chr17	+	34462812	34462890	34462861	34462890	34462441	34462552	1515	1,1,2,1,0,2	79,17,29,89,21,104	6,5,8,0,7,1	80,53,117,26,142,98	197	149	0.001253186	0.067120638	0.009,0.043,0.05,0.008,0.0,0.014	0.054,0.067,0.049,0.0,0.036,0.008	-0.015
1	0.052	A3SS.MATS.JC	ENSMUSG00000025899.15	Alkbh8	chr9	+	3349357	3349490	3349419	3349490	3347803	3347908	1516	0,1,1,1,2,1	21,7,6,41,5,14	1,0,4,0,1,0	21,16,26,3,17,24	210	149	1	1	0.0,0.092,0.106,0.017,0.221,0.048	0.033,0.0,0.098,0.0,0.04,0.0	0.052
0.648524648	-0.019	A3SS.MATS.JC	ENSMUSG00000066456.15	Hmgn3	chr9	-	82992000	82993159	82992000	82992482	82994272	82994323	1517	122,44,63,124,15,119	2,2,1,2,1,5	157,77,172,48,152,104	0,5,6,0,2,3	298	149	0.648524648	1	0.968,0.917,0.969,0.969,0.882,0.922	1.0,0.885,0.935,1.0,0.974,0.945	-0.019
1	0	A3SS.MATS.JC	ENSMUSG00000017754.14	Pltp	chr2	-	164694392	164694600	164694392	164694456	164696185	164696341	1518	1,140,399,111,120,020,000,000	0,0,0,0,0,1	1,751,118,088,950,410,000,000	0,0,0,0,0,0	292	149	1	1	1.0,1.0,1.0,1.0,1.0,0.999	1.0,1.0,1.0,1.0,1.0,1.0	0
1	0.2	A3SS.MATS.JC	ENSMUSG00000027605.19	Acss2	chr2	+	155415075	155415165	155415082	155415165	155410469	155410528	1519	0,1,0,1,0,0	0,0,0,0,0,0	1,1,2,1,0,0	0,0,0,0,0,3	155	149	1	1	NA,1.0,NA,1.0,NA,NA	1.0,1.0,1.0,1.0,NA,0.0	0.2
1	-0.003	A3SS.MATS.JC	ENSMUSG00000031342.18	Gpm6b	chrX	+	165168386	165171984	165169947	165171984	165166930	165166996	1520	365,134,198,537,125,000	2,2,1,4,1,0	418,421,276,118,394,000	4,0,1,1,2,1	298	149	1	1	0.989,0.971,0.99,0.985,0.984,1.0	0.981,1.0,0.993,0.983,0.99,0.992	-0.003
1	0.017	A3SS.MATS.JC	ENSMUSG00000097222.4	Gata6os	chr18	-	11049919	11050256	11049919	11050252	11050623	11050821	1521	2,0,1,5,1,1	0,0,1,0,0,0	0,6,3,2,4,7	0,0,1,1,0,0	152	149	1	1	1.0,NA,0.495,1.0,1.0,1.0	NA,1.0,0.746,0.662,1.0,1.0	0.017
1	0.012	A3SS.MATS.JC	ENSMUSG00000097222.4	Gata6os	chr18	-	11051257	11051635	11051257	11051341	11052474	11052878	1522	20,13,15,26,13,30	0,0,0,1,0,0	36,32,21,13,37,35	0,0,1,0,0,1	298	149	1	1	1.0,1.0,1.0,0.929,1.0,1.0	1.0,1.0,0.913,1.0,1.0,0.946	0.012
0.012836234	-0.01	A3SS.MATS.JC	ENSMUSG00000019471.11	Cdc37	chr9	-	21053717	21053973	21053717	21053826	21054242	21054521	1525	24,5,24,38,17,29	459,184,353,608,165,000	52,37,28,16,36,38	607,420,425,145,542,000	295	149	0.012836234	0.286461952	0.026,0.014,0.033,0.031,0.049,0.024	0.041,0.043,0.032,0.053,0.032,0.038	-0.01
1	-0.247	A3SS.MATS.JC	ENSMUSG00000009292.19	Trpm2	chr10	-	77766369	77766491	77766369	77766488	77767968	77768182	1526	0,0,0,0,3,0	5,1,0,1,9,3	0,0,1,0,1,2	3,1,0,1,1,5	151	149	1	1	0.0,0.0,NA,0.0,0.248,0.0	0.0,0.0,1.0,0.0,0.497,0.283	-0.247
0.504605951	0.007	A3SS.MATS.JC	ENSMUSG00000024889.6	Rce1	chr19	-	4673528	4673604	4673528	4673591	4673853	4673925	1528	9,8,9,13,3,18	142,31,91,128,47,202	16,6,13,5,22,11	139,99,114,71,147,111	161	149	0.504605951	1	0.055,0.193,0.084,0.086,0.056,0.076	0.096,0.053,0.095,0.061,0.122,0.084	0.007
1	0.219	A3SS.MATS.JC	ENSMUSG00000024889.6	Rce1	chr19	-	4673528	4673604	4673528	4673591	4674041	4674209	1529	2,2,0,7,0,6	0,0,0,0,0,0	4,2,6,0,5,4	0,1,0,0,3,2	161	149	1	1	1.0,1.0,NA,1.0,NA,1.0	1.0,0.649,1.0,NA,0.607,0.649	0.219
1	-0.012	A3SS.MATS.JC	ENSMUSG00000024889.6	Rce1	chr19	-	4674041	4674209	4674041	4674179	4674712	4674791	1530	73,31,60,80,22,122	2,3,0,0,1,0	147,88,87,33,91,66	4,0,1,1,0,2	178	149	1	1	0.968,0.896,1.0,1.0,0.948,1.0	0.969,1.0,0.986,0.965,1.0,0.965	-0.012
0.297503344	0.048	A3SS.MATS.JC	ENSMUSG00000024889.6	Rce1	chr19	-	4675040	4675124	4675040	4675120	4675220	4675323	1531	48,19,55,74,18,78	20,2,25,23,4,26	68,55,61,27,72,65	28,19,28,6,28,32	152	149	0.297503344	1	0.702,0.903,0.683,0.759,0.815,0.746	0.704,0.739,0.681,0.815,0.716,0.666	0.048
1	-0.015	A3SS.MATS.JC	ENSMUSG00000036473.17	Tbc1d24	chr17	-	24402667	24402826	24402667	24402822	24404177	24405175	1532	10,12,12,20,4,13	0,0,2,0,0,0	7,9,6,7,18,13	0,0,0,0,1,0	152	149	1	1	1.0,1.0,0.855,1.0,1.0,1.0	1.0,1.0,1.0,1.0,0.946,1.0	-0.015
1	0.168	A3SS.MATS.JC	ENSMUSG00000036473.17	Tbc1d24	chr17	-	24402667	24402826	24402667	24402822	24408917	24409027	1533	2,0,1,5,1,5	0,0,0,0,0,0	0,1,2,0,1,0	0,0,0,0,1,0	152	149	1	1	1.0,NA,1.0,1.0,1.0,1.0	NA,1.0,1.0,NA,0.495,NA	0.168
0.88417871	-0.037	A3SS.MATS.JC	ENSMUSG00000036473.17	Tbc1d24	chr17	-	24404177	24405261	24404177	24405175	24408917	24409027	1534	22,8,9,27,3,18	2,3,0,4,1,6	12,10,13,3,15,16	1,2,6,0,1,4	234	149	0.88417871	1	0.875,0.629,1.0,0.811,0.656,0.656	0.884,0.761,0.58,1.0,0.905,0.718	-0.037
0.002693623	-0.058	A3SS.MATS.JC	ENSMUSG00000032842.14	Abcc10	chr17	-	46624556	46624977	46624556	46624746	46625141	46625240	1535	1,0,0,0,0,0	7,2,6,8,7,10	2,3,1,0,3,4	12,13,23,4,20,12	298	149	0.002693623	0.111754823	0.067,0.0,0.0,0.0,0.0,0.0	0.077,0.103,0.021,0.0,0.07,0.143	-0.058
0.718552706	0.008	A3SS.MATS.JC	ENSMUSG00000047617.12	Paxx	chr2	-	25349786	25349927	25349786	25349871	25350020	25350086	1536	69,8,31,68,28,55	46,24,27,45,22,62	72,46,69,36,56,79	80,50,62,32,72,66	204	149	0.718552706	1	0.523,0.196,0.456,0.525,0.482,0.393	0.397,0.402,0.448,0.451,0.362,0.466	0.008
0.657053338	-0.1	A3SS.MATS.JC	ENSMUSG00000026197.13	Zfand2b	chr1	+	75145474	75145550	75145477	75145550	75145289	75145351	1537	7,6,7,19,2,17	2,2,5,2,3,9	16,11,18,8,14,22	5,5,4,0,7,8	151	149	0.657053338	1	0.775,0.747,0.58,0.904,0.397,0.651	0.759,0.685,0.816,1.0,0.664,0.731	-0.1
0.08725412	0.054	A3SS.MATS.JC	ENSMUSG00000005506.17	Celf1	chr2	+	90836964	90837040	90836976	90837040	90835045	90835207	1538	125,67,99,208,66,223	22,6,10,28,5,26	160,112,175,28,207,150	32,19,17,10,33,21	160	149	0.08725412	0.801600453	0.841,0.912,0.902,0.874,0.925,0.889	0.823,0.846,0.906,0.723,0.854,0.869	0.054
0.091163141	-0.07	A3SS.MATS.JC	ENSMUSG00000005506.17	Celf1	chr2	+	90839546	90839660	90839549	90839660	90838516	90838645	1539	30,9,23,58,9,47	89,32,60,103,34,108	48,45,45,10,54,38	114,83,86,18,83,89	151	149	0.091163141	0.811994967	0.25,0.217,0.274,0.357,0.207,0.3	0.294,0.349,0.341,0.354,0.391,0.296	-0.07
0.627116357	-0.017	A3SS.MATS.JC	ENSMUSG00000005506.17	Celf1	chr2	+	90843835	90849835	90846910	90849835	90843582	90843747	1540	81,34,34,110,36,109	112,44,87,163,35,135	87,76,78,26,66,62	93,54,123,33,140,97	298	149	0.627116357	1	0.266,0.279,0.163,0.252,0.34,0.288	0.319,0.413,0.241,0.283,0.191,0.242	-0.017
1	-0.017	A3SS.MATS.JC	ENSMUSG00000037913.13	Tmem156	chr5	-	65232905	65233166	65232905	65233079	65237264	65237429	1541	13,5,4,10,9,19	0,0,0,1,0,1	17,13,9,5,15,16	0,1,0,0,0,0	235	149	1	1	1.0,1.0,1.0,0.864,1.0,0.923	1.0,0.892,1.0,1.0,1.0,1.0	-0.017
1	-0.006	A3SS.MATS.JC	ENSMUSG00000037913.13	Tmem156	chr5	-	65237264	65237534	65237264	65237429	65248701	65248768	1542	5,1,0,1,5,4	0,0,0,0,1,1	1,6,3,1,3,1	0,0,0,0,0,1	253	149	1	1	1.0,1.0,NA,1.0,0.746,0.702	1.0,1.0,1.0,1.0,1.0,0.371	-0.006
0.130913399	-0.088	A3SS.MATS.JC	ENSMUSG00000037913.13	Tmem156	chr5	-	65237264	65237534	65237264	65237429	65248810	65248927	1543	8,3,2,3,4,4	0,1,0,4,0,2	4,10,5,1,3,7	1,0,0,0,1,2	253	149	0.130913399	0.959195849	1.0,0.639,1.0,0.306,1.0,0.541	0.702,1.0,1.0,1.0,0.639,0.673	-0.088
0.660862759	-0.026	A3SS.MATS.JC	ENSMUSG00000031903.8	Pla2g15	chr8	+	106887715	106887940	106887840	106887940	106887212	106887311	1544	113,45,101,127,27,126	1,2,3,4,4,2	153,100,107,35,153,117	7,2,4,0,4,4	273	149	0.660862759	1	0.984,0.925,0.948,0.945,0.787,0.972	0.923,0.965,0.936,1.0,0.954,0.941	-0.026
0.076615439	-0.018	A3SS.MATS.JC	ENSMUSG00000098234.9	Snhg6	chr1	-	10012183	10012380	10012183	10012374	10012547	10012616	1545	97,39,86,124,36,155	30,8,13,28,5,39	92,66,108,17,81,78	16,6,17,7,14,12	154	149	0.076615439	0.759911651	0.758,0.825,0.865,0.811,0.874,0.794	0.848,0.914,0.86,0.701,0.848,0.863	-0.018
1	0.004	A3SS.MATS.JC	ENSMUSG00000098234.9	Snhg6	chr1	-	10012547	10012616	10012547	10012609	10012834	10012942	1546	179,71,135,200,61,258	0,0,0,0,0,0	160,101,173,37,134,141	2,1,0,0,0,0	155	149	1	1	1.0,1.0,1.0,1.0,1.0,1.0	0.987,0.99,1.0,1.0,1.0,1.0	0.004
0.587290295	0.039	A3SS.MATS.JC	ENSMUSG00000098234.9	Snhg6	chr1	-	10012547	10012942	10012547	10012616	10014244	10014343	1547	117,49,74,114,39,142	2,0,2,2,0,2	83,56,107,24,88,86	1,1,4,4,0,0	298	149	0.587290295	1	0.967,1.0,0.949,0.966,1.0,0.973	0.976,0.966,0.93,0.75,1.0,1.0	0.039
1	0.012	A3SS.MATS.JC	ENSMUSG00000098234.9	Snhg6	chr1	-	10012834	10012942	10012834	10012916	10014244	10014343	1548	124,58,82,121,41,159	0,0,0,0,0,1	104,65,124,23,97,95	0,1,0,1,1,0	174	149	1	1	1.0,1.0,1.0,1.0,1.0,0.993	1.0,0.982,1.0,0.952,0.988,1.0	0.012
1	0.255	A3SS.MATS.JC	ENSMUSG00000105376.6	Gm36535	chr5	+	111948726	111948880	111948736	111948880	111941232	111941356	1549	0,0,0,0,0,1	0,0,0,1,0,0	1,0,0,0,3,0	1,1,1,0,1,3	158	149	1	1	NA,NA,NA,0.0,NA,1.0	0.485,0.0,0.0,NA,0.739,0.0	0.255
1	0.137	A3SS.MATS.JC	ENSMUSG00000105376.6	Gm36535	chr5	+	111953244	111955168	111953530	111955168	111948736	111948880	1553	1,0,2,2,1,5	0,0,0,0,0,0	4,11,2,0,8,8	0,1,0,0,1,2	298	149	1	1	1.0,NA,1.0,1.0,1.0,1.0	1.0,0.846,1.0,NA,0.8,0.667	0.137
1	0.138	A3SS.MATS.JC	ENSMUSG00000105376.6	Gm36535	chr5	+	111953247	111955168	111953530	111955168	111948736	111948880	1554	1,0,2,2,1,5	0,0,0,0,0,0	3,9,4,0,7,10	0,1,0,0,1,2	298	149	1	1	1.0,NA,1.0,1.0,1.0,1.0	1.0,0.818,1.0,NA,0.778,0.714	0.138
0.541168894	0.109	A3SS.MATS.JC	ENSMUSG00000036860.15	Mrpl55	chr11	+	59094997	59095081	59095000	59095081	59093363	59093545	1556	3,1,3,2,3,1	0,0,0,0,0,3	1,4,2,1,3,3	3,0,0,0,2,1	151	149	0.541168894	1	1.0,1.0,1.0,1.0,1.0,0.248	0.248,1.0,1.0,1.0,0.597,0.747	0.109
0.417923119	0.023	A3SS.MATS.JC	ENSMUSG00000036860.15	Mrpl55	chr11	+	59095360	59095583	59095381	59095583	59094997	59095081	1557	40,15,33,51,21,46	99,42,76,107,45,137	47,40,31,12,51,37	140,92,95,35,128,104	169	149	0.417923119	1	0.263,0.239,0.277,0.296,0.292,0.228	0.228,0.277,0.223,0.232,0.26,0.239	0.023
1	0.001	A3SS.MATS.JC	ENSMUSG00000020895.15	Tmem107	chr11	+	68962182	68962300	68962199	68962300	68962049	68962117	1560	1,1,0,0,0,0	133,69,79,135,60,239	3,0,0,0,0,0	221,121,176,48,233,129	165	149	1	1	0.007,0.013,0.0,0.0,0.0,0.0	0.012,0.0,0.0,0.0,0.0,0.0	0.001
1	0.081	A3SS.MATS.JC	ENSMUSG00000031343.14	Gabra3	chrX	-	71596282	71596465	71596282	71596457	71700260	71700454	1561	0,0,1,0,0,0	0,1,1,0,0,0	0,0,1,0,0,0	0,1,1,0,0,1	156	149	1	1	NA,0.0,0.489,NA,NA,NA	NA,0.0,0.489,NA,NA,0.0	0.081
1	0.043	A3SS.MATS.JC	ENSMUSG00000036304.15	Zdhhc23	chr16	-	43791761	43791920	43791761	43791818	43793830	43794529	1562	15,5,3,15,1,15	1,0,0,0,0,0	7,3,20,4,12,11	0,0,0,0,1,2	250	149	1	1	0.899,1.0,1.0,1.0,1.0,1.0	1.0,1.0,1.0,1.0,0.877,0.766	0.043
1	0.032	A3SS.MATS.JC	ENSMUSG00000036304.15	Zdhhc23	chr16	-	43791761	43791929	43791761	43791818	43793830	43794529	1563	17,7,4,21,3,24	1,0,0,0,0,0	14,6,26,4,18,14	0,0,0,0,1,2	259	149	1	1	0.907,1.0,1.0,1.0,1.0,1.0	1.0,1.0,1.0,1.0,0.912,0.801	0.032
1	-0.063	A3SS.MATS.JC	ENSMUSG00000036304.15	Zdhhc23	chr16	-	43791761	43791929	43791761	43791920	43793830	43794529	1564	3,2,2,7,2,9	1,0,1,1,0,0	7,3,10,0,6,3	0,0,4,0,0,0	157	149	1	1	0.74,1.0,0.655,0.869,1.0,1.0	1.0,1.0,0.703,NA,1.0,1.0	-0.063
1	0.048	A3SS.MATS.JC	ENSMUSG00000040621.15	Gemin8	chrX	+	164963348	164963805	164963441	164963805	164961787	164961826	1565	12,8,10,13,2,34	0,0,0,0,0,0	36,22,19,11,40,19	0,1,0,0,2,2	241	149	1	1	1.0,1.0,1.0,1.0,1.0,1.0	1.0,0.932,1.0,1.0,0.925,0.855	0.048
0.56867118	0.002	A3SS.MATS.JC	ENSMUSG00000005936.20	Kctd20	chr17	+	29181620	29181886	29181783	29181886	29180387	29180661	1566	20,3,5,13,8,17	102,35,46,119,22,112	11,20,8,10,17,9	106,112,83,24,138,107	298	149	0.56867118	1	0.089,0.041,0.052,0.052,0.154,0.071	0.049,0.082,0.046,0.172,0.058,0.04	0.002
0.49502754	0.003	A3SS.MATS.JC	ENSMUSG00000022440.10	C1qtnf6	chr15	-	78407545	78409598	78407545	78409387	78411427	78411668	1567	111,32,71,112,11,122	7,5,5,13,2,8	99,114,100,24,149,64	4,13,6,4,19,10	298	149	0.49502754	1	0.888,0.762,0.877,0.812,0.733,0.884	0.925,0.814,0.893,0.75,0.797,0.762	0.003
1	-0.152	A3SS.MATS.JC	ENSMUSG00000028664.15	Ephb2	chr4	-	136399753	136399821	136399753	136399818	136400573	136400682	1568	0,0,0,0,0,0	1,1,1,1,0,5	0,0,1,0,1,0	0,6,1,0,8,1	151	149	1	1	0.0,0.0,0.0,0.0,NA,0.0	NA,0.0,0.497,NA,0.11,0.0	-0.152
1	0.118	A3SS.MATS.JC	ENSMUSG00000028664.15	Ephb2	chr4	-	136402678	136402844	136402678	136402841	136411230	136411355	1569	0,0,1,0,0,0	0,2,0,1,0,1	0,0,2,0,1,0	1,5,2,0,5,1	151	149	1	1	NA,0.0,1.0,0.0,NA,0.0	0.0,0.0,0.497,NA,0.165,0.0	0.118
1	0	A3SS.MATS.JC	ENSMUSG00000037894.14	H2az1	chr3	+	137571280	137571394	137571318	137571394	137570893	137570971	1570	145,855,392,615,394,000,000	1,0,0,1,0,0	19,291,182,219,553,900,000,000	0,0,0,0,0,2	186	149	1	1	0.999,1.0,1.0,0.999,1.0,1.0	1.0,1.0,1.0,1.0,1.0,0.999	0
1	0.001	A3SS.MATS.JC	ENSMUSG00000037894.14	H2az1	chr3	+	137571771	137571901	137571840	137571901	137571280	137571394	1571	1,780,671,103,617,260,000,000	6,0,4,3,1,9	20,871,298,250,564,900,000,000	6,9,7,2,2,6	217	149	1	1	0.995,1.0,0.994,0.997,0.997,0.994	0.996,0.99,0.996,0.996,0.998,0.995	0.001
0.890591379	-0.015	A3SS.MATS.JC	ENSMUSG00000041977.19	Arhgef11	chr3	+	87617957	87618849	87618806	87618849	87616870	87616969	1572	8,0,0,3,0,1	34,29,30,92,14,51	3,1,3,5,1,1	73,53,61,14,86,75	298	149	0.890591379	1	0.105,0.0,0.0,0.016,0.0,0.01	0.02,0.009,0.024,0.152,0.006,0.007	-0.015
0.962241272	-0.011	A3SS.MATS.JC	ENSMUSG00000041977.19	Arhgef11	chr3	+	87624727	87624827	87624730	87624827	87624336	87624481	1573	38,25,37,73,14,49	38,21,26,58,14,38	61,53,50,13,77,81	58,53,34,10,76,45	151	149	0.962241272	1	0.497,0.54,0.584,0.554,0.497,0.56	0.509,0.497,0.592,0.562,0.5,0.64	-0.011
0.402572477	-0.037	A3SS.MATS.JC	ENSMUSG00000039205.17	Ciz1	chr2	+	32260043	32260137	32260058	32260137	32257314	32257544	1574	40,29,28,63,18,63	11,3,9,22,5,17	88,51,60,32,65,68	27,15,10,2,15,15	163	149	0.402572477	1	0.769,0.898,0.74,0.724,0.767,0.772	0.749,0.757,0.846,0.936,0.798,0.806	-0.037
1	-0.005	A3SS.MATS.JC	ENSMUSG00000035493.11	Tgfbi	chr13	+	56777430	56777643	56777501	56777643	56775726	56775868	1575	157,86,163,231,90,258	1,0,0,0,1,3	259,157,161,58,248,188	1,0,0,0,1,0	219	149	1	1	0.991,1.0,1.0,1.0,0.984,0.983	0.994,1.0,1.0,1.0,0.994,1.0	-0.005
0.084616144	-0.007	A3SS.MATS.JC	ENSMUSG00000035493.11	Tgfbi	chr13	+	56784928	56785030	56784950	56785030	56784378	56784481	1576	14,4,3,8,3,9	319,140,205,349,152,000	16,7,13,1,10,17	373,252,344,121,318,000	170	149	0.084616144	0.791288674	0.037,0.024,0.013,0.02,0.017,0.021	0.036,0.024,0.032,0.007,0.027,0.046	-0.007
0.945388493	-0.004	A3SS.MATS.JC	ENSMUSG00000026159.14	Agfg1	chr1	+	82860901	82861082	82860964	82861082	82859948	82860158	1578	351,139,251,519,138,000	14,6,2,3,3,13	302,260,274,87,391,348	10,6,4,1,9,7	211	149	0.945388493	1	0.947,0.942,0.989,0.992,0.97,0.965	0.955,0.968,0.98,0.984,0.968,0.972	-0.004
0.553255088	-0.012	A3SS.MATS.JC	ENSMUSG00000026159.14	Agfg1	chr1	+	82872196	82872288	82872202	82872288	82871144	82871303	1579	262,79,147,268,72,288	64,25,40,59,22,81	248,149,174,47,237,193	57,47,40,14,51,47	154	149	0.553255088	1	0.798,0.754,0.78,0.815,0.76,0.775	0.808,0.754,0.808,0.765,0.818,0.799	-0.012
0.669590218	0.002	A3SS.MATS.JC	ENSMUSG00000041986.17	Elmod1	chr9	-	53843013	53843197	53843013	53843159	53854131	53854233	1580	15,7,4,18,3,39	1,0,3,3,0,2	27,6,30,1,27,17	4,3,3,0,4,0	186	149	0.669590218	1	0.923,1.0,0.516,0.828,1.0,0.94	0.844,0.616,0.889,1.0,0.844,1.0	0.002
0.941841584	-0.014	A3SS.MATS.JC	ENSMUSG00000020721.17	Helz	chr11	+	107518175	107518280	107518178	107518280	107517360	107517540	1581	3,3,3,15,0,11	11,4,10,20,6,16	5,5,5,1,13,6	16,17,17,2,17,12	151	149	0.941841584	1	0.212,0.425,0.228,0.425,0.0,0.404	0.236,0.225,0.225,0.33,0.43,0.33	-0.014
1	-0.006	A3SS.MATS.JC	ENSMUSG00000051786.16	Tubgcp6	chr15	-	88985068	88985282	88985068	88985250	88985355	88985488	1582	33,10,27,48,16,48	1,0,0,0,0,0	45,38,40,14,61,39	0,0,0,0,0,0	180	149	1	1	0.965,1.0,1.0,1.0,1.0,1.0	1.0,1.0,1.0,1.0,1.0,1.0	-0.006
1	-0.333	A3SS.MATS.JC	ENSMUSG00000051786.16	Tubgcp6	chr15	-	88986203	88986372	88986203	88986369	88986747	88986806	1583	1,0,0,0,0,1	0,0,0,2,0,0	2,2,0,0,3,1	0,0,0,0,0,0	151	149	1	1	1.0,NA,NA,0.0,NA,1.0	1.0,1.0,NA,NA,1.0,1.0	-0.333
1	0.012	A3SS.MATS.JC	ENSMUSG00000030643.15	Rab30	chr7	+	92473005	92473089	92473021	92473089	92469190	92469291	1587	8,5,9,4,2,12	0,0,0,0,0,0	8,10,7,1,19,14	0,0,0,0,0,1	164	149	1	1	1.0,1.0,1.0,1.0,1.0,1.0	1.0,1.0,1.0,1.0,1.0,0.927	0.012
0.199919245	-0.002	A3SS.MATS.JC	ENSMUSG00000023972.11	Ptk7	chr17	-	46878850	46879955	46878850	46879002	46882528	46882609	1588	7,4,4,12,5,8	180,48,129,160,63,212	17,15,5,1,6,14	170,179,148,65,179,139	298	149	0.199919245	1	0.019,0.04,0.015,0.036,0.038,0.019	0.048,0.04,0.017,0.008,0.016,0.048	-0.002
1	0.002	A3SS.MATS.JC	ENSMUSG00000078619.11	Smarcd2	chr11	-	106156713	106156826	106156713	106156809	106157362	106157518	1589	4,1,1,1,1,1	165,65,132,259,55,234	1,0,1,1,4,5	277,204,195,75,270,216	165	149	1	1	0.021,0.014,0.007,0.003,0.016,0.004	0.003,0.0,0.005,0.012,0.013,0.02	0.002
1	0.05	A3SS.MATS.JC	ENSMUSG00000037366.15	Pafah2	chr4	+	134138089	134138283	134138214	134138283	134130280	134130415	1590	6,3,8,10,0,7	1,0,0,1,0,2	5,10,6,1,11,8	2,3,0,0,4,0	273	149	1	1	0.766,1.0,1.0,0.845,NA,0.656	0.577,0.645,1.0,1.0,0.6,1.0	0.05
0.763508746	0.002	A3SS.MATS.JC	ENSMUSG00000037366.15	Pafah2	chr4	+	134138089	134138283	134138214	134138283	134132316	134132413	1591	6,1,8,10,0,6	14,5,20,35,11,34	5,10,7,1,11,8	34,28,23,6,47,37	273	149	0.763508746	1	0.19,0.098,0.179,0.135,0.0,0.088	0.074,0.163,0.142,0.083,0.113,0.106	0.002
1	-0.009	A3SS.MATS.JC	ENSMUSG00000035585.17	Tsen34	chr7	+	3703526	3704003	3703613	3704003	3698350	3698620	1596	341,115,218,281,129,000	0,0,3,2,1,2	320,245,443,128,355,000	0,0,0,0,0,0	235	149	1	1	1.0,1.0,0.979,0.989,0.988,0.993	1.0,1.0,1.0,1.0,1.0,1.0	-0.009
0.868486924	0.013	A3SS.MATS.JC	ENSMUSG00000085385.9	Snhg17	chr2	-	158199117	158199256	158199117	158199183	158200124	158200260	1597	19,13,18,17,9,48	6,1,1,7,1,15	26,16,21,7,22,19	0,5,5,1,9,5	221	149	0.868486924	1	0.681,0.898,0.924,0.621,0.859,0.683	1.0,0.683,0.739,0.825,0.622,0.719	0.013
0.334687207	-0.046	A3SS.MATS.JC	ENSMUSG00000085385.9	Snhg17	chr2	-	158199117	158199256	158199117	158199183	158201101	158201251	1598	19,13,18,17,9,49	42,9,15,26,5,33	26,16,21,7,22,19	15,6,14,11,20,20	221	149	0.334687207	1	0.234,0.493,0.447,0.306,0.548,0.5	0.539,0.643,0.503,0.3,0.426,0.39	-0.046
0.347447442	-0.043	A3SS.MATS.JC	ENSMUSG00000085385.9	Snhg17	chr2	-	158199117	158200458	158199117	158199183	158201101	158201251	1599	50,30,50,37,26,93	42,9,15,26,5,33	54,44,46,19,53,43	15,6,14,11,20,20	298	149	0.347447442	1	0.373,0.625,0.625,0.416,0.722,0.585	0.643,0.786,0.622,0.463,0.57,0.518	-0.043
1	-0.005	A3SS.MATS.JC	ENSMUSG00000085385.9	Snhg17	chr2	-	158199117	158200458	158199117	158199256	158201101	158201251	1600	47,28,42,28,26,60	0,0,0,0,0,1	33,36,39,18,43,32	0,0,0,0,0,0	298	149	1	1	1.0,1.0,1.0,1.0,1.0,0.968	1.0,1.0,1.0,1.0,1.0,1.0	-0.005
1	0	A3SS.MATS.JC	ENSMUSG00000085385.9	Snhg17	chr2	-	158200124	158200458	158200124	158200260	158201101	158201251	1601	58,27,48,74,25,77	1,0,0,2,1,2	51,44,55,20,66,45	0,1,0,0,3,2	298	149	1	1	0.967,1.0,1.0,0.949,0.926,0.951	1.0,0.957,1.0,1.0,0.917,0.918	0
1	-0.008	A3SS.MATS.JC	ENSMUSG00000085385.9	Snhg17	chr2	-	158200124	158200260	158200124	158200179	158201101	158201352	1602	30,19,20,48,21,43	1,0,0,0,0,0	29,34,23,8,58,28	0,0,0,0,0,0	229	149	1	1	0.951,1.0,1.0,1.0,1.0,1.0	1.0,1.0,1.0,1.0,1.0,1.0	-0.008
1	-0.007	A3SS.MATS.JC	ENSMUSG00000085385.9	Snhg17	chr2	-	158200124	158200377	158200124	158200179	158201101	158201352	1603	44,32,34,74,29,67	1,0,0,0,0,0	50,49,37,15,81,38	0,0,0,0,0,0	298	149	1	1	0.957,1.0,1.0,1.0,1.0,1.0	1.0,1.0,1.0,1.0,1.0,1.0	-0.007
1	-0.005	A3SS.MATS.JC	ENSMUSG00000085385.9	Snhg17	chr2	-	158200124	158200458	158200124	158200179	158201101	158201352	1604	58,34,47,80,30,82	1,0,0,0,0,0	61,63,49,22,96,51	0,0,0,0,0,0	298	149	1	1	0.967,1.0,1.0,1.0,1.0,1.0	1.0,1.0,1.0,1.0,1.0,1.0	-0.005
1	0.008	A3SS.MATS.JC	ENSMUSG00000085385.9	Snhg17	chr2	-	158200124	158200377	158200124	158200260	158201101	158201352	1605	38,24,31,57,21,57	1,0,0,2,1,2	36,27,34,12,45,26	0,1,0,0,3,2	265	149	1	1	0.955,1.0,1.0,0.941,0.922,0.941	1.0,0.938,1.0,1.0,0.894,0.88	0.008
1	-0.006	A3SS.MATS.JC	ENSMUSG00000085385.9	Snhg17	chr2	-	158201101	158201352	158201101	158201251	158202378	158202519	1607	30,13,24,39,15,37	2,0,0,2,0,1	26,28,23,6,37,26	0,1,1,0,0,1	249	149	1	1	0.9,1.0,1.0,0.921,1.0,0.957	1.0,0.944,0.932,1.0,1.0,0.94	-0.006
0.825409583	0.023	A3SS.MATS.JC	ENSMUSG00000085385.9	Snhg17	chr2	-	158199117	158201352	158199117	158201251	158202383	158202519	1608	47,18,28,47,21,61	22,2,5,13,6,19	44,41,33,10,48,33	12,12,14,2,14,9	249	149	0.825409583	1	0.561,0.843,0.77,0.684,0.677,0.658	0.687,0.672,0.585,0.749,0.672,0.687	0.023
1	0.007	A3SS.MATS.JC	ENSMUSG00000085385.9	Snhg17	chr2	-	158201101	158201352	158201101	158201251	158202393	158202519	1609	29,13,23,38,15,37	0,0,0,0,0,0	26,28,22,6,36,25	0,0,0,0,1,0	249	149	1	1	1.0,1.0,1.0,1.0,1.0,1.0	1.0,1.0,1.0,1.0,0.956,1.0	0.007
0.038427588	0.066	A3SS.MATS.JC	ENSMUSG00000085385.9	Snhg17	chr2	-	158202862	158203116	158202862	158202990	158203324	158203399	1612	20,8,18,29,7,39	42,15,17,52,25,54	14,15,8,3,11,20	48,30,33,8,42,27	274	149	0.038427588	0.523656569	0.206,0.225,0.365,0.233,0.132,0.282	0.137,0.214,0.116,0.169,0.125,0.287	0.066
0.103792955	0.036	A3SS.MATS.JC	ENSMUSG00000085385.9	Snhg17	chr2	-	158202862	158203064	158202862	158202990	158203324	158203440	1613	9,3,5,9,2,14	42,15,17,52,25,54	7,4,3,1,7,4	48,30,33,8,42,27	222	149	0.103792955	0.865338264	0.126,0.118,0.165,0.104,0.051,0.148	0.089,0.082,0.058,0.077,0.101,0.09	0.036
1	0.074	A3SS.MATS.JC	ENSMUSG00000085385.9	Snhg17	chr2	-	158202862	158203116	158202862	158203064	158203324	158203440	1614	11,5,13,20,5,25	0,0,0,0,0,0	9,11,5,2,5,16	2,0,0,0,1,0	200	149	1	1	1.0,1.0,1.0,1.0,1.0,1.0	0.77,1.0,1.0,1.0,0.788,1.0	0.074
0.040310089	0.018	A3SS.MATS.JC	ENSMUSG00000022568.18	Scrib	chr15	-	75920782	75920942	75920782	75920920	75921051	75921150	1616	107,44,65,116,47,138	2,1,1,1,1,5	163,101,100,59,146,106	2,9,2,2,4,5	170	149	0.040310089	0.538406083	0.979,0.975,0.983,0.99,0.976,0.96	0.986,0.908,0.978,0.963,0.97,0.949	0.018
1	0	A3SS.MATS.JC	ENSMUSG00000035242.16	Oaz1	chr10	+	80664544	80664630	80664552	80664630	80664294	80664467	1620	2,387,759,157,921,510,000,000	12,3,9,14,2,25	25,001,659,308,694,900,000,000	15,4,9,7,13,12	156	149	1	1	0.995,0.996,0.994,0.993,0.997,0.992	0.994,0.997,0.997,0.992,0.995,0.995	0
0.212789	-0.02	A3SS.MATS.JC	ENSMUSG00000045078.13	Rnf216	chr5	-	143075874	143076684	143075874	143076513	143078749	143078880	1621	44,19,44,66,23,55	66,22,54,89,17,67	77,64,40,6,79,53	73,79,56,8,55,52	298	149	0.212789	1	0.25,0.302,0.289,0.27,0.404,0.291	0.345,0.288,0.263,0.273,0.418,0.338	-0.02
1	0.008	A3SS.MATS.JC	ENSMUSG00000045078.13	Rnf216	chr5	-	143075874	143076684	143075874	143076513	143098653	143098735	1622	23,13,23,34,11,36	0,0,0,0,0,0	39,39,21,3,41,26	0,0,0,0,1,0	298	149	1	1	1.0,1.0,1.0,1.0,1.0,1.0	1.0,1.0,1.0,1.0,0.953,1.0	0.008
0.559944817	-0.046	A3SS.MATS.JC	ENSMUSG00000045078.13	Rnf216	chr5	-	143084133	143084260	143084133	143084255	143098653	143098735	1623	29,11,18,44,7,35	11,1,7,7,3,7	34,26,34,9,47,35	6,7,5,1,14,6	153	149	0.559944817	1	0.72,0.915,0.715,0.86,0.694,0.83	0.847,0.783,0.869,0.898,0.766,0.85	-0.046
1	-0.02	A3SS.MATS.JC	ENSMUSG00000020598.17	Nrcam	chr12	+	44616992	44617190	44617031	44617190	44615326	44615428	1624	20,5,9,32,3,18	0,0,0,0,0,2	3,11,11,3,13,4	0,0,0,0,0,0	187	149	1	1	1.0,1.0,1.0,1.0,1.0,0.878	1.0,1.0,1.0,1.0,1.0,1.0	-0.02
1	-0.213	A3SS.MATS.JC	ENSMUSG00000074863.6	Platr25	chr13	-	62823332	62823468	62823332	62823459	62853514	62853575	1625	4,0,1,4,1,1	1,0,0,2,0,1	6,0,4,1,4,3	0,0,0,0,0,0	157	149	1	1	0.792,NA,1.0,0.655,1.0,0.487	1.0,NA,1.0,1.0,1.0,1.0	-0.213
0.287641612	-0.007	A3SS.MATS.JC	ENSMUSG00000034801.14	Sos2	chr12	-	69664829	69664957	69664829	69664954	69673990	69674089	1626	72,30,40,90,17,96	6,6,1,7,1,7	79,76,33,14,68,59	3,4,4,2,5,2	151	149	0.287641612	1	0.922,0.831,0.975,0.927,0.944,0.931	0.963,0.949,0.891,0.874,0.931,0.967	-0.007
1	0.243	A3SS.MATS.JC	ENSMUSG00000030102.12	Itpr1	chr6	+	108409606	108409657	108409609	108409657	108408421	108408457	1627	4,2,1,1,1,4	2,0,0,2,0,0	5,2,2,0,1,1	3,1,4,0,2,0	151	149	1	1	0.664,1.0,1.0,0.33,1.0,1.0	0.622,0.664,0.33,NA,0.33,1.0	0.243
0.683719874	0.002	A3SS.MATS.JC	ENSMUSG00000018661.18	Cog1	chr11	+	113551768	113551878	113551790	113551878	113550094	113550203	1629	135,53,75,212,66,231	2,2,2,4,2,7	199,141,167,52,182,162	4,5,7,2,5,1	170	149	0.683719874	1	0.983,0.959,0.97,0.979,0.967,0.967	0.978,0.961,0.954,0.958,0.97,0.993	0.002
0.656528477	-0.03	A3SS.MATS.JC	ENSMUSG00000022946.11	Dop1b	chr16	+	93595790	93595873	93595793	93595873	93589974	93590119	1630	52,19,27,74,15,75	25,18,28,45,12,37	123,59,85,26,90,78	53,37,60,17,60,51	151	149	0.656528477	1	0.672,0.51,0.488,0.619,0.552,0.667	0.696,0.611,0.583,0.601,0.597,0.601	-0.03
0.887301477	0.004	A3SS.MATS.JC	ENSMUSG00000022946.11	Dop1b	chr16	+	93603222	93603359	93603275	93603359	93600349	93600478	1631	157,62,81,199,71,217	1,0,0,1,2,1	291,152,198,68,244,196	1,2,3,0,6,1	201	149	0.887301477	1	0.991,1.0,1.0,0.993,0.963,0.994	0.995,0.983,0.98,1.0,0.968,0.993	0.004
0.386783951	0.008	A3SS.MATS.JC	ENSMUSG00000012017.5	Scarf2	chr16	+	17622349	17622788	17622672	17622788	17622169	17622273	1632	119,69,91,171,36,104	2,0,1,3,0,2	180,143,138,49,164,105	2,2,1,0,2,5	298	149	0.386783951	1	0.967,1.0,0.978,0.966,1.0,0.963	0.978,0.973,0.986,1.0,0.976,0.913	0.008
0.911685607	-0.001	A3SS.MATS.JC	ENSMUSG00000012017.5	Scarf2	chr16	+	17624212	17624365	17624269	17624365	17622672	17622788	1633	400,133,313,513,148,000	0,0,3,11,0,4	418,316,367,144,481,000	6,1,3,0,3,1	205	149	0.911685607	1	1.0,1.0,0.987,0.971,1.0,0.989	0.981,0.996,0.989,1.0,0.991,0.996	-0.001
0.250441918	-0.081	A3SS.MATS.JC	ENSMUSG00000020836.16	Coro6	chr11	+	77360201	77360427	77360204	77360427	77359882	77360113	1635	7,7,1,6,11,4	7,5,1,15,7,8	21,14,13,7,26,7	16,5,15,6,17,11	151	149	0.250441918	1	0.497,0.58,0.497,0.283,0.608,0.33	0.564,0.734,0.461,0.535,0.601,0.386	-0.081
1	0	A3SS.MATS.JC	ENSMUSG00000019738.16	Polr2i	chr7	+	29932116	29932248	29932174	29932248	29931906	29931961	1636	6,0,2,3,0,3	203,53,156,232,97,265	2,2,2,0,2,10	253,179,262,93,277,278	206	149	1	1	0.021,0.0,0.009,0.009,0.0,0.008	0.006,0.008,0.005,0.0,0.005,0.025	0
0.268040754	-0.007	A3SS.MATS.JC	ENSMUSG00000029454.16	Mapkapk5	chr5	-	121672397	121672508	121672397	121672493	121673916	121674006	1637	4,0,2,5,1,3	185,65,129,236,82,226	4,3,5,1,5,4	242,142,195,61,190,181	163	149	0.268040754	1	0.019,0.0,0.014,0.019,0.011,0.012	0.015,0.019,0.023,0.015,0.023,0.02	-0.007
1.48E-06	-0.071	A3SS.MATS.JC	ENSMUSG00000036989.17	Trim3	chr7	-	105268265	105268435	105268265	105268417	105268589	105268821	1639	5,2,2,3,1,5	60,27,45,118,37,88	20,16,11,4,18,11	129,94,98,21,127,108	166	149	1.48E-06	0.000722293	0.07,0.062,0.038,0.022,0.024,0.049	0.122,0.133,0.092,0.146,0.113,0.084	-0.071
1	-0.333	A3SS.MATS.JC	ENSMUSG00000036196.17	Slc26a8	chr17	-	28871421	28871499	28871421	28871483	28872805	28872919	1641	0,0,0,0,1,1	0,0,0,1,0,0	0,1,1,0,4,1	0,0,0,0,0,0	164	149	1	1	NA,NA,NA,0.0,1.0,1.0	NA,1.0,1.0,NA,1.0,1.0	-0.333
0.002712496	0.052	A3SS.MATS.JC	ENSMUSG00000047248.21	C2cd3	chr7	+	100029174	100029332	100029232	100029332	100023470	100023740	1643	28,8,8,51,8,36	0,2,0,1,1,1	30,16,19,7,68,35	2,3,0,2,2,5	206	149	0.002712496	0.111754823	1.0,0.743,1.0,0.974,0.853,0.963	0.916,0.794,1.0,0.717,0.961,0.835	0.052
0.000316177	0.036	A3SS.MATS.JC	ENSMUSG00000047248.21	C2cd3	chr7	+	100062532	100062655	100062536	100062655	100059538	100059657	1644	15,12,13,25,12,25	1,1,0,0,2,0	32,26,31,3,51,26	4,3,2,0,3,5	152	149	0.000316177	0.024855827	0.936,0.922,1.0,1.0,0.855,1.0	0.887,0.895,0.938,1.0,0.943,0.836	0.036
0.499223168	-0.066	A3SS.MATS.JC	ENSMUSG00000099553.3	Gm29538	chr1	-	88371690	88371958	88371690	88371955	88373995	88374088	1645	25,9,7,16,5,55	4,4,4,4,5,5	47,24,50,4,44,26	7,10,4,3,11,2	151	149	0.499223168	1	0.86,0.689,0.633,0.798,0.497,0.916	0.869,0.703,0.925,0.568,0.798,0.928	-0.066
0.50396145	0.057	A3SS.MATS.JC	ENSMUSG00000099553.3	Gm29538	chr1	-	88373995	88374107	88373995	88374088	88390239	88390342	1646	19,9,9,7,1,28	12,3,3,7,1,23	17,18,14,4,32,12	20,8,19,4,12,11	167	149	0.50396145	1	0.586,0.728,0.728,0.472,0.472,0.521	0.431,0.667,0.397,0.472,0.704,0.493	0.057
1	0.003	A3SS.MATS.JC	ENSMUSG00000029056.14	Pank4	chr4	+	155061659	155061811	155061668	155061811	155061039	155061127	1648	81,47,64,113,46,133	0,0,0,0,0,0	153,116,91,45,123,113	0,0,1,0,1,0	157	149	1	1	1.0,1.0,1.0,1.0,1.0,1.0	1.0,1.0,0.989,1.0,0.992,1.0	0.003
0.546775522	0.026	A3SS.MATS.JC	ENSMUSG00000029056.14	Pank4	chr4	+	155063377	155063482	155063411	155063482	155062849	155062899	1649	70,28,36,102,44,77	59,28,23,59,28,67	101,63,57,28,97,65	75,45,62,29,60,57	182	149	0.546775522	1	0.493,0.45,0.562,0.586,0.563,0.485	0.524,0.534,0.429,0.441,0.57,0.483	0.026
0.604478481	0.004	A3SS.MATS.JC	ENSMUSG00000078495.11	Zfp984	chr4	-	147845677	147845782	147845677	147845735	147880114	147880181	1654	19,8,18,61,7,31	23,8,16,40,13,30	35,17,16,8,26,32	23,28,38,7,15,37	195	149	0.604478481	1	0.387,0.433,0.462,0.538,0.292,0.441	0.538,0.317,0.243,0.466,0.57,0.398	0.004
0.080195959	0.094	A3SS.MATS.JC	ENSMUSG00000078495.11	Zfp984	chr4	-	147845677	147845782	147845677	147845735	147891546	147891640	1655	20,6,15,42,6,27	3,1,5,2,0,6	27,14,13,10,15,14	5,4,7,0,4,6	195	149	0.080195959	0.773615613	0.836,0.821,0.696,0.941,1.0,0.775	0.805,0.728,0.587,1.0,0.741,0.641	0.094
1	0.007	A3SS.MATS.JC	ENSMUSG00000036553.17	Sh3tc1	chr5	-	35857054	35857251	35857054	35857139	35857600	35857751	1656	179,50,102,208,71,260	0,0,2,1,0,0	382,254,261,144,244,000	3,0,2,2,2,3	260	149	1	1	1.0,1.0,0.967,0.992,1.0,1.0	0.986,1.0,0.987,0.976,0.986,0.98	0.007
1	-0.003	A3SS.MATS.JC	ENSMUSG00000024695.17	Zfp91	chr19	-	12753358	12753826	12753358	12753437	12754223	12754358	1657	218,104,121,239,91,267	2,0,0,0,0,0	206,142,230,66,208,193	0,0,0,0,0,0	298	149	1	1	0.982,1.0,1.0,1.0,1.0,1.0	1.0,1.0,1.0,1.0,1.0,1.0	-0.003
0.542077075	-0.012	A3SS.MATS.JC	ENSMUSG00000034602.16	Mon2	chr10	-	122866944	122867029	122866944	122867026	122868427	122868654	1658	12,8,11,28,5,25	53,18,28,73,18,83	15,15,24,6,25,27	60,42,47,20,67,73	151	149	0.542077075	1	0.183,0.305,0.279,0.275,0.215,0.229	0.198,0.261,0.335,0.228,0.269,0.267	-0.012
1.08E-05	0.067	A3SS.MATS.JC	ENSMUSG00000038775.15	Vill	chr9	+	118899624	118899882	118899690	118899882	118899345	118899417	1659	66,30,35,67,25,94	0,0,4,0,0,3	109,76,90,21,109,43	9,5,6,3,9,1	214	149	1.08E-05	0.002642127	1.0,1.0,0.859,1.0,1.0,0.956	0.894,0.914,0.913,0.83,0.894,0.968	0.067
0.544014692	-0.029	A3SS.MATS.JC	ENSMUSG00000024013.16	Fgd2	chr17	+	29586244	29586383	29586249	29586383	29585944	29586101	1660	14,10,13,14,4,16	0,3,2,3,2,6	21,10,20,10,26,26	9,2,9,1,2,1	153	149	0.544014692	1	1.0,0.764,0.864,0.82,0.661,0.722	0.694,0.83,0.684,0.907,0.927,0.962	-0.029
0.604188279	0.009	A3SS.MATS.JC	ENSMUSG00000024013.16	Fgd2	chr17	+	29587096	29587304	29587157	29587304	29586894	29586953	1661	6,7,4,1,0,7	18,5,11,23,2,17	13,6,13,0,4,9	23,19,28,4,31,15	209	149	0.604188279	1	0.192,0.5,0.206,0.03,0.0,0.227	0.287,0.184,0.249,0.0,0.084,0.3	0.009
0.220980765	0.008	A3SS.MATS.JC	ENSMUSG00000027981.15	Rnpc3	chr3	-	113401988	113402060	113401988	113402057	113402686	113402819	1662	123,56,60,146,48,159	4,3,3,5,0,5	147,111,135,58,120,141	4,6,7,0,9,6	151	149	0.220980765	1	0.968,0.949,0.952,0.966,1.0,0.969	0.973,0.948,0.95,1.0,0.929,0.959	0.008
0.087853546	0.021	A3SS.MATS.JC	ENSMUSG00000038271.18	Iffo1	chr6	+	125128757	125128766	125128760	125128766	125128347	125128488	1663	31,11,16,41,16,29	0,1,0,1,0,1	46,23,22,16,59,36	1,1,3,0,2,2	151	149	0.087853546	0.802975411	1.0,0.916,1.0,0.976,1.0,0.966	0.978,0.958,0.879,1.0,0.967,0.947	0.021
0.049886384	0.064	A3SS.MATS.JC	ENSMUSG00000038271.18	Iffo1	chr6	+	125128757	125129734	125129576	125129734	125128347	125128488	1665	56,21,22,61,29,56	5,1,3,3,1,1	101,48,45,26,88,57	7,7,3,6,6,4	298	149	0.049886384	0.602808236	0.848,0.913,0.786,0.91,0.935,0.966	0.878,0.774,0.882,0.684,0.88,0.877	0.064
0.170344345	0.067	A3SS.MATS.JC	ENSMUSG00000038271.18	Iffo1	chr6	+	125129406	125129734	125129576	125129734	125128347	125128488	1666	25,10,6,20,13,27	5,1,3,3,1,1	55,26,24,12,30,24	7,7,3,6,6,4	298	149	0.170344345	1	0.714,0.833,0.5,0.769,0.867,0.931	0.797,0.65,0.8,0.5,0.714,0.75	0.067
1	-0.017	A3SS.MATS.JC	ENSMUSG00000038271.18	Iffo1	chr6	+	125130004	125130465	125130369	125130465	125129576	125129734	1667	49,21,28,64,31,51	1,0,2,0,0,0	99,63,60,30,79,53	0,0,2,0,0,0	298	149	1	1	0.961,1.0,0.875,1.0,1.0,1.0	1.0,1.0,0.938,1.0,1.0,1.0	-0.017
1	-0.011	A3SS.MATS.JC	ENSMUSG00000038271.18	Iffo1	chr6	+	125130004	125130465	125130372	125130465	125129576	125129734	1668	50,21,28,68,32,54	0,0,0,0,0,2	101,66,61,30,80,54	0,0,0,0,0,0	298	149	1	1	1.0,1.0,1.0,1.0,1.0,0.931	1.0,1.0,1.0,1.0,1.0,1.0	-0.011
1	-0.081	A3SS.MATS.JC	ENSMUSG00000038271.18	Iffo1	chr6	+	125130369	125130465	125130372	125130465	125129576	125129734	1669	2,0,2,4,1,3	0,0,0,0,0,2	2,3,3,0,1,1	0,0,0,0,0,0	151	149	1	1	1.0,NA,1.0,1.0,1.0,0.597	1.0,1.0,1.0,NA,1.0,1.0	-0.081
0.719847361	-0.049	A3SS.MATS.JC	ENSMUSG00000038271.18	Iffo1	chr6	+	125130369	125130465	125130372	125130465	125130004	125130125	1670	30,5,26,50,12,33	10,9,10,19,10,26	90,44,32,21,46,38	33,28,24,8,29,16	151	149	0.719847361	1	0.747,0.354,0.72,0.722,0.542,0.556	0.729,0.608,0.568,0.721,0.61,0.701	-0.049
1	-0.044	A3SS.MATS.JC	ENSMUSG00000025461.12	Scart1	chr7	+	139808894	139808971	139808947	139808971	139808416	139808731	1672	1,0,2,0,1,1	2,1,3,3,1,5	2,2,1,0,1,0	5,3,3,0,1,2	201	149	1	1	0.27,0.0,0.331,0.0,0.426,0.129	0.229,0.331,0.198,NA,0.426,0.0	-0.044
1	0.667	A3SS.MATS.JC	ENSMUSG00000025461.12	Scart1	chr7	+	139809627	139809795	139809657	139809795	139808416	139808731	1673	0,1,0,0,0,0	0,0,0,0,0,0	0,1,0,0,0,0	1,0,0,0,0,1	178	149	1	1	NA,1.0,NA,NA,NA,NA	0.0,1.0,NA,NA,NA,0.0	0.667
1	-0.061	A3SS.MATS.JC	ENSMUSG00000025461.12	Scart1	chr7	+	139809627	139809795	139809657	139809795	139808947	139808971	1674	0,1,0,0,0,0	2,1,4,2,2,6	1,1,1,0,0,0	4,3,2,0,2,2	178	149	1	1	0.0,0.456,0.0,0.0,0.0,0.0	0.173,0.218,0.295,NA,0.0,0.0	-0.061
1	-0.02	A3SS.MATS.JC	ENSMUSG00000025461.12	Scart1	chr7	+	139810877	139811058	139810881	139811058	139810212	139810384	1675	4,1,1,8,0,9	0,0,0,0,0,1	9,8,6,2,9,1	0,0,0,0,0,0	152	149	1	1	1.0,1.0,1.0,1.0,NA,0.898	1.0,1.0,1.0,1.0,1.0,1.0	-0.02
1	0.005	A3SS.MATS.JC	ENSMUSG00000023942.16	Slc29a1	chr17	-	45903104	45903187	45903104	45903183	45904257	45904560	1676	50,30,44,75,23,69	0,0,0,0,0,0	117,151,98,49,131,92	2,0,1,0,0,0	152	149	1	1	1.0,1.0,1.0,1.0,1.0,1.0	0.983,1.0,0.99,1.0,1.0,1.0	0.005
1	0.042	A3SS.MATS.JC	ENSMUSG00000023942.16	Slc29a1	chr17	-	45903104	45903269	45903104	45903183	45904257	45904560	1677	12,6,6,15,7,19	0,0,0,0,0,0	21,42,11,18,41,28	2,0,1,0,0,0	234	149	1	1	1.0,1.0,1.0,1.0,1.0,1.0	0.87,1.0,0.875,1.0,1.0,1.0	0.042
0.357292762	-0.015	A3SS.MATS.JC	ENSMUSG00000023942.16	Slc29a1	chr17	-	45903104	45903269	45903104	45903187	45904257	45904560	1678	8,4,6,14,5,15	46,28,44,74,21,65	15,32,8,14,35,24	111,141,95,45,125,88	230	149	0.357292762	1	0.101,0.085,0.081,0.109,0.134,0.13	0.08,0.128,0.052,0.168,0.154,0.15	-0.015
0.021798223	-0.077	A3SS.MATS.JC	ENSMUSG00000023942.16	Slc29a1	chr17	-	45903104	45903269	45903104	45903187	45906407	45906428	1679	8,4,7,14,5,15	31,9,25,40,18,34	15,32,8,14,34,24	51,47,30,18,48,40	230	149	0.021798223	0.371422043	0.143,0.224,0.154,0.185,0.153,0.222	0.16,0.306,0.147,0.335,0.315,0.28	-0.077
1	0.057	A3SS.MATS.JC	ENSMUSG00000030154.11	Klrb1f	chr6	+	129030674	129030829	129030753	129030829	129030145	129030220	1680	7,0,9,7,1,5	1,0,0,1,1,0	14,6,5,2,7,4	4,1,2,0,1,2	227	149	1	1	0.821,NA,1.0,0.821,0.396,1.0	0.697,0.798,0.621,1.0,0.821,0.568	0.057
1	0.215	A3SS.MATS.JC	ENSMUSG00000002981.11	Clptm1	chr7	-	19396069	19396267	19396069	19396158	19398858	19398880	1681	1,0,2,3,4,4	0,0,0,0,0,0	2,5,8,0,6,8	1,1,1,0,0,1	257	149	1	1	1.0,NA,1.0,1.0,1.0,1.0	0.537,0.744,0.823,NA,1.0,0.823	0.215
0.117948933	-0.006	A3SS.MATS.JC	ENSMUSG00000040428.20	Plekha4	chr7	+	45181560	45181789	45181681	45181789	45179994	45180082	1682	2,2,2,1,0,0	23,9,15,30,2,33	4,6,0,0,2,0	15,27,16,9,26,20	269	149	0.117948933	0.91147988	0.046,0.11,0.069,0.018,0.0,0.0	0.129,0.11,0.0,0.0,0.041,0.0	-0.006
0.305657942	-0.016	A3SS.MATS.JC	ENSMUSG00000029319.9	Coq2	chr5	-	100811445	100811694	100811445	100811567	100815757	100815924	1683	38,14,24,51,13,40	87,25,61,117,25,107	57,42,30,17,63,38	96,57,101,38,132,79	275	149	0.305657942	1	0.191,0.233,0.176,0.191,0.22,0.168	0.243,0.285,0.139,0.195,0.205,0.207	-0.016
1	-0.004	A3SS.MATS.JC	ENSMUSG00000068206.14	Pick1	chr15	+	79129489	79130311	79130177	79130311	79129054	79129108	1685	84,35,67,95,38,151	0,0,0,0,0,2	138,91,120,29,113,108	0,0,0,0,0,0	298	149	1	1	1.0,1.0,1.0,1.0,1.0,0.974	1.0,1.0,1.0,1.0,1.0,1.0	-0.004
1	-0.015	A3SS.MATS.JC	ENSMUSG00000040943.13	Tet2	chr3	-	133175036	133175528	133175036	133175400	133177100	133177238	1686	0,0,0,4,0,3	32,16,12,45,18,33	0,2,3,1,3,3	41,43,36,11,35,60	276	149	1	1	0.0,0.0,0.0,0.046,0.0,0.047	0.0,0.024,0.043,0.047,0.044,0.026	-0.015
1	-0.007	A3SS.MATS.JC	ENSMUSG00000037851.14	Iars	chr13	+	49861881	49861955	49861885	49861955	49860154	49860281	1688	55,24,62,100,32,101	0,0,0,0,3,0	46,43,45,15,60,70	0,0,0,0,2,1	152	149	1	1	1.0,1.0,1.0,1.0,0.913,1.0	1.0,1.0,1.0,1.0,0.967,0.986	-0.007
0.532459972	-0.091	A3SS.MATS.JC	ENSMUSG00000007783.11	Cpt1c	chr7	-	44610181	44610433	44610181	44610334	44610942	44611074	1689	5,2,4,9,1,15	10,7,10,24,4,37	11,4,2,5,8,6	21,16,12,2,14,8	247	149	0.532459972	1	0.232,0.147,0.194,0.184,0.131,0.197	0.24,0.131,0.091,0.601,0.256,0.311	-0.091
1	0.005	A3SS.MATS.JC	ENSMUSG00000041477.15	Dcp1b	chr6	+	119191730	119194940	119194763	119194940	119183430	119183559	1690	52,16,34,80,15,65	0,0,0,0,0,0	82,45,63,22,56,63	0,0,0,0,0,1	298	149	1	1	1.0,1.0,1.0,1.0,1.0,1.0	1.0,1.0,1.0,1.0,1.0,0.969	0.005
1	-0.02	A3SS.MATS.JC	ENSMUSG00000041477.15	Dcp1b	chr6	+	119194763	119194940	119194862	119194940	119191730	119192567	1691	55,18,37,46,15,49	0,1,0,1,1,2	98,57,65,22,75,47	3,1,1,0,3,0	247	149	1	1	1.0,0.916,1.0,0.965,0.9,0.937	0.952,0.972,0.975,1.0,0.938,1.0	-0.02
0.098807483	0.034	A3SS.MATS.JC	ENSMUSG00000049811.18	Fam161a	chr11	+	22965654	22965884	22965658	22965884	22963538	22963647	1693	15,14,12,16,3,28	2,1,0,2,1,2	34,22,32,5,48,15	4,4,4,2,2,2	152	149	0.098807483	0.834720629	0.88,0.932,1.0,0.887,0.746,0.932	0.893,0.844,0.887,0.71,0.959,0.88	0.034
1	-0.005	A3SS.MATS.JC	ENSMUSG00000026860.17	Sh3glb2	chr2	-	30235710	30236465	30235710	30235951	30236622	30236712	1694	165,59,141,207,62,235	1,0,0,0,1,0	197,166,188,58,254,167	0,0,1,0,0,0	298	149	1	1	0.988,1.0,1.0,1.0,0.969,1.0	1.0,1.0,0.989,1.0,1.0,1.0	-0.005
1	0	A3SS.MATS.JC	ENSMUSG00000022779.17	Top3b	chr16	+	16692932	16693019	16692935	16693019	16688670	16688762	1695	0,0,0,1,0,3	0,0,0,1,1,0	1,0,1,0,2,0	1,1,0,2,0,0	151	149	1	1	NA,NA,NA,0.497,0.0,1.0	0.497,0.0,1.0,0.0,1.0,NA	0
0.79050989	-0.008	A3SS.MATS.JC	ENSMUSG00000022779.17	Top3b	chr16	+	16705695	16705869	16705721	16705869	16705440	16705587	1696	122,56,94,162,47,202	8,9,8,20,5,22	145,115,117,48,151,144	16,12,16,4,16,8	174	149	0.79050989	1	0.929,0.842,0.91,0.874,0.889,0.887	0.886,0.891,0.862,0.911,0.89,0.939	-0.008
0.581735148	-0.003	A3SS.MATS.JC	ENSMUSG00000060771.16	Tsga10	chr1	-	37880265	37880433	37880265	37880389	37881535	37881601	1698	14,7,11,21,6,35	2,1,0,1,0,9	67,37,41,14,51,35	2,3,2,5,1,2	192	149	0.581735148	1	0.845,0.845,1.0,0.942,1.0,0.751	0.963,0.905,0.941,0.685,0.975,0.931	-0.003
1	-0.002	A3SS.MATS.JC	ENSMUSG00000028797.21	Tmem234	chr4	+	129495987	129496054	129496014	129496054	129494775	129494927	1699	285,92,238,391,117,384	0,1,0,1,0,4	232,225,295,70,292,299	1,2,0,0,0,0	175	149	1	1	1.0,0.987,1.0,0.997,1.0,0.988	0.995,0.99,1.0,1.0,1.0,1.0	-0.002
1	-0.001	A3SS.MATS.JC	ENSMUSG00000028797.21	Tmem234	chr4	+	129495987	129496054	129496014	129496054	129495199	129495326	1700	110,33,92,176,64,127	1,0,1,2,1,1	135,91,112,33,133,122	0,0,1,1,2,0	175	149	1	1	0.989,1.0,0.987,0.987,0.982,0.991	1.0,1.0,0.99,0.966,0.983,1.0	-0.001
1	-0.002	A3SS.MATS.JC	ENSMUSG00000028797.21	Tmem234	chr4	+	129495987	129496054	129496014	129496054	129495199	129495418	1701	97,26,81,138,51,114	0,0,0,0,1,0	113,79,98,28,109,97	1,0,0,0,0,0	175	149	1	1	1.0,1.0,1.0,1.0,0.977,1.0	0.99,1.0,1.0,1.0,1.0,1.0	-0.002
0.769261614	-0.004	A3SS.MATS.JC	ENSMUSG00000028797.21	Tmem234	chr4	+	129495987	129496054	129496014	129496054	129495662	129495754	1702	184,72,151,272,110,254	2,3,0,1,4,4	304,219,276,68,288,250	4,3,2,2,3,3	175	149	0.769261614	1	0.987,0.953,1.0,0.996,0.959,0.982	0.985,0.984,0.992,0.967,0.988,0.986	-0.004
1	-0.006	A3SS.MATS.JC	ENSMUSG00000023971.10	Rrp36	chr17	-	46983450	46983773	46983450	46983517	46985122	46985213	1703	52,27,26,85,21,69	1,0,0,0,0,0	69,67,66,17,84,67	0,0,0,0,0,0	298	149	1	1	0.963,1.0,1.0,1.0,1.0,1.0	1.0,1.0,1.0,1.0,1.0,1.0	-0.006
1	0	A3SS.MATS.JC	ENSMUSG00000031375.18	Bgn	chrX	+	72536529	72536662	72536568	72536662	72536328	72536439	1705	25,8,18,27,8,25	2,110,929,196,436,110,000,000	25,19,11,8,27,13	23,722,919,150,457,300,000,000	187	149	1	1	0.009,0.007,0.007,0.006,0.01,0.007	0.008,0.005,0.006,0.011,0.007,0.006	0
0.011168704	-0.035	A3SS.MATS.JC	ENSMUSG00000018378.14	Cuedc1	chr11	+	88077866	88077958	88077886	88077958	88075459	88075543	1707	5,4,5,5,2,14	79,27,41,130,15,97	15,21,10,4,12,4	81,61,83,28,108,60	168	149	0.011168704	0.263344785	0.053,0.116,0.098,0.033,0.106,0.113	0.141,0.234,0.097,0.112,0.09,0.056	-0.035
1	-0.133	A3SS.MATS.JC	ENSMUSG00000118038.3	Gm9895	chr19	+	29046392	29046918	29046521	29046918	29044635	29044982	1708	1,0,1,0,0,0	0,0,1,2,1,0	3,0,1,0,1,0	0,1,0,0,1,1	277	149	1	1	1.0,NA,0.35,0.0,0.0,NA	1.0,0.0,1.0,NA,0.35,0.0	-0.133
0.890614646	-0.009	A3SS.MATS.JC	ENSMUSG00000030084.12	Plxna1	chr6	-	89299712	89299903	89299712	89299837	89300217	89300314	1709	297,141,200,533,134,000	3,2,4,4,0,6	406,366,298,110,505,000	6,4,1,0,0,0	214	149	0.890614646	1	0.986,0.98,0.972,0.989,1.0,0.977	0.979,0.985,0.995,1.0,1.0,1.0	-0.009
1	0.011	A3SS.MATS.JC	ENSMUSG00000032609.13	Klhdc8b	chr9	-	108331991	108332110	108331991	108332072	108332592	108332774	1710	93,41,52,89,61,104	0,0,0,0,0,0	132,88,100,38,131,102	0,3,2,0,0,0	186	149	1	1	1.0,1.0,1.0,1.0,1.0,1.0	1.0,0.959,0.976,1.0,1.0,1.0	0.011
1	0.007	A3SS.MATS.JC	ENSMUSG00000048794.15	Cfap100	chr6	-	90386323	90386632	90386323	90386475	90389334	90389373	1711	43,19,12,31,14,85	0,0,0,0,0,2	65,65,48,17,69,23	1,1,0,0,1,0	298	149	1	1	1.0,1.0,1.0,1.0,1.0,0.955	0.97,0.97,1.0,1.0,0.972,1.0	0.007
1	-0.144	A3SS.MATS.JC	ENSMUSG00000048794.15	Cfap100	chr6	-	90396357	90396438	90396357	90396435	90398190	90398382	1712	0,2,0,0,0,1	2,0,0,1,0,2	0,1,3,0,4,0	1,1,1,0,2,0	151	149	1	1	0.0,1.0,NA,0.0,NA,0.33	0.0,0.497,0.747,NA,0.664,NA	-0.144
0.393051389	0.046	A3SS.MATS.JC	ENSMUSG00000048794.15	Cfap100	chr6	-	90396357	90396438	90396357	90396435	90404419	90404525	1713	16,25,7,35,11,45	0,1,0,2,1,8	34,27,37,6,58,26	3,3,2,1,6,4	151	149	0.393051389	1	1.0,0.961,1.0,0.945,0.916,0.847	0.918,0.899,0.948,0.856,0.905,0.865	0.046
1	0.008	A3SS.MATS.JC	ENSMUSG00000019470.13	Xab2	chr8	-	3663158	3663499	3663158	3663290	3663589	3663709	1714	119,46,77,153,52,193	0,0,0,3,0,0	175,146,136,52,173,161	1,0,0,1,0,3	298	149	1	1	1.0,1.0,1.0,0.962,1.0,1.0	0.989,1.0,1.0,0.963,1.0,0.964	0.008
1	-0.002	A3SS.MATS.JC	ENSMUSG00000019470.13	Xab2	chr8	-	3663158	3663950	3663158	3663290	3664244	3664389	1715	133,46,89,163,82,218	0,0,0,0,0,1	172,148,161,66,187,181	0,0,0,0,0,0	298	149	1	1	1.0,1.0,1.0,1.0,1.0,0.991	1.0,1.0,1.0,1.0,1.0,1.0	-0.002
1	0.016	A3SS.MATS.JC	ENSMUSG00000019470.13	Xab2	chr8	-	3665993	3666158	3665993	3666125	3666249	3666384	1716	70,37,65,147,36,110	0,0,0,2,0,0	120,96,94,31,152,119	0,2,0,2,2,0	181	149	1	1	1.0,1.0,1.0,0.984,1.0,1.0	1.0,0.975,1.0,0.927,0.984,1.0	0.016
1	-0.003	A3SS.MATS.JC	ENSMUSG00000062949.14	Atp11c	chrX	-	59305520	59305666	59305520	59305657	59307011	59307114	1718	41,24,20,58,12,59	0,0,0,1,0,0	75,46,42,12,56,62	0,0,0,0,0,0	157	149	1	1	1.0,1.0,1.0,0.982,1.0,1.0	1.0,1.0,1.0,1.0,1.0,1.0	-0.003
0.010852536	0.092	A3SS.MATS.JC	ENSMUSG00000026288.15	Inpp5d	chr1	+	87595610	87595785	87595613	87595785	87593108	87593259	1719	21,10,28,69,15,36	3,0,0,8,1,8	36,52,35,14,47,64	8,6,7,3,16,10	151	149	0.010852536	0.263014409	0.874,1.0,1.0,0.895,0.937,0.816	0.816,0.895,0.831,0.822,0.743,0.863	0.092
0.793062764	-0.005	A3SS.MATS.JC	ENSMUSG00000026288.15	Inpp5d	chr1	+	87642759	87643035	87642998	87643035	87640914	87641011	1720	166,64,129,248,88,236	1,1,4,1,2,1	268,198,135,79,247,203	3,1,4,1,1,1	298	149	0.793062764	1	0.988,0.97,0.942,0.992,0.957,0.992	0.978,0.99,0.944,0.975,0.992,0.99	-0.005
0.481319046	0.038	A3SS.MATS.JC	ENSMUSG00000026288.15	Inpp5d	chr1	+	87642982	87643035	87642998	87643035	87642759	87642815	1721	2,2,2,1,2,2	12,13,12,25,11,11	5,5,0,0,5,1	35,24,14,10,21,34	164	149	0.481319046	1	0.132,0.123,0.132,0.035,0.142,0.142	0.115,0.159,0.0,0.0,0.178,0.026	0.038
0.790603338	-0.022	A3SS.MATS.JC	ENSMUSG00000097494.9	4933406C10Rik	chr12	-	32981956	32982023	32981956	32982020	32992281	32992397	1722	7,5,1,13,2,5	1,0,1,2,2,4	12,11,19,1,22,11	1,1,6,3,8,2	151	149	0.790603338	1	0.874,1.0,0.497,0.865,0.497,0.552	0.922,0.916,0.758,0.248,0.731,0.844	-0.022
0.317635111	-0.011	A3SS.MATS.JC	ENSMUSG00000005981.12	Trap1	chr16	-	3858222	3858354	3858222	3858295	3861816	3861962	1724	5,1,3,4,0,2	231,91,175,222,78,311	4,2,7,4,3,6	230,175,206,64,221,202	207	149	0.317635111	1	0.015,0.008,0.012,0.013,0.0,0.005	0.012,0.008,0.024,0.043,0.01,0.021	-0.011
1	-0.004	A3SS.MATS.JC	ENSMUSG00000031729.7	Ist1	chr8	-	110402007	110403482	110402007	110402056	110404117	110404318	1725	513,183,329,585,211,000	1,1,1,7,0,4	597,405,460,199,594,000	4,1,1,1,0,1	298	149	1	1	0.996,0.989,0.994,0.977,1.0,0.987	0.987,0.995,0.996,0.99,1.0,0.996	-0.004
0.169863484	0.023	A3SS.MATS.JC	ENSMUSG00000004865.17	Srpk1	chr17	-	28818444	28819430	28818444	28818843	28819842	28819868	1728	191,103,89,235,87,188	3,3,0,9,2,4	219,155,157,79,188,191	7,8,2,4,7,4	298	149	0.169863484	1	0.97,0.945,1.0,0.929,0.956,0.959	0.94,0.906,0.975,0.908,0.931,0.96	0.023
0.011488431	-0.019	A3SS.MATS.JC	ENSMUSG00000004865.17	Srpk1	chr17	-	28818444	28819430	28818444	28818843	28821661	28821827	1729	126,62,50,124,54,121	0,0,2,5,0,7	121,71,89,47,94,104	0,0,1,2,1,1	298	149	0.011488431	0.265059912	1.0,1.0,0.926,0.925,1.0,0.896	1.0,1.0,0.978,0.922,0.979,0.981	-0.019
0.865490413	-0.02	A3SS.MATS.JC	ENSMUSG00000000976.14	Heatr6	chr11	+	83668063	83668188	83668082	83668188	83667439	83667562	1730	47,11,29,67,22,63	2,2,2,3,1,1	71,50,46,13,74,55	3,2,0,1,4,3	167	149	0.865490413	1	0.954,0.831,0.928,0.952,0.952,0.983	0.955,0.957,1.0,0.921,0.943,0.942	-0.02
0.018432264	0.026	A3SS.MATS.JC	ENSMUSG00000021706.15	Zfyve16	chr13	-	92644629	92644854	92644629	92644799	92645398	92645554	1731	60,21,46,90,30,80	1,3,1,3,2,1	103,73,68,17,80,84	6,3,6,2,4,5	203	149	0.018432264	0.338125151	0.978,0.837,0.971,0.957,0.917,0.983	0.926,0.947,0.893,0.862,0.936,0.925	0.026
1	0.004	A3SS.MATS.JC	ENSMUSG00000109378.2	Gm49396	chr7	+	30266173	30266925	30266567	30266925	30264519	30265806	1732	90,35,49,66,28,75	0,0,1,0,0,2	135,81,103,54,115,78	0,0,1,2,0,1	298	149	1	1	1.0,1.0,0.961,1.0,1.0,0.949	1.0,1.0,0.981,0.931,1.0,0.975	0.004
1	-0.018	A3SS.MATS.JC	ENSMUSG00000022701.19	Ccdc191	chr16	+	43725708	43725846	43725713	43725846	43718452	43718594	1733	24,19,14,34,10,43	2,0,0,1,0,2	55,43,44,13,61,40	0,0,2,0,0,0	153	149	1	1	0.921,1.0,1.0,0.971,1.0,0.954	1.0,1.0,0.955,1.0,1.0,1.0	-0.018
0.932998472	0.002	A3SS.MATS.JC	ENSMUSG00000018398.19	Septin8	chr11	+	53425775	53425962	53425781	53425962	53425259	53425455	1734	109,63,89,216,48,169	43,22,47,81,19,86	178,165,135,32,195,164	71,76,51,15,85,69	154	149	0.932998472	1	0.71,0.735,0.647,0.721,0.71,0.655	0.708,0.677,0.719,0.674,0.689,0.697	0.002
0.990239184	0	A3SS.MATS.JC	ENSMUSG00000038776.14	Ephx1	chr1	-	180821443	180821652	180821443	180821610	180822192	180822322	1735	2,005,806,153,429,430,000,000	33,6,27,48,9,23	150,512,539,344,171,000,000	15,18,17,5,23,9	190	149	0.990239184	1	0.979,0.991,0.978,0.98,0.981,0.991	0.987,0.982,0.977,0.985,0.98,0.987	0
0.041615935	0.032	A3SS.MATS.JC	ENSMUSG00000026883.18	Dab2ip	chr2	+	35609864	35610753	35609930	35610753	35608771	35608950	1739	106,38,68,186,34,103	10,2,11,19,7,13	212,173,123,24,169,131	27,30,17,2,34,27	214	149	0.041615935	0.549529303	0.881,0.93,0.811,0.872,0.772,0.847	0.845,0.801,0.834,0.893,0.776,0.772	0.032
1	0.038	A3SS.MATS.JC	ENSMUSG00000061028.8	Clasrp	chr7	-	19337114	19337230	19337114	19337226	19338249	19338330	1740	6,1,3,4,0,3	0,0,0,0,0,0	6,7,3,7,6,4	0,2,0,0,0,0	152	149	1	1	1.0,1.0,1.0,1.0,NA,1.0	1.0,0.774,1.0,1.0,1.0,1.0	0.038
0.59656351	-0.004	A3SS.MATS.JC	ENSMUSG00000060279.15	Ap2a1	chr7	-	44558643	44558798	44558643	44558745	44559122	44559252	1741	5,1,0,4,2,7	104,41,93,162,46,128	6,2,6,1,3,5	118,97,91,44,159,99	201	149	0.59656351	1	0.034,0.018,0.0,0.018,0.031,0.039	0.036,0.015,0.047,0.017,0.014,0.036	-0.004
1	0.024	A3SS.MATS.JC	ENSMUSG00000014158.13	Trpv4	chr5	-	114766868	114767081	114766868	114767034	114768010	114768084	1742	0,0,0,0,2,2	17,11,12,15,4,27	2,2,0,0,1,1	19,28,20,14,36,20	195	149	1	1	0.0,0.0,0.0,0.0,0.276,0.054	0.074,0.052,0.0,0.0,0.021,0.037	0.024
0.613211886	0.001	A3SS.MATS.JC	ENSMUSG00000034024.9	Cct2	chr10	-	116891011	116891286	116891011	116891140	116891944	116892064	1744	33,12,11,25,16,50	87,332,168,110,463,600,000	25,27,20,11,29,17	958,605,820,305,851,000	294	149	0.613211886	1	0.019,0.019,0.008,0.012,0.022,0.019	0.013,0.022,0.012,0.018,0.017,0.011	0.001
0.391787991	0.008	A3SS.MATS.JC	ENSMUSG00000026275.14	Ppp1r7	chr1	+	93279047	93279358	93279227	93279358	93278670	93278736	1745	15,9,7,9,3,24	147,45,102,193,52,210	12,10,4,4,11,13	137,90,128,42,155,156	298	149	0.391787991	1	0.049,0.091,0.033,0.023,0.028,0.054	0.042,0.053,0.015,0.045,0.034,0.04	0.008
1	-0.026	A3SS.MATS.JC	ENSMUSG00000025144.18	Cenpx	chr11	-	120603265	120603538	120603265	120603365	120604518	120604558	1746	22,10,13,21,13,22	2,0,0,0,0,0	41,27,31,10,30,33	0,0,0,0,0,0	298	149	1	1	0.846,1.0,1.0,1.0,1.0,1.0	1.0,1.0,1.0,1.0,1.0,1.0	-0.026
7.99E-05	0.082	A3SS.MATS.JC	ENSMUSG00000025144.18	Cenpx	chr11	-	120602528	120602721	120602528	120602582	120604518	120604564	1747	161,68,115,168,58,240	9,4,4,11,4,15	225,155,265,83,237,216	27,12,30,13,18,34	287	149	7.99E-05	0.009509866	0.903,0.898,0.937,0.888,0.883,0.893	0.812,0.87,0.821,0.768,0.872,0.767	0.082
1	0.002	A3SS.MATS.JC	ENSMUSG00000037622.15	Wdtc1	chr4	-	133022508	133022701	133022508	133022643	133023726	133023904	1748	117,50,112,183,52,168	0,0,0,0,0,0	194,127,121,70,203,163	2,0,0,0,0,0	206	149	1	1	1.0,1.0,1.0,1.0,1.0,1.0	0.986,1.0,1.0,1.0,1.0,1.0	0.002
1	0.101	A3SS.MATS.JC	ENSMUSG00000064289.16	Tank	chr2	+	61457246	61457358	61457249	61457358	61424340	61424545	1749	0,0,0,2,1,3	0,0,0,0,0,0	1,1,1,1,1,0	1,0,0,0,0,0	151	149	1	1	NA,NA,NA,1.0,1.0,1.0	0.497,1.0,1.0,1.0,1.0,NA	0.101
1	-0.25	A3SS.MATS.JC	ENSMUSG00000064289.16	Tank	chr2	+	61457246	61457358	61457249	61457358	61443994	61444059	1750	0,0,0,3,1,2	1,0,0,0,1,0	1,0,1,1,2,0	0,0,1,0,0,0	151	149	1	1	0.0,NA,NA,1.0,0.497,1.0	1.0,NA,0.497,1.0,1.0,NA	-0.25
0.952893552	0.002	A3SS.MATS.JC	ENSMUSG00000064289.16	Tank	chr2	+	61457246	61457358	61457249	61457358	61443994	61444142	1751	18,3,10,32,11,15	59,28,47,86,24,71	19,12,24,4,14,16	59,64,61,17,65,62	151	149	0.952893552	1	0.231,0.096,0.174,0.269,0.311,0.173	0.241,0.156,0.28,0.188,0.175,0.203	0.002
0.020952579	0.03	A3SS.MATS.JC	ENSMUSG00000064289.16	Tank	chr2	+	61474058	61474766	61474650	61474766	61458064	61458183	1752	113,40,70,161,46,130	0,1,3,1,1,6	137,104,98,32,99,114	4,4,5,1,4,6	298	149	0.020952579	0.366738599	1.0,0.952,0.921,0.988,0.958,0.915	0.945,0.929,0.907,0.941,0.925,0.905	0.03
0.561701606	0.027	A3SS.MATS.JC	ENSMUSG00000021431.16	Snrnp48	chr13	+	38398580	38400489	38400300	38400489	38395042	38395117	1753	96,38,51,91,33,106	76,19,32,75,34,79	109,90,92,36,87,74	86,51,91,38,77,55	298	149	0.561701606	1	0.387,0.5,0.443,0.378,0.327,0.402	0.388,0.469,0.336,0.321,0.361,0.402	0.027
0.001969672	0.036	A3SS.MATS.JC	ENSMUSG00000031520.7	Vegfc	chr8	+	54612327	54612518	54612448	54612518	54609992	54610194	1754	139,51,53,167,49,114	3,1,0,2,0,0	188,169,96,63,148,145	4,3,3,4,1,6	269	149	0.001969672	0.090087178	0.962,0.966,1.0,0.979,1.0,1.0	0.963,0.969,0.947,0.897,0.988,0.93	0.036
1	0.25	A3SS.MATS.JC	ENSMUSG00000037224.16	Zfyve28	chr5	-	34393346	34393502	34393346	34393484	34400516	34400657	1755	1,0,0,0,0,0	0,0,3,3,0,5	0,0,0,0,0,0	1,1,1,1,1,2	166	149	1	1	1.0,NA,0.0,0.0,NA,0.0	0.0,0.0,0.0,0.0,0.0,0.0	0.25
0.866546292	0.092	A3SS.MATS.JC	ENSMUSG00000061393.15	Acvr2b	chr9	+	119257266	119257634	119257290	119257634	119257032	119257142	1757	4,2,4,8,6,11	1,1,2,9,1,12	20,5,7,3,16,6	8,4,7,5,5,6	172	149	0.866546292	1	0.776,0.634,0.634,0.435,0.839,0.443	0.684,0.52,0.464,0.342,0.735,0.464	0.092
1	0.04	A3SS.MATS.JC	ENSMUSG00000053477.19	Tcf4	chr18	+	69697104	69697234	69697107	69697234	69482142	69482215	1758	2,0,4,4,5,7	0,0,0,0,0,0	4,2,1,0,4,2	1,0,0,0,0,0	151	149	1	1	1.0,NA,1.0,1.0,1.0,1.0	0.798,1.0,1.0,NA,1.0,1.0	0.04
1	0.2	A3SS.MATS.JC	ENSMUSG00000053477.19	Tcf4	chr18	+	69697104	69697234	69697107	69697234	69598421	69598518	1759	2,0,4,4,5,8	0,0,0,0,0,0	4,2,0,0,4,3	0,0,0,1,0,0	151	149	1	1	1.0,NA,1.0,1.0,1.0,1.0	1.0,1.0,NA,0.0,1.0,1.0	0.2
0.750930487	0.009	A3SS.MATS.JC	ENSMUSG00000053477.19	Tcf4	chr18	+	69697104	69697234	69697107	69697234	69653035	69653097	1760	74,32,59,128,25,104	15,11,9,30,7,35	94,61,52,26,115,82	28,21,10,8,27,20	151	149	0.750930487	1	0.83,0.742,0.866,0.808,0.779,0.746	0.768,0.741,0.837,0.762,0.808,0.802	0.009
1	0.175	A3SS.MATS.JC	ENSMUSG00000053477.19	Tcf4	chr18	+	69697104	69697234	69697107	69697234	69654608	69654757	1761	2,0,4,4,5,7	0,0,0,0,0,1	6,2,0,0,4,4	0,0,1,0,0,0	151	149	1	1	1.0,NA,1.0,1.0,1.0,0.874	1.0,1.0,0.0,NA,1.0,1.0	0.175
0.931217877	0.002	A3SS.MATS.JC	ENSMUSG00000053477.19	Tcf4	chr18	+	69788031	69788108	69788034	69788108	69785464	69785543	1762	249,105,171,390,97,318	10,8,17,22,5,27	278,270,208,88,339,193	19,15,8,8,20,22	151	149	0.931217877	1	0.961,0.928,0.908,0.946,0.95,0.921	0.935,0.947,0.962,0.916,0.944,0.896	0.002
0.355386773	0.084	A3SS.MATS.JC	ENSMUSG00000035125.11	Gcfc2	chr6	+	81921301	81921501	81921387	81921501	81920409	81920522	1763	32,19,33,44,12,37	4,1,6,11,4,8	38,28,37,5,40,40	8,4,4,5,13,12	234	149	0.355386773	1	0.836,0.924,0.778,0.718,0.656,0.747	0.752,0.817,0.855,0.389,0.662,0.68	0.084
1	-0.104	A3SS.MATS.JC	ENSMUSG00000030556.14	Lrrc28	chr7	-	67209605	67209812	67209605	67209717	67229437	67229498	1765	3,0,7,7,2,10	2,0,0,0,0,0	1,2,1,1,2,4	0,0,0,0,0,0	243	149	1	1	0.479,NA,1.0,1.0,1.0,1.0	1.0,1.0,1.0,1.0,1.0,1.0	-0.104
0.008260382	0.116	A3SS.MATS.JC	ENSMUSG00000030556.14	Lrrc28	chr7	-	67209605	67209812	67209605	67209717	67267740	67267878	1766	7,2,11,15,2,19	16,10,9,14,5,26	3,5,1,1,5,10	10,14,20,5,27,10	243	149	0.008260382	0.216875529	0.212,0.109,0.428,0.396,0.197,0.309	0.155,0.18,0.03,0.109,0.102,0.38	0.116
0.803372768	0.008	A3SS.MATS.JC	ENSMUSG00000022679.14	Mpv17l	chr16	+	13764392	13764451	13764421	13764451	13762529	13762600	1767	5,1,6,8,0,6	40,15,22,54,12,69	8,0,10,0,5,4	43,18,51,14,34,41	177	149	0.803372768	1	0.095,0.053,0.187,0.111,0.0,0.068	0.135,0.0,0.142,0.0,0.11,0.076	0.008
0.669555135	0.022	A3SS.MATS.JC	ENSMUSG00000061436.16	Hipk2	chr6	-	38698389	38698532	38698389	38698529	38706855	38706977	1768	21,12,19,62,11,35	4,0,5,11,2,3	24,32,42,6,60,46	4,10,6,1,7,7	151	149	0.669555135	1	0.838,1.0,0.789,0.848,0.844,0.92	0.856,0.759,0.874,0.856,0.894,0.866	0.022
0.430314854	0.044	A3SS.MATS.JC	ENSMUSG00000061436.16	Hipk2	chr6	-	38707803	38708011	38707803	38707930	38714292	38714455	1769	49,21,55,74,18,62	16,2,11,32,3,27	46,46,47,11,64,77	14,11,13,2,34,35	229	149	0.430314854	1	0.666,0.872,0.765,0.601,0.796,0.599	0.681,0.731,0.702,0.782,0.551,0.589	0.044
1	-0.241	A3SS.MATS.JC	ENSMUSG00000042340.7	Ctf1	chr7	+	127313096	127313215	127313099	127313215	127311907	127311951	1770	6,0,0,11,0,6	0,1,0,0,0,1	4,0,8,2,3,8	0,0,1,0,0,1	151	149	1	1	1.0,0.0,NA,1.0,NA,0.856	1.0,NA,0.888,1.0,1.0,0.888	-0.241
0.351315283	0.044	A3SS.MATS.JC	ENSMUSG00000028949.14	Smarcd3	chr5	-	24798634	24798829	24798634	24798770	24798919	24799017	1772	39,10,12,25,8,30	45,11,41,67,14,68	39,33,19,17,26,20	87,55,80,26,66,58	207	149	0.351315283	1	0.384,0.396,0.174,0.212,0.291,0.241	0.244,0.302,0.146,0.32,0.221,0.199	0.044
1	0.072	A3SS.MATS.JC	ENSMUSG00000002205.17	Vrk3	chr7	+	44408448	44408831	44408465	44408831	44407169	44407319	1773	3,2,1,3,1,4	0,0,2,2,0,1	4,0,0,0,1,6	0,0,0,0,1,3	165	149	1	1	1.0,1.0,0.311,0.575,1.0,0.783	1.0,NA,NA,NA,0.475,0.644	0.072
0.123712547	-0.007	A3SS.MATS.JC	ENSMUSG00000027566.16	Psma7	chr2	-	179678166	179678632	179678166	179678366	179678730	179678793	1775	21,3,13,12,6,20	367,128,245,350,134,000	26,13,24,6,29,16	428,289,432,92,366,343	298	149	0.123712547	0.925425145	0.028,0.012,0.026,0.017,0.022,0.025	0.029,0.022,0.027,0.032,0.038,0.023	-0.007
0.94522522	0.005	A3SS.MATS.JC	ENSMUSG00000020743.16	Mif4gd	chr11	-	115499886	115499979	115499886	115499922	115500105	115500261	1776	146,70,104,160,75,222	2,3,4,6,2,14	291,209,228,77,276,259	6,7,9,5,12,11	205	149	0.94522522	1	0.982,0.944,0.95,0.951,0.965,0.92	0.972,0.956,0.948,0.918,0.944,0.945	0.005
1	-0.003	A3SS.MATS.JC	ENSMUSG00000020743.16	Mif4gd	chr11	-	115500364	115500474	115500364	115500415	115501242	115501308	1777	63,31,59,82,44,83	0,0,0,0,0,1	124,73,108,34,92,120	0,0,0,0,0,0	207	149	1	1	1.0,1.0,1.0,1.0,1.0,0.984	1.0,1.0,1.0,1.0,1.0,1.0	-0.003
0.208224018	0.01	A3SS.MATS.JC	ENSMUSG00000020743.16	Mif4gd	chr11	-	115500364	115500474	115500364	115500415	115502728	115502860	1778	249,107,222,293,124,000	1,1,1,2,0,0	488,320,446,125,349,000	6,5,6,0,3,7	207	149	0.208224018	1	0.994,0.987,0.994,0.991,1.0,1.0	0.983,0.979,0.982,1.0,0.988,0.975	0.01
0.886744432	0.112	A3SS.MATS.JC	ENSMUSG00000035024.17	Ncapd3	chr9	+	26959450	26961665	26961592	26961665	26957200	26957288	1783	12,7,10,10,6,16	0,0,0,0,0,0	17,18,15,7,14,27	1,1,1,1,0,2	298	149	0.886744432	1	1.0,1.0,1.0,1.0,1.0,1.0	0.895,0.9,0.882,0.778,1.0,0.871	0.112
1	0.005	A3SS.MATS.JC	ENSMUSG00000032480.18	Dhx30	chr9	-	109927796	109927927	109927796	109927920	109938093	109939063	1784	57,38,36,114,23,87	0,0,0,0,0,0	85,55,63,17,102,74	0,0,0,0,0,2	155	149	1	1	1.0,1.0,1.0,1.0,1.0,1.0	1.0,1.0,1.0,1.0,1.0,0.973	0.005
0.66859196	0.027	A3SS.MATS.JC	ENSMUSG00000032480.18	Dhx30	chr9	-	109942038	109942158	109942038	109942093	109944103	109944229	1785	67,50,53,128,20,107	19,9,21,41,7,32	132,67,88,14,132,103	43,33,33,6,28,27	213	149	0.66859196	1	0.712,0.795,0.638,0.686,0.667,0.701	0.682,0.587,0.651,0.62,0.767,0.727	0.027
1	-0.002	A3SS.MATS.JC	ENSMUSG00000032480.18	Dhx30	chr9	-	109942038	109942158	109942038	109942093	109944558	109944650	1786	18,21,24,49,9,37	1,0,0,2,0,1	45,16,33,5,43,46	2,0,0,0,3,0	213	149	1	1	0.926,1.0,1.0,0.945,1.0,0.963	0.94,1.0,1.0,1.0,0.909,1.0	-0.002
0.204317202	-0.013	A3SS.MATS.JC	ENSMUSG00000032480.18	Dhx30	chr9	-	109944103	109944279	109944103	109944229	109944558	109944650	1787	4,3,5,10,4,5	41,12,34,58,25,41	12,12,7,1,14,7	52,55,33,10,72,56	198	149	0.204317202	1	0.068,0.158,0.1,0.115,0.107,0.084	0.148,0.141,0.138,0.07,0.128,0.086	-0.013
0.40106208	0.035	A3SS.MATS.JC	ENSMUSG00000032187.17	Smarca4	chr9	+	21597308	21597571	21597317	21597571	21590224	21590443	1788	105,44,55,114,55,127	114,40,75,128,44,169	137,86,85,25,126,100	165,96,109,36,155,123	157	149	0.40106208	1	0.466,0.511,0.41,0.458,0.543,0.416	0.441,0.46,0.425,0.397,0.436,0.436	0.035
1	0.078	A3SS.MATS.JC	ENSMUSG00000032187.17	Smarca4	chr9	+	21611095	21611204	21611098	21611204	21590224	21590443	1789	7,0,6,6,3,5	0,0,0,0,0,1	1,3,3,2,5,3	1,0,0,0,1,0	151	149	1	1	1.0,NA,1.0,1.0,1.0,0.831	0.497,1.0,1.0,1.0,0.831,1.0	0.078
0.365681777	-0.023	A3SS.MATS.JC	ENSMUSG00000032187.17	Smarca4	chr9	+	21611095	21611204	21611098	21611204	21597317	21597571	1790	160,74,140,190,76,249	54,28,48,78,34,99	175,133,140,59,186,158	61,53,42,17,63,60	151	149	0.365681777	1	0.745,0.723,0.742,0.706,0.688,0.713	0.739,0.712,0.767,0.774,0.744,0.722	-0.023
1	-0.013	A3SS.MATS.JC	ENSMUSG00000025983.12	Ccdc150	chr1	+	54407072	54407192	54407116	54407192	54405291	54405378	1791	6,2,1,6,1,10	1,0,0,0,0,1	19,6,11,3,13,10	4,0,0,0,0,0	192	149	1	1	0.823,1.0,1.0,1.0,1.0,0.886	0.787,1.0,1.0,1.0,1.0,1.0	-0.013
1	-0.007	A3SS.MATS.JC	ENSMUSG00000022488.10	Nckap1l	chr15	+	103372932	103373089	103372972	103373089	103372792	103372841	1792	30,21,27,54,19,49	0,0,1,0,0,0	51,38,57,17,77,33	0,0,0,0,0,0	188	149	1	1	1.0,1.0,0.955,1.0,1.0,1.0	1.0,1.0,1.0,1.0,1.0,1.0	-0.007
0.65706855	-0.008	A3SS.MATS.JC	ENSMUSG00000028459.12	Cd72	chr4	-	43449451	43449549	43449451	43449528	43450069	43450221	1794	21,11,9,11,5,19	20,11,8,19,12,25	11,17,18,4,24,10	21,23,33,2,34,11	169	149	0.65706855	1	0.481,0.469,0.498,0.338,0.269,0.401	0.316,0.395,0.325,0.638,0.384,0.445	-0.008
0.23636888	0.08	A3SS.MATS.JC	ENSMUSG00000028459.12	Cd72	chr4	-	43453082	43453211	43453082	43453172	43453640	43453712	1795	3,0,0,1,1,2	5,6,7,12,1,20	2,0,6,0,4,0	18,14,16,5,26,8	187	149	0.23636888	1	0.323,0.0,0.0,0.062,0.443,0.074	0.081,0.0,0.23,0.0,0.109,0.0	0.08
0.649640621	0.035	A3SS.MATS.JC	ENSMUSG00000028573.19	Fggy	chr4	+	95709118	95710362	95710214	95710362	95700344	95700406	1797	18,7,6,14,12,16	24,8,22,28,18,36	24,11,5,4,9,9	25,23,19,12,25,19	298	149	0.649640621	1	0.273,0.304,0.12,0.2,0.25,0.182	0.324,0.193,0.116,0.143,0.153,0.191	0.035
1	0	A3SS.MATS.JC	ENSMUSG00000059291.16	Rpl11	chr4	-	135778924	135779031	135778924	135779027	135779877	135780028	1798	368,113,932,784,417,000,000,000	3,0,2,6,0,8	434,929,215,585,155,000,000,000	5,1,5,2,3,4	152	149	1	1	0.999,1.0,0.999,0.999,1.0,0.998	0.999,1.0,0.999,0.999,0.999,0.999	0
1	-0.004	A3SS.MATS.JC	ENSMUSG00000024376.8	Epb41l4a	chr18	-	33961156	33961270	33961156	33961209	33961779	33961863	1799	87,39,108,119,56,134	0,0,0,1,0,1	159,77,142,36,139,186	0,0,0,0,0,0	209	149	1	1	1.0,1.0,1.0,0.988,1.0,0.99	1.0,1.0,1.0,1.0,1.0,1.0	-0.004
1	-0.015	A3SS.MATS.JC	ENSMUSG00000032086.13	Bace1	chr9	+	45767385	45767523	45767460	45767523	45765924	45766141	1800	49,23,21,73,12,65	0,2,0,0,0,0	57,45,40,14,60,43	0,0,0,0,1,0	223	149	1	1	1.0,0.885,1.0,1.0,1.0,1.0	1.0,1.0,1.0,1.0,0.976,1.0	-0.015
1	-0.075	A3SS.MATS.JC	ENSMUSG00000035835.15	Plppr3	chr10	-	79702668	79702864	79702668	79702712	79703005	79703141	1801	29,3,17,42,7,40	0,1,0,0,0,1	20,20,16,3,36,18	0,0,0,0,0,0	298	149	1	1	1.0,0.6,1.0,1.0,1.0,0.952	1.0,1.0,1.0,1.0,1.0,1.0	-0.075
1	-1	A3SS.MATS.JC	ENSMUSG00000085316.3	D330050G23Rik	chr2	+	116741201	116741317	116741209	116741317	116734522	116734703	1803	0,0,0,0,0,0	0,0,0,2,0,0	0,0,0,0,1,0	0,0,0,0,0,0	156	149	1	1	NA,NA,NA,0.0,NA,NA	NA,NA,NA,NA,1.0,NA	-1
0.574921952	0.011	A3SS.MATS.JC	ENSMUSG00000027569.16	Mrgbp	chr2	+	180226486	180226664	180226589	180226664	180226198	180226280	1804	51,19,21,48,27,71	15,11,19,27,12,34	74,45,51,19,65,62	45,30,33,7,33,31	251	149	0.574921952	1	0.669,0.506,0.396,0.513,0.572,0.553	0.494,0.471,0.478,0.617,0.539,0.543	0.011
0.542173303	-0.002	A3SS.MATS.JC	ENSMUSG00000037936.16	Scarb1	chr5	-	125360962	125361128	125360962	125361109	125361744	125361796	1805	10,6,14,14,2,13	185,85,201,318,58,240	19,19,15,2,14,9	300,205,197,102,287,000	167	149	0.542173303	1	0.046,0.059,0.059,0.038,0.03,0.046	0.053,0.076,0.064,0.017,0.042,0.039	-0.002
1	0.278	A3SS.MATS.JC	ENSMUSG00000087017.8	4930417H01Rik	chr2	+	122559814	122560150	122560077	122560150	122549041	122549124	1806	1,0,2,0,0,0	0,0,0,0,0,0	1,0,1,1,1,3	1,1,0,0,0,0	298	149	1	1	1.0,NA,1.0,NA,NA,NA	0.333,0.0,1.0,1.0,1.0,1.0	0.278
0.717775683	-0.056	A3SS.MATS.JC	ENSMUSG00000040455.18	Usp45	chr4	+	21781735	21781908	21781738	21781908	21780340	21780450	1807	15,7,6,41,3,15	6,0,1,5,1,3	18,18,33,3,29,30	4,1,1,0,5,8	151	149	0.717775683	1	0.712,1.0,0.856,0.89,0.747,0.831	0.816,0.947,0.97,1.0,0.851,0.787	-0.056
0.711886585	0.148	A3SS.MATS.JC	ENSMUSG00000043668.14	Tox3	chr8	-	90996856	90997111	90996856	90997108	91001259	91001322	1808	2,3,4,9,0,0	2,0,2,4,2,9	3,5,8,0,6,3	6,5,8,1,8,11	151	149	0.711886585	1	0.497,1.0,0.664,0.689,0.0,0.0	0.33,0.497,0.497,0.0,0.425,0.212	0.148
1	-0.003	A3SS.MATS.JC	ENSMUSG00000020235.17	Fzr1	chr10	-	81204356	81204590	81204356	81204430	81204907	81205092	1809	123,40,75,134,57,181	0,0,0,1,0,0	162,110,121,55,139,103	0,0,0,0,0,0	298	149	1	1	1.0,1.0,1.0,0.985,1.0,1.0	1.0,1.0,1.0,1.0,1.0,1.0	-0.003
0.001247677	-0.027	A3SS.MATS.JC	ENSMUSG00000042423.10	Fbrs	chr7	+	127088559	127088767	127088625	127088767	127088338	127088422	1810	132,88,94,205,86,189	9,1,5,6,0,6	231,157,167,80,218,162	4,2,2,0,3,2	214	149	0.001247677	0.067120638	0.911,0.984,0.929,0.96,1.0,0.956	0.976,0.982,0.983,1.0,0.981,0.983	-0.027
1	0	A3SS.MATS.JC	ENSMUSG00000038147.15	Cd84	chr1	+	171712151	171712246	171712154	171712246	171679369	171679702	1811	1,0,1,1,0,2	0,0,0,2,0,0	4,1,2,0,1,2	0,1,0,0,0,1	151	149	1	1	1.0,NA,1.0,0.33,NA,1.0	1.0,0.497,1.0,NA,1.0,0.664	0
0.337751212	0.017	A3SS.MATS.JC	ENSMUSG00000038147.15	Cd84	chr1	+	171712151	171712246	171712154	171712246	171700871	171701006	1812	52,29,38,67,30,79	14,7,12,14,7,8	67,48,58,17,53,62	20,9,14,4,19,12	151	149	0.337751212	1	0.786,0.803,0.758,0.825,0.809,0.907	0.768,0.84,0.803,0.807,0.734,0.836	0.017
1	0	A3SS.MATS.JC	ENSMUSG00000006932.18	Ctnnb1	chr9	+	120786172	120786292	120786175	120786292	120784979	120785038	1814	1,474,658,103,321,700,000,000	6,2,3,7,1,9	21,251,493,166,846,900,000,000	12,2,1,0,11,9	151	149	1	1	0.996,0.997,0.997,0.997,0.998,0.996	0.994,0.999,0.999,1.0,0.995,0.995	0
0.863190722	0.03	A3SS.MATS.JC	ENSMUSG00000036180.16	Gatad2a	chr8	-	70368933	70369101	70368933	70369098	70369209	70369350	1815	2,3,3,3,4,5	11,9,10,10,6,8	5,5,3,0,3,5	17,8,5,3,15,11	151	149	0.863190722	1	0.152,0.248,0.228,0.228,0.397,0.381	0.225,0.381,0.372,0.0,0.165,0.31	0.03
0.42618399	0.013	A3SS.MATS.JC	ENSMUSG00000036180.16	Gatad2a	chr8	-	70368933	70369101	70368933	70369098	70369218	70369350	1816	23,10,18,44,15,33	87,40,75,130,42,124	19,13,21,8,38,27	112,87,69,22,116,91	151	149	0.42618399	1	0.207,0.198,0.191,0.25,0.261,0.208	0.143,0.128,0.231,0.264,0.244,0.226	0.013
1	-0.056	A3SS.MATS.JC	ENSMUSG00000051504.19	Siglech	chr7	+	55422249	55422330	55422253	55422330	55421350	55421444	1817	11,6,9,9,2,4	0,0,0,0,1,0	8,6,4,1,12,0	0,0,0,0,0,0	152	149	1	1	1.0,1.0,1.0,1.0,0.662,1.0	1.0,1.0,1.0,1.0,1.0,NA	-0.056
0.01410133	-0.066	A3SS.MATS.JC	ENSMUSG00000040751.13	Lat2	chr5	-	134634899	134634947	134634899	134634935	134635214	134635246	1819	0,1,1,0,0,0	9,4,8,6,7,12	1,3,3,1,1,0	5,11,16,9,10,5	160	149	0.01410133	0.302106885	0.0,0.189,0.104,0.0,0.0,0.0	0.157,0.203,0.149,0.094,0.085,0.0	-0.066
1	0.27	A3SS.MATS.JC	ENSMUSG00000040751.13	Lat2	chr5	-	134634899	134634947	134634899	134634935	134635413	134635474	1820	0,1,0,0,0,0	0,0,0,0,0,0	0,2,2,0,0,1	0,0,0,0,0,4	160	149	1	1	NA,1.0,NA,NA,NA,NA	NA,1.0,1.0,NA,NA,0.189	0.27
0.674780229	-0.036	A3SS.MATS.JC	ENSMUSG00000021972.15	Hmbox1	chr14	-	65063049	65063144	65063049	65063141	65064220	65064316	1822	60,20,23,98,19,82	37,20,28,64,10,43	76,91,62,19,91,66	44,53,42,9,77,40	151	149	0.674780229	1	0.615,0.497,0.448,0.602,0.652,0.653	0.63,0.629,0.593,0.676,0.538,0.62	-0.036
0.023240429	-0.026	A3SS.MATS.JC	ENSMUSG00000033526.17	Ppip5k1	chr2	-	121177961	121178164	121177961	121178123	121178947	121179049	1824	3,3,4,4,1,2	35,18,22,60,9,51	7,6,8,0,9,2	40,39,26,10,41,32	189	149	0.023240429	0.382152529	0.063,0.116,0.125,0.05,0.081,0.03	0.121,0.108,0.195,0.0,0.148,0.047	-0.026
0.750886982	-0.004	A3SS.MATS.JC	ENSMUSG00000039183.7	Nubp2	chr17	-	25101590	25102383	25101590	25102288	25102779	25102849	1825	3,2,2,7,3,4	67,27,81,96,38,110	11,4,5,3,1,4	97,68,94,27,109,145	243	149	0.750886982	1	0.027,0.043,0.015,0.043,0.046,0.022	0.065,0.035,0.032,0.064,0.006,0.017	-0.004
1	0.001	A3SS.MATS.JC	ENSMUSG00000039183.7	Nubp2	chr17	-	25102779	25102863	25102779	25102849	25103098	25103209	1826	0,1,0,1,1,1	52,21,64,83,29,92	3,0,2,0,2,1	81,54,77,31,85,118	162	149	1	1	0.0,0.042,0.0,0.011,0.031,0.01	0.033,0.0,0.023,0.0,0.021,0.008	0.001
1	0.01	A3SS.MATS.JC	ENSMUSG00000039183.7	Nubp2	chr17	-	25103374	25103488	25103374	25103457	25104392	25104591	1827	14,10,23,32,8,29	0,0,0,1,0,0	33,23,31,11,42,26	0,2,0,0,0,0	179	149	1	1	1.0,1.0,1.0,0.964,1.0,1.0	1.0,0.905,1.0,1.0,1.0,1.0	0.01
1	0.002	A3SS.MATS.JC	ENSMUSG00000039183.7	Nubp2	chr17	-	25103374	25103529	25103374	25103457	25104392	25104591	1828	91,44,96,148,36,183	0,0,0,1,0,0	145,126,129,57,188,141	0,2,0,0,0,0	220	149	1	1	1.0,1.0,1.0,0.99,1.0,1.0	1.0,0.977,1.0,1.0,1.0,1.0	0.002
1	0.009	A3SS.MATS.JC	ENSMUSG00000039183.7	Nubp2	chr17	-	25103374	25103560	25103374	25103457	25104392	25104591	1829	33,21,40,58,16,71	0,0,0,1,0,0	56,37,58,22,74,64	0,2,0,0,0,0	251	149	1	1	1.0,1.0,1.0,0.972,1.0,1.0	1.0,0.917,1.0,1.0,1.0,1.0	0.009
1	0.002	A3SS.MATS.JC	ENSMUSG00000039183.7	Nubp2	chr17	-	25103374	25103529	25103374	25103488	25104392	25104591	1830	77,34,73,116,28,154	0,0,0,0,0,0	112,103,98,46,147,115	0,0,0,0,1,0	189	149	1	1	1.0,1.0,1.0,1.0,1.0,1.0	1.0,1.0,1.0,1.0,0.991,1.0	0.002
1	0.007	A3SS.MATS.JC	ENSMUSG00000039183.7	Nubp2	chr17	-	25103374	25103560	25103374	25103488	25104392	25104591	1831	19,11,17,26,8,42	0,0,0,0,0,0	23,14,27,11,33,38	0,0,0,0,1,0	220	149	1	1	1.0,1.0,1.0,1.0,1.0,1.0	1.0,1.0,1.0,1.0,0.957,1.0	0.007
1	-0.001	A3SS.MATS.JC	ENSMUSG00000039183.7	Nubp2	chr17	-	25103374	25103560	25103374	25103529	25104392	25104591	1832	2,3,1,7,0,6	60,26,57,97,20,118	6,0,3,3,3,7	95,89,74,38,117,84	179	149	1	1	0.027,0.088,0.014,0.057,0.0,0.041	0.05,0.0,0.033,0.062,0.021,0.065	-0.001
0.89388775	0.028	A3SS.MATS.JC	ENSMUSG00000039183.7	Nubp2	chr17	-	25104392	25104608	25104392	25104591	25104692	25104811	1833	2,2,8,3,4,9	75,17,78,130,18,122	9,7,8,0,5,4	106,72,109,35,101,120	165	149	0.89388775	1	0.024,0.096,0.085,0.02,0.167,0.062	0.071,0.081,0.062,0.0,0.043,0.029	0.028
1	0.299	A3SS.MATS.JC	ENSMUSG00000039183.7	Nubp2	chr17	-	25104692	25104837	25104692	25104811	25105264	25105303	1834	3,1,0,1,0,1	1,0,0,2,0,2	2,0,0,0,1,1	0,2,2,1,3,1	174	149	1	1	0.72,1.0,NA,0.3,NA,0.3	1.0,0.0,0.0,0.0,0.222,0.461	0.299
1	-0.348	A3SS.MATS.JC	ENSMUSG00000063730.14	Hsd3b2	chr3	-	98626975	98627100	98626975	98627057	98631148	98631208	1836	2,0,0,0,4,2	1,0,0,3,0,0	0,0,0,0,2,0	0,0,0,0,0,0	191	149	1	1	0.609,NA,NA,0.0,1.0,1.0	NA,NA,NA,NA,1.0,NA	-0.348
0.757598564	-0.012	A3SS.MATS.JC	ENSMUSG00000025466.20	Fuom	chr7	-	139679382	139679619	139679382	139679535	139679791	139679865	1837	60,37,57,64,18,102	4,0,1,1,2,6	63,42,67,14,79,70	3,2,2,0,3,3	232	149	0.757598564	1	0.906,1.0,0.973,0.976,0.853,0.916	0.931,0.931,0.956,1.0,0.944,0.937	-0.012
1	0.054	A3SS.MATS.JC	ENSMUSG00000046798.15	Cldn12	chr5	-	5563161	5563251	5563161	5563223	5564627	5564730	1838	13,3,18,24,3,30	0,0,0,0,0,0	12,11,11,5,12,18	0,1,0,0,2,1	176	149	1	1	1.0,1.0,1.0,1.0,1.0,1.0	1.0,0.903,1.0,1.0,0.836,0.938	0.054
0.745277902	-0.01	A3SS.MATS.JC	ENSMUSG00000015748.14	Prpf3	chr3	-	95742665	95742837	95742665	95742779	95742955	95743055	1840	3,2,5,13,3,14	108,45,63,122,26,106	11,8,12,3,7,5	145,79,80,22,98,84	206	149	0.745277902	1	0.02,0.031,0.054,0.072,0.077,0.087	0.052,0.068,0.098,0.09,0.049,0.041	-0.01
0.046310107	-0.014	A3SS.MATS.JC	ENSMUSG00000015748.14	Prpf3	chr3	-	95747981	95748061	95747981	95748056	95751497	95751664	1841	102,49,59,115,46,121	2,0,5,4,2,7	112,78,79,33,111,82	1,4,2,1,1,2	153	149	0.046310107	0.580882747	0.98,1.0,0.92,0.966,0.957,0.944	0.991,0.95,0.975,0.97,0.991,0.976	-0.014
1	0.001	A3SS.MATS.JC	ENSMUSG00000029208.17	Guf1	chr5	+	69724470	69725840	69725738	69725840	69723703	69723847	1842	86,39,60,104,27,119	1,0,0,0,0,0	119,73,75,32,85,91	0,1,0,0,0,0	298	149	1	1	0.977,1.0,1.0,1.0,1.0,1.0	1.0,0.973,1.0,1.0,1.0,1.0	0.001
0.676266993	-0.065	A3SS.MATS.JC	ENSMUSG00000058818.14	Pirb	chr7	-	3719032	3719335	3719032	3719216	3719592	3720425	1843	14,8,8,16,8,23	6,0,2,1,3,4	27,23,16,9,20,22	7,1,1,0,3,8	267	149	0.676266993	1	0.566,1.0,0.691,0.899,0.598,0.762	0.683,0.928,0.899,1.0,0.788,0.605	-0.065
1	0.003	A3SS.MATS.JC	ENSMUSG00000121505.1	Gm4956	chr1	-	21361518	21361586	21361518	21361581	21363703	21363836	1844	82,39,58,111,37,82	0,0,0,0,0,0	199,131,102,37,125,159	0,1,0,0,1,0	153	149	1	1	1.0,1.0,1.0,1.0,1.0,1.0	1.0,0.992,1.0,1.0,0.992,1.0	0.003
1	0	A3SS.MATS.JC	ENSMUSG00000121505.1	Gm4956	chr1	-	21361518	21361589	21361518	21361581	21363703	21363836	1845	9,033,405,521,053,420,000	0,0,0,0,0,0	19,671,372,116,654,200,000,000	0,1,0,0,1,0	156	149	1	1	1.0,1.0,1.0,1.0,1.0,1.0	1.0,0.999,1.0,1.0,0.999,1.0	0
1	0.002	A3SS.MATS.JC	ENSMUSG00000121505.1	Gm4956	chr1	-	21361518	21361660	21361518	21361581	21363703	21363836	1846	167,82,115,240,85,165	0,0,0,0,0,0	442,342,268,136,293,000	0,1,0,0,1,0	227	149	1	1	1.0,1.0,1.0,1.0,1.0,1.0	1.0,0.996,1.0,1.0,0.995,1.0	0.002
0.478476956	-0.006	A3SS.MATS.JC	ENSMUSG00000121505.1	Gm4956	chr1	-	21361518	21361589	21361518	21361586	21363703	21363836	1847	872,320,524,992,404,000	51,19,30,50,21,42	18,731,301,111,352,300,000,000	105,60,49,18,75,67	151	149	0.478476956	1	0.944,0.943,0.945,0.951,0.95,0.946	0.946,0.955,0.957,0.966,0.94,0.951	-0.006
0.044725245	-0.059	A3SS.MATS.JC	ENSMUSG00000121505.1	Gm4956	chr1	-	21361518	21361660	21361518	21361586	21363703	21363836	1848	136,62,87,179,69,125	51,19,30,50,21,42	348,271,215,117,243,000	105,60,49,18,75,67	222	149	0.044725245	0.57035336	0.642,0.687,0.661,0.706,0.688,0.666	0.69,0.752,0.747,0.814,0.685,0.719	-0.059
0.024632739	-0.017	A3SS.MATS.JC	ENSMUSG00000121505.1	Gm4956	chr1	-	21361518	21361660	21361518	21361589	21363703	21363836	1849	126,57,79,165,63,117	862,315,516,978,398,000	327,262,205,109,225,000	18,521,292,110,351,500,000,000	219	149	0.024632739	0.395008833	0.09,0.11,0.094,0.103,0.097,0.097	0.107,0.121,0.112,0.126,0.116,0.109	-0.017
1	0.005	A3SS.MATS.JC	ENSMUSG00000121505.1	Gm4956	chr1	-	21361518	21361660	21361518	21361589	21363780	21363836	1850	61,30,37,84,34,52	0,0,0,0,1,0	118,112,94,50,97,103	0,1,1,1,0,1	219	149	1	1	1.0,1.0,1.0,1.0,0.959,1.0	1.0,0.987,0.985,0.971,1.0,0.986	0.005
1	-0.01	A3SS.MATS.JC	ENSMUSG00000121505.1	Gm4956	chr1	-	21361518	21361586	21361518	21361581	21363823	21363836	1851	33,20,32,63,16,40	2,0,0,0,0,0	97,75,54,20,52,93	0,0,0,0,0,0	153	149	1	1	0.941,1.0,1.0,1.0,1.0,1.0	1.0,1.0,1.0,1.0,1.0,1.0	-0.01
1	-0.004	A3SS.MATS.JC	ENSMUSG00000121505.1	Gm4956	chr1	-	21361518	21361589	21361518	21361581	21363823	21363836	1852	77,34,53,122,44,87	2,0,0,0,0,0	205,139,103,65,139,182	0,0,0,0,0,0	156	149	1	1	0.974,1.0,1.0,1.0,1.0,1.0	1.0,1.0,1.0,1.0,1.0,1.0	-0.004
1	-0.005	A3SS.MATS.JC	ENSMUSG00000121505.1	Gm4956	chr1	-	21361518	21361660	21361518	21361581	21363823	21363836	1853	106,55,77,161,59,108	2,0,0,0,0,0	248,201,163,81,174,229	0,0,0,0,0,0	227	149	1	1	0.972,1.0,1.0,1.0,1.0,1.0	1.0,1.0,1.0,1.0,1.0,1.0	-0.005
0.635702021	-0.009	A3SS.MATS.JC	ENSMUSG00000121505.1	Gm4956	chr1	-	21361518	21361589	21361518	21361586	21363823	21363836	1854	46,14,25,61,28,47	2,0,4,2,0,0	111,68,50,46,89,90	3,4,1,1,2,1	151	149	0.635702021	1	0.958,1.0,0.86,0.968,1.0,1.0	0.973,0.944,0.98,0.978,0.978,0.989	-0.009
0.648627007	-0.005	A3SS.MATS.JC	ENSMUSG00000121505.1	Gm4956	chr1	-	21361518	21361660	21361518	21361586	21363823	21363836	1855	75,35,49,100,43,68	2,0,4,2,0,0	154,130,110,62,124,137	3,4,1,1,2,1	222	149	0.648627007	1	0.962,1.0,0.892,0.971,1.0,1.0	0.972,0.956,0.987,0.977,0.977,0.989	-0.005
0.483035758	0.037	A3SS.MATS.JC	ENSMUSG00000121505.1	Gm4956	chr1	-	21361518	21361660	21361518	21361589	21363823	21363836	1856	65,30,41,86,37,60	36,9,17,47,22,39	133,121,100,54,106,117	90,59,40,38,71,70	219	149	0.483035758	1	0.551,0.694,0.621,0.555,0.534,0.511	0.501,0.583,0.63,0.492,0.504,0.532	0.037
1	0.003	A3SS.MATS.JC	ENSMUSG00000121505.1	Gm4956	chr1	-	21361518	21361660	21361518	21361589	21368264	21368352	1857	61,30,37,84,34,52	1,0,1,1,0,0	118,112,94,50,97,103	1,1,0,2,0,1	219	149	1	1	0.976,1.0,0.962,0.983,1.0,1.0	0.988,0.987,1.0,0.944,1.0,0.986	0.003
1	0.127	A3SS.MATS.JC	ENSMUSG00000121505.1	Gm4956	chr1	-	21369663	21369800	21369663	21369793	21370146	21370226	1860	2,1,1,2,0,0	0,0,0,0,0,0	1,0,1,0,2,1	0,0,0,0,0,1	155	149	1	1	1.0,1.0,1.0,1.0,NA,NA	1.0,NA,1.0,NA,1.0,0.49	0.127
1	-0.115	A3SS.MATS.JC	ENSMUSG00000052512.18	Nav2	chr7	+	49111656	49111765	49111659	49111765	49107843	49107956	1862	7,0,4,10,0,8	1,1,1,6,0,7	15,13,18,2,15,9	8,5,10,0,11,9	151	149	1	1	0.874,0.0,0.798,0.622,NA,0.53	0.649,0.72,0.64,1.0,0.574,0.497	-0.115
1	0.016	A3SS.MATS.JC	ENSMUSG00000105504.5	Gbp5	chr3	+	142209483	142209683	142209581	142209683	142207022	142207150	1863	13,4,9,26,5,18	0,0,1,2,0,0	14,30,46,8,28,30	1,0,1,1,0,1	246	149	1	1	1.0,1.0,0.845,0.887,1.0,1.0	0.895,1.0,0.965,0.829,1.0,0.948	0.016
1	0.022	A3SS.MATS.JC	ENSMUSG00000026315.14	Serpinb8	chr1	+	107525184	107525367	107525189	107525367	107517735	107518017	1864	25,11,12,31,6,36	0,0,1,3,0,0	28,22,19,6,30,20	1,2,0,1,1,0	153	149	1	1	1.0,1.0,0.921,0.91,1.0,1.0	0.965,0.915,1.0,0.854,0.967,1.0	0.022
0.300410506	0.015	A3SS.MATS.JC	ENSMUSG00000058267.14	Mrps14	chr1	+	160024490	160024674	160024515	160024674	160022784	160022881	1865	7,1,2,6,5,2	169,54,111,158,43,237	5,1,3,1,5,4	152,115,195,60,175,173	173	149	0.300410506	1	0.034,0.016,0.015,0.032,0.091,0.007	0.028,0.007,0.013,0.014,0.024,0.02	0.015
0.699112444	-0.004	A3SS.MATS.JC	ENSMUSG00000018593.14	Sparc	chr11	-	55298045	55298105	55298045	55298102	55300753	55300823	1868	46,012,021,347,270,800,000,000	107,744,680,016,451,000,000	513,756,445,244,113,000,000,000	11,571,256,118,122,600,000,000	151	149	0.699112444	1	0.808,0.817,0.811,0.81,0.81,0.817	0.814,0.816,0.814,0.832,0.819,0.804	-0.004
0.311438852	-0.075	A3SS.MATS.JC	ENSMUSG00000049676.15	Catsperg1	chr7	-	28884612	28885018	28884612	28884676	28889234	28889291	1870	8,2,2,10,7,9	0,1,1,1,0,1	15,9,11,10,11,13	3,1,0,1,2,0	298	149	0.311438852	1	1.0,0.5,0.5,0.833,1.0,0.818	0.714,0.818,1.0,0.833,0.733,1.0	-0.075
0.253736732	0.048	A3SS.MATS.JC	ENSMUSG00000049676.15	Catsperg1	chr7	-	28897537	28897833	28897537	28897645	28899541	28899679	1871	3,2,3,13,10,10	1,0,0,0,0,0	17,14,13,6,17,18	2,4,1,0,0,0	298	149	0.253736732	1	0.6,1.0,1.0,1.0,1.0,1.0	0.81,0.636,0.867,1.0,1.0,1.0	0.048
1	0.167	A3SS.MATS.JC	ENSMUSG00000038745.16	Nlrp6	chr7	+	140504989	140505121	140505028	140505121	140502322	140504069	1872	1,0,0,0,0,0	0,0,1,0,0,0	0,0,1,0,0,0	0,2,0,0,1,0	187	149	1	1	1.0,NA,0.0,NA,NA,NA	NA,0.0,1.0,NA,0.0,NA	0.167
1	-0.027	A3SS.MATS.JC	ENSMUSG00000020083.14	Fam241b	chr10	-	61945662	61945810	61945662	61945791	61946014	61946093	1874	0,0,1,2,0,1	40,15,25,33,11,39	0,1,2,1,1,0	39,18,34,5,40,26	167	149	1	1	0.0,0.0,0.034,0.051,0.0,0.022	0.0,0.047,0.05,0.151,0.022,0.0	-0.027
0.757182136	0.002	A3SS.MATS.JC	ENSMUSG00000046722.15	Cdc42se1	chr3	+	95139758	95139970	95139859	95139970	95139095	95139403	1875	4,0,5,4,4,15	267,89,198,336,100,356	12,6,5,1,6,8	435,308,298,106,385,000	249	149	0.757182136	1	0.009,0.0,0.015,0.007,0.023,0.025	0.016,0.012,0.01,0.006,0.009,0.016	0.002
0.057642095	-0.017	A3SS.MATS.JC	ENSMUSG00000036459.16	Wtip	chr7	-	33818099	33818252	33818099	33818230	33818361	33818631	1876	3,0,0,3,1,6	160,60,134,191,66,178	3,8,5,3,2,2	179,111,145,52,150,156	170	149	0.057642095	0.651515793	0.016,0.0,0.0,0.014,0.013,0.029	0.014,0.059,0.029,0.048,0.012,0.011	-0.017
1	0	A3SS.MATS.JC	ENSMUSG00000109324.3	Prmt1	chr7	-	44627550	44627701	44627550	44627698	44628098	44628214	1877	465,181,308,472,149,000	0,0,0,0,0,0	424,285,406,126,386,000	0,0,1,0,0,0	151	149	1	1	1.0,1.0,1.0,1.0,1.0,1.0	1.0,1.0,0.998,1.0,1.0,1.0	0
1	-0.001	A3SS.MATS.JC	ENSMUSG00000109324.3	Prmt1	chr7	-	44631161	44631317	44631161	44631314	44632909	44633011	1879	285,119,228,390,125,000	0,0,0,1,0,0	313,228,261,73,324,266	0,0,0,0,0,0	151	149	1	1	1.0,1.0,1.0,0.997,1.0,1.0	1.0,1.0,1.0,1.0,1.0,1.0	-0.001
1	0.08	A3SS.MATS.JC	ENSMUSG00000039956.10	Mrap	chr16	+	90544262	90544511	90544411	90544511	90535211	90535557	1880	0,0,1,0,0,1	2,0,1,3,0,5	1,0,0,0,1,0	3,6,5,4,29,1	297	149	1	1	0.0,NA,0.334,0.0,NA,0.091	0.143,0.0,0.0,0.0,0.017,0.0	0.08
0.013543598	0.063	A3SS.MATS.JC	ENSMUSG00000062563.16	Cys1	chr12	-	24715846	24716251	24715846	24716180	24716765	24716826	1881	116,38,89,184,69,123	66,19,47,59,33,54	137,88,133,72,149,111	81,51,88,31,100,80	219	149	0.013543598	0.294632005	0.545,0.576,0.563,0.68,0.587,0.608	0.535,0.54,0.507,0.612,0.503,0.486	0.063
0.001913274	0.093	A3SS.MATS.JC	ENSMUSG00000062563.16	Cys1	chr12	-	24715951	24716220	24715951	24716180	24716765	24716826	1882	67,28,61,116,51,85	66,19,47,59,33,54	85,51,78,41,84,75	81,51,88,31,100,80	188	149	0.001913274	0.089108659	0.446,0.539,0.507,0.609,0.551,0.555	0.454,0.442,0.413,0.512,0.4,0.426	0.093
0.61882422	0.012	A3SS.MATS.JC	ENSMUSG00000038517.16	Tbkbp1	chr11	-	97037280	97037459	97037280	97037456	97038198	97038379	1883	76,32,47,102,25,80	40,22,36,85,22,70	84,60,53,21,66,51	73,52,35,16,60,36	151	149	0.61882422	1	0.652,0.589,0.563,0.542,0.529,0.53	0.532,0.532,0.599,0.564,0.52,0.583	0.012
1	-0.005	A3SS.MATS.JC	ENSMUSG00000039130.19	Zc3hc1	chr6	-	30375937	30376065	30375937	30376061	30381779	30381863	1897	33,14,35,52,14,56	0,1,0,0,0,0	36,41,28,18,46,50	0,0,1,0,0,0	152	149	1	1	1.0,0.932,1.0,1.0,1.0,1.0	1.0,1.0,0.965,1.0,1.0,1.0	-0.005
1	0.5	A3SS.MATS.JC	ENSMUSG00000078700.12	D030028A08Rik	chr11	+	96850161	96850277	96850165	96850277	96843406	96843554	1898	0,0,0,0,0,1	1,0,0,0,0,0	0,0,0,0,0,0	1,0,0,0,0,0	152	149	1	1	0.0,NA,NA,NA,NA,1.0	0.0,NA,NA,NA,NA,NA	0.5
0.719574985	-0.028	A3SS.MATS.JC	ENSMUSG00000040189.19	Odad1	chr7	+	45597405	45597484	45597409	45597484	45597046	45597144	1900	32,14,17,24,8,55	3,4,2,3,1,5	47,37,40,16,59,19	3,11,1,0,7,3	152	149	0.719574985	1	0.913,0.774,0.893,0.887,0.887,0.915	0.939,0.767,0.975,1.0,0.892,0.861	-0.028
1	-0.112	A3SS.MATS.JC	ENSMUSG00000121484.1	Serpina3h	chr12	+	104217582	104218004	104217730	104218004	104216398	104217016	1902	5,2,5,7,0,2	3,1,5,2,0,1	1,8,6,3,4,2	7,2,1,1,2,0	296	149	1	1	0.456,0.502,0.335,0.638,NA,0.502	0.067,0.668,0.751,0.602,0.502,1.0	-0.112
1	0	A3SS.MATS.JC	ENSMUSG00000121484.1	Serpina3h	chr12	+	104217718	104218004	104217730	104218004	104216550	104217016	1903	0,0,0,2,0,0	3,1,5,2,0,1	0,2,0,0,0,0	7,2,1,1,2,0	160	149	1	1	0.0,0.0,0.0,0.482,NA,0.0	0.0,0.482,0.0,0.0,0.0,NA	0
1	-0.004	A3SS.MATS.JC	ENSMUSG00000025722.17	Wdr73	chr7	-	80540471	80543089	80540471	80541657	80543396	80543561	1905	59,22,34,72,23,89	0,0,0,0,1,0	91,68,86,18,93,83	0,2,0,0,0,0	298	149	1	1	1.0,1.0,1.0,1.0,0.92,1.0	1.0,0.944,1.0,1.0,1.0,1.0	-0.004
0.9801819	-0.003	A3SS.MATS.JC	ENSMUSG00000025722.17	Wdr73	chr7	-	80550095	80550201	80550095	80550184	80550391	80550459	1906	3,0,2,4,0,5	34,25,37,81,17,85	5,5,1,0,3,2	82,42,68,22,88,41	165	149	0.9801819	1	0.074,0.0,0.047,0.043,0.0,0.05	0.052,0.097,0.013,0.0,0.03,0.042	-0.003
1	0.011	A3SS.MATS.JC	ENSMUSG00000020752.12	Recql5	chr11	-	115818154	115818260	115818154	115818228	115818793	115819312	1907	26,8,15,29,13,41	0,0,0,0,0,0	47,19,35,11,43,31	0,0,2,0,0,0	180	149	1	1	1.0,1.0,1.0,1.0,1.0,1.0	1.0,1.0,0.935,1.0,1.0,1.0	0.011
0.957010352	-0.026	A3SS.MATS.JC	ENSMUSG00000079109.12	Pms2	chr5	+	143848738	143848878	143848743	143848878	143846781	143846897	1913	4,4,6,14,3,16	5,3,2,4,1,6	10,10,8,5,9,14	9,5,6,2,2,2	153	149	0.957010352	1	0.438,0.565,0.745,0.773,0.745,0.722	0.52,0.661,0.565,0.709,0.814,0.872	-0.026
1	-0.018	A3SS.MATS.JC	ENSMUSG00000079109.12	Pms2	chr5	+	143864916	143865860	143865759	143865860	143862038	143862891	1914	14,12,16,38,10,31	0,0,0,1,0,1	30,24,37,10,38,41	0,0,0,0,0,0	298	149	1	1	1.0,1.0,1.0,0.95,1.0,0.939	1.0,1.0,1.0,1.0,1.0,1.0	-0.018
0.646610348	0.003	A3SS.MATS.JC	ENSMUSG00000021519.12	Mterf3	chr13	-	67076233	67076386	67076233	67076351	67077948	67078287	1916	265,80,130,271,108,307	8,1,3,6,2,9	247,182,187,75,260,225	12,3,4,1,7,6	183	149	0.646610348	1	0.964,0.985,0.972,0.974,0.978,0.965	0.944,0.98,0.974,0.984,0.968,0.968	0.003
0.478571406	-0.072	A3SS.MATS.JC	ENSMUSG00000030598.16	Fbxo17	chr7	+	28436763	28437569	28437089	28437569	28435492	28435628	1919	12,7,6,19,7,23	13,5,6,9,3,13	24,6,25,9,22,17	8,18,12,4,9,4	298	149	0.478571406	1	0.316,0.412,0.333,0.514,0.538,0.469	0.6,0.143,0.51,0.529,0.55,0.68	-0.072
0.867360207	0.004	A3SS.MATS.JC	ENSMUSG00000036875.16	Dna2	chr10	+	62805554	62805737	62805558	62805737	62803431	62803521	1920	25,10,7,20,11,35	2,1,4,0,1,3	37,19,32,6,41,17	3,0,1,3,2,5	152	149	0.867360207	1	0.925,0.907,0.632,1.0,0.915,0.92	0.924,1.0,0.969,0.662,0.953,0.769	0.004
0.675012996	0.011	A3SS.MATS.JC	ENSMUSG00000028854.10	Slc9a1	chr4	+	133147235	133147306	133147257	133147306	133146764	133146854	1921	65,36,55,123,26,97	4,0,4,7,0,7	111,106,88,27,118,78	8,9,2,1,8,3	170	149	0.675012996	1	0.934,1.0,0.923,0.939,1.0,0.924	0.924,0.912,0.975,0.959,0.928,0.958	0.011
0.973281616	-0.008	A3SS.MATS.JC	ENSMUSG00000038671.16	Arfrp1	chr2	-	181005806	181005988	181005806	181005889	181006103	181006191	1922	37,18,29,84,25,94	202,80,122,222,62,246	79,56,61,26,54,38	228,153,182,59,241,182	247	149	0.973281616	1	0.1,0.12,0.125,0.186,0.196,0.187	0.173,0.181,0.168,0.21,0.119,0.112	-0.008
1	-0.003	A3SS.MATS.JC	ENSMUSG00000038671.16	Arfrp1	chr2	-	181005806	181006191	181005806	181005889	181006397	181006504	1923	329,119,212,441,138,000	0,0,1,1,0,1	438,301,328,126,388,000	0,0,0,0,0,0	298	149	1	1	1.0,1.0,0.991,0.995,1.0,0.996	1.0,1.0,1.0,1.0,1.0,1.0	-0.003
0.000517888	-0.126	A3SS.MATS.JC	ENSMUSG00000066800.12	Rnasel	chr1	+	153629352	153630959	153629380	153630959	153628590	153628693	1924	32,21,32,70,24,41	6,9,5,14,7,3	55,74,49,9,90,45	7,4,2,0,6,6	176	149	0.000517888	0.037483907	0.819,0.664,0.844,0.809,0.744,0.92	0.869,0.94,0.954,1.0,0.927,0.864	-0.126
1	-0.004	A3SS.MATS.JC	ENSMUSG00000022241.7	Tars	chr15	-	11393242	11393366	11393242	11393362	11394309	11394500	1927	109,36,99,188,52,177	2,0,1,0,1,3	111,101,85,32,130,102	0,0,0,0,3,2	152	149	1	1	0.982,1.0,0.99,1.0,0.981,0.983	1.0,1.0,1.0,1.0,0.977,0.98	-0.004
0.030820934	-0.017	A3SS.MATS.JC	ENSMUSG00000020486.20	Septin4	chr11	+	87480781	87480881	87480834	87480881	87480481	87480644	1935	114,839,572,412,723,000,000	118,34,67,127,30,129	11,228,389,644,711,100,000	89,56,64,35,109,64	201	149	0.030820934	0.466318996	0.878,0.896,0.889,0.881,0.901,0.893	0.903,0.917,0.918,0.909,0.89,0.904	-0.017
1	-0.007	A3SS.MATS.JC	ENSMUSG00000027597.16	Ahcy	chr2	-	154909242	154909318	154909242	154909282	154910747	154910938	1936	70,22,60,114,21,103	0,0,0,0,1,0	116,87,72,26,85,123	0,1,0,0,0,0	184	149	1	1	1.0,1.0,1.0,1.0,0.944,1.0	1.0,0.986,1.0,1.0,1.0,1.0	-0.007
1	0.001	A3SS.MATS.JC	ENSMUSG00000030357.11	Fkbp4	chr6	-	128410488	128410756	128410488	128410572	128411267	128411424	1941	669,280,525,817,215,000	1,0,0,0,0,1	1,227,899,110,242,910,000,000	0,0,1,1,0,1	298	149	1	1	0.997,1.0,1.0,1.0,1.0,0.998	1.0,1.0,0.998,0.995,1.0,0.998	0.001
0.051774618	-0.071	A3SS.MATS.JC	ENSMUSG00000113346.4	Eprn	chr13	-	73492781	73493357	73492781	73493309	73494614	73495180	1943	18,4,15,29,9,28	3,1,1,0,2,2	10,12,20,6,4,10	0,1,2,1,0,0	196	149	0.051774618	0.613506315	0.82,0.753,0.919,1.0,0.774,0.914	1.0,0.901,0.884,0.82,1.0,1.0	-0.071
0.582446928	0.01	A3SS.MATS.JC	ENSMUSG00000029469.15	Ift81	chr5	-	122748140	122748244	122748140	122748240	122749005	122749170	1944	61,36,30,89,17,112	0,0,0,1,0,3	105,94,111,15,128,57	4,3,1,0,3,0	152	149	0.582446928	1	1.0,1.0,1.0,0.989,1.0,0.973	0.963,0.968,0.991,1.0,0.977,1.0	0.01
3.47E-05	-0.074	A3SS.MATS.JC	ENSMUSG00000030035.15	Wbp1	chr6	-	83097165	83097857	83097165	83097268	83098183	83098540	1946	131,54,103,146,45,211	10,3,10,10,3,30	197,155,218,62,233,174	5,2,14,2,10,8	298	149	3.47E-05	0.005633294	0.868,0.9,0.837,0.88,0.882,0.779	0.952,0.975,0.886,0.939,0.921,0.916	-0.074
0.645443902	-0.01	A3SS.MATS.JC	ENSMUSG00000031691.15	Tnpo2	chr8	+	85764963	85765118	85765006	85765118	85763543	85763606	1947	19,8,16,39,10,37	7,6,4,24,2,8	33,34,19,9,32,46	4,13,11,7,12,6	191	149	0.645443902	1	0.679,0.51,0.757,0.559,0.796,0.783	0.866,0.671,0.574,0.501,0.675,0.857	-0.01
0.071214404	-0.098	A3SS.MATS.JC	ENSMUSG00000031691.15	Tnpo2	chr8	+	85764963	85765118	85765006	85765118	85763796	85763920	1948	19,6,17,28,6,26	3,4,1,6,1,2	21,25,15,6,22,38	4,0,2,0,4,2	191	149	0.071214404	0.734340034	0.832,0.539,0.93,0.785,0.824,0.91	0.804,1.0,0.854,1.0,0.811,0.937	-0.098
0.750143304	0.007	A3SS.MATS.JC	ENSMUSG00000031691.15	Tnpo2	chr8	+	85781320	85781426	85781350	85781426	85780954	85781050	1949	41,12,15,40,12,56	93,29,60,99,23,95	34,28,41,12,44,29	91,58,76,30,117,86	178	149	0.750143304	1	0.27,0.257,0.173,0.253,0.304,0.33	0.238,0.288,0.311,0.251,0.239,0.22	0.007
0.022374143	0.024	A3SS.MATS.JC	ENSMUSG00000051811.15	Cox6b2	chr7	-	4755059	4755171	4755059	4755160	4755722	4755848	1950	9,6,5,10,2,6	101,39,73,120,33,141	4,4,3,6,5,4	128,86,153,42,120,94	159	149	0.022374143	0.378031266	0.077,0.126,0.06,0.072,0.054,0.038	0.028,0.042,0.018,0.118,0.038,0.038	0.024
1	0.018	A3SS.MATS.JC	ENSMUSG00000044906.7	4930503L19Rik	chr18	-	70600401	70600556	70600401	70600527	70600829	70601588	1951	40,16,18,76,25,52	0,0,0,0,0,0	54,38,18,10,46,32	0,0,0,1,0,0	177	149	1	1	1.0,1.0,1.0,1.0,1.0,1.0	1.0,1.0,1.0,0.894,1.0,1.0	0.018
0.085097512	0.022	A3SS.MATS.JC	ENSMUSG00000053175.18	Bcl3	chr7	-	19542386	19542981	19542386	19542855	19543066	19543184	1952	88,51,83,99,31,200	2,1,3,2,0,2	103,85,102,43,78,91	3,3,3,1,2,4	274	149	0.085097512	0.791288674	0.96,0.965,0.938,0.964,1.0,0.982	0.949,0.939,0.949,0.959,0.955,0.925	0.022
0.447139922	0.006	A3SS.MATS.JC	ENSMUSG00000033808.17	Tmem87a	chr2	-	120190519	120190575	120190519	120190572	120193359	120193421	1955	212,65,118,238,69,207	8,2,3,11,5,15	316,184,207,72,201,210	18,10,7,3,13,14	151	149	0.447139922	1	0.963,0.97,0.975,0.955,0.932,0.932	0.945,0.948,0.967,0.959,0.938,0.937	0.006
1	-0.054	A3SS.MATS.JC	ENSMUSG00000033808.17	Tmem87a	chr2	-	120190519	120190575	120190519	120190572	120193842	120193916	1956	5,3,3,6,4,12	2,0,0,1,0,2	6,4,3,2,13,6	0,0,1,0,0,0	151	149	1	1	0.712,1.0,1.0,0.856,1.0,0.856	1.0,1.0,0.747,1.0,1.0,1.0	-0.054
0.622133965	0.012	A3SS.MATS.JC	ENSMUSG00000024308.16	Tapbp	chr17	+	34145600	34145680	34145603	34145680	34145401	34145491	1958	286,107,187,308,118,000	298,132,243,384,112,000	325,225,294,143,338,000	416,305,360,161,427,000	151	149	0.622133965	1	0.486,0.444,0.432,0.442,0.51,0.424	0.435,0.421,0.446,0.467,0.439,0.458	0.012
0.551969682	0.005	A3SS.MATS.JC	ENSMUSG00000027752.16	Exosc8	chr3	-	54639532	54639650	54639532	54639638	54640120	54640166	1959	6,1,4,7,4,6	174,73,105,180,68,225	4,0,2,3,9,6	174,105,161,69,151,162	160	149	0.551969682	1	0.031,0.013,0.034,0.035,0.052,0.024	0.021,0.0,0.011,0.039,0.053,0.033	0.005
1	-0.045	A3SS.MATS.JC	ENSMUSG00000042182.17	Bend6	chr1	-	33903603	33903824	33903603	33903655	33917340	33917518	1960	9,0,2,7,0,8	1,0,0,0,0,0	10,7,5,3,5,4	0,0,0,0,0,0	298	149	1	1	0.818,NA,1.0,1.0,NA,1.0	1.0,1.0,1.0,1.0,1.0,1.0	-0.045
0.112847369	0.015	A3SS.MATS.JC	ENSMUSG00000027667.14	Zfp639	chr3	+	32569432	32571288	32571177	32571288	32568532	32568603	1961	119,49,80,144,48,128	3,1,3,3,1,2	135,109,102,44,104,121	4,4,6,0,3,5	298	149	0.112847369	0.887435355	0.952,0.961,0.93,0.96,0.96,0.97	0.944,0.932,0.895,1.0,0.945,0.924	0.015
0.452702504	0.021	A3SS.MATS.JC	ENSMUSG00000039994.16	Timeless	chr10	+	128086153	128086331	128086156	128086331	128085836	128085979	1962	36,20,23,62,23,49	15,8,12,15,2,15	87,79,63,37,68,60	30,32,23,10,20,26	151	149	0.452702504	1	0.703,0.712,0.654,0.803,0.919,0.763	0.741,0.709,0.73,0.785,0.77,0.695	0.021
0.128986078	0.019	A3SS.MATS.JC	ENSMUSG00000001729.15	Akt1	chr12	-	112628613	112628768	112628613	112628742	112637949	112638088	1969	11,6,10,16,3,12	121,57,138,215,63,183	12,7,17,1,4,8	199,152,150,51,185,165	174	149	0.128986078	0.951300042	0.072,0.083,0.058,0.06,0.039,0.053	0.049,0.038,0.088,0.017,0.018,0.04	0.019
0.964872523	-0.008	A3SS.MATS.JC	ENSMUSG00000061878.17	Sphk1	chr11	+	116425674	116425827	116425677	116425827	116424795	116424999	1970	27,19,15,46,25,41	11,8,20,26,10,29	74,31,50,19,50,56	45,25,26,8,23,36	151	149	0.964872523	1	0.708,0.701,0.425,0.636,0.712,0.582	0.619,0.55,0.655,0.701,0.682,0.606	-0.008
0.908892377	-0.001	A3SS.MATS.JC	ENSMUSG00000056069.11	Otulinl	chr15	-	27658130	27658400	27658130	27658277	27659975	27660104	1971	229,79,154,288,101,237	4,1,2,4,0,5	378,266,229,151,340,000	7,3,4,2,5,0	271	149	0.908892377	1	0.969,0.977,0.977,0.975,1.0,0.963	0.967,0.98,0.969,0.976,0.974,1.0	-0.001
1	-0.013	A3SS.MATS.JC	ENSMUSG00000056069.11	Otulinl	chr15	-	27659975	27660104	27659975	27660076	27664429	27664521	1972	36,10,23,30,14,27	0,0,0,0,1,0	48,38,31,19,41,25	0,0,0,0,0,0	176	149	1	1	1.0,1.0,1.0,1.0,0.922,1.0	1.0,1.0,1.0,1.0,1.0,1.0	-0.013
1	-0.013	A3SS.MATS.JC	ENSMUSG00000033439.13	Trmt13	chr3	-	116376142	116376532	116376142	116376373	116376925	116377125	1973	36,31,23,43,31,48	0,0,1,0,0,0	72,49,51,19,58,43	0,0,0,0,0,0	298	149	1	1	1.0,1.0,0.92,1.0,1.0,1.0	1.0,1.0,1.0,1.0,1.0,1.0	-0.013
0.20935221	-0.079	A3SS.MATS.JC	ENSMUSG00000033439.13	Trmt13	chr3	-	116376142	116376532	116376142	116376373	116378844	116378919	1974	36,31,23,43,31,48	20,13,12,21,8,10	73,49,51,19,58,43	30,12,9,4,15,19	298	149	0.20935221	1	0.474,0.544,0.489,0.506,0.66,0.706	0.549,0.671,0.739,0.704,0.659,0.531	-0.079
0.239125262	-0.073	A3SS.MATS.JC	ENSMUSG00000033439.13	Trmt13	chr3	-	116376142	116376572	116376142	116376373	116378844	116378919	1975	48,34,28,50,35,70	20,13,12,21,8,10	85,56,64,21,71,58	30,12,9,4,15,19	298	149	0.239125262	1	0.545,0.567,0.538,0.543,0.686,0.778	0.586,0.7,0.78,0.724,0.703,0.604	-0.073
1	0.007	A3SS.MATS.JC	ENSMUSG00000033439.13	Trmt13	chr3	-	116376142	116376572	116376142	116376532	116378844	116378919	1976	19,4,10,15,9,36	0,0,0,0,0,0	27,19,28,9,21,28	1,0,0,0,0,0	188	149	1	1	1.0,1.0,1.0,1.0,1.0,1.0	0.955,1.0,1.0,1.0,1.0,1.0	0.007
0.043557909	0.042	A3SS.MATS.JC	ENSMUSG00000033439.13	Trmt13	chr3	-	116382120	116382288	116382120	116382173	116383139	116383246	1977	47,18,30,67,30,69	1,2,3,3,1,3	80,64,68,30,65,72	5,6,6,5,9,0	263	149	0.043557909	0.562532864	0.964,0.836,0.85,0.927,0.944,0.929	0.901,0.858,0.865,0.773,0.804,1.0	0.042
1	0.04	A3SS.MATS.JC	ENSMUSG00000052504.8	Epha3	chr16	-	63431308	63431471	63431308	63431468	63433212	63433337	1978	13,1,8,16,2,11	0,0,0,0,0,1	10,7,6,0,13,5	0,1,1,0,0,0	151	149	1	1	1.0,1.0,1.0,1.0,1.0,0.916	1.0,0.874,0.856,NA,1.0,1.0	0.04
0.501457679	0.005	A3SS.MATS.JC	ENSMUSG00000023952.14	Gtpbp2	chr17	+	46478148	46478320	46478267	46478320	46477517	46477576	1979	375,150,249,477,155,000	11,4,7,14,7,14	361,294,402,199,473,000	19,10,13,7,11,11	267	149	0.501457679	1	0.95,0.954,0.952,0.95,0.925,0.955	0.914,0.943,0.945,0.941,0.96,0.956	0.005
1	-0.042	A3SS.MATS.JC	ENSMUSG00000022441.18	Efcab6	chr15	-	83857443	83857565	83857443	83857562	83867644	83867757	1980	1,0,1,1,0,1	0,1,2,4,0,8	3,3,2,2,4,0	10,2,3,1,8,3	151	149	1	1	1.0,0.0,0.33,0.198,NA,0.11	0.228,0.597,0.397,0.664,0.33,0.0	-0.042
1	0.2	A3SS.MATS.JC	ENSMUSG00000037801.14	Iqch	chr9	-	63352755	63352878	63352755	63352791	63361841	63362012	1981	1,0,0,0,0,1	0,0,0,0,0,0	1,1,3,0,1,0	0,0,0,0,0,2	235	149	1	1	1.0,NA,NA,NA,NA,1.0	1.0,1.0,1.0,NA,1.0,0.0	0.2
0.889355697	0.02	A3SS.MATS.JC	ENSMUSG00000030533.17	Unc45a	chr7	-	79978769	79978910	79978769	79978879	79979253	79979395	1982	114,50,99,166,45,185	1,0,0,0,0,0	189,125,140,44,175,145	3,0,0,3,5,0	179	149	0.889355697	1	0.99,1.0,1.0,1.0,1.0,1.0	0.981,1.0,1.0,0.924,0.967,1.0	0.02
1	0	A3SS.MATS.JC	ENSMUSG00000004319.16	Clcn3	chr8	-	61375823	61380452	61375823	61376222	61382104	61382650	1990	69,28,41,72,14,75	0,0,1,0,0,1	92,62,62,20,80,99	2,0,1,0,0,0	298	149	1	1	1.0,1.0,0.953,1.0,1.0,0.974	0.958,1.0,0.969,1.0,1.0,1.0	0
1	-0.014	A3SS.MATS.JC	ENSMUSG00000033768.18	Nrxn2	chr19	+	6581297	6582308	6581873	6582308	6569278	6569357	1992	17,8,13,19,17,18	1,1,0,0,0,0	58,39,28,10,42,29	0,1,2,0,1,0	298	149	1	1	0.895,0.8,1.0,1.0,1.0,1.0	1.0,0.951,0.875,1.0,0.955,1.0	-0.014
1	0.218	A3SS.MATS.JC	ENSMUSG00000052736.16	Klrc2	chr6	-	129635628	129635804	129635628	129635780	129636267	129636342	1994	4,0,2,3,2,0	3,0,0,8,0,2	3,0,2,0,2,2	2,3,1,1,2,3	172	149	1	1	0.536,NA,1.0,0.245,1.0,0.0	0.565,0.0,0.634,0.0,0.464,0.366	0.218
1	0.243	A3SS.MATS.JC	ENSMUSG00000052736.16	Klrc2	chr6	-	129635628	129635804	129635628	129635780	129636940	129637042	1995	2,0,2,3,1,0	0,0,0,1,1,0	2,0,1,0,1,1	0,2,0,0,2,1	172	149	1	1	1.0,NA,1.0,0.722,0.464,NA	1.0,0.0,1.0,NA,0.302,0.464	0.243
0.079985975	-0.254	A3SS.MATS.JC	ENSMUSG00000027318.18	Adam33	chr2	-	130895142	130895238	130895142	130895220	130895309	130895508	1997	3,3,0,6,1,6	3,2,6,7,2,5	4,8,11,2,6,13	7,6,3,0,2,14	166	149	0.079985975	0.773615613	0.473,0.574,0.0,0.435,0.31,0.519	0.339,0.545,0.767,1.0,0.729,0.455	-0.254
[truncated: 154,837 more rows]
[truncated: 2 more columns]
