# Supplementary material for: Deciphering regulatory patterns in a mouse model of hyperoxia-induced acute lung injury
Source: PeerJ. 2024 Sep 26;12:e18069. doi: 10.7717/peerj.18069 (PMC11439394; doi:10.7717/peerj.18069)
Supplement: Supplemental Information 6 [file peerj-12-18069-s006.csv]

# Simplified results of AS events
geneSymbol	PValue	IncLevelDifference
Ddx5	0	-0.224
H2-Q7	0	-0.284
Hnrnpa1	0	-0.109
Mdm4	0	-0.487
Rbm3	0	-0.061
Rpl22l1	0	0.206
Sftpa1	0	-0.073
Hnrnpa2b1	1.11E-16	-0.148
Phf11d	1.11E-16	-0.123
Akap8l	1.10E-14	-0.226
P2rx4	3.03E-14	-0.148
Tpm1	4.84E-14	0.132
Adcy4	8.60E-14	0.107
Ttf1	2.93E-13	-0.035
Slc1a5	3.07E-13	-0.132
Xdh	1.35E-12	-0.114
Hsp90ab1	1.68E-12	0.012
Snrnp70	1.71E-12	-0.125
Prkab1	7.25E-12	-0.082
Sat1	1.30E-11	-0.059
Rpl10a	1.61E-11	0.034
Tbx3	1.71E-11	-0.108
Anapc5	1.78E-11	-0.167
Gtf2a2	4.06E-11	-0.074
Mfn2	4.24E-11	-0.037
Srrm2	7.68E-11	-0.099
Hmgcl	1.08E-10	-0.081
Akap8	2.24E-10	-0.208
Mmadhc	2.36E-10	-0.033
Sfta3-ps	2.53E-10	0.097
Rpl3	3.82E-10	-0.185
Prpf38b	5.87E-10	-0.102
Adgrf5	6.76E-10	-0.108
Srsf7	6.79E-10	-0.136
Tpm3	7.37E-10	0.117
Sox17	7.73E-10	-0.255
Ramp2	8.75E-10	0.029
Iigp1	1.11E-09	-0.214
Tnni3	1.12E-09	0.071
Ube3c	1.28E-09	-0.069
Phf20l1	1.79E-09	-0.228
Prrg2	1.85E-09	-0.182
Ube2b	2.13E-09	-0.059
Stk11	2.27E-09	-0.044
Myl6	2.59E-09	0.106
Srsf2	2.61E-09	-0.066
Pcmt1	4.45E-09	-0.021
Kctd2	5.09E-09	-0.061
Atad2b	5.59E-09	-0.117
Acaa1a	6.70E-09	-0.113
Luc7l	6.81E-09	-0.208
Mt1	7.77E-09	0.007
Atp6v0a1	7.90E-09	-0.117
4930550C14Rik	7.94E-09	-0.533
Vnn1	1.14E-08	-0.113
Atp2a3	1.21E-08	-0.12
Abca8a	1.41E-08	0.06
Tmem40	1.45E-08	0.571
A330032P22Rik	1.50E-08	-0.465
Entr1	1.59E-08	0.116
Ctla2b	1.92E-08	-0.091
Macroh2a1	2.25E-08	-0.104
Ccdc153	3.77E-08	0.091
Tut7	3.79E-08	-0.096
Rhpn1	3.85E-08	0.442
9930021J03Rik	4.47E-08	-0.371
Sync	4.60E-08	0.222
Ktn1	5.37E-08	-0.136
Itgb1bp2	5.52E-08	-0.283
Abcc5	5.85E-08	-0.213
Apobr	6.49E-08	0.279
Jmjd6	7.05E-08	-0.177
Dcaf6	7.05E-08	-0.212
Apba3	7.35E-08	0.103
Psmb9	7.94E-08	-0.051
Bcas1	9.32E-08	-0.253
Slfn3	9.54E-08	0.2
Cd6	9.66E-08	0.27
Coq8b	1.16E-07	-0.042
Robo4	1.19E-07	-0.052
Srrt	1.20E-07	-0.142
Id1	1.26E-07	0.049
Dmac2l	1.68E-07	-0.503
Arrdc1	1.82E-07	0.132
Fdps	1.87E-07	-0.073
Cd74	1.94E-07	-0.046
Ccnl1	2.10E-07	-0.161
Cltc	2.19E-07	0.023
Alg14	2.24E-07	0.085
Prpf4b	2.47E-07	-0.166
Lsm14a	2.92E-07	-0.053
Unc93b1	3.24E-07	-0.06
Fam227a	3.33E-07	-0.344
Dmtf1	3.60E-07	-0.22
Raet1e	3.65E-07	-0.484
Dhx33	3.89E-07	-0.17
Slc66a2	3.93E-07	0.234
Pls3	4.31E-07	0.016
Fus	4.59E-07	-0.115
Plin4	4.90E-07	0.159
Chadl	5.74E-07	-0.457
Gadd45g	5.98E-07	0.053
Dkk3	6.78E-07	0.101
Agfg1	7.24E-07	-0.066
Rgs2	7.39E-07	0.028
Idh3b	7.42E-07	0.034
Ddx39a	8.80E-07	-0.153
Kifap3	9.35E-07	-0.085
Nbr1	9.39E-07	-0.103
Agtpbp1	9.54E-07	-0.072
Mlf1	9.69E-07	-0.03
Smox	1.06E-06	0.196
Dvl1	1.09E-06	0.107
U2af1	1.13E-06	0.073
Optn	1.15E-06	-0.034
Hnrnph2	1.20E-06	-0.115
Timm44	1.23E-06	-0.071
Ehmt2	1.27E-06	-0.161
Lztr1	1.28E-06	0.05
Sptan1	1.43E-06	-0.08
Popdc2	1.44E-06	-0.134
Trim3	1.48E-06	-0.071
Arhgef18	1.52E-06	0.207
Fkbp4	1.69E-06	0.011
Gm21969	1.76E-06	-0.176
Lrpap1	1.91E-06	-0.01
Stard7	2.10E-06	-0.04
Atp5j2	2.28E-06	0.22
Dpp7	2.29E-06	-0.136
Lrrc51	2.37E-06	-0.253
Eif4g2	2.41E-06	-0.034
Kdm5c	2.47E-06	-0.056
Cchcr1	2.48E-06	-0.169
Dnajb2	2.76E-06	0.058
Khdc4	2.86E-06	0.13
Bclaf1	3.00E-06	-0.111
Dguok	3.13E-06	-0.102
Dock6	3.14E-06	0.072
Pick1	3.82E-06	-0.091
Tektip1	3.83E-06	0.115
Ubp1	4.14E-06	-0.126
Nxt1	4.25E-06	0.053
Abat	4.69E-06	0.132
Rchy1	4.75E-06	-0.036
Cobl	4.80E-06	0.143
Ptbp1	5.05E-06	-0.109
Sec61a2	5.19E-06	-0.199
Siva1	5.25E-06	0.045
Cdk17	5.59E-06	-0.375
Arrdc3	6.32E-06	0.04
Slc50a1	6.57E-06	-0.085
H2-T23	6.80E-06	-0.026
Msln	7.34E-06	0.303
Pck2	7.39E-06	-0.139
Nudt14	7.61E-06	-0.069
Son	7.62E-06	-0.213
Arhgef6	7.66E-06	-0.204
Ahsa2	8.18E-06	0.054
Tada3	8.18E-06	0.231
Echdc2	8.35E-06	-0.127
Suco	8.64E-06	-0.104
Atxn7l1	9.59E-06	-0.104
Wipf1	9.61E-06	-0.124
Tmem268	9.79E-06	0.454
Zfp655	1.01E-05	-0.226
Shc1	1.01E-05	-0.041
Impdh2	1.02E-05	-0.034
Stag2	1.02E-05	-0.078
Dclk2	1.03E-05	0.348
Abca9	1.05E-05	-0.176
Slc39a2	1.08E-05	-0.181
Vill	1.08E-05	0.067
Npr1	1.09E-05	0.036
Pcsk5	1.09E-05	0.183
Pdhb	1.12E-05	-0.027
Nexn	1.15E-05	-0.232
Rnf167	1.17E-05	-0.03
Eri3	1.17E-05	0.153
Sf3b1	1.29E-05	-0.135
Map4k3	1.33E-05	-0.124
Ccm2l	1.35E-05	0.093
Gss	1.36E-05	-0.039
Btbd19	1.40E-05	-0.238
Pabpc4	1.44E-05	0.093
Tedc2	1.48E-05	0.19
Tmem80	1.49E-05	-0.11
Csf1	1.51E-05	-0.155
Fam13c	1.54E-05	-0.061
Mok	1.61E-05	0.18
Adgre5	1.61E-05	-0.096
Thbs3	1.65E-05	-0.099
Ptms	1.74E-05	-0.008
Ing3	1.75E-05	0.043
Scube1	1.75E-05	0.09
Mbd1	1.84E-05	-0.151
Ttll1	1.85E-05	-0.044
Srsf1	1.90E-05	-0.027
Klrk1	1.90E-05	-0.091
Asnsd1	1.95E-05	-0.124
Fbxw2	1.99E-05	0.055
Kyat3	2.00E-05	0.135
Mapt	2.05E-05	0.2
Fzd6	2.06E-05	0.062
Cttnbp2nl	2.13E-05	0.016
Rsrc1	2.13E-05	0.153
Pla2g6	2.17E-05	-0.404
Kars	2.21E-05	0.309
Rhobtb1	2.26E-05	-0.067
Il17rc	2.41E-05	-0.125
Fxyd7	2.43E-05	0.287
Sytl2	2.44E-05	-0.187
Mtfr1l	2.48E-05	-0.024
Calu	2.51E-05	0.071
Ewsr1	2.63E-05	-0.245
Gm28042	2.80E-05	-0.192
Fes	2.88E-05	0.088
Ints3	2.89E-05	0.062
Cd300lf	2.90E-05	-0.33
Snrpa1	2.91E-05	-0.192
Sec31b	2.95E-05	-0.494
Hnrnpk	3.17E-05	0.068
Arap3	3.19E-05	-0.034
Brd7	3.28E-05	0.033
Mon2	3.29E-05	-0.081
Cdk2	3.48E-05	-0.199
Flt3l	3.49E-05	-0.39
BC028528	3.59E-05	-0.03
Als2cl	3.67E-05	-0.052
Gm15133	3.95E-05	-0.273
Cars2	4.10E-05	-0.163
Mapk9	4.13E-05	0.037
Mvk	4.20E-05	-0.199
Srsf11	4.31E-05	-0.182
Rhot1	4.34E-05	-0.142
Iffo1	4.52E-05	-0.151
Sun2	4.58E-05	-0.051
Colgalt1	4.83E-05	-0.102
Zmynd11	5.10E-05	0.065
Hnrnpa3	5.13E-05	-0.071
Mettl24	5.18E-05	0.102
Las1l	5.20E-05	-0.021
Itpr1	5.60E-05	-0.295
Cpsf7	5.77E-05	-0.103
Dnm2	5.81E-05	-0.095
Gm38560	5.82E-05	-0.238
Entpd5	5.94E-05	-0.058
Gm21188	6.04E-05	0.198
Bag6	6.08E-05	-0.071
Cbr4	6.23E-05	-0.025
Cdhr4	6.29E-05	-0.15
Hnrnpdl	6.35E-05	-0.041
Caskin2	6.43E-05	-0.037
Vldlr	6.47E-05	-0.112
Hycc2	6.57E-05	0.193
Hipk3	6.80E-05	-0.032
Ccdc17	6.81E-05	-0.033
Kif2a	6.84E-05	-0.129
Nob1	6.99E-05	0.07
Letmd1	7.22E-05	-0.088
Prx	7.34E-05	0.021
Pcsk7	7.37E-05	-0.094
Urm1	7.52E-05	-0.058
Cenpx	7.99E-05	0.082
Polg2	8.01E-05	-0.149
Wwc2	8.04E-05	0.045
Rnf14	8.24E-05	-0.552
Ppp3cb	8.26E-05	-0.136
1110017D15Rik	8.34E-05	-0.133
Zc3h7b	8.57E-05	-0.018
Irf7	8.75E-05	-0.406
Zfp652	9.54E-05	-0.094
Tns2	9.78E-05	0.022
H2-Q4	9.79E-05	-0.042
Psme3	9.85E-05	-0.028
Nab2	9.87E-05	-0.156
Tbc1d7	9.98E-05	-0.081
Mrpl30	1.00E-04	0.093
9430038I01Rik	0.000100559	-0.002
Dhx30	0.000100725	-0.095
Stx11	0.000101493	0.129
Dennd3	0.000102156	0.067
Cfap126	0.000102169	-0.024
Ttl	0.000103831	0.042
Snx17	0.000104687	-0.021
Gnb1	0.000110525	0.073
Dsp	0.000112093	-0.141
Bptf	0.000113096	-0.07
Klhl17	0.000113222	0.161
Lrp12	0.000113994	-0.19
Tead1	0.000114421	-0.305
Tsacc	0.000116998	0.07
Gm3604	0.000117657	0.15
Utp15	0.000118906	-0.022
Hnrnph3	0.000119819	-0.084
Ypel3	0.000120145	0.04
Rara	0.000120921	-0.081
Clca3a1	0.000121642	0.002
Mms22l	0.000123963	0.281
Sh3d21	0.000129645	0.116
Ano8	0.000129995	0.086
Rtel1	0.000130593	-0.095
Pnkp	0.000132832	-0.132
Dot1l	0.000134266	-0.188
Scaper	0.000134323	0.084
Trmt6	0.000138514	0.025
Col11a2	0.000140268	0.354
Ptrh1	0.000141275	-0.263
Pik3c2a	0.000142438	-0.163
Hnrnpab	0.000143547	-0.055
Zfp511	0.000144635	-0.133
Gm15265	0.000147088	-0.176
Rbpjl	0.000149473	-0.191
Gm31645	0.000150617	-0.255
Ilf3	0.000155479	-0.186
Sh3pxd2a	0.000157146	-0.046
Lig1	0.00015938	0.251
Itgb4	0.000160347	-0.242
2410002F23Rik	0.000160435	-0.139
Dnai3	0.000164463	-0.136
Fkbp1a	0.000173803	-0.349
Crat	0.000179514	-0.028
Uxs1	0.000186119	0.06
Cd82	0.000189794	0.055
Arhgdib	0.000189906	-0.112
Ddb1	0.000205672	-0.045
Susd6	0.000208147	-0.088
Cpne8	0.000217903	0.081
Mink1	0.00022003	-0.066
Zfr2	0.00022031	0.374
Apba1	0.00022194	-0.09
Kat7	0.000222488	-0.09
Kynu	0.000224438	0.099
Rragc	0.000225122	-0.013
Clock	0.000226352	0.051
Cystm1	0.000227222	-0.15
Dusp1	0.00022723	0.077
Nrf1	0.000228872	-0.087
Septin4	0.00023303	-0.146
Gm30938	0.000240174	0.137
Arid3b	0.000244645	-0.056
Brwd3	0.00025486	-0.074
Thsd1	0.00025585	-0.145
Smarcc2	0.000256242	-0.031
Ambra1	0.000264104	-0.161
Csnk1d	0.000267825	-0.056
Aup1	0.000268534	0.062
Paf1	0.000268871	-0.074
Abhd14b	0.000270198	0.269
Lgals3	0.000273032	0.275
Parvb	0.00027467	-0.081
Riok3	0.000277136	-0.064
Sdcbp	0.000278857	0.303
Zfp935	0.000283996	-0.073
Ormdl2	0.000286596	0.045
Clk2	0.000287865	-0.119
Entrep1	0.00028857	-0.046
Ccdc174	0.000290506	-0.061
Dip2b	0.000298403	-0.181
Zfp788	0.000299057	-0.304
Abhd12b	0.000300201	-0.389
Acbd5	0.000301794	0.109
Lta4h	0.000313103	-0.053
Bphl	0.000318873	0.058
Pgm3	0.000323039	0.046
Cbfa2t2	0.000324418	-0.127
Slc25a10	0.000324718	-0.048
Ubap2l	0.000343576	-0.271
Adarb1	0.000347661	0.056
Tcerg1	0.000348283	-0.214
Lpin1	0.000349815	-0.129
Spag5	0.000351963	0.232
Setdb2	0.000352105	-0.106
Arsk	0.000352169	-0.106
Trafd1	0.000353811	-0.087
Mpv17l2	0.000358723	-0.05
Ufc1	0.000361368	-0.019
Strn3	0.000365123	0.153
C87436	0.000370089	0.066
Fam98c	0.000383361	-0.056
Dnajc5	0.000386681	-0.084
Scgb3a1	0.000392301	0.003
G6pc3	0.000395049	-0.038
Tbxas1	0.000402525	-0.248
Mettl17	0.000404805	-0.248
Phaf1	0.000405397	-0.032
Trp53	0.00040809	-0.039
Fancl	0.000411326	-0.126
Traf7	0.000416885	-0.137
Galnt10	0.000430483	-0.073
Synj2	0.000445904	0.069
Renbp	0.000458956	-0.029
St3gal1	0.000461144	-0.08
Aldh18a1	0.000466178	-0.105
Chtf8	0.000472535	-0.065
Tmem39a	0.000474383	-0.016
Etl4	0.000476769	-0.489
Dusp11	0.000477107	-0.014
ENSMUSG00000121500	0.000486769	0.097
Senp2	0.000490706	-0.061
Slc11a1	0.000494639	-0.135
Ccdc186	0.000497386	0.054
Phf14	0.000502309	-0.357
Map7d1	0.000503402	-0.113
Rnasel	0.000517888	-0.126
Rbm43	0.00052206	0.115
Noxa1	0.000524882	0.021
Dctn6	0.000534811	0.191
Irag2	0.00053633	0.15
Mecr	0.000537145	-0.098
Arhgef12	0.000540193	-0.113
Cfap70	0.000541814	0.093
Slc30a6	0.000553973	-0.061
Gbp9	0.000556324	-0.115
Lonrf3	0.000557226	-0.091
Mettl8	0.000558031	0.279
Fyttd1	0.000564117	-0.091
Luc7l3	0.000566321	-0.129
Grk5	0.000579051	0.06
Tecpr1	0.000580667	-0.085
Nrd1	0.000606653	0.121
Slc35f6	0.000609848	-0.085
Mef2d	0.000615807	-0.269
Gtf2h1	0.000620529	-0.074
Tubgcp3	0.000628962	-0.123
N4bp2l2	0.000628997	0.054
Ncor1	0.000629676	0.138
Dnajc19	0.000649849	0.024
Lman2l	0.000663571	-0.136
Rassf2	0.000664451	0.133
Rps18	0.000667802	0.024
4930581F22Rik	0.000674774	-0.224
Sgk3	0.000675789	0.303
Rps9	0.000678509	0.007
Sugp2	0.000680509	-0.131
Syne2	0.000689316	-0.082
Utp4	0.000699085	-0.031
Cyb561a3	0.000704783	-0.137
Fibp	0.000712969	-0.102
Pcyt2	0.000716222	-0.104
Akr1b10	0.00071978	-0.08
Shroom1	0.000726814	-0.313
Dysf	0.000726931	0.111
Mzt1	0.000742908	0.054
Usf2	0.000743246	0.203
Tcea2	0.00074644	-0.203
Nr4a1	0.000754516	0.085
Ice1	0.00076869	-0.098
Gtf3c2	0.000769847	0.081
Chd3	0.000781522	-0.06
Capn7	0.00078334	-0.05
Mpg	0.000783512	-0.107
Idua	0.000785516	-0.158
Zdhhc3	0.000801924	0.332
Cdk5	0.000806518	-0.084
Becn1	0.000812032	0.039
4833420G17Rik	0.000822969	-0.171
Fhod1	0.000824419	-0.044
Pih1d1	0.000826817	0.088
Tfb2m	0.000828834	-0.119
Prr13	0.000836087	-0.084
Scaf11	0.000839962	0.075
Hyou1	0.000840258	-0.087
Scgb3a2	0.000843135	-0.193
Nckipsd	0.000844236	-0.109
Cyba	0.00084957	-0.014
Ccdc39	0.000860843	-0.182
Cep164	0.000891104	-0.213
Ncor2	0.00091598	-0.112
Zfand5	0.000924187	-0.028
Rbm25	0.000928344	-0.203
Pigl	0.000929212	-0.153
Acaa1b	0.000932839	-0.131
Ubtf	0.00093458	-0.065
Gm53012	0.000954809	0.14
Ifi35	0.000955246	-0.067
Ddx50	0.000958037	-0.11
Tmem161b	0.000962442	0.141
Copz2	0.000971575	0.046
Gusb	0.000975792	-0.043
Kitl	0.000986801	-0.083
Smim8	0.000989442	-0.102
Arid4b	0.000990488	0.181
Zbtb18	0.001007107	0.251
Acsm1	0.001018162	-0.029
Utp25	0.001033244	0.145
Rsrp1	0.001036448	-0.231
Clk3	0.001041157	0.08
R3hdm2	0.001045563	-0.191
Ppp6r2	0.001049298	-0.137
Synrg	0.001049321	0.279
Tatdn2	0.00104962	0.034
Aamp	0.001051203	0.021
Cyp2f2	0.001051812	-0.029
Ecscr	0.001065446	-0.015
Alcam	0.001073055	0.007
Isy1	0.001075793	-0.18
Lrrc17	0.001076245	0.077
Cpne1	0.001083811	0.256
Ifi203	0.00108591	0.142
Pfkfb2	0.001090702	-0.049
Prkcd	0.00109558	0.055
Cd34	0.001098047	-0.045
Dab2	0.001103469	0.089
Pgap6	0.001104981	-0.093
Snf8	0.00113618	-0.048
Rogdi	0.001137015	-0.035
Shank3	0.001153279	0.073
Tomm34	0.001153574	-0.044
Znhit3	0.001156007	0.041
Edem1	0.001171004	-0.046
Zfas1	0.001171035	-0.082
Pon3	0.001182953	0.019
Atp2c1	0.001194011	0.038
Scrib	0.001204502	-0.065
D430036J16Rik	0.001219045	0.031
Smad6	0.001222582	-0.056
Fblim1	0.001231085	0.255
Rad50	0.00123301	-0.069
Armcx5	0.00125039	0.147
Tap2	0.001254902	-0.033
Lrwd1	0.001260605	-0.041
Cyb561	0.001298114	0.041
Spryd7	0.001312804	-0.025
Hp1bp3	0.001314663	-0.214
Scyl3	0.001326164	0.137
Snx14	0.00133299	-0.043
Tmem143	0.001335276	-0.144
Naa12	0.001335729	-0.019
Tasor2	0.001341646	-0.087
Cuta	0.001348133	-0.094
Mbnl2	0.001349444	0.06
Tmed4	0.001352561	-0.023
Eva1c	0.001356402	0.103
Ddx46	0.001366208	-0.087
Map2k1	0.001386611	-0.058
Spopl	0.00138903	-0.182
Endov	0.001399089	-0.14
Nbdy	0.001399216	-0.037
Pierce2	0.001422434	0.399
Sumf2	0.001432443	-0.038
1810019D21Rik	0.001438762	-0.37
Arl16	0.001454308	0.041
Lyn	0.001463028	-0.094
Fam122b	0.001464298	0.184
Slc44a2	0.001475411	-0.021
Tra2b	0.001482406	-0.039
Saal1	0.001491451	-0.075
Aarsd1	0.001496987	-0.045
Patl1	0.001509341	-0.107
Agfg2	0.001515985	-0.128
Gm20544	0.001536257	-0.182
Awat2	0.001536917	0.161
Zfand3	0.001552123	-0.023
Arfgef1	0.001559585	-0.021
Cds1	0.001579595	-0.159
Sec24a	0.001592084	0.09
Spout1	0.001603291	-0.057
Chd8	0.001606963	-0.023
Rab22a	0.001614903	-0.023
Selenbp2	0.001616174	-0.14
Tfe3	0.001619377	-0.067
Ciapin1	0.00162726	-0.143
Stub1	0.001633225	-0.045
Bltp2	0.00164587	-0.037
Chmp2a	0.001665361	-0.022
Gm13387	0.001669108	-0.045
Sfxn4	0.001670409	0.117
Adgrd1	0.001671153	-0.137
ENSMUSG00000121399	0.001707712	-0.217
BC051019	0.001722014	-0.157
Cdc37l1	0.001737924	-0.086
Cfap20	0.001738719	-0.047
Nudcd2	0.001756317	0.023
Enpp2	0.001757948	0.018
Ccndbp1	0.001779379	-0.022
Sirt7	0.001785568	-0.112
Rnls	0.001798845	-0.05
Gm49417	0.001812715	-0.113
Ensa	0.001829537	0.054
Gpbp1	0.001861503	0.047
Rbm18	0.00186967	-0.08
Strn4	0.001882582	-0.088
Sema3f	0.001893656	-0.177
Hdac3	0.001905594	-0.044
Cys1	0.001914361	0.094
Vegfc	0.001927242	0.036
Srrm1	0.001954161	-0.111
Hsf1	0.001996395	-0.079
Zfp521	0.001998366	-0.09
Ndst2	0.002010973	0.079
Dynlt2b	0.002043919	-0.058
Eea1	0.002044031	-0.051
Haghl	0.002051885	-0.09
Ndufa3	0.002060684	0.009
Trmu	0.002061594	0.135
Sharpin	0.002068324	-0.068
Gnpat	0.002079308	-0.034
Mctp1	0.002112639	0.188
Alkbh6	0.002122713	-0.085
Llph	0.002135819	-0.049
Aplp2	0.002140564	-0.044
Polr3a	0.00215044	-0.104
Col17a1	0.002151995	0.075
Dcp1b	0.002155625	0.138
Aptx	0.00219719	0.12
Hgfac	0.002206783	0.391
Asns	0.002207713	0.042
Sh3glb2	0.002219839	-0.056
Morc3	0.002231077	-0.069
Cyc1	0.002258756	-0.019
Tgif2	0.002286047	-0.077
Naa10	0.002339015	0.042
Ccnl2	0.002352983	-0.116
Spef1l	0.002363503	0.262
Anks1	0.002366187	0.054
Acbd4	0.00238987	-0.179
Osbpl1a	0.002395686	0.153
Ddx59	0.002421932	0.072
Uspl1	0.002422335	-0.107
Adgrl4	0.002445908	-0.053
Nubp1	0.002451157	-0.09
Hmces	0.002456626	-0.015
Tmem243	0.002476987	0.101
Mrpl16	0.002485271	-0.017
Naxd	0.00249524	0.039
Sap30bp	0.002496701	-0.029
Rarres2	0.00249782	-0.118
Wdfy3	0.002498842	-0.193
Arglu1	0.002515113	-0.042
Scarb1	0.002517182	-0.054
Srsf10	0.002543553	-0.044
Rpl41	0.002547074	0.01
Atp11a	0.002556094	-0.083
Gm36033	0.002557814	-0.132
Apobec3	0.002579254	-0.037
Eef1d	0.002592545	-0.052
Tmem198	0.002599987	0.159
Ptpro	0.002622111	-0.196
Aim2	0.002624723	0.09
Dennd1c	0.002639752	0.075
Rack1	0.002641318	0.007
Ccdc50	0.002649411	0.063
Tmem176a	0.002717188	-0.056
Atpaf2	0.002719875	-0.269
Gm3336	0.002758272	0.185
Kmt5b	0.002769728	-0.148
Txnrd3	0.002804314	0.039
ENSMUSG00000120373	0.002834708	0.108
Rbm10	0.002871968	-0.099
Fuz	0.002899397	-0.158
Trappc6b	0.002917145	-0.282
Ide	0.002917446	-0.027
Tnfrsf25	0.00292341	-0.252
U2af2	0.002931181	0.125
Cep120	0.002938774	-0.022
Myh14	0.002967949	0.067
Sfswap	0.002987639	0.106
Incenp	0.003027969	-0.223
Cops2	0.003067941	0.064
Prpf39	0.003076312	-0.173
Scnn1b	0.003087537	-0.041
Bbip1	0.003091119	-0.156
Ift172	0.003103801	0.14
Nmnat3	0.003133771	0.058
Tcf3	0.003155282	-0.059
Simc1	0.003155307	0.116
Bcas2	0.003162967	-0.056
Upf3b	0.00318432	-0.334
Slc52a3	0.003235195	0.023
Txlna	0.003245017	0.066
Eif2ak4	0.003246327	0.186
Sh3tc1	0.003279807	-0.047
Sdr39u1	0.003296958	-0.065
Ppp2r5c	0.003303792	-0.056
Cracr2b	0.003336349	-0.029
Plekhm2	0.00337148	0.097
Nfic	0.003391286	-0.09
Stard13	0.003401268	0.087
Izumo4	0.003402425	-0.1
Arhgef9	0.003405114	0.282
Il34	0.003436898	0.034
Fut8	0.003442486	-0.063
Nf2	0.003464333	0.051
Bbs5	0.003466004	0.112
Map1lc3b	0.003470709	0.07
Pomt1	0.003484436	-0.121
Rbm7	0.003493001	0.061
Ankrd13c	0.003507387	-0.433
Ube2j2	0.003528002	0.22
Selenoh	0.003548275	-0.018
Dhrs3	0.003561794	0.054
Gm14322	0.003563199	0.09
Lrrc20	0.003566977	0.179
Etfbkmt	0.003579197	-0.17
Glyr1	0.003582717	-0.032
Macrod1	0.003583872	0.052
Terb1	0.003614769	0.24
Odad1	0.003635841	0.072
Washc5	0.003649168	-0.021
Trappc6a	0.003652547	-0.142
Pnpt1	0.003684659	-0.083
Nop56	0.003715473	0.06
Ifrd2	0.003720389	-0.107
Znhit1	0.003730007	-0.018
Ehmt1	0.003731452	0.132
Clic3	0.003758841	-0.021
Rangrf	0.003759598	-0.125
Eva1b	0.003761936	-0.025
Mr1	0.003785542	0.139
Flot2	0.003843042	-0.104
Dedd	0.003849127	0.229
Chd9	0.003856719	-0.155
Arhgef1	0.003920868	-0.071
Wtip	0.003938375	-0.059
Gnai2	0.003940455	0.03
8030462N17Rik	0.003943387	-0.108
Mrps2	0.003951832	-0.101
Synj2bp	0.00396229	-0.046
Lrrc36	0.004003087	0.122
Slc26a10	0.004010383	0.182
Fbxw5	0.004034926	-0.324
Lamtor2	0.004046411	-0.012
Ttc29	0.004052219	-0.047
Crebbp	0.004057393	0.058
Gfm2	0.004062553	-0.105
Glg1	0.004068397	0.022
Gtf2a1	0.004069426	0.031
Nrbp2	0.004138863	-0.075
Stam2	0.004151604	-0.025
Tnks1bp1	0.004169853	-0.153
Chchd2	0.00418397	-0.086
Zfp609	0.004202801	-0.046
Sftpb	0.004214254	0.039
P2ry2	0.00422699	-0.097
Phykpl	0.004228237	-0.066
Nelfb	0.004259539	-0.03
Usp40	0.004281234	-0.228
Hdgfl2	0.004289651	0.083
Rpl7a	0.004335032	0.006
Wdr66	0.004342006	0.035
Phf7	0.004357633	-0.19
Secisbp2l	0.004384823	-0.083
Fmnl3	0.004394105	-0.079
Ube2j1	0.004400372	-0.05
Pik3r6	0.004409093	0.08
Txndc9	0.004435568	0.025
Ndufa11	0.004451805	0.022
Rexo5	0.004461864	-0.313
Cryzl1	0.00446401	-0.056
Parn	0.004470657	-0.18
Ddb2	0.004478935	-0.12
Ttll3	0.004480993	-0.121
Fubp3	0.004508507	-0.049
Usp13	0.004530422	-0.203
Zcchc10	0.004541183	-0.024
Vta1	0.004576383	-0.02
Txlng	0.004732111	0.08
Rsf1	0.004734268	0.039
Serpina3g	0.004746694	-0.124
Icam2	0.004775244	0.01
Xpo6	0.004779268	-0.21
Zfp827	0.004791473	0.192
Fam184a	0.004801714	0.326
Ccdc130	0.004826327	-0.114
Dnajc7	0.004844375	-0.021
Oasl2	0.004869298	-0.05
ENSMUSG00000120266	0.004872254	-0.094
Tmem8b	0.004918861	0.093
Gsk3a	0.004935324	-0.055
Wdr61	0.004948451	0.035
Mcfd2	0.004952086	0.196
Gal3st1	0.004954787	0.04
Gtf2ird2	0.004992689	-0.106
Cdk9	0.005020515	0.024
Krt7	0.005029363	0.065
Ctbs	0.005050281	0.208
Csgalnact1	0.005098385	-0.205
Malt1	0.005101057	-0.075
Stap2	0.005115346	0.061
Nkg7	0.005135235	0.04
Lactb	0.005141323	-0.052
BC005537	0.005145376	0.045
Hyal2	0.00516086	0.084
Clec1b	0.005227453	0.047
Bbof1	0.005278499	-0.202
Srsf9	0.005296457	-0.016
Rusc2	0.005343214	-0.223
Rdh13	0.005359266	-0.104
Ift52	0.005372855	0.068
Sort1	0.005381295	-0.016
Ercc4	0.005407079	-0.12
Pmepa1	0.0054106	-0.022
Fbxl9	0.005412715	0.27
A930012L18Rik	0.005429133	0.284
4833418N02Rik	0.005443317	0.2
Golt1b	0.005455731	0.06
Def8	0.005492158	-0.377
Naip5	0.005508858	0.2
Spc25	0.005542369	0.007
Tbk1	0.005647219	0.018
Gm20707	0.005652484	0.108
Pogz	0.005656915	0.134
Zfp330	0.005658921	-0.174
Slc26a6	0.00565964	0.048
Cpsf4	0.005664006	-0.164
Ift57	0.005676547	0.096
Ppp1r12a	0.005702306	-0.068
Hras	0.005721666	0.049
Fmnl2	0.005728269	0.108
Dennd6b	0.005792534	-0.172
Prdm15	0.005839592	0.132
Sec14l3	0.005904117	-0.041
Agrn	0.005921723	-0.047
Ppil4	0.005927046	-0.028
Cyb5r1	0.005936205	-0.094
Ptpn21	0.005964143	0.027
5430405H02Rik	0.005980292	-0.147
Man2c1	0.00598813	-0.053
Odf2	0.006008134	-0.102
Eaf2	0.006035827	0.398
Sestd1	0.006051171	-0.026
Arvcf	0.006063869	-0.089
Tmem259	0.006082688	-0.05
Snhg1	0.006134132	0.138
Atad2	0.006139721	-0.067
Usb1	0.006150822	-0.026
Arfgap2	0.006150843	-0.046
Slc23a2	0.006168234	-0.027
Zc3hav1	0.006174823	-0.05
Fastk	0.006184112	-0.064
Gm21992	0.006187583	0.11
Fendrr	0.006188097	-0.086
Lrrc74b	0.006190285	-0.205
Ten1	0.006246884	-0.045
Mau2	0.00628871	-0.068
Zfp687	0.006291194	-0.149
Ints11	0.006301687	0.051
Tsc22d2	0.006426807	-0.197
Cgn	0.006492443	0.09
Gls	0.006493804	-0.052
Lss	0.006496075	-0.037
Wdr77	0.006524437	-0.092
Rrbp1	0.006601378	0.056
Gramd1b	0.006618395	0.134
Asb7	0.006644155	-0.1
Dram2	0.006695233	0.251
Cfap161	0.006710933	-0.038
Crlf3	0.006722994	-0.023
Gfus	0.006725395	-0.11
Exd2	0.006731016	-0.015
Hmg20b	0.006731988	-0.166
Proser3	0.006733655	0.372
Bud31	0.006744137	-0.018
Zfp384	0.006816687	0.156
Rps20	0.006818993	-0.041
Rnf8	0.006826023	0.026
Brd2	0.006843878	-0.039
Golga2	0.006856366	-0.066
Denn2b	0.006859198	0.058
Prom1	0.006868413	-0.166
Pum1	0.006906249	-0.05
Tmcc2	0.006931398	-0.029
Edrf1	0.006945751	0.102
Mical1	0.007028161	-0.035
Adgrg2	0.007045347	0.485
ENSMUSG00000120992	0.007058724	0.02
Rbm45	0.007058867	-0.012
Ttyh3	0.007065076	-0.031
H3f3b	0.007081463	0.006
Pithd1	0.007134049	0.036
Plce1	0.007235304	0.357
Spata5l1	0.007283658	-0.111
Fermt1	0.007297999	0.264
Dcdc2b	0.007326975	-0.251
Mvb12a	0.007332297	0.19
Fkbp9	0.007336064	-0.048
Nip7	0.007338072	0.015
Gdap2	0.007339101	-0.021
Helz2	0.007380712	0.075
Gnl3	0.00742509	0.036
Tmem42	0.007454111	-0.035
Fam161a	0.007484335	0.217
Zdhhc1	0.00753918	-0.046
Zfp276	0.007562298	0.142
Trmt5	0.007572905	-0.025
Gpihbp1	0.007593871	-0.016
Anxa3	0.007627824	0.034
Mapkapk3	0.00769969	-0.102
Zfp324	0.007712921	-0.055
Ik	0.007734514	-0.022
Tekt4	0.007764325	-0.045
Ace3	0.007780664	-0.061
Mtx1	0.007854498	0.072
Cpt1b	0.007860469	-0.119
Get1	0.007952114	-0.029
Sec11c	0.008001129	-0.074
Bcas3os1	0.0080053	0.128
H2-T22	0.008035985	-0.014
Btbd10	0.008051936	-0.194
Pcm1	0.008075995	-0.152
Hacd1	0.008083116	-0.015
AI839979	0.008112746	0.255
Sparcl1	0.00811857	-0.005
Acox1	0.00815217	-0.065
Fli1	0.008177757	-0.022
Zc3h4	0.008190103	-0.09
Lrrc28	0.008207825	0.116
Galnt1	0.008210541	0.039
Fcho1	0.008286943	0.199
Bsg	0.008290749	-0.006
Lgi3	0.008358234	-0.013
Tgfbr2	0.008506216	0.086
Cd59a	0.008508172	-0.026
Zfp317	0.008510919	-0.06
Sec16a	0.008511881	-0.118
Nup210	0.008574853	0.065
Hint3	0.008587981	0.13
ENSMUSG00000121487	0.008591692	-0.049
Zbbx	0.008611469	0.268
Rer1	0.008615454	0.035
Atl1	0.008660413	-0.115
Lmf2	0.008666279	-0.076
Clk4	0.008698354	-0.141
Coro1a	0.008719749	0.237
Hmgcll1	0.008740156	0.106
Ankrd50	0.008744368	-0.034
Kyat1	0.008755904	-0.128
Fam76b	0.008765199	-0.067
Dtwd1	0.008768421	0.073
Tor3a	0.008776795	-0.009
Nusap1	0.008781552	-0.051
Rpl12	0.008856511	0.055
Lpcat3	0.008968542	0.035
Tbx5	0.008968901	-0.115
Pwwp3a	0.008972389	-0.079
Clmn	0.009006907	-0.109
Hfe	0.009070868	0.026
Ldlr	0.009083473	-0.019
Ndufs2	0.00909762	0.024
Dnajb6	0.009108225	0.098
Ppp1r12c	0.009110598	-0.075
Rbm47	0.009149938	-0.063
Pisd	0.009210471	0.091
Otud6b	0.009212693	0.025
Clpx	0.009250514	-0.061
Map2k3	0.009319133	-0.046
Gbp6	0.009351462	0.016
Fktn	0.00935424	-0.042
Slc35b3	0.009398067	-0.144
ENSMUSG00000120464	0.009416744	0.213
Ap2m1	0.009422143	0.051
Lrch3	0.009482898	-0.102
Mettl21e	0.009493119	-0.09
Trnau1ap	0.009505944	0.096
Kdm5a	0.009580447	-0.076
Macir	0.009614788	0.249
Traf1	0.009646098	0.183
Cdc42bpg	0.009687441	0.068
Ganab	0.00970337	-0.057
Ccno	0.009740224	0.097
Ttc21a	0.009803623	-0.058
Anp32e	0.009873547	0.046
Apbb1	0.009879537	-0.068
Dcxr	0.00991071	-0.041
Rgs11	0.009976359	0.085
Trip12	0.00999161	-0.066
Mbd5	0.009991876	-0.232
Dhps	0.009993874	-0.066
Gm29394	0.010019456	-0.029
Marchf7	0.010060709	-0.082
Mrpl40	0.010068193	-0.031
Wdr25	0.010072481	-0.209
Cdiptos	0.01007427	0.22
Shroom3	0.010089595	0.093
Misp3	0.010106678	0.024
Map4k2	0.010157841	-0.063
Antkmt	0.010257728	-0.045
Aph1b	0.01032639	-0.053
Gcfc2	0.010338231	0.213
Bbs9	0.010358967	-0.238
Arhgap21	0.010365699	-0.016
Alad	0.010375608	-0.019
Adam8	0.010416292	-0.109
Myo9b	0.010435138	-0.113
Tmem175	0.010544757	-0.182
Trmt1	0.010598602	-0.124
Tmem109	0.010614082	0.013
Tmem106c	0.010624486	-0.08
Phactr2	0.010648216	-0.239
Amdhd2	0.010650243	0.028
Usp34	0.010661081	-0.078
Srpk1	0.010682715	0.063
Paxx	0.010697383	-0.104
Lime1	0.010766388	0.073
Mms19	0.010791389	0.127
Inpp5d	0.010852536	0.092
Engase	0.010878061	-0.132
Kcnc3	0.010931039	-0.168
Cnot10	0.010965322	-0.032
Thyn1	0.010998375	-0.076
D930048N14Rik	0.011046793	0.175
Agr3	0.011052897	-0.019
Eif2b5	0.011087091	-0.012
Adgb	0.011090242	-0.292
Cpq	0.011110929	-0.027
Cuedc1	0.011121663	-0.035
Cbll1	0.011144995	0.112
Copg1	0.01114761	0.015
Gja5	0.01114825	-0.02
Cxcl16	0.01123471	-0.061
Gm49361	0.01126406	-0.056
Zfp90	0.011279294	-0.117
Rbbp6	0.011335419	-0.103
Cog1	0.011344046	-0.057
Rpl17	0.01148391	0.008
Rexo4	0.011515036	-0.053
Rpl24	0.011565319	-0.007
Tgfb2	0.011576528	0.047
Zfp746	0.01158537	-0.024
B3gnt5	0.01165075	0.087
Gm45808	0.011653391	0.01
Ctns	0.011664801	-0.062
Gatb	0.011699555	0.042
Edc4	0.011761551	-0.14
Phtf1	0.011772995	-0.098
Zbtb34	0.011806095	-0.314
Slc18b1	0.011843065	0.095
Comt	0.011931081	0.06
Cdkn2d	0.012058472	-0.01
Hsph1	0.012108966	0.022
Parp6	0.012117535	-0.124
Scarf2	0.012202326	-0.04
Cox20	0.012294745	-0.005
Pradc1	0.012313369	0.051
Fat1	0.012372293	-0.04
Rab7	0.012378964	0.039
Swt1	0.012418938	-0.096
Pcsk4	0.012423249	-0.352
Zer1	0.012425337	-0.035
Ahnak	0.012481341	-0.034
Gsk3b	0.01251032	0.033
Baiap2	0.012528034	-0.095
Apeh	0.012529016	0.047
Mettl3	0.012551616	-0.12
Prelid3b	0.01255215	-0.02
Epb41l4aos	0.012573463	0.061
Fanci	0.012578105	0.076
Ptprk	0.012616887	0.037
Cdk18	0.01261989	-0.031
Parp16	0.012640946	0.009
Irgm2	0.012693512	-0.015
Rnft1	0.012712815	-0.017
Ncoa7	0.012751335	-0.037
Ifi27	0.01276039	-0.063
Enah	0.012768633	-0.058
Bod1l	0.012773423	-0.077
Abca7	0.012777768	0.154
Gk	0.012799675	-0.039
Cdc37	0.012836234	-0.01
Nrp2	0.012839754	0.124
Rpusd3	0.01285661	-0.216
Mapk13	0.012869372	-0.066
Sod1	0.012921568	-0.016
Vezf1	0.012980607	-0.03
Wdr82	0.013089331	-0.05
Dnpep	0.013091722	0.044
Ptpn7	0.013129954	-0.074
Fam135a	0.013135227	-0.176
Carmil3	0.013164697	0.463
Disp1	0.013197275	0.293
Gimap4	0.013321905	-0.021
Adck5	0.013416015	-0.153
Fahd2a	0.013449965	-0.148
Pias3	0.013496023	0.089
Idnk	0.013569985	-0.031
Anapc10	0.013583554	0.087
Clec4b1	0.013583959	-0.182
Ppp1r42	0.013587398	0.376
Smkr-ps	0.013608456	0.047
Nono	0.013618711	0.016
Ing4	0.0136303	0.045
Tmem120a	0.013681836	0.038
Akap9	0.013689796	0.15
Polr3c	0.01372997	-0.041
Mtmr12	0.01374575	0.106
Ubl7	0.013753897	0.128
Tm2d3	0.013788344	-0.278
Rnf38	0.013793392	-0.238
Klhl6	0.013868462	0.031
Pald1	0.013876676	0.059
Tle5	0.013892812	0.057
Ssh3	0.013961877	0.072
Timm9	0.013968145	-0.095
Dlgap4	0.013970248	-0.038
Rab28	0.013980458	-0.014
Dnai1	0.014036606	0.199
Dmwd	0.014056062	-0.079
Pigg	0.014109914	0.112
Hecw2	0.014162721	0.106
Zfr	0.014203627	-0.041
Lgals3bp	0.014209279	-0.018
Max	0.014272944	-0.059
Hcfc1	0.014273227	0.098
Fgr	0.014306674	-0.142
Lsp1	0.014447717	0.05
Trpm6	0.014507459	-0.291
Cables2	0.014516452	-0.054
Pde4a	0.014555241	0.124
Hpcal1	0.014567186	-0.052
Acd	0.014570249	-0.128
Selenoo	0.014572119	0.09
Poldip3	0.014601975	-0.041
Ggct	0.014626071	-0.084
Tpm2	0.014716697	-0.027
Styk1	0.014744968	0.118
Zswim8	0.014770948	-0.086
Ftsj1	0.014773949	-0.072
Bcl2l2	0.014820954	0.011
Psmd3	0.014858661	-0.016
Itga6	0.014941835	-0.056
Cln3	0.014956332	-0.025
Cmc2	0.014972946	0.042
Adamts9	0.01502897	0.075
Hnrnpm	0.015084651	-0.023
Cask	0.015163151	-0.178
Slbp	0.015199623	-0.078
Abcf3	0.015340731	0.027
Ube2n	0.01538532	-0.007
Fbxo9	0.015400377	-0.043
Maged2	0.01545925	-0.02
Rbfox2	0.015469775	0.053
Tm6sf2	0.015692612	-0.27
Dars	0.015744141	0.087
Mpv17l	0.015774919	0.161
Ehbp1l1	0.015778996	0.094
Coq9	0.015779683	0.017
Sf3b3	0.015781335	-0.062
Ing5	0.015781628	0.033
Trim11	0.015819179	-0.074
Marchf5	0.015948594	-0.026
Rbm27	0.015959424	-0.181
Serpinh1	0.016053039	0.189
Zfp326	0.016064053	-0.109
Tmem138	0.016073262	0.113
Ugt1a6a	0.016102344	-0.011
Rbms1	0.016117187	-0.04
Plcg1	0.016151612	-0.015
2610507I01Rik	0.016162879	-0.108
Trit1	0.016227657	-0.103
P3h3	0.016230266	0.085
Nptn	0.016260646	-0.01
Ppp1cb	0.016322466	0.044
Gstcd	0.016414667	-0.04
Il17re	0.016468932	0.077
Bnipl	0.016624883	-0.154
2700049A03Rik	0.016672193	-0.208
Dyrk2	0.016678123	-0.198
Rassf6	0.016683807	-0.036
Hdgf	0.016709568	-0.009
Cep43	0.016742019	-0.021
Trp53bp1	0.016746591	-0.08
Ndel1	0.016765467	-0.04
Tfpt	0.016766977	-0.243
Igtp	0.016769008	0.033
Shisa5	0.016795152	0.067
Mrpl42	0.016867333	0.013
Mdm2	0.016941693	-0.111
Slx4ip	0.016967344	-0.314
Gpx8	0.017023503	-0.037
Ankrd42	0.017073163	-0.078
Bag3	0.017073389	0.06
St7	0.017114385	-0.066
Tbc1d13	0.017136194	-0.11
Ppp1r13b	0.017181768	-0.018
Elp5	0.017254552	0.074
Dbndd2	0.017368148	0.063
Samhd1	0.017374544	-0.047
Slain1	0.017417048	0.043
Ube2i	0.017429007	-0.148
Angel2	0.01765692	-0.032
Atg4c	0.017703108	0.091
Epc2	0.01773075	-0.084
Ilk	0.01773254	0.03
Stk16	0.017746864	0.034
ENSMUSG00000120166	0.017916109	-0.138
Ddo	0.01793486	-0.313
9230112J17Rik	0.018010037	-0.318
Tnfsfm13	0.018074394	-0.074
Tmem131	0.018129509	-0.023
Dcaf10	0.018154695	-0.345
Plpp1	0.018181775	0.03
Dusp3	0.018210053	-0.039
Ubn1	0.018224239	-0.076
Tagln	0.018239568	0.011
Ppp1r36	0.01829524	-0.054
Rpl13a	0.018343273	0.043
Vamp3	0.018409818	-0.019
1500009L16Rik	0.018434007	-0.085
Cd200r4	0.018478402	-0.164
Bin3	0.01858063	-0.186
Sult5a1	0.018601691	0.04
Vmac	0.018644172	0.169
Akt1	0.018652035	-0.04
Stk19	0.018693856	-0.069
Rigi	0.018719492	-0.017
Cox6b2	0.018807228	0.055
Kif1c	0.01884799	-0.039
Srf	0.018864083	-0.065
Fbxo44	0.018869136	-0.268
Ctsa	0.018946377	-0.037
Ly9	0.018957042	0.081
Lsm14b	0.018972588	-0.119
Rcc1l	0.019049332	-0.085
Pphln1	0.019118373	-0.042
Csnk1a1	0.019131802	-0.01
Tmem11	0.019252422	-0.016
Gtf2ird1	0.019294135	-0.121
Ptcd3	0.019320153	0.058
Mfsd14b	0.019380506	0.07
Gm4951	0.019446124	-0.039
Ccdc77	0.019465798	-0.25
Ccnh	0.019467974	0.027
Gabbr1	0.019479891	0.039
Srsf4	0.01948307	-0.058
Bet1l	0.019595314	-0.163
Spidr	0.019627635	-0.078
Tnfsf10	0.019678165	-0.013
9430015G10Rik	0.019698031	0.075
Trmt10b	0.019716063	-0.1
Surf2	0.019963092	0.096
Myo1d	0.019982922	0.011
Abcb1b	0.019989419	0.145
Zfp385b	0.019998131	-0.091
Aasdhppt	0.020015691	-0.053
Snx16	0.020037556	0.11
Trim46	0.020136896	-0.265
Jade2	0.020150859	0.14
Tm7sf2	0.020180087	-0.064
Suz12	0.020247807	0.078
Sp110	0.020258985	-0.049
Mfap4	0.020335212	-0.007
Rps12	0.020501375	-0.021
Qpct	0.020518944	0.066
Slfn5	0.020525398	-0.072
Mbip	0.020569089	-0.014
Atg4a	0.020590122	0.016
Trappc12	0.020619362	-0.087
Mapk11	0.020621806	0.085
Tspoap1	0.020708214	-0.163
Fbxl12	0.020797244	-0.039
Rapgef3	0.020817332	-0.073
Tmed1	0.020863983	0.089
Prr15l	0.020883456	-0.075
Nckap1l	0.020884675	0.051
Casp12	0.020900084	0.029
Slc39a7	0.020941174	-0.007
Kdm1a	0.020958612	-0.082
Rhot2	0.020993341	-0.048
Cckar	0.021078304	0.05
Nkain4	0.021246473	-0.029
G3bp1	0.021283708	-0.043
AA986860	0.021317399	-0.042
Dlec1	0.021332328	-0.053
Fam3c	0.021335061	-0.012
Ralgapa2	0.021362829	-0.094
Cdc34	0.021428708	0.015
Rgs12	0.021437249	-0.088
Nsmce1	0.021488952	-0.033
Cyp4f13	0.021501666	-0.18
Mapkapk5	0.021557363	-0.166
Atp10d	0.021566289	0.062
Ddhd1	0.021568953	0.059
Gli2	0.021569973	-0.292
Wdr19	0.021754351	-0.122
Eci1	0.021837149	-0.028
Neurl4	0.021879029	-0.11
Acoxl	0.021896445	-0.013
Fam13b	0.021946557	-0.119
Ces1f	0.022046764	0.021
Ttc39a	0.022052062	-0.027
Csk	0.02211707	-0.066
Golph3	0.022174987	-0.017
Rnpepl1	0.022177	-0.079
Rorc	0.02221113	0.073
Parp11	0.022240793	-0.095
H2-Oa	0.022273324	-0.067
Tango6	0.022292204	0.176
Eif2s3x	0.022461247	0.052
Slk	0.022518916	0.044
Osbpl6	0.022605226	-0.137
Mpc1	0.022656481	-0.192
Vdac3	0.022720482	-0.009
Inpp5e	0.022749557	-0.073
Myef2	0.02278892	-0.27
Nsmce4a	0.022823433	0.032
Adgra2	0.022837165	0.062
Wrap53	0.022898046	0.018
Exosc5	0.022986812	-0.04
Ltbp3	0.022995848	-0.028
Gm47283	0.023114236	-0.012
Brwd1	0.023130801	-0.09
Cap2	0.023136703	-0.036
Irak1	0.023146747	-0.115
Septin5	0.023211158	-0.044
Klhl2	0.023223393	-0.054
Gatd3a	0.023265874	-0.079
Prr14l	0.023405779	-0.141
Haus5	0.023405843	-0.076
Cop1	0.023410199	0.079
Sema6a	0.023435246	-0.155
Ccdc141	0.023442366	-0.084
Stau2	0.023445755	-0.14
Smad1	0.023446478	0.112
9030407P20Rik	0.023483972	-0.254
Inf2	0.023494566	-0.03
Rasgrp3	0.023526994	-0.109
Mgp	0.02352974	-0.045
Sel1l	0.023545338	-0.07
Retreg2	0.023568609	0.046
Med17	0.023575039	0.034
Opa1	0.023610087	-0.038
Sipa1l2	0.023635623	-0.116
Nme9	0.023769062	0.024
Cdk16	0.023831785	-0.045
Immp1l	0.023867763	-0.025
Atad3a	0.023909336	-0.037
Clec1a	0.023926529	0.028
Esyt1	0.023963588	0.012
Ywhaz	0.024013556	-0.008
Edn3	0.024047958	-0.102
Tia1	0.024161638	-0.178
Nudt1	0.024236067	-0.127
Ppox	0.024243836	-0.065
Calm1	0.024287959	0.022
Serp2	0.024292841	-0.182
Cryzl2	0.024422853	0.097
Pknox2	0.024529916	-0.114
Galt	0.024598786	-0.102
Tent2	0.024605882	0.061
Sgpl1	0.024642029	-0.016
Zfyve16	0.024746631	0.027
Msl3	0.024786257	-0.075
Mbd6	0.02479392	0.042
Naalad2	0.024796751	0.165
Wfdc2	0.02484837	-0.033
Nadk	0.024928591	0.02
Slc39a10	0.025045859	0.074
Cep70	0.025049537	0.047
Mpdu1	0.025051339	-0.074
Bcas3	0.025058494	0.167
Cspp1	0.025092625	0.352
Tmco6	0.025129058	-0.04
Ubr2	0.025134592	-0.108
Habp4	0.025143276	-0.031
Fbxw9	0.02514404	-0.139
Abtb2	0.025152147	-0.051
Chn1	0.0251755	-0.082
Dennd5a	0.025228427	0.048
Mus81	0.025275339	0.08
Chchd5	0.02529698	0.086
Abcc1	0.025442441	-0.267
Cep126	0.025445886	-0.049
Col5a1	0.025556783	-0.112
Kat5	0.025647845	-0.057
Strn	0.025665077	-0.033
Parl	0.025669221	0.063
Hmgn3	0.02580291	-0.108
Tlk2	0.025816491	-0.05
Adcy9	0.025826366	-0.027
Aph1a	0.026031359	-0.011
Cybc1	0.026174241	-0.062
Acvr2b	0.026182989	-0.095
Arhgef10l	0.026191845	-0.165
Psme2	0.026241014	0.012
Copa	0.026295987	-0.048
Usp14	0.026379576	-0.073
Tubd1	0.026400227	0.048
Ccdc88c	0.026486435	0.138
Elf1	0.026517916	0.012
Nfib	0.026531391	-0.121
Bub3	0.026596025	-0.003
Parp2	0.026601863	-0.058
Tbc1d9b	0.026727931	0.09
Avl9	0.026803263	-0.027
Seh1l	0.02681787	-0.046
Tyw5	0.027127895	0.138
Hdac6	0.027293879	0.213
Taf1a	0.027305553	-0.112
Ufsp2	0.027367925	0.143
0610010K14Rik	0.027370421	-0.151
9230114K14Rik	0.027388753	0.229
Pstpip1	0.027402335	0.079
Cfap97d2	0.027433787	-0.232
Arsg	0.027481547	0.184
Nr1h2	0.027526445	0.104
Sh3yl1	0.02754145	-0.034
Midn	0.027578609	-0.065
Prmt1	0.027596083	-0.11
Mak	0.027802588	-0.249
Kdm3a	0.027882653	-0.068
Dnase1l1	0.027920931	-0.165
2900076A07Rik	0.027933581	0.132
Hmbox1	0.027972399	-0.039
Ntrk3	0.02803108	0.348
Cracdl	0.028050159	0.28
Ptpn18	0.028140674	-0.105
Flywch1	0.028183448	-0.172
Rgcc	0.028259525	-0.032
Ammecr1l	0.028355346	-0.015
Prr14	0.02840827	-0.101
Tead3	0.028458749	-0.04
Ttc12	0.02853806	0.073
Stk36	0.028560451	-0.168
Ppib	0.028577933	-0.01
Vps8	0.028677514	0.108
Acat1	0.02874815	-0.037
Ttc6	0.028762342	0.409
Zfp551	0.028766918	-0.17
Tmem131l	0.028815375	0.076
Mta2	0.028871096	-0.253
Hexdc	0.028872787	-0.138
Zfp236	0.028888684	0.18
Actn1	0.028908688	-0.045
Cipc	0.028954638	-0.214
Baiap3	0.028963564	-0.07
Gnl2	0.029084515	-0.05
Fam166c	0.02914359	0.106
Actn4	0.029154417	-0.089
Klf7	0.02929773	-0.022
Nbeal2	0.029484949	0.098
Afg3l1	0.029532908	-0.038
Emd	0.029570016	-0.029
Il18	0.029685186	-0.053
Lims2	0.029726918	0.136
Jmjd7	0.029855839	-0.198
Lrp11	0.030008645	0.144
Dnajc24	0.030074297	-0.045
Dvl3	0.030075974	-0.042
Srsf3	0.030177359	-0.009
Uevld	0.03020483	0.055
Flnb	0.03021562	0.042
Poc1b	0.030388324	-0.103
Czib	0.030405051	-0.054
Cplane1	0.030433689	0.125
Nek8	0.030456275	-0.214
Acaca	0.030666593	0.252
Cyth2	0.030718377	-0.045
Fhip1b	0.030770988	0.1
Csgalnact2	0.030840389	0.04
Ogg1	0.030881076	-0.092
Nfix	0.030902757	-0.099
Krit1	0.030945618	0.077
Cpsf6	0.030948272	-0.187
Tlr5	0.031071922	0.171
Agap1	0.031207063	-0.071
Hnrnpc	0.031252927	-0.091
Cherp	0.03140885	0.071
Eif5	0.031428351	-0.039
Gm21985	0.031477714	-0.105
Capzb	0.031505117	0.015
Ppp1r26	0.031513557	-0.224
Mta3	0.031535864	-0.135
Os9	0.031542985	-0.032
Abhd10	0.031620915	-0.042
Prkar2b	0.031667135	0.019
Erbb2	0.031682206	0.041
Cytip	0.031812062	-0.04
Piezo2	0.031903832	0.154
Tmtc3	0.031930895	-0.113
Ano1	0.031949882	-0.077
Prickle2	0.031957597	-0.225
Smim22	0.032028969	0.059
Scarf1	0.032100206	-0.021
Psmb8	0.032132617	-0.01
Acsl4	0.032181812	-0.088
2010001A14Rik	0.03219023	-0.08
Tmem147	0.032359281	-0.057
Sema4a	0.032378289	0.259
Ncmap	0.032401363	0.089
Arhgap30	0.03246228	-0.045
Ncoa1	0.03247016	-0.059
Wee1	0.032495305	0.028
Npy1r	0.032516374	-0.184
Ets1	0.032522987	-0.026
Daam1	0.032549702	-0.068
Zfp68	0.03256484	-0.121
Tpp2	0.032627381	-0.05
Atg16l1	0.032629997	-0.129
Dbt	0.032685558	0.084
Morf4l2	0.032702078	0.019
Nfyc	0.032722936	-0.048
Cdk2ap2	0.032796812	0.021
Grb2	0.032815087	0.05
Sgsm3	0.032829396	0.073
Gpatch4	0.032853162	-0.058
Osgepl1	0.032876444	0.074
Tex9	0.032975586	0.2
Tra2a	0.032977068	-0.054
Rad9a	0.033029067	-0.091
Bend4	0.033173858	0.145
Nostrin	0.033186597	-0.055
Tsr3	0.033232744	-0.093
Atp8a1	0.033236503	-0.126
Pax5	0.033306353	0.119
Ift88	0.033366142	-0.072
Armcx1	0.033455441	-0.167
Commd9	0.033599697	0.044
Gm5547	0.033704558	0.213
Tpr	0.033712982	-0.01
Cabin1	0.033727555	0.074
Fubp1	0.033780143	-0.04
Prrt2	0.033874797	0.077
Ikbke	0.03388411	-0.145
Ago3	0.03395916	-0.196
Meis3	0.034040031	-0.245
Tmem198b	0.034068984	-0.062
Tacc1	0.034125837	0.2
Tbrg1	0.03430057	-0.016
Slc25a45	0.034346924	0.034
Pop4	0.034376599	0.035
Jmjd1c	0.034379873	0.145
Ino80	0.03444808	-0.087
Lrrc31	0.034518454	0.39
Dach1	0.034532678	-0.043
ENSMUSG00000120319	0.034655979	-0.18
Tmem234	0.034664559	-0.122
Abcb9	0.034668651	0.09
Vapa	0.034700883	-0.003
Fbxl4	0.03472615	0.043
Fdft1	0.03477301	-0.013
Myo1b	0.034791273	-0.034
Tmcc1	0.034817373	0.052
Vars	0.034879335	-0.017
Gkap1	0.03495365	-0.068
Thoc2l	0.034989421	-0.042
Mknk2	0.035032336	-0.011
Gucd1	0.035134019	0.091
Ikbkb	0.035211934	-0.056
Nabp1	0.035285089	-0.226
Zw10	0.035286049	0.004
Prmt2	0.03538679	0.048
Rnf180	0.035432973	-0.166
Evc	0.035457643	0.27
Cdip1	0.03558228	-0.095
Clec4a2	0.035609123	-0.045
Safb	0.035626803	0.034
Imp4	0.035834809	-0.023
Cd207	0.035851485	0.16
Il27ra	0.035888535	-0.099
D2hgdh	0.035923437	0.173
Taf1d	0.035924566	0.12
Gpr89	0.03601358	-0.035
Supv3l1	0.036033044	-0.079
Mettl25	0.036123478	-0.101
Ptov1	0.036168349	0.021
Tbl2	0.036194406	-0.032
Fhip2b	0.036203657	0.095
Cct6a	0.036218522	0.043
Crlf2	0.036373535	0.074
Frg1	0.036418647	0.019
Ubn2	0.036545122	-0.146
Ints2	0.036570819	-0.139
Jmjd8	0.036581823	-0.037
Med25	0.036623468	-0.083
Bmp3	0.036642527	-0.032
Zfp740	0.03665041	-0.085
Iqck	0.036775703	-0.198
Acp2	0.03679576	-0.03
Fastkd3	0.036805749	0.124
Acadm	0.036947602	-0.008
Sirt5	0.036985405	0.231
Lama5	0.037050336	-0.044
Tcp1	0.037188255	0.073
Fcrla	0.037211221	-0.193
Katnip	0.037412435	0.09
Csnk2a1	0.037681154	-0.053
Ppp5c	0.037842519	-0.018
Tmem39b	0.037865806	-0.144
Ddx17	0.037914737	-0.024
H2-Ke6	0.037960008	0.035
Alkbh1	0.038012732	0.12
Arhgef39	0.038054593	0.128
Ciita	0.038140739	-0.189
Pak1	0.038147554	0.233
Hps3	0.03818679	-0.078
Enpep	0.038298687	-0.017
Rhoj	0.038395868	-0.008
Rbis	0.038448004	-0.029
Fbxw17	0.038458428	-0.08
Zfp398	0.03847478	0.072
Phospho2	0.038494578	0.034
Rnf149	0.038495113	-0.027
Zfp846	0.038596193	-0.122
Lias	0.038713489	0.086
Maz	0.038757235	-0.05
Ltc4s	0.038804593	0.093
Eif4g3	0.038821501	0.184
Acsf2	0.039042702	0.045
Sec31a	0.039129308	-0.142
Rpusd1	0.039263685	0.149
Lamc3	0.039277188	-0.132
Zfp523	0.039289384	-0.079
Gtpbp3	0.039292634	-0.115
Cfap74	0.039379778	0.214
Plaur	0.039434786	0.011
Kptn	0.039460876	-0.037
Klrd1	0.039502452	0.023
Slc46a3	0.039606877	0.034
Lacc1	0.039697852	0.054
Mccc1	0.039710891	0.043
Ginm1	0.039856685	-0.024
Kcnab2	0.039895537	0.233
Rasa3	0.039941149	0.029
Acrbp	0.040056763	-0.101
Rnf135	0.040259892	-0.176
Uty	0.04032044	0.072
Ociad1	0.040342881	0.052
Flot1	0.040373397	0.059
Pja2	0.040402724	-0.051
Lhb	0.040445405	0.123
Celf2	0.040565229	-0.215
Siglech	0.040715993	-0.306
Raph1	0.040837242	-0.178
Rnf20	0.040852972	0.048
Rbbp8	0.041012969	-0.085
Lrp1	0.041080165	0.045
Dixdc1	0.041083382	-0.084
Snhg15	0.041106225	-0.086
Ogt	0.041132996	0.046
Btf3l4	0.041162835	-0.032
Pirb	0.041174715	-0.124
Churc1	0.04128263	0.011
Klra4	0.041291032	0.155
Nudt13	0.041306059	0.191
Smc6	0.041317148	-0.052
Matn2	0.041329775	-0.161
Mafg	0.041446835	-0.029
Parp10	0.041459246	0.029
Zscan26	0.041530029	-0.163
Sirt1	0.041593893	-0.04
E2f6	0.041827415	-0.035
Ltbp1	0.04183377	0.108
Rreb1	0.041889453	0.112
Ccdc9	0.041894151	0.1
Lin54	0.041938197	-0.164
Tpd52l2	0.042001992	-0.056
Eif2ak1	0.042174051	0.03
Gpatch11	0.042175979	-0.044
Sec24b	0.042265193	-0.142
Clcn2	0.042284229	-0.181
Mdfi	0.042319101	-0.151
Rnf214	0.042328927	-0.035
C2cd2l	0.042401024	0.057
Kif13b	0.042552261	-0.083
Phf1	0.042623981	0.086
Zfp932	0.042653253	-0.141
Aacs	0.042659965	0.051
Dusp6	0.042685032	-0.007
C4b	0.042737881	0.036
Cmtm3	0.042773368	0.07
Tapbp	0.042887611	0.037
Syap1	0.042983406	0.009
Pcolce	0.043137461	-0.006
Nktr	0.043234124	-0.083
Gm12216	0.043263144	0.097
Raver2	0.043271263	0.053
Mavs	0.043403525	-0.069
Rhbdd2	0.043442965	-0.149
Phf3	0.043503741	0.116
Psmc4	0.04355197	0.021
Alg5	0.043760034	0.03
Slc35b1	0.043940228	-0.071
Gm20559	0.0439577	-0.14
Slc38a10	0.044072776	-0.227
Brd1	0.044114086	0.076
Ddhd2	0.044126757	0.095
Clcn3	0.044180071	-0.17
Slc31a2	0.044264247	-0.061
Dmac2	0.044334464	0.16
Ubxn11	0.044423644	-0.056
Lyl1	0.044462797	0.151
Camk2g	0.044599992	-0.12
Trim34a	0.044645493	-0.035
Riok1	0.04464725	0.023
Kdm6a	0.044654994	0.122
Zfp13	0.044724636	0.046
Fn1	0.044764073	-0.033
Polr3gl	0.044860813	-0.086
Cenpc1	0.04512694	0.077
Eif4a2	0.045240563	-0.034
Ssbp2	0.045264541	-0.079
Zbtb21	0.045335143	-0.108
Cse1l	0.045509985	-0.068
Cnep1r1	0.045539966	-0.034
Nagk	0.045589974	-0.027
Kazald1	0.045647548	-0.128
Mdm1	0.04572523	-0.183
Zfyve9	0.045747103	-0.052
Nudt7	0.045813425	-0.044
Taf15	0.045980276	-0.069
Ptpn11	0.046002236	-0.057
Xaf1	0.04622533	-0.065
Ythdf1	0.046244498	-0.018
Tbc1d22b	0.046309799	0.037
Heg1	0.046445323	0.054
Faap24	0.046468528	-0.008
Mtmr1	0.046686044	-0.175
Mad2l2	0.046713885	-0.067
Josd2	0.046723449	-0.148
Pex2	0.046809046	0.162
Zfp7	0.046845568	-0.116
Ccser2	0.046947916	-0.059
Sh2b3	0.047039238	0.059
Dvl2	0.047080299	0.035
Npepl1	0.047209659	-0.053
Trim2	0.047270258	-0.064
Stradb	0.04730477	-0.047
Kin	0.047370332	0.091
Wt1	0.04742643	-0.054
Pofut2	0.047654975	-0.148
Lama2	0.047708619	-0.03
Magohb	0.047758641	-0.016
Lzic	0.047791817	0.069
Edc3	0.047910911	0.043
Ucp2	0.0479368	-0.005
Mgst2	0.047980911	-0.031
Carmil2	0.048014907	0.119
Enox2	0.048055644	0.178
Zbtb40	0.048069221	-0.056
Yaf2	0.048071848	-0.073
Tie1	0.048130053	0.04
Zdhhc4	0.048200678	-0.055
Dennd10	0.048222736	0.052
Adgrg6	0.048296086	-0.065
Trappc13	0.048314934	0.077
Tstd2	0.048391261	0.026
Cfap91	0.048433917	0.171
Tax1bp1	0.048555603	0.033
Podxl	0.048593083	-0.005
Gfod2	0.048622228	-0.112
Prep	0.04871922	0.052
Zfp945	0.048738666	-0.041
Atp5mpl	0.048842676	-0.029
Zfp69	0.04909364	0.104
H13	0.049113708	-0.013
Xpnpep1	0.049143495	-0.087
Ehd1	0.049219211	-0.025
Gm8013	0.04931941	-0.114
Slc6a6	0.049524144	0.027
Dpep1	0.049678406	-0.054
Adck2	0.049711398	0.077
Slx1b	0.049927267	-0.117
Psph	0.049967424	-0.059
Crip1	0.050049141	-0.017
Reps1	0.050100304	-0.05
Mrc2	0.050146021	-0.05
Efemp1	0.050162028	0.038
Spen	0.050247636	-0.131
Prkcb	0.05026049	0.169
Arpc3	0.050285095	-0.029
Snrpd1	0.050334139	0.007
Tspan2os	0.050355324	0.129
Uckl1	0.050355999	0.277
E4f1	0.050360497	-0.084
Cish	0.050369064	-0.029
Pex7	0.050401083	-0.029
Axl	0.050435476	-0.143
Zbtb38	0.050460086	0.302
Herc4	0.050513445	-0.113
Htra2	0.050551386	0.115
Ube2g1	0.05056517	-0.015
Sec22a	0.05063496	-0.026
Pnpo	0.050648605	-0.116
Snhg14	0.050674745	0.058
Mmab	0.050693287	-0.13
Ube2e1	0.050778187	0.023
Tspan5	0.050798887	-0.058
Cd68	0.050919703	0.051
Eprn	0.051006032	-0.071
Dnajc1	0.051271257	-0.058
Phip	0.051347059	-0.055
Ccdc187	0.051453712	-0.145
Prkar1a	0.051617514	-0.053
Wbp11	0.051672757	-0.007
Mtmr2	0.051727734	-0.04
Acp6	0.051734434	0.062
8430429K09Rik	0.051775864	0.283
Dnm1l	0.051924535	0.114
Exoc7	0.052037885	-0.233
Arfgef2	0.052056504	0.078
Cd2bp2	0.052180655	0.014
Pinx1	0.052209017	0.109
Plaa	0.052243347	0.068
Ctnnd1	0.052315509	0.257
Limk1	0.052344134	0.124
Zfp512	0.0524148	-0.098
Clcn4	0.052417084	-0.08
Hnrnpr	0.052494561	-0.048
Depdc5	0.05256933	0.301
Tmem44	0.052635233	0.179
Ttc13	0.052753698	-0.12
Pbx4	0.052836093	-0.284
Etv6	0.052875377	0.077
Pip4p2	0.052974597	-0.074
Smarcad1	0.053246768	0.057
Zfp185	0.053315654	-0.153
Gpam	0.053366572	0.032
Cap1	0.053374239	-0.028
Arid1a	0.053401017	0.038
Siglecg	0.053498336	0.158
Chrnb1	0.05356802	0.09
Ddx24	0.053648452	0.048
Dhx9	0.053685956	0.012
Cfap20dc	0.053798473	0.144
Qpctl	0.053806474	0.147
Sf1	0.05385093	-0.038
Wdr90	0.053859255	0.21
Wdr4	0.053898134	-0.096
Zfp366	0.053997997	0.095
Gemin5	0.054007264	0.131
Fads1	0.054051635	0.051
Cul4a	0.054199638	-0.011
Klhl22	0.054213899	-0.023
Adap2	0.054308507	-0.016
Mmaa	0.054413707	0.089
Commd4	0.054475335	-0.239
Tmem168	0.054535491	-0.032
Dram1	0.054649584	-0.035
Sipa1	0.054651527	-0.205
Mettl26	0.054683616	0.05
Immt	0.054705225	0.064
Qrsl1	0.055002737	-0.066
Ccdc85c	0.055014324	-0.036
Ercc6	0.055022844	-0.11
Spc24	0.055172794	0.056
Ube2z	0.055173155	-0.046
Arv1	0.055276574	0.155
Pbx3	0.05551648	-0.145
Rnaseh2b	0.0556319	-0.013
AI480526	0.055644907	0.236
Znrd2	0.055749702	0.03
Farsa	0.055786467	0.055
Pcdh1	0.055844453	-0.029
Usp11	0.055977587	0.025
Supt6	0.056215856	0.004
Ctsl	0.05622693	0.03
Commd3	0.05624668	-0.011
Ash1l	0.056261478	0.085
Cul5	0.056263421	0.057
Zfp560	0.056287866	-0.154
Mapre3	0.056460737	-0.043
Borcs8	0.056492216	-0.019
AI838599	0.056545867	-0.068
Wls	0.056616511	0.035
Rad51	0.056737448	0.209
Rapgef2	0.056804881	-0.103
Prmt9	0.056819329	0.082
Pan3	0.056942631	-0.186
Rps15a	0.057069559	-0.019
Myh10	0.057161725	-0.067
Obsl1	0.057183232	-0.271
Zfp444	0.057365758	0.097
Ust	0.057390154	-0.193
Hook3	0.057654994	-0.057
Khk	0.05769511	-0.056
Abtb1	0.05775776	0.164
Gtf3c6	0.057766641	0.068
Slc15a4	0.057774698	0.058
Tmem19	0.057921221	-0.043
Zfp810	0.057998674	0.002
B3glct	0.058105682	0.089
Ttc19	0.05830208	0.08
Sae1	0.058493209	0.018
Caprin1	0.058505733	0.01
Vcpkmt	0.058511563	0.099
Rpl10	0.058641284	0.003
Enoph1	0.058645774	0.014
Klhdc10	0.058731721	-0.191
Aen	0.058744443	0.04
Snapc3	0.058825236	0.058
Dnah10	0.0589788	0.149
Carmil1	0.059092821	0.237
Peak1	0.059257446	0.299
Pex13	0.059277814	0.036
A930005H10Rik	0.059306418	-0.142
Ap3s2	0.059357776	0.075
Fam219b	0.059406024	-0.086
Mme	0.05978433	0.05
Ift80	0.05978911	0.047
Fcgr4	0.059884323	-0.112
Kmt2e	0.059911789	-0.071
Rngtt	0.05996361	-0.087
Fam221a	0.060024647	-0.083
Pds5b	0.060112557	0.085
M6pr	0.060276699	0.03
Deptor	0.060281515	0.098
Foxp4	0.060314622	0.058
Fam107b	0.060343486	0.021
Syncrip	0.060428332	-0.06
Vwa5a	0.060574124	-0.028
Nav1	0.060628555	0.067
Atrnl1	0.060752316	-0.066
Arhgef38	0.060776863	0.134
Rab11fip5	0.061247416	0.126
Vps11	0.061419197	-0.03
Prrc2b	0.061431157	-0.046
Bmp1	0.061487348	-0.088
Trpm4	0.061621801	0.112
Arhgef11	0.0616403	-0.07
4933427D14Rik	0.061733838	-0.209
Arhgef5	0.061805531	-0.035
Itgb2	0.062042183	-0.164
Zbtb48	0.062067597	0.088
Myo5a	0.06209758	-0.066
Arid2	0.062189736	0.01
Eef1a1	0.062350194	0.002
Uba1	0.062401438	0.036
Atxn7l2	0.062567696	-0.064
Phf23	0.062617181	0.026
Atp13a1	0.063131718	0.069
Dxo	0.063157319	0.109
Qsox1	0.063246408	-0.005
Ifi208	0.063282308	0.079
Pdcl3	0.063307456	-0.022
Zfp820	0.063524769	0.144
Rlim	0.063614645	0.139
Slu7	0.063725266	-0.045
Kri1	0.063987321	-0.041
Mtg1	0.064076449	-0.012
Tjap1	0.064183645	-0.163
Cyp2d22	0.064252573	-0.106
Esrp1	0.064352899	-0.116
Pla2g1b	0.064450124	-0.03
Galnt18	0.064504569	0.033
Hsd17b12	0.064881919	-0.052
Bcl9l	0.06527221	-0.18
Mettl1	0.065478935	-0.076
Ttll7	0.065497114	0.077
Ireb2	0.065581105	0.123
Cept1	0.065671089	-0.045
Bcor	0.065750241	-0.183
Scap	0.065835452	-0.045
Ephb4	0.066087963	-0.026
Psmb1	0.066196854	-0.031
Ptpdc1	0.066208675	-0.144
Atp6v1h	0.066246098	-0.093
Gpr137b	0.066289425	-0.065
Acox3	0.066307236	0.038
Pcf11	0.066398676	-0.022
Ints14	0.066403145	0.067
Pcnt	0.066463364	0.042
Uimc1	0.06658166	-0.076
Mob3c	0.066604517	-0.026
Mrpl14	0.066725737	-0.004
Mybbp1a	0.066851829	-0.019
Tsnaxip1	0.066899723	-0.101
AI597479	0.066937789	-0.032
Pop5	0.067223103	-0.127
Mff	0.06722687	0.04
Elac2	0.067234824	0.023
Bbx	0.06736814	-0.165
Rrm2b	0.067370687	0.079
Plod3	0.067488025	0.014
Fip1l1	0.067533343	-0.075
Soat1	0.06753427	0.057
Rab5a	0.067819244	-0.032
Ahcyl1	0.067823316	-0.015
Nab1	0.067896629	-0.035
Kit	0.067911503	-0.038
Ephb3	0.06801304	-0.012
Polr1b	0.068023467	0.022
Snx11	0.06803069	-0.093
Adgrg3	0.068097407	0.104
Brat1	0.068166456	-0.079
Camsap1	0.06831343	0.068
Cabp1	0.068409393	0.152
Ankrd17	0.068448445	-0.199
Adnp	0.068623005	0.183
Uvssa	0.068641692	0.036
Mthfsd	0.068662974	-0.23
Gnpda2	0.068676671	-0.188
Smtn	0.068871122	0.032
Yap1	0.068936471	-0.051
Pstk	0.069088238	-0.08
Hip1r	0.069140313	-0.086
Tnrc6b	0.069360787	-0.122
Tial1	0.069436299	-0.085
Pkd1	0.06948106	0.026
Baz1b	0.069602868	0.017
Syngap1	0.069678379	-0.163
Pcsk6	0.069730835	0.175
Il18bp	0.069983713	-0.162
Nucb2	0.070050797	-0.014
Ampd2	0.07008289	0.117
Scaf4	0.070219782	0.097
Dnaja2	0.070327524	0.035
Uap1	0.070349458	-0.048
Usp15	0.070446504	0.057
[truncated: 10,847 more rows]
