# Supplementary material for: Deciphering regulatory patterns in a mouse model of hyperoxia-induced acute lung injury
Source: PeerJ. 2024 Sep 26;12:e18069. doi: 10.7717/peerj.18069 (PMC11439394; doi:10.7717/peerj.18069)
Supplement: Supplemental Information 7 [file peerj-12-18069-s007.csv]

# Combined results of AS events and differentiall express genes
geneSymbol	PValue	IncLevelDifference	ASSig	log2FoldChange	pvalue	DESig	ASSig_DESig
0610010K14Rik	0.027370421	-0.151	Sig	0.090361019	0.634121108	notSig	Sig_notSig
0610030E20Rik	1	-0.005	notSig	0.194824513	0.01053696	notSig	notSig_notSig
0610040B10Rik	1	0.321	notSig	-0.953519253	0.0000771	notSig	notSig_notSig
0610040J01Rik	0.207169978	-0.021	notSig	0.058885136	0.610611783	notSig	notSig_notSig
0610043K17Rik	1	0.015	notSig	-0.128041532	0.608769409	notSig	notSig_notSig
1110002L01Rik	1	0.023	notSig	-0.030222964	0.835533435	notSig	notSig_notSig
1110004F10Rik	1	-0.125	notSig	0.127823117	0.037957799	notSig	notSig_notSig
1110017D15Rik	0.0000834	-0.133	Sig	-0.049365606	0.816507089	notSig	Sig_notSig
1110018N20Rik	1	0.021	notSig	-0.534420413	0.135229018	notSig	notSig_notSig
1110019D14Rik	1	0.5	notSig	-0.42200443	0.000486791	notSig	notSig_notSig
1110032A03Rik	0.192865916	0.194	notSig	-0.372984518	0.00000174	notSig	notSig_notSig
1110038B12Rik	1	-0.462	notSig	0.805927105	2.47E-08	notSig	notSig_notSig
1110038F14Rik	1	0.001	notSig	0.142414677	0.112380642	notSig	notSig_notSig
1110046J04Rik	1	-0.004	notSig	0.152681769	0.277001103	notSig	notSig_notSig
1110059E24Rik	1	-0.75	notSig	-0.113031796	0.074448225	notSig	notSig_notSig
1110059G10Rik	0.649393403	-0.011	notSig	-0.153533138	0.023811217	notSig	notSig_notSig
1300002E11Rik	0.407743465	0.11	notSig	-0.195829167	0.120241505	notSig	notSig_notSig
1500002F19Rik	1	0.211	notSig	0.252368855	0.693895275	notSig	notSig_notSig
1500004A13Rik	1	-0.155	notSig	-0.134796122	0.256066677	notSig	notSig_notSig
1500009L16Rik	0.018434007	-0.085	Sig	0.242992481	0.163027015	notSig	Sig_notSig
1500015L24Rik	1	-1	notSig	-0.416594667	0.39270273	notSig	notSig_notSig
1500035N22Rik	1	-0.339	notSig	-0.338699191	0.419791779	notSig	notSig_notSig
1520401A03Rik	1	-0.5	notSig	-0.87066773	0.277869006	notSig	notSig_notSig
1600010M07Rik	1	-0.005	notSig	0.391474866	0.382703223	notSig	notSig_notSig
1600020E01Rik	0.276198587	0.214	notSig	0.094578325	0.44874292	notSig	notSig_notSig
1700001G11Rik	1	0.173	notSig	-1.03028965	0.079998365	notSig	notSig_notSig
1700001J03Rik	1	-0.021	notSig	-0.366415314	0.166768394	notSig	notSig_notSig
1700001L05Rik	1	-0.25	notSig	-0.262631163	0.016869489	notSig	notSig_notSig
1700001L19Rik	1	0.006	notSig	-0.70464435	0.004116175	notSig	notSig_notSig
1700001O22Rik	1	-0.115	notSig	-0.570260837	0.196456031	notSig	notSig_notSig
1700003E16Rik	1	0.006	notSig	-0.77298728	0.000272111	notSig	notSig_notSig
1700006J14Rik	1	1	notSig	-0.455751294	0.672098931	notSig	notSig_notSig
1700008O03Rik	1	0.227	notSig	-1.214198194	0.169971188	notSig	notSig_notSig
1700010I14Rik	1	-0.167	notSig	-0.36594045	0.110028413	notSig	notSig_notSig
1700012B07Rik	1	0.173	notSig	-0.107012943	0.917256822	notSig	notSig_notSig
1700012B09Rik	1	-0.025	notSig	0.112472906	0.686164415	notSig	notSig_notSig
1700012I11Rik	1	0.597	notSig	0.598156438	0.310405521	notSig	notSig_notSig
1700016C15Rik	1	0.025	notSig	-0.317775753	0.572457498	notSig	notSig_notSig
1700016H13Rik	1	0.167	notSig	-0.140296149	0.669002257	notSig	notSig_notSig
1700017B05Rik	1	0.01	notSig	0.454441753	4.13E-10	notSig	notSig_notSig
1700018A04Rik	1	0.431	notSig	-0.036505747	0.863391226	notSig	notSig_notSig
1700018F24Rik	1	0.142	notSig	-0.330670005	0.605433092	notSig	notSig_notSig
1700020G17Rik	1	-0.5	notSig	-0.23361978	0.771034546	notSig	notSig_notSig
1700022N22Rik	1	-0.2	notSig	-0.281745566	0.373615137	notSig	notSig_notSig
1700025G04Rik	0.542543664	0.028	notSig	0.077724985	0.437956684	notSig	notSig_notSig
1700028E10Rik	1	-1	notSig	-0.197046893	0.273084509	notSig	notSig_notSig
1700028J19Rik	1	0.333	notSig	0.145754892	0.704427476	notSig	notSig_notSig
1700029J07Rik	0.182665093	0.088	notSig	-0.196040046	0.231924411	notSig	notSig_notSig
1700037C18Rik	0.38798193	-0.137	notSig	-0.170167963	0.249986063	notSig	notSig_notSig
1700037H04Rik	1	-0.012	notSig	0.274522205	0.018548019	notSig	notSig_notSig
1700066M21Rik	1	-0.293	notSig	-0.002050682	0.980286867	notSig	notSig_notSig
1700086L19Rik	1	-0.048	notSig	-1.039555204	0.132989407	notSig	notSig_notSig
1700086O06Rik	1	0.5	notSig	-0.006204493	0.969078121	notSig	notSig_notSig
1700087I21Rik	1	-0.213	notSig	0.428936745	0.423588117	notSig	notSig_notSig
1700088E04Rik	1	0.184	notSig	-0.51819078	0.002075393	notSig	notSig_notSig
1700102H20Rik	1	-1	notSig	-0.630014512	0.197133364	notSig	notSig_notSig
1700112D23Rik	1	0.424	notSig	-0.773976896	0.142097301	notSig	notSig_notSig
1700113A16Rik	1	0.031	notSig	-0.08686719	0.707624419	notSig	notSig_notSig
1700113H08Rik	1	-0.333	notSig	-0.004483419	0.995946636	notSig	notSig_notSig
1700123M08Rik	1	-0.294	notSig	-0.31542706	0.168081698	notSig	notSig_notSig
1700123O20Rik	1	0.003	notSig	0.05653078	0.542200423	notSig	notSig_notSig
1810006J02Rik	1	0.102	notSig	1.143122963	0.000184151	notSig	notSig_notSig
1810009A15Rik	0.489559104	0.092	notSig	-0.494642489	0.449283421	notSig	notSig_notSig
1810010H24Rik	1	-0.048	notSig	0.798248069	4.09E-10	notSig	notSig_notSig
1810013L24Rik	1	0.001	notSig	0.037240854	0.607073087	notSig	notSig_notSig
1810014B01Rik	0.254972466	-0.108	notSig	0.316926275	0.026464205	notSig	notSig_notSig
1810019D21Rik	0.001438762	-0.37	Sig	-0.411918836	0.000244461	notSig	Sig_notSig
1810020O05Rik	1	-0.07	notSig	0.209487606	0.331384149	notSig	notSig_notSig
1810021B22Rik	1	0.317	notSig	-0.705701053	0.01074751	notSig	notSig_notSig
1810030O07Rik	0.840467278	0.011	notSig	0.182445223	0.00092039	notSig	notSig_notSig
1810053B23Rik	1	1	notSig	-2.223771302	0.011142131	Sig	notSig_Sig
1810055G02Rik	1	0.082	notSig	0.434497017	0.000454459	notSig	notSig_notSig
1810058I24Rik	1	0.462	notSig	0.22752272	0.0079229	notSig	notSig_notSig
1810059H22Rik	1	-0.066	notSig	0.151574944	0.445811531	notSig	notSig_notSig
1810062O18Rik	1	-0.354	notSig	-0.059566702	0.779616033	notSig	notSig_notSig
1810064F22Rik	0.353019206	-0.146	notSig	-0.185189776	0.247308744	notSig	notSig_notSig
2010001A14Rik	0.03219023	-0.08	Sig	-0.633628432	0.000150183	notSig	Sig_notSig
2010001K21Rik	1	0.044	notSig	0.04375367	0.786053115	notSig	notSig_notSig
2010110K18Rik	1	-0.228	notSig	0.357833234	0.689846775	notSig	notSig_notSig
2010309G21Rik	1	0.5	notSig	-0.629058462	0.154270471	notSig	notSig_notSig
2010315B03Rik	0.568034808	0.103	notSig	-0.452334213	0.000000298	notSig	notSig_notSig
2210016L21Rik	0.838514914	-0.004	notSig	0.0000336	0.999677142	notSig	notSig_notSig
2210039B01Rik	1	-0.136	notSig	-0.110481877	0.76564589	notSig	notSig_notSig
2210408F21Rik	1	-0.5	notSig	0.418774055	0.000846445	notSig	notSig_notSig
2210408I21Rik	1	0.03	notSig	-0.025865378	0.843475618	notSig	notSig_notSig
2310001H17Rik	1	-0.466	notSig	-0.54078075	0.000723333	notSig	notSig_notSig
2310002F09Rik	1	0.08	notSig	-0.823727435	0.000828474	notSig	notSig_notSig
2310010J17Rik	1	0.296	notSig	-0.196700638	0.309244055	notSig	notSig_notSig
2310015A10Rik	1	-0.503	notSig	0.042698384	0.700718396	notSig	notSig_notSig
2310022A10Rik	1	0.033	notSig	0.240016106	0.004400122	notSig	notSig_notSig
2310030G06Rik	0.4450518	0.005	notSig	0.060588265	0.51777602	notSig	notSig_notSig
2310033P09Rik	1	0.015	notSig	-0.030761816	0.758817999	notSig	notSig_notSig
2310047D07Rik	1	0.447	notSig	0.233731578	0.740986536	notSig	notSig_notSig
2310057M21Rik	1	-0.2	notSig	0.274717596	0.000293736	notSig	notSig_notSig
2410002F23Rik	0.000160435	-0.139	Sig	0.19289909	0.035852225	notSig	Sig_notSig
2410003I16Rik	1	-0.5	notSig	-0.305387984	0.689292076	notSig	notSig_notSig
2410003L11Rik	1	-0.2	notSig	-0.465362387	0.317146328	notSig	notSig_notSig
2410004B18Rik	0.149409551	-0.026	notSig	0.096698754	0.275769533	notSig	notSig_notSig
2410004P03Rik	0.865558742	-0.023	notSig	-0.124658378	0.57567705	notSig	notSig_notSig
2410006H16Rik	0.381312448	0.067	notSig	0.2749501	0.014842906	notSig	notSig_notSig
2410018L13Rik	1	0.5	notSig	0.106371225	0.868906752	notSig	notSig_notSig
2500002B13Rik	1	-1	notSig	-0.511334607	0.01630515	notSig	notSig_notSig
2500004C02Rik	0.135492589	-0.185	notSig	-0.340831982	0.003309185	notSig	notSig_notSig
2510009E07Rik	1	0.599	notSig	-0.049336167	0.575307775	notSig	notSig_notSig
2610005L07Rik	1	0.035	notSig	-0.070148076	0.568261395	notSig	notSig_notSig
2610005L07Rik	1	0.035	notSig	-0.188284704	0.542686438	notSig	notSig_notSig
2610020C07Rik	1	0.236	notSig	0.238021663	0.257874275	notSig	notSig_notSig
2610021A01Rik	1	-0.276	notSig	0.17549965	0.021035443	notSig	notSig_notSig
2610027K06Rik	1	-0.058	notSig	-0.359974363	0.021957577	notSig	notSig_notSig
2610028H24Rik	0.286332098	-0.042	notSig	-0.515905669	0.003309994	notSig	notSig_notSig
2610035D17Rik	1	0.5	notSig	-0.424515961	0.001600416	notSig	notSig_notSig
2610044O15Rik8	1	-0.029	notSig	-0.203110992	0.024379007	notSig	notSig_notSig
2610203C22Rik	1	0.044	notSig	0.412928475	0.007366685	notSig	notSig_notSig
2610307P16Rik	1	0.667	notSig	0.058693458	0.662121601	notSig	notSig_notSig
2610318N02Rik	1	-0.667	notSig	-0.485065453	0.205648746	notSig	notSig_notSig
2610507I01Rik	0.016162879	-0.108	Sig	0.060274513	0.369466096	notSig	Sig_notSig
2700038G22Rik	1	0.363	notSig	0.997338377	1.24E-09	notSig	notSig_notSig
2700049A03Rik	0.016672193	-0.208	Sig	-0.046882513	0.695731241	notSig	Sig_notSig
2700054A10Rik	1	0.116	notSig	-0.302009469	0.112753044	notSig	notSig_notSig
2700062C07Rik	1	0.085	notSig	0.022304604	0.805581948	notSig	notSig_notSig
2700097O09Rik	1	0.02	notSig	-0.102227184	0.37348816	notSig	notSig_notSig
2700099C18Rik	1	-0.21	notSig	-0.015974451	0.979229403	notSig	notSig_notSig
2810001G20Rik	1	-0.002	notSig	0.00170254	0.989040563	notSig	notSig_notSig
2810021J22Rik	1	0.013	notSig	-0.280488958	0.007597366	notSig	notSig_notSig
2810029C07Rik	1	0.256	notSig	-0.719133598	0.002239304	notSig	notSig_notSig
2810039B14Rik	1	-0.25	notSig	-0.210354954	0.141665685	notSig	notSig_notSig
2810403D21Rik	1	-0.732	notSig	-0.264188693	0.076445767	notSig	notSig_notSig
2810408A11Rik	1	-0.681	notSig	-0.638245877	0.002387359	notSig	notSig_notSig
2810408I11Rik	1	-0.037	notSig	-0.490180528	0.502768845	notSig	notSig_notSig
2810429I04Rik	1	1	notSig	-0.276473794	0.420176804	notSig	notSig_notSig
2900026A02Rik	1	-0.166	notSig	-0.003393007	0.974956286	notSig	notSig_notSig
2900076A07Rik	0.027933581	0.132	Sig	-0.162406642	0.205622651	notSig	Sig_notSig
3010001F23Rik	1	0.127	notSig	0.050337335	0.880424797	notSig	notSig_notSig
3110009E18Rik	0.885684852	-0.06	notSig	0.083188685	0.688927658	notSig	notSig_notSig
3110045C21Rik	1	0.453	notSig	-0.805596747	0.043232095	notSig	notSig_notSig
3110082I17Rik	0.386620052	-0.016	notSig	0.112249877	0.365559183	notSig	notSig_notSig
3110083C13Rik	1	-0.141	notSig	-0.83032834	0.044122101	notSig	notSig_notSig
3300002A11Rik	1	-0.004	notSig	-0.540388058	0.018150535	notSig	notSig_notSig
3300002I08Rik	0.103995918	0.163	notSig	-0.366841809	0.182524933	notSig	notSig_notSig
3300005D01Rik	1	-0.333	notSig	-0.268621989	0.535411173	notSig	notSig_notSig
3425401B19Rik	1	0.418	notSig	-1.32811992	0.0000971	notSig	notSig_notSig
3830403N18Rik	1	0.129	notSig	-1.924053709	0.003366045	Sig	notSig_Sig
3830406C13Rik	0.070613023	-0.188	notSig	0.003540741	0.970017982	notSig	notSig_notSig
3830408C21Rik	1	0.5	notSig	-0.704242171	0.00000276	notSig	notSig_notSig
3930402G23Rik	1	0.135	notSig	-0.81608021	0.031320108	notSig	notSig_notSig
4631405J19Rik	1	-0.425	notSig	-1.23101585	1.57E-08	notSig	notSig_notSig
4632428C04Rik	1	-0.237	notSig	0.378523632	0.020690784	notSig	notSig_notSig
4732414G09Rik	1	0.105	notSig	-1.461209998	0.035238635	notSig	notSig_notSig
4732465J04Rik	1	1	notSig	0.65963753	0.308485503	notSig	notSig_notSig
4732471J01Rik	1	0.268	notSig	-0.054862999	0.675067931	notSig	notSig_notSig
4732491K20Rik	1	0.035	notSig	0.652263827	0.012364934	notSig	notSig_notSig
4833407H14Rik	1	-0.5	notSig	0.100214548	0.801745742	notSig	notSig_notSig
4833411C07Rik	1	0.222	notSig	-0.520956617	0.07471737	notSig	notSig_notSig
4833412C05Rik	1	0.588	notSig	0.227463094	0.651768451	notSig	notSig_notSig
4833415N18Rik	1	-0.707	notSig	-0.278877349	0.706131298	notSig	notSig_notSig
4833418N02Rik	0.005443317	0.2	Sig	-0.415764546	0.006443823	notSig	Sig_notSig
4833419F23Rik	0.481135115	0.122	notSig	-0.569404473	0.16218899	notSig	notSig_notSig
4833420G17Rik	0.000822969	-0.171	Sig	-0.352614588	0.000000247	notSig	Sig_notSig
4833438C02Rik	0.184502689	-0.138	notSig	-0.558488297	0.00091833	notSig	notSig_notSig
4833439L19Rik	1	-0.434	notSig	0.061269866	0.317114488	notSig	notSig_notSig
4921504A21Rik	1	-0.044	notSig	-0.708197123	0.21405114	notSig	notSig_notSig
4921507P07Rik	1	-0.058	notSig	-0.485297101	0.051570813	notSig	notSig_notSig
4921524J17Rik	0.182892772	0.012	notSig	0.118091421	0.213710606	notSig	notSig_notSig
4930405A21Rik	1	-0.228	notSig	-0.517258596	0.084995651	notSig	notSig_notSig
4930412C18Rik	1	-1	notSig	-0.593113296	0.009536967	notSig	notSig_notSig
4930417H01Rik	1	0.278	notSig	-0.134564269	0.842690209	notSig	notSig_notSig
4930417O13Rik	1	0.167	notSig	-0.182523708	0.631777752	notSig	notSig_notSig
4930430F08Rik	0.544215129	0	notSig	-0.205016142	0.110180145	notSig	notSig_notSig
4930444F02Rik	1	-0.05	notSig	-0.683103665	0.02069719	notSig	notSig_notSig
4930444P10Rik	1	0.4	notSig	-0.368683768	0.273200373	notSig	notSig_notSig
4930453N24Rik	1	0.002	notSig	0.096501209	0.13642027	notSig	notSig_notSig
4930481A15Rik	0.233688597	-0.063	notSig	-0.903030742	0.000000022	notSig	notSig_notSig
4930503L19Rik	1	-0.216	notSig	0.227158932	0.016557178	notSig	notSig_notSig
4930505A04Rik	1	0.25	notSig	0.109873806	0.713211394	notSig	notSig_notSig
4930506C21Rik	1	-0.333	notSig	0.474602675	0.004311835	notSig	notSig_notSig
4930509G22Rik	1	0.4	notSig	-1.085680178	0.000237127	notSig	notSig_notSig
4930511M06Rik	1	-0.557	notSig	0.18657672	0.620164306	notSig	notSig_notSig
4930513N10Rik	1	-0.082	notSig	-0.254416563	0.581239868	notSig	notSig_notSig
4930520O04Rik	1	-0.101	notSig	-0.259005757	0.27811081	notSig	notSig_notSig
4930522L14Rik	1	0.213	notSig	-0.72716294	0.00000131	notSig	notSig_notSig
4930522O17Rik	0.113242877	0.147	notSig	0.367583454	0.176949006	notSig	notSig_notSig
4930523C07Rik	0.203641888	-0.082	notSig	0.249902179	0.007749312	notSig	notSig_notSig
4930527F14Rik	1	-0.822	notSig	0.053904405	0.903791364	notSig	notSig_notSig
4930542D17Rik	1	-0.06	notSig	1.432664074	0.02153623	notSig	notSig_notSig
4930544D05Rik	1	-0.206	notSig	0.817322456	0.467624177	notSig	notSig_notSig
4930549G23Rik	1	0.082	notSig	-0.111935494	0.720708091	notSig	notSig_notSig
4930550C14Rik	7.94E-09	-0.533	Sig	-0.478321684	0.002761384	notSig	Sig_notSig
4930555A03Rik	1	0.046	notSig	-0.694156494	0.007581882	notSig	notSig_notSig
4930556M19Rik	1	-0.4	notSig	-0.227136547	0.01088495	notSig	notSig_notSig
4930562C15Rik	1	-0.106	notSig	-0.174485709	0.437647965	notSig	notSig_notSig
4930570G19Rik	1	1	notSig	-0.825526462	0.002525386	notSig	notSig_notSig
4930578M01Rik	1	0.05	notSig	-0.182028265	0.489985152	notSig	notSig_notSig
4930581F22Rik	0.000674774	-0.224	Sig	-0.148462506	0.451704292	notSig	Sig_notSig
4930590J08Rik	1	-0.5	notSig	-0.666938295	0.000514842	notSig	notSig_notSig
4930599N23Rik	1	0.677	notSig	-0.609732305	0.145288064	notSig	notSig_notSig
4931406C07Rik	0.189953346	0.037	notSig	0.009619757	0.926740776	notSig	notSig_notSig
4931428F04Rik	1	0.042	notSig	-0.212384163	0.262940608	notSig	notSig_notSig
4932438H23Rik	1	-0.666	notSig	0.022092155	0.978076979	notSig	notSig_notSig
4933404O12Rik	1	-0.167	notSig	-0.458862619	0.006046125	notSig	notSig_notSig
4933405D12Rik	1	0.167	notSig	-0.791590493	0.099210592	notSig	notSig_notSig
4933406B17Rik	1	-0.137	notSig	-0.647445164	0.002202537	notSig	notSig_notSig
4933406C10Rik	1	-0.467	notSig	-0.508359213	0.005375509	notSig	notSig_notSig
4933407K13Rik	1	-0.1	notSig	0.1616549	0.125240007	notSig	notSig_notSig
4933412E12Rik	0.212584317	0.108	notSig	-0.111592884	0.409185916	notSig	notSig_notSig
4933424G05Rik	1	-0.143	notSig	0.483518767	0.424187359	notSig	notSig_notSig
4933424M12Rik	1	-0.3	notSig	-0.885369012	0.028971034	notSig	notSig_notSig
4933427D14Rik	0.061733838	-0.209	notSig	-0.24973211	0.308069013	notSig	notSig_notSig
4933427D14Rik	0.061733838	-0.209	notSig	0.430680759	0.698718001	notSig	notSig_notSig
4933430I17Rik	1	-0.541	notSig	-0.328811963	0.406592922	notSig	notSig_notSig
4933431E20Rik	1	-0.94	notSig	0.660301676	0.079499641	notSig	notSig_notSig
4933431K23Rik	1	-0.667	notSig	-0.305091652	0.140608664	notSig	notSig_notSig
4933434E20Rik	0.109863004	0.038	notSig	0.207931006	0.063814857	notSig	notSig_notSig
4933436H12Rik	1	0.083	notSig	-3.40732424	0.007674682	Sig	notSig_Sig
4933439C10Rik	1	0.008	notSig	-0.112134124	0.331174854	notSig	notSig_notSig
5031425E22Rik	1	0.5	notSig	-0.168518372	0.04728441	notSig	notSig_notSig
5031439G07Rik	0.900062022	-0.005	notSig	-0.129433748	0.075059479	notSig	notSig_notSig
5033403H07Rik	0.597011227	-0.097	notSig	0.03034796	0.894373488	notSig	notSig_notSig
5033406O09Rik	1	0.061	notSig	-0.590293302	0.040352405	notSig	notSig_notSig
5330413P13Rik	1	0.176	notSig	-0.63747256	0.002255315	notSig	notSig_notSig
5430401H09Rik	1	1	notSig	-0.634860202	0.357485322	notSig	notSig_notSig
5430402O13Rik	1	0.356	notSig	-0.818030263	0.001014751	notSig	notSig_notSig
5430405H02Rik	0.005980292	-0.147	Sig	-0.05948464	0.710006995	notSig	Sig_notSig
5430416N02Rik	0.121814089	0.087	notSig	0.150327367	0.276364067	notSig	notSig_notSig
5430425K12Rik	1	-0.306	notSig	-0.75395552	0.018619025	notSig	notSig_notSig
5430437J10Rik	1	0.4	notSig	-0.196999068	0.470390356	notSig	notSig_notSig
5530601H04Rik	1	-0.426	notSig	-0.346778742	0.00000482	notSig	notSig_notSig
5730405O15Rik	1	-0.027	notSig	-0.387892287	0.064360426	notSig	notSig_notSig
5730420D15Rik	1	-0.035	notSig	-0.309402174	0.176122555	notSig	notSig_notSig
5730455P16Rik	1	-0.015	notSig	-0.04525797	0.579463625	notSig	notSig_notSig
5730471H19Rik	1	0.194	notSig	0.129226989	0.340528134	notSig	notSig_notSig
5730480H06Rik	0.341171664	-0.071	notSig	-0.000143201	0.99878156	notSig	notSig_notSig
5830417I10Rik	1	-0.207	notSig	0.011218777	0.900401249	notSig	notSig_notSig
5830428M24Rik	0.085164645	0.12	notSig	-0.894367802	3.6E-13	notSig	notSig_notSig
5830432E09Rik	1	0.039	notSig	-0.182579968	0.446340991	notSig	notSig_notSig
5830444B04Rik	1	-0.75	notSig	-0.90959444	0.010384289	notSig	notSig_notSig
6030407O03Rik	1	0.333	notSig	-1.013758013	0.004768112	notSig	notSig_notSig
6030443J06Rik	1	-1	notSig	-0.115294085	0.78920187	notSig	notSig_notSig
6030458C11Rik	0.444750514	0.025	notSig	0.176986168	0.002195962	notSig	notSig_notSig
6230400D17Rik	0.650602659	-0.026	notSig	0.424265379	0.000911503	notSig	notSig_notSig
6330403K07Rik	0.943385082	0.016	notSig	-0.311749871	0.076991881	notSig	notSig_notSig
6330409D20Rik	1	-0.11	notSig	-0.158374595	0.440356059	notSig	notSig_notSig
6330418K02Rik	0.594360366	0.069	notSig	-0.159463827	0.743494495	notSig	notSig_notSig
6330549D23Rik	1	0.481	notSig	-0.292384317	0.181870507	notSig	notSig_notSig
6430548M08Rik	0.775929255	0.009	notSig	-0.17539944	0.274847555	notSig	notSig_notSig
6430550D23Rik	1	0.3	notSig	-0.1441598	0.517805905	notSig	notSig_notSig
6530402F18Rik	1	-0.239	notSig	-0.233290216	0.095245171	notSig	notSig_notSig
6530403H02Rik	1	1	notSig	-0.799232754	0.56795105	notSig	notSig_notSig
6720489N17Rik	0.461140858	-0.047	notSig	-0.147613339	0.302222054	notSig	notSig_notSig
6820408C15Rik	0.463002942	0.038	notSig	0.023674121	0.930307964	notSig	notSig_notSig
6820431F20Rik	0.900997331	0.048	notSig	0.068784659	0.452096475	notSig	notSig_notSig
6820431F20Rik	0.900997331	0.048	notSig	0.293376609	0.601578689	notSig	notSig_notSig
8030451A03Rik	1	-0.5	notSig	-0.220227051	0.711774193	notSig	notSig_notSig
8030453O22Rik	1	-0.264	notSig	0.120795054	0.618736663	notSig	notSig_notSig
8030462N17Rik	0.003943387	-0.108	Sig	0.232303983	0.000377666	notSig	Sig_notSig
8430419K02Rik	1	0.166	notSig	0.521665122	0.06440862	notSig	notSig_notSig
8430429K09Rik	0.051775864	0.283	notSig	-0.337019578	0.023731578	notSig	notSig_notSig
9030025P20Rik	0.654479361	-0.048	notSig	0.433865666	0.021732716	notSig	notSig_notSig
9030404E10Rik	1	-0.379	notSig	0.883789213	0.00000447	notSig	notSig_notSig
9030407P20Rik	0.023483972	-0.254	Sig	-0.002928046	0.987353757	notSig	Sig_notSig
9030622O22Rik	1	0.5	notSig	-0.396815841	0.012803029	notSig	notSig_notSig
9130015G15Rik	1	-0.185	notSig	-1.513593393	1.66E-19	Sig	notSig_Sig
9130230L23Rik	1	0.006	notSig	-0.639678041	0.007150524	notSig	notSig_notSig
9130401M01Rik	1	-0.012	notSig	0.479714736	0.000890316	notSig	notSig_notSig
9230112J17Rik	0.018010037	-0.318	Sig	0.182382793	0.416687934	notSig	Sig_notSig
9230114K14Rik	0.027388753	0.229	Sig	0.229973602	0.21929919	notSig	Sig_notSig
9230116L04Rik	1	0.75	notSig	-1.600539636	0.000413996	Sig	notSig_Sig
9330158H04Rik	1	-1	notSig	-1.383272515	0.023013048	notSig	notSig_notSig
9330159F19Rik	1	0.021	notSig	0.149071125	0.356178916	notSig	notSig_notSig
9330175E14Rik	1	0.155	notSig	-0.225602348	0.283663959	notSig	notSig_notSig
9330179D12Rik	1	0.113	notSig	0.293969029	0.368662587	notSig	notSig_notSig
9330188P03Rik	1	-0.131	notSig	1.255064138	5.81E-14	notSig	notSig_notSig
9430015G10Rik	0.019698031	0.075	Sig	-0.189827462	0.047967461	notSig	Sig_notSig
9430038I01Rik	0.000100559	-0.002	Sig	-0.294175438	0.044890432	notSig	Sig_notSig
9430065F17Rik	1	-0.011	notSig	-0.225190563	0.544107908	notSig	notSig_notSig
9430078K24Rik	1	-0.301	notSig	-1.766844332	0.01794806	Sig	notSig_Sig
9530026P05Rik	1	-0.524	notSig	-0.316758277	0.128183512	notSig	notSig_notSig
9530036O11Rik	1	0.715	notSig	-0.190855896	0.265888073	notSig	notSig_notSig
9530051G07Rik	1	-0.5	notSig	-0.400987777	0.171240372	notSig	notSig_notSig
9530062K07Rik	1	0.2	notSig	-0.341740796	0.157834103	notSig	notSig_notSig
9530077C05Rik	1	-0.446	notSig	-0.756346736	7.85E-08	notSig	notSig_notSig
9630013D21Rik	1	-0.115	notSig	-0.046605358	0.886335854	notSig	notSig_notSig
9630014M24Rik	1	-1	notSig	1.268314332	0.028158173	notSig	notSig_notSig
9630028I04Rik	1	-0.52	notSig	-1.303480187	2.8E-10	notSig	notSig_notSig
9930012K11Rik	0.171075899	0.044	notSig	-0.765485853	7.44E-15	notSig	notSig_notSig
9930021J03Rik	4.47E-08	-0.371	Sig	0.259406699	0.00000389	notSig	Sig_notSig
A230056P14Rik	1	0.019	notSig	-0.135317154	0.266604369	notSig	notSig_notSig
A230057D06Rik	1	-1	notSig	0.587662965	0.000836272	notSig	notSig_notSig
A230072C01Rik	0.169198752	-0.067	notSig	-0.088309676	0.414182475	notSig	notSig_notSig
A230072E10Rik	1	0.089	notSig	0.267272182	0.290664151	notSig	notSig_notSig
A2ml1	1	-0.134	notSig	-0.449587154	0.58075316	notSig	notSig_notSig
A330023F24Rik	1	-0.184	notSig	0.227428795	0.100956352	notSig	notSig_notSig
A330032P22Rik	0.000000015	-0.465	Sig	0.339136114	0.205051946	notSig	Sig_notSig
A330035P11Rik	1	-0.416	notSig	-0.759779233	0.008014	notSig	notSig_notSig
A330076H08Rik	1	0.171	notSig	0.213453714	0.223810786	notSig	notSig_notSig
A330102I10Rik	1	-0.667	notSig	-0.144050501	0.781898336	notSig	notSig_notSig
A430005L14Rik	1	0.005	notSig	-0.06653552	0.506929876	notSig	notSig_notSig
A430033K04Rik	1	0.012	notSig	-0.112904673	0.23853442	notSig	notSig_notSig
A430035B10Rik	1	0	notSig	-0.172120443	0.194943684	notSig	notSig_notSig
A430073D23Rik	1	-0.147	notSig	-0.698548807	0.008159838	notSig	notSig_notSig
A430093F15Rik	1	0.333	notSig	-0.470975274	0.185397111	notSig	notSig_notSig
A4galt	0.435781158	-0.029	notSig	-0.419718207	0.025252515	notSig	notSig_notSig
A530001N23Rik	1	0.667	notSig	-1.519972107	0.000401086	Sig	notSig_Sig
A530021J07Rik	1	0.333	notSig	-0.025525714	0.979800454	notSig	notSig_notSig
A530040E14Rik	1	0.5	notSig	-0.28588928	0.327669243	notSig	notSig_notSig
A530064D06Rik	1	-0.078	notSig	0.393140573	0.387592023	notSig	notSig_notSig
A530072M11Rik	0.329724436	0.082	notSig	-1.04375342	0.00000326	notSig	notSig_notSig
A630001G21Rik	1	-0.782	notSig	-0.096127387	0.44249688	notSig	notSig_notSig
A630023P12Rik	1	-0.805	notSig	-0.629975404	0.006383126	notSig	notSig_notSig
A630072L19Rik	1	0.196	notSig	-0.833543779	0.054694625	notSig	notSig_notSig
A630089N07Rik	1	0.075	notSig	0.008810078	0.963902687	notSig	notSig_notSig
A730049H05Rik	1	0.114	notSig	-0.479688475	0.023169252	notSig	notSig_notSig
A730081D07Rik	1	-0.25	notSig	-0.147216839	0.613259806	notSig	notSig_notSig
A730090N16Rik	1	0.167	notSig	-0.523466826	0.388995252	notSig	notSig_notSig
A830018L16Rik	1	-0.157	notSig	-0.147284157	0.625470613	notSig	notSig_notSig
A830019P07Rik	1	-0.333	notSig	-0.217712469	0.605133293	notSig	notSig_notSig
A830052D11Rik	1	-0.25	notSig	0.1803589	0.798907086	notSig	notSig_notSig
A830082K12Rik	1	0.323	notSig	-0.615890781	0.003231102	notSig	notSig_notSig
A930001A20Rik	1	-0.211	notSig	-1.23588958	0.001325462	notSig	notSig_notSig
A930001C03Rik	1	-0.447	notSig	2.574910022	9.35E-18	Sig	notSig_Sig
A930005H10Rik	0.059306418	-0.142	notSig	-0.22515481	0.13246808	notSig	notSig_notSig
A930006K02Rik	1	-0.162	notSig	-0.833438541	0.000852288	notSig	notSig_notSig
A930007I19Rik	1	-1	notSig	-0.261535422	0.051464436	notSig	notSig_notSig
A930012L18Rik	0.005429133	0.284	Sig	-0.356264136	0.16403637	notSig	Sig_notSig
A930012O16Rik	1	0.093	notSig	-0.489229172	0.144590145	notSig	notSig_notSig
A930017M01Rik	1	-0.5	notSig	0.161816195	0.772138178	notSig	notSig_notSig
A930038B10Rik	1	0.241	notSig	-0.170788136	0.669722406	notSig	notSig_notSig
AA465934	1	0.333	notSig	-0.043971662	0.861884978	notSig	notSig_notSig
AA467197	1	0.007	notSig	0.444984939	0.192847621	notSig	notSig_notSig
AA986860	0.021317399	-0.042	Sig	0.211506794	0.044459891	notSig	Sig_notSig
Aaas	0.938680043	-0.01	notSig	0.712804878	1.76E-24	notSig	notSig_notSig
Aacs	0.042659965	0.051	Sig	-0.40263458	0.000113095	notSig	Sig_notSig
Aagab	1	-0.005	notSig	-0.12542658	0.059081425	notSig	notSig_notSig
Aak1	1	-0.394	notSig	0.232106694	0.003105572	notSig	notSig_notSig
Aamdc	1	0.923	notSig	-0.415571386	0.000000345	notSig	notSig_notSig
Aamp	0.001051203	0.021	Sig	0.055344998	0.503799246	notSig	Sig_notSig
Aar2	0.114079266	0.038	notSig	0.053257121	0.489498245	notSig	notSig_notSig
Aars	1	-0.001	notSig	0.823203831	7.36E-16	notSig	notSig_notSig
Aars2	1	-0.071	notSig	0.109798222	0.180433032	notSig	notSig_notSig
Aarsd1	0.001496987	-0.045	Sig	0.239729718	0.32353135	notSig	Sig_notSig
Aasdh	1	0.667	notSig	-0.246843081	0.0070191	notSig	notSig_notSig
Aasdhppt	0.020015691	-0.053	Sig	0.205385599	0.00266102	notSig	Sig_notSig
Aass	1	0.036	notSig	-0.000709816	0.99483681	notSig	notSig_notSig
Aatf	0.120638189	0.065	notSig	0.236696512	0.002258413	notSig	notSig_notSig
Aatk	0.248591155	0.042	notSig	0.502209888	0.001123372	notSig	notSig_notSig
AB124611	1	-0.719	notSig	0.112112313	0.647228739	notSig	notSig_notSig
Abat	0.00000469	0.132	Sig	-0.891943775	3.91E-08	notSig	Sig_notSig
Abca1	0.12066512	-0.007	notSig	-0.568828375	0.000136332	notSig	notSig_notSig
Abca13	1	1	notSig	1.507527142	0.000017	Sig	notSig_Sig
Abca14	1	1	notSig	-0.004317334	0.987072609	notSig	notSig_notSig
Abca17	1	-0.222	notSig	-0.787355012	0.000254857	notSig	notSig_notSig
Abca2	0.086653035	-0.017	notSig	-0.097094978	0.231729557	notSig	notSig_notSig
Abca3	1	-0.167	notSig	-0.258679826	0.032845175	notSig	notSig_notSig
Abca4	0.115504161	-0.04	notSig	-0.46234645	0.00020037	notSig	notSig_notSig
Abca5	1	-0.065	notSig	0.409858679	0.001383165	notSig	notSig_notSig
Abca6	1	0.083	notSig	0.457116454	0.001119465	notSig	notSig_notSig
Abca7	0.012777768	0.154	Sig	-0.303255074	0.002851422	notSig	Sig_notSig
Abca8a	1.41E-08	0.06	Sig	-0.114324664	0.376914791	notSig	Sig_notSig
Abca8b	1	-0.039	notSig	0.225804873	0.128970156	notSig	notSig_notSig
Abca9	0.0000105	-0.176	Sig	-0.223073846	0.047904275	notSig	Sig_notSig
Abcb1a	0.517330586	-0.01	notSig	-0.02915592	0.850172626	notSig	notSig_notSig
Abcb1b	0.019989419	0.145	Sig	0.14077861	0.542704879	notSig	Sig_notSig
Abcb4	1	0.222	notSig	-0.261835237	0.45138679	notSig	notSig_notSig
Abcb6	0.098047172	0.074	notSig	0.277991496	0.449233618	notSig	notSig_notSig
Abcb7	1	0.003	notSig	0.221064208	0.00718454	notSig	notSig_notSig
Abcb8	1	-0.084	notSig	-0.045582184	0.658111681	notSig	notSig_notSig
Abcb9	0.034668651	0.09	Sig	-0.254867827	0.030971494	notSig	Sig_notSig
Abcc1	0.025442441	-0.267	Sig	0.427989716	0.00000476	notSig	Sig_notSig
Abcc10	0.318635035	0.09	notSig	-0.439462424	0.000000688	notSig	notSig_notSig
Abcc12	1	0.205	notSig	-0.79141242	0.104299077	notSig	notSig_notSig
Abcc3	0.907643135	-0.019	notSig	0.147121578	0.288819282	notSig	notSig_notSig
Abcc4	1	0.015	notSig	0.354462464	0.013728986	notSig	notSig_notSig
Abcc5	5.85E-08	-0.213	Sig	-0.046727985	0.412894887	notSig	Sig_notSig
Abcc6	1	0.5	notSig	-1.011407406	0.016367491	notSig	notSig_notSig
Abcc8	1	0.646	notSig	0.084376135	0.850472094	notSig	notSig_notSig
Abcc9	1	-0.044	notSig	0.137624243	0.589940845	notSig	notSig_notSig
Abcd1	1	-0.014	notSig	-0.465671759	2.02E-08	notSig	notSig_notSig
Abcd2	1	-0.005	notSig	-0.150319183	0.113919304	notSig	notSig_notSig
Abcd3	1	-0.295	notSig	-0.074343499	0.450985738	notSig	notSig_notSig
Abcd4	1	-0.167	notSig	-0.140253839	0.066108787	notSig	notSig_notSig
Abce1	1	0.006	notSig	0.310117463	7.96E-10	notSig	notSig_notSig
Abcf1	0.236830239	-0.042	notSig	0.223843192	0.005431883	notSig	notSig_notSig
Abcf2	1	-0.005	notSig	0.376954159	1.29E-08	notSig	notSig_notSig
Abcf3	0.015340731	0.027	Sig	0.158269183	0.002256085	notSig	Sig_notSig
Abcg1	1	-0.001	notSig	-0.103090675	0.406427446	notSig	notSig_notSig
Abcg2	0.202675965	0.061	notSig	-0.147267787	0.214225785	notSig	notSig_notSig
Abhd1	0.44042648	-0.15	notSig	0.086494053	0.891135016	notSig	notSig_notSig
Abhd10	0.031620915	-0.042	Sig	0.089309921	0.306021765	notSig	Sig_notSig
Abhd11	0.156973862	0.023	notSig	-0.021435088	0.853427778	notSig	notSig_notSig
Abhd11os	1	0.064	notSig	-0.061326498	0.724835098	notSig	notSig_notSig
Abhd12	0.255136426	0.029	notSig	0.08302412	0.427499241	notSig	notSig_notSig
Abhd12b	0.000300201	-0.389	Sig	-1.373261149	0.000000505	notSig	Sig_notSig
Abhd13	0.45259225	0.159	notSig	0.12571197	0.060522387	notSig	notSig_notSig
Abhd14a	0.174680357	0.106	notSig	-0.047117704	0.613669242	notSig	notSig_notSig
Abhd14b	0.000270198	0.269	Sig	-0.176166366	0.050108341	notSig	Sig_notSig
Abhd16a	0.700257711	0.012	notSig	0.034322146	0.52735855	notSig	notSig_notSig
Abhd17a	0.709216494	-0.009	notSig	0.041335555	0.691005357	notSig	notSig_notSig
Abhd17b	1	0.006	notSig	0.119901062	0.087487167	notSig	notSig_notSig
Abhd18	1	-0.059	notSig	-0.556701533	3.29E-08	notSig	notSig_notSig
Abhd2	0.529922301	-0.021	notSig	0.213180396	0.012186936	notSig	notSig_notSig
Abhd3	0.917263623	-0.027	notSig	-0.6133197	0.000138733	notSig	notSig_notSig
Abhd4	0.58618207	0.004	notSig	0.264195042	0.0000942	notSig	notSig_notSig
Abhd5	0.15868443	0.086	notSig	0.092298389	0.341289413	notSig	notSig_notSig
Abhd6	1	0.007	notSig	-0.076296479	0.471644514	notSig	notSig_notSig
Abhd8	1	0.013	notSig	-0.531076808	3.39E-09	notSig	notSig_notSig
Abi1	1	0.163	notSig	0.228990942	0.0000156	notSig	notSig_notSig
Abi2	1	-0.017	notSig	-0.119849549	0.157751123	notSig	notSig_notSig
Abi3	0.133533768	-0.018	notSig	0.14941239	0.309174573	notSig	notSig_notSig
Abi3bp	1	0.5	notSig	0.32890797	0.00624143	notSig	notSig_notSig
Abitram	1	-0.003	notSig	0.413896723	5.74E-08	notSig	notSig_notSig
Abl1	1	-0.095	notSig	0.10146352	0.149824572	notSig	notSig_notSig
Abl2	1	0.088	notSig	0.385949069	0.000000451	notSig	notSig_notSig
Ablim1	1	-0.159	notSig	-0.018945689	0.824671588	notSig	notSig_notSig
Ablim2	1	-0.661	notSig	-0.571301524	0.000152008	notSig	notSig_notSig
Ablim3	1	0.017	notSig	0.136930844	0.117201712	notSig	notSig_notSig
Abr	1	-0.004	notSig	-0.464640171	2.81E-11	notSig	notSig_notSig
Abracl	1	0.027	notSig	0.121320445	0.21717929	notSig	notSig_notSig
Abraxas1	1	0.5	notSig	-0.100422046	0.274376529	notSig	notSig_notSig
Abraxas2	0.073861982	0.017	notSig	0.146204928	0.004941158	notSig	notSig_notSig
Abt1	1	-0.009	notSig	0.036580093	0.723603888	notSig	notSig_notSig
Abtb1	0.05775776	0.164	notSig	-0.686739157	0.00000619	notSig	notSig_notSig
Abtb2	0.025152147	-0.051	Sig	-0.074645689	0.575304968	notSig	Sig_notSig
Acaa1a	6.7E-09	-0.113	Sig	-0.087467966	0.131269637	notSig	Sig_notSig
Acaa1b	0.000932839	-0.131	Sig	-1.055402341	8.42E-10	notSig	Sig_notSig
Acaa2	1	-0.001	notSig	0.387007269	0.000000027	notSig	notSig_notSig
Acaca	0.030666593	0.252	Sig	-0.521998067	0.0000164	notSig	Sig_notSig
Acad10	0.289518849	-0.118	notSig	-0.119870996	0.163914109	notSig	notSig_notSig
Acad11	1	-0.003	notSig	-0.149867282	0.054475715	notSig	notSig_notSig
Acad12	1	0.035	notSig	-0.546975972	7.62E-08	notSig	notSig_notSig
Acad8	0.25765346	-0.075	notSig	-0.004558513	0.951869077	notSig	notSig_notSig
Acad9	1	-0.022	notSig	-0.051719022	0.504334288	notSig	notSig_notSig
Acadl	0.476025351	0.017	notSig	0.751871339	9.76E-35	notSig	notSig_notSig
Acadm	0.036947602	-0.008	Sig	-0.409967423	2.48E-12	notSig	Sig_notSig
Acads	1	-0.017	notSig	0.071810556	0.37328352	notSig	notSig_notSig
Acadsb	0.33060549	0.021	notSig	-0.085031315	0.215486219	notSig	notSig_notSig
Acadvl	0.87221674	-0.012	notSig	0.27137893	0.000800843	notSig	notSig_notSig
Acap1	0.075438133	-0.037	notSig	-0.357150002	0.013087132	notSig	notSig_notSig
Acap2	0.391747314	0.008	notSig	0.199210273	0.059329057	notSig	notSig_notSig
Acap3	0.249335877	0.059	notSig	0.177547145	0.066584522	notSig	notSig_notSig
Acat1	0.02874815	-0.037	Sig	0.180628849	0.008505117	notSig	Sig_notSig
Acat2	1	-0.007	notSig	-0.331589075	0.000313411	notSig	notSig_notSig
Acbd3	1	-0.002	notSig	0.200768622	0.0000173	notSig	notSig_notSig
Acbd4	0.00238987	-0.179	Sig	-0.594069391	0.00000841	notSig	Sig_notSig
Acbd5	0.000301794	0.109	Sig	0.05629164	0.459118566	notSig	Sig_notSig
Acbd6	0.325150903	-0.037	notSig	0.156184952	0.069365639	notSig	notSig_notSig
Acbd7	1	0.007	notSig	-0.452003828	0.411085824	notSig	notSig_notSig
Accs	0.089381678	-0.301	notSig	-0.510882685	0.00000377	notSig	notSig_notSig
Acd	0.014570249	-0.128	Sig	0.392035315	0.000318178	notSig	Sig_notSig
Ace	0.486064698	0.011	notSig	-0.282499759	0.054085351	notSig	notSig_notSig
Ace2	1	-0.006	notSig	-0.662525418	0.0000106	notSig	notSig_notSig
Ace3	0.007780664	-0.061	Sig	0.040695575	0.779574367	notSig	Sig_notSig
Acer2	1	0.032	notSig	0.139823511	0.317152684	notSig	notSig_notSig
Acer3	1	-0.5	notSig	-0.042947735	0.516220388	notSig	notSig_notSig
Acin1	0.526749233	0.098	notSig	0.085238914	0.128242718	notSig	notSig_notSig
Ackr2	0.186776279	-0.029	notSig	0.368280725	0.072048157	notSig	notSig_notSig
Ackr3	0.725298592	-0.002	notSig	0.754345594	5.34E-08	notSig	notSig_notSig
Acly	0.131650653	0.029	notSig	-0.526765249	0.00000101	notSig	notSig_notSig
Aco1	1	-0.002	notSig	0.268370205	0.010337004	notSig	notSig_notSig
Aco2	0.122663987	-0.039	notSig	0.236897551	0.008355245	notSig	notSig_notSig
Acot11	1	0.157	notSig	-0.019826592	0.83598268	notSig	notSig_notSig
Acot7	0.617526552	-0.008	notSig	0.354674718	0.000726824	notSig	notSig_notSig
Acot8	0.370307402	-0.021	notSig	-0.368684544	0.000750945	notSig	notSig_notSig
Acot9	0.23325791	-0.005	notSig	0.243363288	0.001597922	notSig	notSig_notSig
Acox1	0.00815217	-0.065	Sig	0.535670452	2.43E-15	notSig	Sig_notSig
Acox2	0.455412761	-0.034	notSig	0.896825288	0.000159486	notSig	notSig_notSig
Acox3	0.066307236	0.038	notSig	-0.06306569	0.201229216	notSig	notSig_notSig
Acoxl	0.021896445	-0.013	Sig	0.820194134	0.00000611	notSig	Sig_notSig
Acp1	1	-0.024	notSig	0.080222608	0.160898114	notSig	notSig_notSig
Acp2	0.03679576	-0.03	Sig	-0.055939281	0.408780017	notSig	Sig_notSig
Acp5	0.074314234	0.094	notSig	-0.725044957	2.58E-08	notSig	notSig_notSig
Acp6	0.051734434	0.062	notSig	-0.020444658	0.785470506	notSig	notSig_notSig
Acr	0.402701726	-0.088	notSig	0.095313722	0.773185308	notSig	notSig_notSig
Acrbp	0.040056763	-0.101	Sig	0.061046141	0.644889704	notSig	Sig_notSig
Acsbg3	1	0.322	notSig	0.394231675	0.068516168	notSig	notSig_notSig
Acsf2	0.039042702	0.045	Sig	-0.140893298	0.359882501	notSig	Sig_notSig
Acsf3	1	0.067	notSig	-0.064677595	0.513418423	notSig	notSig_notSig
Acsl1	0.769709825	-0.012	notSig	-0.341847857	0.006451619	notSig	notSig_notSig
Acsl3	0.298123193	-0.087	notSig	0.39982588	0.00509736	notSig	notSig_notSig
Acsl4	0.032181812	-0.088	Sig	0.063464918	0.573192203	notSig	Sig_notSig
Acsl5	1	0.002	notSig	0.040517095	0.617392482	notSig	notSig_notSig
Acsl6	1	-1	notSig	-0.026903179	0.97302947	notSig	notSig_notSig
Acsm1	0.001018162	-0.029	Sig	-0.629358225	0.043213731	notSig	Sig_notSig
Acsm3	1	-0.184	notSig	-0.671741347	0.047010456	notSig	notSig_notSig
Acsm5	1	-0.333	notSig	-0.303407359	0.630002163	notSig	notSig_notSig
Acss1	1	0.005	notSig	-0.720293168	1.81E-13	notSig	notSig_notSig
Acss2	1	0.2	notSig	-0.551016108	5.44E-09	notSig	notSig_notSig
Acss3	1	0.039	notSig	-0.300825997	0.066923654	notSig	notSig_notSig
Actb	1	-0.001	notSig	0.397827328	3.22E-10	notSig	notSig_notSig
Actc1	1	-0.001	notSig	-0.408312359	0.453646577	notSig	notSig_notSig
Actg1	0.116077905	-0.004	notSig	0.86572474	1.71E-17	notSig	notSig_notSig
Actg2	1	0.011	notSig	0.757126819	0.028154388	notSig	notSig_notSig
Actl6a	0.123005421	0.014	notSig	0.15991744	0.003326384	notSig	notSig_notSig
Actn1	0.028908688	-0.045	Sig	0.274839285	0.0000203	notSig	Sig_notSig
Actn2	1	0.132	notSig	-1.841828401	0.031152338	Sig	notSig_Sig
Actn4	0.029154417	-0.089	Sig	0.33985779	0.002174071	notSig	Sig_notSig
Actr10	1	-0.003	notSig	0.017046843	0.728129535	notSig	notSig_notSig
Actr1a	0.195096807	-0.003	notSig	-0.097097633	0.105047828	notSig	notSig_notSig
Actr1b	1	0.011	notSig	0.107601103	0.025066192	notSig	notSig_notSig
Actr2	0.523974085	-0.01	notSig	0.143837061	0.003205109	notSig	notSig_notSig
Actr3	1	-0.825	notSig	0.447674639	2.13E-17	notSig	notSig_notSig
Actr3b	1	-0.451	notSig	-0.082430724	0.686045962	notSig	notSig_notSig
Actr5	0.562724651	0.05	notSig	-0.079927258	0.325757177	notSig	notSig_notSig
Actr6	0.745120756	0.052	notSig	-0.103138692	0.173857817	notSig	notSig_notSig
Actr8	1	0	notSig	-0.042450223	0.541040389	notSig	notSig_notSig
Acvr1	0.71775013	-0.111	notSig	0.228412861	0.00000472	notSig	notSig_notSig
Acvr1b	1	-0.008	notSig	0.037075696	0.713654125	notSig	notSig_notSig
Acvr2a	1	0.004	notSig	0.203123296	0.022255319	notSig	notSig_notSig
Acvr2b	0.026182989	-0.095	Sig	-0.559331439	4.34E-08	notSig	Sig_notSig
Acvrl1	1	-1	notSig	-0.04373177	0.779409921	notSig	notSig_notSig
Acy1	0.311143094	0.082	notSig	-0.054064464	0.665445192	notSig	notSig_notSig
Acy3	1	0.039	notSig	-0.147450623	0.384650118	notSig	notSig_notSig
Ada	1	-0.008	notSig	-0.404410858	0.033921936	notSig	notSig_notSig
Adal	1	0.13	notSig	-0.083361479	0.320554856	notSig	notSig_notSig
Adam10	1	0.009	notSig	0.074382546	0.283648354	notSig	notSig_notSig
Adam11	1	0.146	notSig	-0.603109365	0.028974853	notSig	notSig_notSig
Adam12	1	-0.033	notSig	1.008696842	0.000000849	notSig	notSig_notSig
Adam15	1	0.4	notSig	-0.251942483	0.04031379	notSig	notSig_notSig
Adam17	0.15679435	-0.029	notSig	-0.08488003	0.212884866	notSig	notSig_notSig
Adam18	1	-0.333	notSig	-1.200504218	0.037216411	notSig	notSig_notSig
Adam19	1	-0.034	notSig	-0.535569628	6.98E-14	notSig	notSig_notSig
Adam22	1	1	notSig	-0.273280315	0.022460828	notSig	notSig_notSig
Adam23	0.457163649	0.032	notSig	0.020411039	0.891123188	notSig	notSig_notSig
Adam28	0.456040889	0.084	notSig	0.039852604	0.861360266	notSig	notSig_notSig
Adam3	1	0.716	notSig	0.033288429	0.886412729	notSig	notSig_notSig
Adam32	1	0.408	notSig	-0.147636399	0.698121184	notSig	notSig_notSig
Adam33	0.079676564	-0.254	notSig	-0.655593126	0.000625621	notSig	notSig_notSig
Adam5	1	-0.106	notSig	-0.503401378	0.079285811	notSig	notSig_notSig
Adam8	0.010416292	-0.109	Sig	0.169252457	0.681394652	notSig	Sig_notSig
Adam9	1	0.222	notSig	0.201353989	0.035173441	notSig	notSig_notSig
Adamts1	1	0.009	notSig	1.006405679	5.09E-10	notSig	notSig_notSig
Adamts10	1	-0.394	notSig	-0.091151384	0.374196051	notSig	notSig_notSig
Adamts12	1	0.084	notSig	0.390837996	0.108226832	notSig	notSig_notSig
Adamts13	1	0.2	notSig	-1.57509467	0.00016393	Sig	notSig_Sig
Adamts14	1	-0.13	notSig	-0.180416596	0.35728361	notSig	notSig_notSig
Adamts17	1	0.018	notSig	0.209593008	0.451475019	notSig	notSig_notSig
Adamts19	1	0.032	notSig	-0.351940292	0.464569382	notSig	notSig_notSig
Adamts2	0.491311529	-0.036	notSig	0.410098132	0.049287904	notSig	notSig_notSig
Adamts20	1	0.213	notSig	-1.099614538	0.002245026	notSig	notSig_notSig
Adamts3	1	-0.033	notSig	0.192064422	0.24832716	notSig	notSig_notSig
Adamts6	1	-0.274	notSig	0.083200241	0.531598276	notSig	notSig_notSig
Adamts7	1	-0.194	notSig	0.202841698	0.28040776	notSig	notSig_notSig
Adamts8	0.428015116	-0.024	notSig	-0.055677805	0.669461855	notSig	notSig_notSig
Adamts9	0.01502897	0.075	Sig	1.019429854	5.39E-12	notSig	Sig_notSig
Adamtsl1	1	-0.244	notSig	-0.004687711	0.977027949	notSig	notSig_notSig
Adamtsl2	0.807783898	-0.01	notSig	0.16793903	0.243812885	notSig	notSig_notSig
Adamtsl3	1	0.012	notSig	0.130341667	0.348704344	notSig	notSig_notSig
Adamtsl4	0.364390889	0.026	notSig	-0.586826299	0.00000199	notSig	notSig_notSig
Adamtsl5	0.389555586	-0.045	notSig	0.192550889	0.01189946	notSig	notSig_notSig
Adap1	1	-0.019	notSig	-0.254509826	0.131054925	notSig	notSig_notSig
Adap2	0.054308507	-0.016	notSig	0.254304988	0.059850092	notSig	notSig_notSig
Adar	0.534006427	0.053	notSig	-0.213312423	0.010838329	notSig	notSig_notSig
Adarb1	0.000347661	0.056	Sig	0.300385068	0.007500891	notSig	Sig_notSig
Adat1	1	0.165	notSig	-0.013879753	0.892585244	notSig	notSig_notSig
Adat2	1	0.017	notSig	0.308958742	0.054725066	notSig	notSig_notSig
Adck1	0.357832529	-0.161	notSig	0.1188816	0.190284573	notSig	notSig_notSig
Adck2	0.049711398	0.077	Sig	-0.237589033	0.003855132	notSig	Sig_notSig
Adck5	0.013416015	-0.153	Sig	0.001652546	0.985515523	notSig	Sig_notSig
Adcy1	1	0.211	notSig	0.993471526	0.000000461	notSig	notSig_notSig
Adcy2	0.341479263	-0.072	notSig	0.038728715	0.802569434	notSig	notSig_notSig
Adcy3	0.524186452	-0.069	notSig	-0.326340986	0.017337865	notSig	notSig_notSig
Adcy4	8.6E-14	0.107	Sig	0.172816422	0.268303647	notSig	Sig_notSig
Adcy5	1	0.012	notSig	-0.087022084	0.602621396	notSig	notSig_notSig
Adcy6	0.379751374	0.018	notSig	-0.130863091	0.090685627	notSig	notSig_notSig
Adcy7	0.139397473	-0.05	notSig	-0.183614224	0.00930889	notSig	notSig_notSig
Adcy8	0.277539312	0.032	notSig	-0.164835689	0.215601636	notSig	notSig_notSig
Adcy9	0.025826366	-0.027	Sig	0.452978971	0.002567649	notSig	Sig_notSig
Adcyap1r1	1	0.308	notSig	-0.915712731	0.001134761	notSig	notSig_notSig
Add1	1	-0.5	notSig	-0.17645518	0.016993144	notSig	notSig_notSig
Add3	1	0.5	notSig	-0.244882811	0.004406452	notSig	notSig_notSig
Adgb	0.011090242	-0.292	Sig	-0.52721211	0.056699161	notSig	Sig_notSig
Adgra2	0.022837165	0.062	Sig	-0.00068642	0.996144243	notSig	Sig_notSig
Adgra3	1	-0.009	notSig	-0.122044481	0.154020145	notSig	notSig_notSig
Adgrb2	1	-0.792	notSig	-1.185424725	0.004014146	notSig	notSig_notSig
Adgrd1	0.001671153	-0.137	Sig	-0.748105472	0.039377807	notSig	Sig_notSig
Adgre1	1	0.068	notSig	-0.468529932	0.038331695	notSig	notSig_notSig
Adgre4	1	0.043	notSig	0.061446633	0.786008565	notSig	notSig_notSig
Adgre5	0.0000161	-0.096	Sig	-0.499647753	0.00157093	notSig	Sig_notSig
Adgrf5	6.76E-10	-0.108	Sig	-0.12604199	0.321534804	notSig	Sig_notSig
Adgrg1	0.797236545	0.144	notSig	0.540961274	0.0000249	notSig	notSig_notSig
Adgrg2	0.007045347	0.485	Sig	0.351215372	0.002372516	notSig	Sig_notSig
Adgrg3	0.068097407	0.104	notSig	0.247401927	0.073932801	notSig	notSig_notSig
Adgrg5	1	0.202	notSig	-0.053081655	0.771143843	notSig	notSig_notSig
Adgrg6	0.048296086	-0.065	Sig	0.539740303	0.000000216	notSig	Sig_notSig
Adgrg7	1	0.333	notSig	-0.874007621	0.317163065	notSig	notSig_notSig
Adgrl1	1	-0.506	notSig	-0.377770527	0.003584262	notSig	notSig_notSig
Adgrl2	0.428003923	-0.076	notSig	0.28956909	0.031406752	notSig	notSig_notSig
Adgrl3	1	0.333	notSig	0.534665595	0.0000224	notSig	notSig_notSig
Adgrl4	0.002445908	-0.053	Sig	-0.017417789	0.904976758	notSig	Sig_notSig
Adh1	1	-0.001	notSig	0.096437179	0.35128506	notSig	notSig_notSig
Adh5	0.423682513	-0.013	notSig	0.096124048	0.080015729	notSig	notSig_notSig
Adh6b	1	-0.333	notSig	0.824271556	0.284984556	notSig	notSig_notSig
Adhfe1	1	1	notSig	0.150906209	0.069719788	notSig	notSig_notSig
Adi1	1	-0.001	notSig	0.529725087	6.72E-08	notSig	notSig_notSig
Adig	1	1	notSig	0.60707613	0.160068711	notSig	notSig_notSig
Adipor1	0.077502973	0.031	notSig	0.24589488	0.000433447	notSig	notSig_notSig
Adipor2	1	0.5	notSig	-0.181236064	0.029734663	notSig	notSig_notSig
Adk	0.785709851	0.004	notSig	-0.049394536	0.527288396	notSig	notSig_notSig
Adm	1	0.005	notSig	-0.232655789	0.405672576	notSig	notSig_notSig
Adnp	0.068623005	0.183	notSig	-0.066605107	0.881650413	notSig	notSig_notSig
Adnp2	1	-0.014	notSig	-0.143265421	0.083784835	notSig	notSig_notSig
Adora1	1	-0.048	notSig	0.229142238	0.249526631	notSig	notSig_notSig
Adpgk	1	-0.091	notSig	0.045086507	0.535041734	notSig	notSig_notSig
Adprhl1	1	0.037	notSig	-1.895721047	0.016677414	Sig	notSig_Sig
Adprm	0.478139592	-0.055	notSig	-0.234036682	0.004382573	notSig	notSig_notSig
Adprs	1	-0.01	notSig	0.155543325	0.140385183	notSig	notSig_notSig
Adra1a	1	-0.1	notSig	-0.800957597	0.00000617	notSig	notSig_notSig
Adrm1	0.159000287	-0.011	notSig	0.247448246	0.006593834	notSig	notSig_notSig
Adsl	1	-0.059	notSig	0.096715771	0.129445627	notSig	notSig_notSig
Adss	0.512927266	0.004	notSig	0.08878063	0.124336151	notSig	notSig_notSig
Adssl1	1	0.007	notSig	0.293594553	0.056377518	notSig	notSig_notSig
Adtrp	1	-0.067	notSig	-0.75909044	0.042172471	notSig	notSig_notSig
Aebp1	1	-0.009	notSig	0.041272998	0.828135743	notSig	notSig_notSig
Aebp2	1	-0.108	notSig	0.201807889	0.000450505	notSig	notSig_notSig
Aen	0.058744443	0.04	notSig	1.668599495	6.9E-55	Sig	notSig_Sig
Afap1	0.349654859	-0.029	notSig	0.082139985	0.336132849	notSig	notSig_notSig
Afap1l1	0.257649293	-0.026	notSig	-0.046916899	0.619207506	notSig	notSig_notSig
Afap1l2	1	0.057	notSig	-0.51122478	0.0000711	notSig	notSig_notSig
Afdn	0.319611085	-0.054	notSig	-0.016473653	0.7881067	notSig	notSig_notSig
Aff1	1	-0.009	notSig	-0.007756171	0.931588613	notSig	notSig_notSig
Aff2	1	0.422	notSig	-0.641937651	0.017081626	notSig	notSig_notSig
Aff3	1	0.067	notSig	-0.046012352	0.740595585	notSig	notSig_notSig
Aff4	0.754621275	0.041	notSig	0.214129292	0.031944179	notSig	notSig_notSig
Afg1l	0.662016929	-0.016	notSig	-0.201220925	0.053869621	notSig	notSig_notSig
Afg3l1	0.029532908	-0.038	Sig	0.19648511	0.004901551	notSig	Sig_notSig
Afg3l2	0.125570172	-0.042	notSig	0.435799015	3.18E-08	notSig	notSig_notSig
Afmid	1	0.058	notSig	-0.069560462	0.748203583	notSig	notSig_notSig
Aftph	0.312356823	-0.058	notSig	-0.023431278	0.557532499	notSig	notSig_notSig
Aga	1	0.017	notSig	0.584056663	4.02E-17	notSig	notSig_notSig
Agap1	0.031207063	-0.071	Sig	0.10890288	0.289773196	notSig	Sig_notSig
Agap2	1	-0.031	notSig	-0.126805564	0.448280793	notSig	notSig_notSig
Agap3	0.291427532	-0.029	notSig	0.081093789	0.293106613	notSig	notSig_notSig
Agbl2	1	0.5	notSig	-0.344194695	0.099403171	notSig	notSig_notSig
Agbl3	1	0.379	notSig	-0.24106191	0.100856272	notSig	notSig_notSig
Agbl5	0.231281629	-0.061	notSig	-0.145917108	0.247282562	notSig	notSig_notSig
Ager	0.180198192	0.019	notSig	-0.22223897	0.085919025	notSig	notSig_notSig
Agfg1	0.000000724	-0.066	Sig	0.272190097	0.00000612	notSig	Sig_notSig
Agfg2	0.001515985	-0.128	Sig	-0.059640928	0.623939344	notSig	Sig_notSig
Aggf1	1	0.001	notSig	0.057577681	0.307307221	notSig	notSig_notSig
Agk	0.809469013	0.047	notSig	0.267110809	0.00015244	notSig	notSig_notSig
Agl	1	-0.118	notSig	0.213387643	0.025450431	notSig	notSig_notSig
Agmo	1	-0.004	notSig	0.229271851	0.013576507	notSig	notSig_notSig
Ago1	0.73448995	-0.005	notSig	0.327323816	0.000000865	notSig	notSig_notSig
Ago3	0.03395916	-0.196	Sig	0.165816128	0.017559947	notSig	Sig_notSig
Ago4	0.138444826	0.092	notSig	0.05061568	0.462993982	notSig	notSig_notSig
Agpat1	1	0.724	notSig	0.009879777	0.907370386	notSig	notSig_notSig
Agpat2	1	0.001	notSig	0.185879546	0.140986898	notSig	notSig_notSig
Agpat3	0.874061183	0.015	notSig	0.027692951	0.679994398	notSig	notSig_notSig
Agpat4	0.37897272	0.004	notSig	0.246262082	0.000578969	notSig	notSig_notSig
Agpat5	1	0.002	notSig	0.160642027	0.00829333	notSig	notSig_notSig
Agps	1	0.02	notSig	0.079807014	0.339307764	notSig	notSig_notSig
Agr3	0.011052897	-0.019	Sig	-0.086818944	0.733961895	notSig	Sig_notSig
Agrn	0.005921723	-0.047	Sig	0.043152737	0.580317634	notSig	Sig_notSig
Agtpbp1	0.000000954	-0.072	Sig	0.052235606	0.302358492	notSig	Sig_notSig
Agtr1a	1	0.012	notSig	-0.331009192	0.071914732	notSig	notSig_notSig
Agtrap	1	0.003	notSig	-0.224551892	0.010594909	notSig	notSig_notSig
Ahctf1	0.495090531	-0.02	notSig	0.209501731	0.011506552	notSig	notSig_notSig
Ahcy	1	-0.007	notSig	-0.144795828	0.325732959	notSig	notSig_notSig
Ahcyl1	0.067823316	-0.015	notSig	0.343510455	1.04E-18	notSig	notSig_notSig
Ahcyl2	1	-0.169	notSig	0.068709954	0.492126903	notSig	notSig_notSig
Ahdc1	1	0.19	notSig	-0.102142959	0.210438088	notSig	notSig_notSig
Ahi1	1	-0.029	notSig	0.255776715	0.000046	notSig	notSig_notSig
Ahnak	0.012481341	-0.034	Sig	-0.054651085	0.662271771	notSig	Sig_notSig
Ahr	1	0.003	notSig	-0.305576388	0.002289184	notSig	notSig_notSig
Ahsa1	0.18223459	0.025	notSig	-0.336374933	0.000385753	notSig	notSig_notSig
Ahsa2	0.00000818	0.054	Sig	0.007044866	0.968435409	notSig	Sig_notSig
Ahsg	1	0.013	notSig	0.083247938	0.824837111	notSig	notSig_notSig
AI182371	0.074339922	0.139	notSig	-0.578924478	0.000379422	notSig	notSig_notSig
AI197445	0.528398889	0.236	notSig	-0.504424577	0.012842434	notSig	notSig_notSig
AI463170	1	-0.119	notSig	-1.676713438	0.014371271	Sig	notSig_Sig
AI480526	0.055644907	0.236	notSig	-0.51298866	0.000000808	notSig	notSig_notSig
AI597479	0.066937789	-0.032	notSig	0.062721523	0.390297998	notSig	notSig_notSig
AI662270	1	-0.228	notSig	-0.154050595	0.411469704	notSig	notSig_notSig
AI838599	0.056545867	-0.068	notSig	-0.291383372	0.049330986	notSig	notSig_notSig
AI839979	0.008112746	0.255	Sig	-0.412692711	0.022916008	notSig	Sig_notSig
AI987944	0.261449764	-0.041	notSig	-0.164722389	0.013181157	notSig	notSig_notSig
Aida	0.40907093	0.042	notSig	-0.130824515	0.03065726	notSig	notSig_notSig
Aif1	0.396663263	-0.057	notSig	0.199216153	0.376251217	notSig	notSig_notSig
Aif1l	1	0.078	notSig	0.920897208	1.74E-19	notSig	notSig_notSig
Aifm1	1	0.211	notSig	0.030635565	0.629823609	notSig	notSig_notSig
Aifm2	1	0.012	notSig	0.029430232	0.811408009	notSig	notSig_notSig
Aifm3	1	-0.113	notSig	-0.58743899	0.00022007	notSig	notSig_notSig
Aig1	1	-0.108	notSig	0.485853822	5.77E-11	notSig	notSig_notSig
Aim2	0.002624723	0.09	Sig	-0.215078879	0.079224422	notSig	Sig_notSig
Aimp1	1	0.001	notSig	0.318796795	0.000005	notSig	notSig_notSig
Aimp2	0.394649347	-0.028	notSig	0.148661077	0.195034765	notSig	notSig_notSig
Aip	1	0	notSig	0.162994498	0.077851987	notSig	notSig_notSig
Airn	1	1	notSig	0.004121451	0.979947383	notSig	notSig_notSig
Ajuba	1	0.006	notSig	0.507262025	5.37E-13	notSig	notSig_notSig
Ak1	1	0.019	notSig	0.334563296	0.06106503	notSig	notSig_notSig
Ak2	1	0	notSig	0.191941347	0.000953992	notSig	notSig_notSig
Ak3	1	0	notSig	-0.008453242	0.887388617	notSig	notSig_notSig
Ak4	1	0.009	notSig	0.460495661	0.0000027	notSig	notSig_notSig
Ak6	1	-0.005	notSig	0.535113519	0.0000134	notSig	notSig_notSig
Ak7	1	0.128	notSig	-0.352429989	0.132422825	notSig	notSig_notSig
Ak8	0.463057512	-0.072	notSig	-0.542858434	0.046117412	notSig	notSig_notSig
Ak9	1	-0.131	notSig	-0.486254423	0.065023288	notSig	notSig_notSig
Akap1	1	-0.387	notSig	0.340626798	0.000000285	notSig	notSig_notSig
Akap10	0.155294391	0.059	notSig	0.075675417	0.333190845	notSig	notSig_notSig
Akap11	0.938408359	-0.016	notSig	0.151315441	0.080656778	notSig	notSig_notSig
Akap12	1	0.004	notSig	1.424322656	5.17E-19	notSig	notSig_notSig
Akap13	0.378725135	-0.122	notSig	0.165411874	0.02123509	notSig	notSig_notSig
Akap14	1	-0.01	notSig	-0.413927486	0.13333043	notSig	notSig_notSig
Akap17b	1	0.052	notSig	-0.249936086	0.006213097	notSig	notSig_notSig
Akap7	1	0.075	notSig	-0.024274697	0.736349659	notSig	notSig_notSig
Akap8	2.24E-10	-0.208	Sig	0.031104715	0.764674189	notSig	Sig_notSig
Akap8l	1.1E-14	-0.226	Sig	-0.311336436	0.001282717	notSig	Sig_notSig
Akap9	0.013689796	0.15	Sig	-0.011779517	0.899853142	notSig	Sig_notSig
Akip1	1	-0.5	notSig	0.002615234	0.974314134	notSig	notSig_notSig
Akirin1	0.723333544	0.009	notSig	0.199068817	0.0000492	notSig	notSig_notSig
Akirin2	1	0	notSig	0.03059337	0.656588695	notSig	notSig_notSig
Akna	1	-0.011	notSig	-0.076407429	0.454731606	notSig	notSig_notSig
Akr1a1	0.198118481	0.017	notSig	0.283382811	0.00098867	notSig	notSig_notSig
Akr1b10	0.00071978	-0.08	Sig	-0.020227731	0.813252716	notSig	Sig_notSig
Akr1b3	1	0.001	notSig	0.243267351	0.007950312	notSig	notSig_notSig
Akr1c12	1	-0.023	notSig	0.617597492	0.105902853	notSig	notSig_notSig
Akr1c13	0.332567211	0.058	notSig	0.281662213	0.101874903	notSig	notSig_notSig
Akr1c14	1	-0.001	notSig	-0.524830396	0.007201923	notSig	notSig_notSig
Akr1c19	1	0.04	notSig	1.112127142	5.39E-27	notSig	notSig_notSig
Akr1e1	0.129827648	-0.049	notSig	-0.011663357	0.865548689	notSig	notSig_notSig
Akr7a5	0.220198938	-0.039	notSig	-0.072145337	0.562266378	notSig	notSig_notSig
Akt1	0.018652035	-0.04	Sig	0.201377361	0.001382991	notSig	Sig_notSig
Akt1s1	1	0.087	notSig	-0.066717667	0.531155801	notSig	notSig_notSig
Akt2	1	0.085	notSig	0.043155548	0.560240639	notSig	notSig_notSig
Akt3	0.31346195	0.025	notSig	0.071395848	0.508844184	notSig	notSig_notSig
Aktip	1	-0.16	notSig	-0.066028889	0.33344872	notSig	notSig_notSig
Alad	0.010375608	-0.019	Sig	-0.257201226	0.030444765	notSig	Sig_notSig
Alas1	0.166480851	0.004	notSig	-0.063089702	0.607087048	notSig	notSig_notSig
Alas2	0.435782541	0.027	notSig	-0.684705496	0.066384196	notSig	notSig_notSig
Alcam	0.001073055	0.007	Sig	0.021730165	0.806301124	notSig	Sig_notSig
Aldh16a1	0.352783418	0.063	notSig	0.139102302	0.072476493	notSig	notSig_notSig
Aldh18a1	0.000466178	-0.105	Sig	1.187674505	3.3E-18	notSig	Sig_notSig
Aldh1a1	1	-1	notSig	-0.082639083	0.356652273	notSig	notSig_notSig
Aldh1a2	1	0.002	notSig	-1.425222638	0.000507299	notSig	notSig_notSig
Aldh1a7	0.782758334	0.008	notSig	-0.142126585	0.31603576	notSig	notSig_notSig
Aldh1l1	1	0.012	notSig	-0.614710222	7.48E-08	notSig	notSig_notSig
Aldh1l2	1	-0.64	notSig	2.86479124	2.39E-32	Sig	notSig_Sig
Aldh2	1	0	notSig	-0.103249068	0.306649007	notSig	notSig_notSig
Aldh3a1	1	-0.004	notSig	-1.089849401	0.0000174	notSig	notSig_notSig
Aldh3a2	0.159393825	0.03	notSig	-0.286562601	0.00000213	notSig	notSig_notSig
Aldh3b1	0.424943382	0.012	notSig	-0.401482836	0.0000638	notSig	notSig_notSig
Aldh4a1	0.4877315	0.036	notSig	-0.075240559	0.380959799	notSig	notSig_notSig
Aldh5a1	1	0.05	notSig	-0.474973452	0.002153093	notSig	notSig_notSig
Aldh6a1	0.570964595	-0.047	notSig	-0.448972393	4.9E-09	notSig	notSig_notSig
Aldh7a1	0.97278577	-0.01	notSig	0.020745001	0.726549818	notSig	notSig_notSig
Aldh9a1	1	0.008	notSig	0.408223662	7.03E-11	notSig	notSig_notSig
Aldoa	1	0.113	notSig	0.392387421	1.64E-08	notSig	notSig_notSig
Aldoa	1	0.113	notSig	-0.103668068	0.710627479	notSig	notSig_notSig
Aldoc	1	-0.049	notSig	-0.195556133	0.24202232	notSig	notSig_notSig
Alg1	0.649726883	0.004	notSig	0.142193311	0.09081558	notSig	notSig_notSig
Alg10b	0.1319555	0.059	notSig	0.194909401	0.001569816	notSig	notSig_notSig
Alg11	0.514852218	-0.035	notSig	0.151664902	0.038690766	notSig	notSig_notSig
Alg12	0.876350358	0.11	notSig	-0.415332191	0.000000935	notSig	notSig_notSig
Alg13	1	-0.107	notSig	0.288592587	0.003093959	notSig	notSig_notSig
Alg14	0.000000224	0.085	Sig	0.012122089	0.851865658	notSig	Sig_notSig
Alg3	1	-0.137	notSig	0.317320223	0.01089409	notSig	notSig_notSig
Alg5	0.043760034	0.03	Sig	0.013750528	0.841846629	notSig	Sig_notSig
Alg6	1	-0.328	notSig	0.271085059	0.001572852	notSig	notSig_notSig
Alg8	1	-0.033	notSig	0.085104132	0.443798923	notSig	notSig_notSig
Alg9	0.492384492	0.037	notSig	0.051464965	0.448538118	notSig	notSig_notSig
Alkal1	1	0.023	notSig	0.760468055	0.000507315	notSig	notSig_notSig
Alkbh1	0.038012732	0.12	Sig	0.11875497	0.070039177	notSig	Sig_notSig
Alkbh3	1	-0.5	notSig	0.047312714	0.562093084	notSig	notSig_notSig
Alkbh4	1	-0.069	notSig	-0.048955454	0.714634797	notSig	notSig_notSig
Alkbh6	0.002122713	-0.085	Sig	-0.032828069	0.797895578	notSig	Sig_notSig
Alkbh7	1	0.019	notSig	-0.478738181	0.002964331	notSig	notSig_notSig
Alkbh8	0.246799487	-0.125	notSig	0.129909681	0.07678325	notSig	notSig_notSig
Alms1	1	0.371	notSig	-0.447368405	0.0000722	notSig	notSig_notSig
Alox12	1	-0.023	notSig	-0.278746215	0.244961336	notSig	notSig_notSig
Alox5	1	-0.009	notSig	-0.340812549	0.192419533	notSig	notSig_notSig
Alox5ap	0.490213409	-0.026	notSig	-0.213735743	0.3190118	notSig	notSig_notSig
Aloxe3	1	-0.144	notSig	0.227054668	0.299217127	notSig	notSig_notSig
Alpk1	1	-0.507	notSig	0.636550311	0.00000304	notSig	notSig_notSig
Alpk3	1	-0.17	notSig	-1.059335714	2.17E-08	notSig	notSig_notSig
Als2	1	0.034	notSig	0.440124098	1.08E-08	notSig	notSig_notSig
Als2cl	0.0000367	-0.052	Sig	-0.167195185	0.123199793	notSig	Sig_notSig
Alx4	1	0.25	notSig	-0.27685292	0.559691856	notSig	notSig_notSig
Amacr	1	-0.003	notSig	0.000858153	0.993583426	notSig	notSig_notSig
Ambra1	0.000264104	-0.161	Sig	-0.065779514	0.37569309	notSig	Sig_notSig
Amd1	0.8999384	0.006	notSig	0.110239506	0.160482171	notSig	notSig_notSig
Amdhd2	0.010650243	0.028	Sig	0.262788699	0.001173995	notSig	Sig_notSig
Amfr	1	-0.002	notSig	0.319001185	0.000000941	notSig	notSig_notSig
Amhr2	0.54894721	0.036	notSig	-0.0285382	0.870893832	notSig	notSig_notSig
Ammecr1	1	-0.017	notSig	0.175731918	0.122010708	notSig	notSig_notSig
Ammecr1l	0.028355346	-0.015	Sig	0.22555914	0.00319281	notSig	Sig_notSig
Amn1	1	0.121	notSig	-0.044503332	0.573229361	notSig	notSig_notSig
Amotl1	0.98889049	0.018	notSig	-0.130089338	0.219337549	notSig	notSig_notSig
Amotl2	1	0.197	notSig	0.154733912	0.08495655	notSig	notSig_notSig
Ampd2	0.07008289	0.117	notSig	0.252705852	0.007599751	notSig	notSig_notSig
Ampd3	1	0.051	notSig	0.612127311	0.0000698	notSig	notSig_notSig
Amph	1	0.281	notSig	0.049495455	0.718292871	notSig	notSig_notSig
Amt	1	-0.032	notSig	-0.132622315	0.18398803	notSig	notSig_notSig
Amy1	1	0.012	notSig	-0.450598898	0.014014214	notSig	notSig_notSig
Amz2	0.833831269	-0.004	notSig	0.066402439	0.213736785	notSig	notSig_notSig
Anapc1	1	0.25	notSig	0.135136395	0.067064176	notSig	notSig_notSig
Anapc10	0.013583554	0.087	Sig	0.014411408	0.87870481	notSig	Sig_notSig
Anapc13	1	-0.023	notSig	-0.14567656	0.255632228	notSig	notSig_notSig
Anapc15	1	-0.333	notSig	-0.109886955	0.500725599	notSig	notSig_notSig
Anapc16	0.153128879	-0.028	notSig	-0.014159587	0.844932897	notSig	notSig_notSig
Anapc2	0.278275659	0.045	notSig	-0.09567285	0.110781343	notSig	notSig_notSig
Anapc4	0.232106224	0.042	notSig	-0.181998811	0.002805339	notSig	notSig_notSig
Anapc5	1.78E-11	-0.167	Sig	-0.082578489	0.378332209	notSig	Sig_notSig
Anapc7	1	-0.002	notSig	0.164009515	0.028113699	notSig	notSig_notSig
Angel1	1	0.018	notSig	-0.09610926	0.432149211	notSig	notSig_notSig
Angel2	0.01765692	-0.032	Sig	0.03767885	0.564351071	notSig	Sig_notSig
Angpt1	0.202348075	-0.046	notSig	-0.055485066	0.550069855	notSig	notSig_notSig
Angpt4	1	0.224	notSig	-1.101075537	0.002814338	notSig	notSig_notSig
Angptl2	1	-0.007	notSig	0.503679024	0.003621888	notSig	notSig_notSig
Angptl3	1	0.244	notSig	-0.369023528	0.323727104	notSig	notSig_notSig
Angptl4	0.835925641	0.013	notSig	0.388504457	0.215127353	notSig	notSig_notSig
Angptl6	1	-0.041	notSig	1.632889009	9.09E-09	Sig	notSig_Sig
Ank	1	-0.014	notSig	-0.197575836	0.029406893	notSig	notSig_notSig
Ank1	1	-0.878	notSig	-0.702317627	0.059883082	notSig	notSig_notSig
Ank2	1	-0.55	notSig	0.00481057	0.984961147	notSig	notSig_notSig
Ank3	1	1	notSig	-0.293256351	0.020960964	notSig	notSig_notSig
Ankef1	1	0.25	notSig	-0.630750163	0.063800282	notSig	notSig_notSig
Ankfn1	1	0.023	notSig	-0.272013905	0.174040324	notSig	notSig_notSig
Ankfy1	0.761105059	0.019	notSig	0.03225215	0.578524874	notSig	notSig_notSig
Ankhd1	1	-0.372	notSig	0.030766335	0.691982138	notSig	notSig_notSig
Ankib1	0.575878984	0.033	notSig	0.387811706	0.000000221	notSig	notSig_notSig
Ankle1	1	-0.294	notSig	-0.394058358	0.236936793	notSig	notSig_notSig
Ankle2	0.36555795	-0.039	notSig	0.006188042	0.899971623	notSig	notSig_notSig
Ankmy1	1	-0.127	notSig	-0.380911143	0.256820874	notSig	notSig_notSig
Ankmy2	1	0.005	notSig	-0.000790974	0.989807463	notSig	notSig_notSig
Ankra2	0.174664482	0.054	notSig	-0.173070207	0.013761566	notSig	notSig_notSig
Ankrd1	1	0	notSig	2.327320738	8.24E-10	Sig	notSig_Sig
Ankrd10	0.505838559	0.091	notSig	0.105045491	0.141384756	notSig	notSig_notSig
Ankrd11	0.732877902	0.017	notSig	0.150533864	0.004756693	notSig	notSig_notSig
Ankrd12	1	-0.5	notSig	0.54749842	5.24E-20	notSig	notSig_notSig
Ankrd13a	0.793471235	-0.008	notSig	0.089410919	0.322410482	notSig	notSig_notSig
Ankrd13b	1	-0.168	notSig	0.127188858	0.257962538	notSig	notSig_notSig
Ankrd13c	0.003507387	-0.433	Sig	0.209229002	0.000173249	notSig	Sig_notSig
Ankrd13d	1	0.032	notSig	-0.27980493	0.032955421	notSig	notSig_notSig
Ankrd16	0.944575435	0.075	notSig	-0.047777455	0.626121539	notSig	notSig_notSig
Ankrd17	0.068448445	-0.199	notSig	0.181510245	0.000708065	notSig	notSig_notSig
Ankrd2	1	-0.091	notSig	1.803929928	0.000461238	Sig	notSig_Sig
Ankrd23	1	0.001	notSig	0.459719138	0.148948804	notSig	notSig_notSig
Ankrd24	1	0.283	notSig	-0.108836283	0.318191698	notSig	notSig_notSig
Ankrd26	1	0.048	notSig	0.223139396	0.01599458	notSig	notSig_notSig
Ankrd27	0.395019448	0.1	notSig	-0.070360739	0.246626384	notSig	notSig_notSig
Ankrd28	1	0.029	notSig	0.466525569	1.38E-09	notSig	notSig_notSig
Ankrd29	1	-0.5	notSig	-0.146170774	0.079667462	notSig	notSig_notSig
Ankrd33b	1	-0.01	notSig	-0.258933262	0.09252815	notSig	notSig_notSig
Ankrd35	1	0.21	notSig	-0.894784064	4.46E-08	notSig	notSig_notSig
Ankrd37	0.286400383	-0.006	notSig	1.79702367	1.87E-26	Sig	notSig_Sig
Ankrd40	1	0	notSig	0.120132754	0.066434554	notSig	notSig_notSig
Ankrd42	0.017073163	-0.078	Sig	-0.063719709	0.692825657	notSig	Sig_notSig
Ankrd44	0.635843664	-0.037	notSig	-0.2203064	0.002537243	notSig	notSig_notSig
Ankrd45	0.080288743	-0.184	notSig	0.083592439	0.72839047	notSig	notSig_notSig
Ankrd46	0.1974828	0.011	notSig	-0.037157319	0.539697636	notSig	notSig_notSig
Ankrd50	0.008744368	-0.034	Sig	-0.271860931	0.002363849	notSig	Sig_notSig
Ankrd52	1	-0.017	notSig	0.246216009	0.013514714	notSig	notSig_notSig
Ankrd54	0.117228866	0.033	notSig	-0.290197737	0.001611809	notSig	notSig_notSig
Ankrd6	1	0.294	notSig	0.408403484	0.043070612	notSig	notSig_notSig
Ankrd61	1	-0.5	notSig	0.175042909	0.368141241	notSig	notSig_notSig
Ankrd65	1	0.095	notSig	-0.929091976	0.000584415	notSig	notSig_notSig
Ankrd7	1	-0.124	notSig	-0.154761302	0.77720358	notSig	notSig_notSig
Ankrd9	0.822994067	0.15	notSig	0.18443737	0.195332778	notSig	notSig_notSig
Anks1	0.002366187	0.054	Sig	-0.15471626	0.02794466	notSig	Sig_notSig
Anks3	1	0.2	notSig	-0.096380015	0.107860366	notSig	notSig_notSig
Anks6	1	-0.048	notSig	0.208845865	0.106454257	notSig	notSig_notSig
Ankzf1	0.17838812	0.092	notSig	-0.401992657	0.00000487	notSig	notSig_notSig
Anln	0.126272534	-0.197	notSig	-0.64269107	0.0000357	notSig	notSig_notSig
Ano1	0.031949882	-0.077	Sig	0.117082186	0.544529045	notSig	Sig_notSig
Ano10	1	-0.007	notSig	0.329514524	0.00045784	notSig	notSig_notSig
Ano4	1	0.5	notSig	-0.298400393	0.760550581	notSig	notSig_notSig
Ano5	1	0.408	notSig	1.22001416	3.03E-08	notSig	notSig_notSig
Ano6	1	0.07	notSig	0.056361229	0.481159899	notSig	notSig_notSig
Ano8	0.000129995	0.086	Sig	-0.473710296	3.21E-11	notSig	Sig_notSig
Ano9	0.494902019	-0.147	notSig	-0.640411346	0.010390042	notSig	notSig_notSig
Anp32a	1	0	notSig	-0.376242738	1.88E-14	notSig	notSig_notSig
Anp32b	1	0	notSig	0.273403662	0.000247137	notSig	notSig_notSig
Anp32e	0.009873547	0.046	Sig	-0.010459561	0.866100519	notSig	Sig_notSig
Anpep	1	-0.002	notSig	-0.572788237	0.0000214	notSig	notSig_notSig
Antkmt	0.010257728	-0.045	Sig	-0.044085943	0.609691057	notSig	Sig_notSig
Antxr1	1	0.002	notSig	0.171373317	0.199245477	notSig	notSig_notSig
Antxr2	1	0.009	notSig	0.001032395	0.993501375	notSig	notSig_notSig
Anxa1	1	0.002	notSig	-0.078087192	0.447422297	notSig	notSig_notSig
Anxa11	0.131387546	0.027	notSig	0.280890365	0.000104552	notSig	notSig_notSig
Anxa2	1	0	notSig	-0.082502073	0.276355951	notSig	notSig_notSig
Anxa3	0.007627824	0.034	Sig	0.628820244	2.28E-11	notSig	Sig_notSig
Anxa4	1	-0.528	notSig	0.425903996	0.0000482	notSig	notSig_notSig
Anxa5	0.629063909	-0.008	notSig	0.264994361	0.005025488	notSig	notSig_notSig
Anxa6	0.114331128	-0.027	notSig	-0.041399828	0.576493963	notSig	notSig_notSig
Anxa7	1	-0.006	notSig	0.418058291	3.28E-09	notSig	notSig_notSig
Anxa8	0.369705131	-0.007	notSig	-0.555189286	0.018969652	notSig	notSig_notSig
Anxa9	1	-0.067	notSig	-0.724232645	0.000185646	notSig	notSig_notSig
Aoah	1	-0.147	notSig	-0.113569819	0.62232643	notSig	notSig_notSig
Aoc3	1	-0.055	notSig	-0.348326979	0.282059289	notSig	notSig_notSig
Aopep	0.605567176	0.204	notSig	0.290758944	0.0000752	notSig	notSig_notSig
Aox1	0.298304229	0.023	notSig	0.158171415	0.301570303	notSig	notSig_notSig
Aox3	1	-0.209	notSig	-0.708642766	7.74E-09	notSig	notSig_notSig
Ap1ar	0.19619389	0.023	notSig	0.189293891	0.0000138	notSig	notSig_notSig
Ap1b1	1	-0.004	notSig	0.099578056	0.132337674	notSig	notSig_notSig
Ap1g1	1	0.087	notSig	0.041967295	0.493832338	notSig	notSig_notSig
Ap1g2	0.196833896	-0.051	notSig	-0.18084451	0.021309489	notSig	notSig_notSig
Ap1m1	1	0.435	notSig	0.242896173	0.010219452	notSig	notSig_notSig
Ap1m2	1	0.343	notSig	0.100301897	0.342565306	notSig	notSig_notSig
Ap1s2	1	-0.011	notSig	-0.281769899	0.00000139	notSig	notSig_notSig
Ap1s3	0.081138579	0.25	notSig	0.257366087	0.030294175	notSig	notSig_notSig
Ap2a1	0.224009809	0.026	notSig	0.078519217	0.338498803	notSig	notSig_notSig
Ap2a2	1	0.003	notSig	0.064057637	0.405569709	notSig	notSig_notSig
Ap2b1	0.524755015	0.038	notSig	-0.002438575	0.970927301	notSig	notSig_notSig
Ap2m1	0.009422143	0.051	Sig	0.326445113	0.00017439	notSig	Sig_notSig
Ap2s1	1	-0.002	notSig	0.003188752	0.976737993	notSig	notSig_notSig
Ap3b1	1	0.08	notSig	0.065132585	0.45413645	notSig	notSig_notSig
Ap3d1	0.594780425	0.017	notSig	0.121083025	0.0335513	notSig	notSig_notSig
Ap3m1	0.498542068	-0.076	notSig	-0.062228193	0.276668217	notSig	notSig_notSig
Ap3m2	0.61592188	0.002	notSig	-0.175631287	0.028124303	notSig	notSig_notSig
Ap3s1	1	0.856	notSig	0.109677148	0.105770548	notSig	notSig_notSig
Ap3s2	0.059357776	0.075	notSig	-0.110990766	0.078451187	notSig	notSig_notSig
Ap4b1	0.16912923	0.077	notSig	-0.881436751	0.002392191	notSig	notSig_notSig
Ap4e1	0.720858613	-0.128	notSig	-0.255414574	0.068000354	notSig	notSig_notSig
Ap4m1	0.50938566	0.076	notSig	-0.380162435	0.000527899	notSig	notSig_notSig
Ap4s1	0.187341504	-0.027	notSig	0.028343048	0.740677074	notSig	notSig_notSig
Ap5m1	0.076511956	0.059	notSig	-0.034333909	0.558983273	notSig	notSig_notSig
Ap5s1	0.656893583	0.036	notSig	-0.127803937	0.144607097	notSig	notSig_notSig
Ap5z1	1	0.061	notSig	-0.126755853	0.164425998	notSig	notSig_notSig
Apaf1	0.403455378	0.035	notSig	0.302996624	1.27E-08	notSig	notSig_notSig
Apba1	0.00022194	-0.09	Sig	-0.220115925	0.102039484	notSig	Sig_notSig
Apba2	1	0.276	notSig	0.967251246	0.011267161	notSig	notSig_notSig
Apba3	7.35E-08	0.103	Sig	0.254061233	0.009851819	notSig	Sig_notSig
Apbb1	0.009879537	-0.068	Sig	-0.566199086	9.69E-11	notSig	Sig_notSig
Apbb1ip	1	0.013	notSig	-0.022162902	0.832789086	notSig	notSig_notSig
Apbb2	1	-0.086	notSig	-0.059479381	0.34757502	notSig	notSig_notSig
Apbb3	0.436622028	0.067	notSig	0.009791856	0.892826851	notSig	notSig_notSig
Apc	0.399859051	-0.118	notSig	0.377349626	0.0000216	notSig	notSig_notSig
Apeh	0.012529016	0.047	Sig	-0.277747166	0.00028795	notSig	Sig_notSig
Apex1	1	-0.006	notSig	0.271846156	0.115213071	notSig	notSig_notSig
Apex2	1	-0.042	notSig	0.068591281	0.481193244	notSig	notSig_notSig
Aph1a	0.026031359	-0.011	Sig	0.20896589	0.007084073	notSig	Sig_notSig
Aph1b	0.01032639	-0.053	Sig	-0.420801463	0.00000325	notSig	Sig_notSig
Aph1c	0.859854569	0.034	notSig	0.049215381	0.603351873	notSig	notSig_notSig
Api5	1	-0.003	notSig	0.020512879	0.648280296	notSig	notSig_notSig
Apip	0.457438109	-0.014	notSig	-0.117311606	0.179706732	notSig	notSig_notSig
Aplf	1	-0.034	notSig	-0.121049248	0.276013569	notSig	notSig_notSig
Aplp1	1	-0.004	notSig	-0.397924303	0.067619749	notSig	notSig_notSig
Aplp2	0.002140564	-0.044	Sig	0.165036645	0.014129691	notSig	Sig_notSig
Apmap	1	0.013	notSig	0.06446971	0.267253619	notSig	notSig_notSig
Apob	1	0.107	notSig	-1.471626058	0.00000482	notSig	notSig_notSig
Apobec1	0.843941761	-0.027	notSig	-0.206400982	0.006223855	notSig	notSig_notSig
Apobec2	1	0.01	notSig	-0.960190181	0.005295666	notSig	notSig_notSig
Apobec3	0.002579254	-0.037	Sig	-0.334590438	0.000000818	notSig	Sig_notSig
Apobr	6.49E-08	0.279	Sig	-0.061266921	0.725918556	notSig	Sig_notSig
Apoc1	1	0.003	notSig	-1.058387091	2.76E-09	notSig	notSig_notSig
Apod	0.285364001	0.007	notSig	-0.26471732	0.339584541	notSig	notSig_notSig
Apoe	1	0.001	notSig	0.126266253	0.342153176	notSig	notSig_notSig
Apol11b	1	-0.336	notSig	-1.2173827	0.00283073	notSig	notSig_notSig
Apol7a	1	0.229	notSig	-0.883014368	0.017175361	notSig	notSig_notSig
Apol7c	1	0.106	notSig	-1.173736015	0.00000104	notSig	notSig_notSig
Apol9b	1	0.223	notSig	-0.525037222	0.07475511	notSig	notSig_notSig
Apoo	0.311109888	0.053	notSig	0.290634637	0.043235999	notSig	notSig_notSig
Apool	0.305150276	-0.009	notSig	-0.081108193	0.333704516	notSig	notSig_notSig
App	1	-0.131	notSig	0.072182447	0.295661559	notSig	notSig_notSig
Appbp2os	1	-0.175	notSig	-0.604585988	0.029119069	notSig	notSig_notSig
Appl1	0.335575042	-0.067	notSig	-0.028883086	0.62229958	notSig	notSig_notSig
Appl2	1	0.059	notSig	0.510284972	0.000000476	notSig	notSig_notSig
Aprt	0.748832335	0.053	notSig	0.051716052	0.720050482	notSig	notSig_notSig
Aptx	0.00219719	0.12	Sig	-0.029809962	0.643956635	notSig	Sig_notSig
Aqp5	1	0.001	notSig	0.310267713	0.013082282	notSig	notSig_notSig
Aqp9	1	1	notSig	0.825179933	0.061492154	notSig	notSig_notSig
Aqr	0.574317354	0.012	notSig	0.108246024	0.19169899	notSig	notSig_notSig
Araf	1	-0.093	notSig	-0.130471182	0.000998647	notSig	notSig_notSig
Arap1	1	-0.229	notSig	-0.194964886	0.012449434	notSig	notSig_notSig
Arap2	0.569174527	-0.037	notSig	-0.138249661	0.119127046	notSig	notSig_notSig
Arap3	0.0000319	-0.034	Sig	0.033849046	0.802220833	notSig	Sig_notSig
Arcn1	0.768409105	-0.003	notSig	0.054631497	0.354709802	notSig	notSig_notSig
Arel1	1	0.778	notSig	0.003082918	0.968963636	notSig	notSig_notSig
Arf1	1	0	notSig	0.097879383	0.117639241	notSig	notSig_notSig
Arf2	0.603579236	-0.017	notSig	0.007816344	0.93542696	notSig	notSig_notSig
Arf3	1	0.008	notSig	0.18008605	0.035692065	notSig	notSig_notSig
Arf4	1	0.004	notSig	0.096531139	0.112646301	notSig	notSig_notSig
Arfgap1	0.188688794	-0.049	notSig	-0.033779056	0.580645805	notSig	notSig_notSig
Arfgap2	0.006150843	-0.046	Sig	-0.003788587	0.932119552	notSig	Sig_notSig
Arfgap3	0.710377213	-0.009	notSig	-0.010043698	0.895098397	notSig	notSig_notSig
Arfgef1	0.001559585	-0.021	Sig	0.392108335	0.0000312	notSig	Sig_notSig
Arfgef2	0.052056504	0.078	notSig	0.329345558	0.00000901	notSig	notSig_notSig
Arfgef3	1	-0.033	notSig	-0.080967898	0.5622093	notSig	notSig_notSig
Arfip1	1	-0.25	notSig	-0.185236882	0.21260006	notSig	notSig_notSig
Arfip2	1	-0.022	notSig	-0.066525516	0.181392357	notSig	notSig_notSig
Arfrp1	1	0.25	notSig	0.21808394	0.000928387	notSig	notSig_notSig
Arg2	1	0.005	notSig	0.113137128	0.581194936	notSig	notSig_notSig
Arglu1	0.002515113	-0.042	Sig	0.154826285	0.142852888	notSig	Sig_notSig
Arhgap1	0.121839512	0.024	notSig	0.10054797	0.169206484	notSig	notSig_notSig
Arhgap10	0.463386071	-0.043	notSig	-0.030112392	0.798257054	notSig	notSig_notSig
Arhgap11a	0.368326216	-0.038	notSig	-0.126819857	0.373724493	notSig	notSig_notSig
Arhgap12	1	0.301	notSig	-0.031453839	0.60581342	notSig	notSig_notSig
Arhgap15	1	-1	notSig	-0.128272613	0.300854478	notSig	notSig_notSig
Arhgap17	0.302664201	0.076	notSig	-0.104479109	0.073530115	notSig	notSig_notSig
Arhgap18	0.1046274	0.016	notSig	-0.214838866	0.071639962	notSig	notSig_notSig
Arhgap19	1	0.04	notSig	0.192148438	0.121223253	notSig	notSig_notSig
Arhgap20	1	0.012	notSig	-0.450976829	0.001359776	notSig	notSig_notSig
Arhgap21	0.010365699	-0.016	Sig	0.277093878	0.000456604	notSig	Sig_notSig
Arhgap22	0.852410737	-0.089	notSig	-0.494643147	0.026671888	notSig	notSig_notSig
Arhgap23	1	0.667	notSig	0.185879123	0.095944064	notSig	notSig_notSig
Arhgap24	1	-0.012	notSig	-0.2140707	0.072215293	notSig	notSig_notSig
Arhgap25	0.08663921	0.028	notSig	0.064332517	0.525641003	notSig	notSig_notSig
Arhgap26	1	0.5	notSig	-0.104446195	0.260685465	notSig	notSig_notSig
Arhgap27	0.109014473	0.025	notSig	0.042415866	0.60089111	notSig	notSig_notSig
Arhgap27os3	1	0.114	notSig	-0.24245245	0.21625512	notSig	notSig_notSig
Arhgap28	1	0.076	notSig	0.313044816	0.000473274	notSig	notSig_notSig
Arhgap29	0.274918607	0.027	notSig	0.122273014	0.203723601	notSig	notSig_notSig
Arhgap30	0.03246228	-0.045	Sig	-0.053596357	0.573038522	notSig	Sig_notSig
Arhgap31	1	0.003	notSig	-0.038695325	0.716832198	notSig	notSig_notSig
Arhgap32	1	0.244	notSig	-0.020959858	0.864581767	notSig	notSig_notSig
Arhgap33	1	0.265	notSig	-0.428213665	0.0000397	notSig	notSig_notSig
Arhgap35	1	-0.003	notSig	0.483932812	0.00000479	notSig	notSig_notSig
Arhgap39	1	1	notSig	-0.209813532	0.052837944	notSig	notSig_notSig
Arhgap4	1	0.333	notSig	-0.596402494	0.00011313	notSig	notSig_notSig
Arhgap40	1	-0.041	notSig	-1.007215864	0.00000586	notSig	notSig_notSig
Arhgap42	1	-0.369	notSig	0.249861707	0.071694889	notSig	notSig_notSig
Arhgap44	0.371604007	0.032	notSig	0.157423477	0.154617777	notSig	notSig_notSig
Arhgap45	0.240796489	0.035	notSig	-0.076164613	0.483469675	notSig	notSig_notSig
Arhgap5	1	0.101	notSig	-0.175027966	0.131523981	notSig	notSig_notSig
Arhgap6	1	-0.002	notSig	0.491184705	7.04E-13	notSig	notSig_notSig
Arhgap8	1	0.022	notSig	0.070139671	0.619154965	notSig	notSig_notSig
Arhgap9	0.422722034	-0.088	notSig	-0.251551571	0.064397654	notSig	notSig_notSig
Arhgdia	1	0	notSig	0.173553372	0.032532854	notSig	notSig_notSig
Arhgdib	0.000189906	-0.112	Sig	-0.373130143	0.001176628	notSig	Sig_notSig
Arhgdig	1	-0.022	notSig	0.205191973	0.23116125	notSig	notSig_notSig
Arhgef1	0.003920868	-0.071	Sig	-0.126252116	0.112870439	notSig	Sig_notSig
Arhgef10	1	-0.545	notSig	-0.212142512	0.044829709	notSig	notSig_notSig
Arhgef10l	0.026191845	-0.165	Sig	-0.026501915	0.818421787	notSig	Sig_notSig
Arhgef11	0.0616403	-0.07	notSig	-0.045176889	0.664802317	notSig	notSig_notSig
Arhgef12	0.000540193	-0.113	Sig	0.125614683	0.228687905	notSig	Sig_notSig
Arhgef15	0.142289598	0.052	notSig	-0.257354009	0.052368612	notSig	notSig_notSig
Arhgef16	0.876055601	-0.032	notSig	0.344894075	0.000974521	notSig	notSig_notSig
Arhgef17	1	-0.005	notSig	-0.026211822	0.775558148	notSig	notSig_notSig
Arhgef18	0.00000152	0.207	Sig	0.039574791	0.669198692	notSig	Sig_notSig
Arhgef19	1	-0.111	notSig	-0.846172584	1.32E-12	notSig	notSig_notSig
Arhgef2	0.658587526	0.02	notSig	0.103761452	0.124508219	notSig	notSig_notSig
Arhgef25	1	-0.29	notSig	0.035666126	0.741002647	notSig	notSig_notSig
Arhgef26	0.272575533	0.011	notSig	0.356565152	0.000443411	notSig	notSig_notSig
Arhgef28	1	-0.025	notSig	-0.164051245	0.248798138	notSig	notSig_notSig
Arhgef3	1	0.219	notSig	-0.225474441	0.019096582	notSig	notSig_notSig
Arhgef33	1	0.75	notSig	-0.09793552	0.768614612	notSig	notSig_notSig
Arhgef38	0.060776863	0.134	notSig	-0.236134826	0.092916164	notSig	notSig_notSig
Arhgef39	0.038054593	0.128	Sig	-0.317764472	0.062849591	notSig	Sig_notSig
Arhgef4	1	0.148	notSig	-0.393818951	0.026759148	notSig	notSig_notSig
Arhgef40	1	0.427	notSig	-0.127619992	0.265828754	notSig	notSig_notSig
Arhgef5	0.061805531	-0.035	notSig	0.192988671	0.009250122	notSig	notSig_notSig
Arhgef6	0.00000766	-0.204	Sig	0.166733898	0.016759346	notSig	Sig_notSig
Arhgef7	0.095602629	-0.055	notSig	0.169046493	0.086721497	notSig	notSig_notSig
Arhgef9	0.003405114	0.282	Sig	0.56765607	0.000110393	notSig	Sig_notSig
Arid1a	0.053401017	0.038	notSig	0.043210741	0.510470192	notSig	notSig_notSig
Arid1b	0.552110327	0.055	notSig	-0.116044687	0.165556691	notSig	notSig_notSig
Arid2	0.062189736	0.01	notSig	-0.117205141	0.064922586	notSig	notSig_notSig
Arid3b	0.000244645	-0.056	Sig	-0.10231514	0.229058199	notSig	Sig_notSig
Arid4a	1	0.004	notSig	0.040731128	0.610035371	notSig	notSig_notSig
Arid4b	0.000990488	0.181	Sig	-0.162816146	0.032823228	notSig	Sig_notSig
Arid5a	1	-0.5	notSig	1.161633356	1.04E-14	notSig	notSig_notSig
Arid5b	0.678242823	-0.029	notSig	-0.153743547	0.135313372	notSig	notSig_notSig
Arih1	1	0.006	notSig	0.207185336	0.00000794	notSig	notSig_notSig
Arih2	0.086772003	-0.08	notSig	0.321078703	0.000000188	notSig	notSig_notSig
Arl1	0.385695593	0.012	notSig	0.037572656	0.549714987	notSig	notSig_notSig
Arl10	1	0.007	notSig	-0.053600527	0.503841385	notSig	notSig_notSig
Arl13b	0.599674199	0.076	notSig	0.074178817	0.308496472	notSig	notSig_notSig
Arl15	0.129910007	-0.058	notSig	0.150434214	0.14424956	notSig	notSig_notSig
Arl16	0.001454308	0.041	Sig	-0.400105123	0.0000512	notSig	Sig_notSig
Arl2	0.272745254	-0.016	notSig	0.273749899	0.009251565	notSig	notSig_notSig
Arl2bp	1	0.004	notSig	-0.198863636	0.021593806	notSig	notSig_notSig
Arl3	1	0.38	notSig	-0.044181123	0.573305965	notSig	notSig_notSig
Arl4a	1	-0.648	notSig	0.004670249	0.970808242	notSig	notSig_notSig
Arl5a	1	-0.003	notSig	-0.143118557	0.107067722	notSig	notSig_notSig
Arl5b	1	-0.083	notSig	0.315247787	0.002719181	notSig	notSig_notSig
Arl5c	0.274893107	0.083	notSig	-0.357160382	0.038617885	notSig	notSig_notSig
Arl6	1	-0.005	notSig	0.149966792	0.077511632	notSig	notSig_notSig
Arl6ip1	1	-0.005	notSig	-0.145781024	0.042017331	notSig	notSig_notSig
Arl6ip6	0.119613443	0.055	notSig	0.051603023	0.506323896	notSig	notSig_notSig
Arl8a	0.654484879	0.024	notSig	0.568758501	1.44E-21	notSig	notSig_notSig
Arl8b	1	0	notSig	0.24329892	0.00000455	notSig	notSig_notSig
Armc1	1	0.011	notSig	0.033683718	0.569386879	notSig	notSig_notSig
Armc10	1	-0.003	notSig	-0.042162646	0.498310795	notSig	notSig_notSig
Armc2	0.91368579	0.114	notSig	-0.244417655	0.274989157	notSig	notSig_notSig
Armc3	0.163565115	-0.09	notSig	-0.865384703	0.006153678	notSig	notSig_notSig
Armc5	1	-0.012	notSig	0.121868341	0.226847331	notSig	notSig_notSig
Armc7	1	0.019	notSig	0.111774517	0.372731883	notSig	notSig_notSig
Armc8	0.220208128	-0.032	notSig	0.138553908	0.005555356	notSig	notSig_notSig
Armc9	0.895931513	0.068	notSig	-0.04865927	0.635606804	notSig	notSig_notSig
Armcx1	0.033455441	-0.167	Sig	-0.118560796	0.164117877	notSig	Sig_notSig
Armcx2	0.482222929	0.076	notSig	0.218088962	0.111942173	notSig	notSig_notSig
Armcx3	1	0.12	notSig	0.058880713	0.452502584	notSig	notSig_notSig
Armcx4	1	-0.069	notSig	-0.846262338	0.00000328	notSig	notSig_notSig
Armcx5	0.00125039	0.147	Sig	0.112126511	0.34476624	notSig	Sig_notSig
Armh1	1	0.036	notSig	-0.109156865	0.706554682	notSig	notSig_notSig
Armh3	0.313483104	0.052	notSig	-0.091486582	0.238797678	notSig	notSig_notSig
Armt1	1	0.004	notSig	-0.170406601	0.019122874	notSig	notSig_notSig
Arnt	0.258859566	-0.021	notSig	0.112885008	0.018536181	notSig	notSig_notSig
Arnt2	1	-0.5	notSig	0.265171878	0.387293317	notSig	notSig_notSig
Arntl	1	0.126	notSig	-1.851870389	7.32E-15	Sig	notSig_Sig
Arntl2	1	0.333	notSig	0.035918976	0.825160173	notSig	notSig_notSig
Arpc1a	1	-0.003	notSig	0.040300506	0.615248837	notSig	notSig_notSig
Arpc1b	1	0.003	notSig	0.147158378	0.040439326	notSig	notSig_notSig
Arpc2	1	0.093	notSig	0.484034079	2.09E-11	notSig	notSig_notSig
Arpc3	0.050285095	-0.029	notSig	0.0893363	0.11502443	notSig	notSig_notSig
Arpc4	0.878107212	0.006	notSig	0.198887649	0.016999658	notSig	notSig_notSig
Arpc5	0.625447542	-0.002	notSig	-0.072780333	0.323253496	notSig	notSig_notSig
Arpc5l	1	-0.05	notSig	0.192682955	0.003205543	notSig	notSig_notSig
Arpin	1	-0.001	notSig	-0.099577226	0.204283901	notSig	notSig_notSig
Arpp19	1	-0.002	notSig	-0.076261313	0.089865767	notSig	notSig_notSig
Arrb1	0.13499984	-0.026	notSig	-0.587667176	8.65E-08	notSig	notSig_notSig
Arrb2	1	-0.181	notSig	-0.067100027	0.580914934	notSig	notSig_notSig
Arrdc1	0.000000182	0.132	Sig	-0.017218119	0.838276885	notSig	Sig_notSig
Arrdc2	1	-1	notSig	-0.347218973	0.100200887	notSig	notSig_notSig
Arrdc3	0.00000632	0.04	Sig	0.042814231	0.672285318	notSig	Sig_notSig
Arrdc4	1	0.004	notSig	-0.601045959	1.14E-08	notSig	notSig_notSig
Arsa	0.777334147	-0.017	notSig	-0.080484408	0.425172065	notSig	notSig_notSig
Arsb	0.361382496	0.037	notSig	0.183217187	0.026680823	notSig	notSig_notSig
Arsg	0.027481547	0.184	Sig	0.519772254	0.0000202	notSig	Sig_notSig
Arsk	0.000352169	-0.106	Sig	-0.164621065	0.141935243	notSig	Sig_notSig
Art1	1	0.099	notSig	-3.175057157	0.001779461	Sig	notSig_Sig
Art2b	1	0.039	notSig	-0.845342141	0.00016455	notSig	notSig_notSig
Art3	1	-0.237	notSig	-0.426450066	0.049151815	notSig	notSig_notSig
Artn	1	-0.015	notSig	0.764374073	0.000755826	notSig	notSig_notSig
Arv1	0.055276574	0.155	notSig	0.477202929	0.0000088	notSig	notSig_notSig
Arvcf	0.006063869	-0.089	Sig	-0.453533936	0.000000699	notSig	Sig_notSig
As3mt	0.715608876	0.022	notSig	-0.191404781	0.024310224	notSig	notSig_notSig
Asah1	1	0.167	notSig	0.341934215	0.0000124	notSig	notSig_notSig
Asah2	0.073896823	-0.154	notSig	0.119042436	0.211584543	notSig	notSig_notSig
Asap1	0.238980206	-0.047	notSig	0.293156835	0.002433286	notSig	notSig_notSig
Asap2	1	-1	notSig	0.21862672	0.038167563	notSig	notSig_notSig
Asap3	1	0.01	notSig	-0.431403209	0.000024	notSig	notSig_notSig
Asb1	1	-0.333	notSig	0.033897325	0.58247722	notSig	notSig_notSig
Asb11	1	-0.161	notSig	0.14665694	0.594251625	notSig	notSig_notSig
Asb13	0.430169212	0.018	notSig	-0.229126951	0.00000779	notSig	notSig_notSig
Asb14	0.290596973	-0.086	notSig	-0.260184131	0.26301307	notSig	notSig_notSig
Asb3	0.32957719	-0.058	notSig	-0.156281304	0.031531406	notSig	notSig_notSig
Asb6	0.22152487	-0.043	notSig	-0.041133785	0.651790626	notSig	notSig_notSig
Asb7	0.006644155	-0.1	Sig	-0.106555584	0.127532129	notSig	Sig_notSig
Ascc1	0.333183227	0.003	notSig	-0.269058355	0.003719129	notSig	notSig_notSig
Ascc2	1	-0.5	notSig	-0.430618402	3.74E-10	notSig	notSig_notSig
Ascc3	0.870231835	0.056	notSig	0.00912031	0.932462588	notSig	notSig_notSig
Asf1b	1	-0.04	notSig	-0.636819667	0.004981147	notSig	notSig_notSig
Asgr1	0.302966277	0.096	notSig	-0.869364031	0.001767103	notSig	notSig_notSig
Ash1l	0.056261478	0.085	notSig	0.079043565	0.292004595	notSig	notSig_notSig
Ash2l	0.127032057	-0.058	notSig	0.17664988	0.00168097	notSig	notSig_notSig
Asic3	1	-0.283	notSig	0.125933228	0.731944129	notSig	notSig_notSig
Asic5	1	1	notSig	-0.723124233	0.511070036	notSig	notSig_notSig
Asl	0.884386726	0.012	notSig	-0.064411357	0.486638812	notSig	notSig_notSig
Asns	0.002207713	0.042	Sig	1.853031795	8.86E-44	Sig	Sig_Sig
Asnsd1	0.0000195	-0.124	Sig	0.058849601	0.744838018	notSig	Sig_notSig
Aspa	0.258765771	0.034	notSig	0.125551434	0.41842382	notSig	notSig_notSig
Aspg	1	-0.031	notSig	-0.376407529	0.329713725	notSig	notSig_notSig
Asph	1	-1	notSig	-0.067640831	0.416304582	notSig	notSig_notSig
Aspn	1	0.009	notSig	0.387209196	0.089934392	notSig	notSig_notSig
Aspscr1	0.506871277	0.036	notSig	-0.230055049	0.000424563	notSig	notSig_notSig
Asrgl1	1	-0.007	notSig	-0.107483938	0.212028782	notSig	notSig_notSig
Ass1	0.211757504	-0.037	notSig	0.569545705	0.000000127	notSig	notSig_notSig
Aste1	0.621479412	0.056	notSig	0.388977201	0.000133104	notSig	notSig_notSig
Astn2	0.468913078	-0.062	notSig	0.814790798	1.39E-08	notSig	notSig_notSig
Asxl1	0.604292077	-0.054	notSig	-0.043288073	0.615121158	notSig	notSig_notSig
Asxl2	0.229792632	0.117	notSig	0.100769239	0.239504133	notSig	notSig_notSig
Asz1	1	-0.25	notSig	-0.548634636	0.353873541	notSig	notSig_notSig
Atad1	1	0.001	notSig	0.266054117	0.00000061	notSig	notSig_notSig
Atad2	0.006139721	-0.067	Sig	0.063592998	0.560893909	notSig	Sig_notSig
Atad2b	5.59E-09	-0.117	Sig	-0.054902213	0.371437781	notSig	Sig_notSig
Atad3a	0.023909336	-0.037	Sig	0.601300023	6.39E-14	notSig	Sig_notSig
Atad3aos	1	0.182	notSig	-0.299751254	0.287954793	notSig	notSig_notSig
Atad5	0.41912945	0.164	notSig	0.038877444	0.735324686	notSig	notSig_notSig
Atat1	1	0.344	notSig	-0.017600554	0.80575529	notSig	notSig_notSig
Ate1	1	0.13	notSig	0.457026224	6.09E-13	notSig	notSig_notSig
Atf1	1	-0.008	notSig	0.358369127	1.37E-14	notSig	notSig_notSig
Atf2	0.104333378	0.068	notSig	0.169690405	0.002397015	notSig	notSig_notSig
Atf3	1	-0.046	notSig	1.621560483	0.00000584	Sig	notSig_Sig
Atf6	1	-0.006	notSig	0.156084597	0.033898238	notSig	notSig_notSig
Atf6b	1	0.003	notSig	-0.260480096	0.000536458	notSig	notSig_notSig
Atf7	0.59926793	-0.029	notSig	0.001398018	0.985864259	notSig	notSig_notSig
Atf7ip	1	0.239	notSig	-0.284849257	0.00000013	notSig	notSig_notSig
Atg10	1	-0.164	notSig	0.189168144	0.033274422	notSig	notSig_notSig
Atg101	1	0.002	notSig	-0.21549202	0.022856313	notSig	notSig_notSig
Atg13	1	0.173	notSig	-0.289954779	0.000602143	notSig	notSig_notSig
Atg14	1	0.01	notSig	-0.373970683	3.64E-08	notSig	notSig_notSig
Atg16l1	0.032629997	-0.129	Sig	0.174122953	0.003814336	notSig	Sig_notSig
Atg16l2	1	-0.55	notSig	-0.078928619	0.498447175	notSig	notSig_notSig
Atg2a	0.804611392	0.049	notSig	-0.34367501	0.0000437	notSig	notSig_notSig
Atg2b	1	0.016	notSig	0.205975241	0.000502712	notSig	notSig_notSig
Atg3	0.181234909	0.029	notSig	0.235920733	0.007010294	notSig	notSig_notSig
Atg4a	0.020590122	0.016	Sig	0.161573387	0.008011302	notSig	Sig_notSig
Atg4b	1	-0.125	notSig	0.09200732	0.090871529	notSig	notSig_notSig
Atg4c	0.017703108	0.091	Sig	0.011774442	0.892484808	notSig	Sig_notSig
Atg4d	1	-0.011	notSig	0.209998475	0.005866792	notSig	notSig_notSig
Atg5	0.352159934	0.038	notSig	0.091118224	0.128196761	notSig	notSig_notSig
Atg7	1	-0.502	notSig	0.047622096	0.570118263	notSig	notSig_notSig
Atg9a	1	-0.021	notSig	-0.086656916	0.359305797	notSig	notSig_notSig
Atic	1	0.002	notSig	0.346083233	0.000298571	notSig	notSig_notSig
Atl1	0.008660413	-0.115	Sig	0.082190456	0.516928659	notSig	Sig_notSig
Atl2	1	-0.031	notSig	0.115774812	0.011093305	notSig	notSig_notSig
Atl3	0.242684183	-0.056	notSig	0.030480742	0.662794695	notSig	notSig_notSig
Atm	1	-0.181	notSig	-0.078463904	0.536404499	notSig	notSig_notSig
Atmin	1	-0.005	notSig	0.204546084	0.001188064	notSig	notSig_notSig
Atoh8	1	0.008	notSig	-0.439166506	0.003037103	notSig	notSig_notSig
Atosa	1	-0.02	notSig	-0.366614288	0.001113158	notSig	notSig_notSig
Atosb	1	0.157	notSig	-0.180675863	0.053306771	notSig	notSig_notSig
Atox1	1	-0.004	notSig	-0.006190051	0.965780548	notSig	notSig_notSig
Atp10a	1	-0.04	notSig	-0.110170121	0.447951979	notSig	notSig_notSig
Atp10d	0.021566289	0.062	Sig	-0.165963473	0.048465136	notSig	Sig_notSig
Atp11a	0.002556094	-0.083	Sig	-0.081051314	0.294101856	notSig	Sig_notSig
Atp11b	1	0.2	notSig	0.19999585	0.001456921	notSig	notSig_notSig
Atp11c	0.448472591	0.032	notSig	-0.064846682	0.440419218	notSig	notSig_notSig
Atp13a1	0.063131718	0.069	notSig	0.093292713	0.18521343	notSig	notSig_notSig
Atp13a2	0.091897929	-0.063	notSig	-0.115646217	0.401934429	notSig	notSig_notSig
Atp13a3	1	-0.307	notSig	-0.101942179	0.358716004	notSig	notSig_notSig
Atp13a4	0.269941363	-0.079	notSig	0.63999902	0.000267572	notSig	notSig_notSig
Atp1a1	1	0	notSig	0.456864022	0.000000392	notSig	notSig_notSig
Atp1a2	1	-0.01	notSig	0.053485429	0.716606712	notSig	notSig_notSig
Atp1b2	0.117706843	-0.017	notSig	-0.249377086	0.216541824	notSig	notSig_notSig
Atp1b3	1	-0.017	notSig	0.18783006	0.008243983	notSig	notSig_notSig
Atp2a2	0.480017631	-0.007	notSig	-0.307532154	0.107402629	notSig	notSig_notSig
Atp2a3	1.21E-08	-0.12	Sig	-0.475139464	0.0000961	notSig	Sig_notSig
Atp2b1	0.139694767	0.036	notSig	-0.009477876	0.882822841	notSig	notSig_notSig
Atp2b2	1	1	notSig	-1.439001657	1.82E-15	notSig	notSig_notSig
Atp2b4	1	-0.558	notSig	-0.322270317	0.013458596	notSig	notSig_notSig
Atp2c1	0.001194011	0.038	Sig	-0.08652779	0.146306744	notSig	Sig_notSig
Atp2c2	0.944660246	-0.081	notSig	-0.307028519	0.19736603	notSig	notSig_notSig
Atp5a1	1	0	notSig	0.340829644	0.000000519	notSig	notSig_notSig
Atp5b	1	0	notSig	0.414763637	0.00000118	notSig	notSig_notSig
Atp5c1	0.371776458	-0.025	notSig	0.31770072	0.00000036	notSig	notSig_notSig
Atp5d	1	-0.003	notSig	0.043547483	0.679905818	notSig	notSig_notSig
Atp5g1	1	0	notSig	0.279591197	0.016634137	notSig	notSig_notSig
Atp5g2	1	0	notSig	0.201566141	0.046934127	notSig	notSig_notSig
Atp5g3	1	0	notSig	0.394645418	0.001002321	notSig	notSig_notSig
Atp5h	1	0.295	notSig	-0.035973214	0.582031593	notSig	notSig_notSig
Atp5j	0.262935774	0.071	notSig	0.130648802	0.058416898	notSig	notSig_notSig
Atp5j2	0.00000228	0.22	Sig	-0.051121042	0.660881256	notSig	Sig_notSig
Atp5k	1	-0.002	notSig	-0.04451894	0.764135098	notSig	notSig_notSig
Atp5l	1	0	notSig	0.195645184	0.020678339	notSig	notSig_notSig
Atp5md	1	0.003	notSig	0.177492303	0.130453059	notSig	notSig_notSig
Atp5mpl	0.048842676	-0.029	Sig	0.261963155	0.021416654	notSig	Sig_notSig
Atp5o	0.398294326	-0.016	notSig	0.300686767	0.103957433	notSig	notSig_notSig
Atp5pb	0.711952809	0.005	notSig	0.210539061	0.005448283	notSig	notSig_notSig
Atp6ap1	0.466850946	0.017	notSig	0.279312787	2.23E-08	notSig	notSig_notSig
Atp6ap2	1	0.002	notSig	0.563844427	2.6E-24	notSig	notSig_notSig
Atp6v0a1	7.9E-09	-0.117	Sig	0.828821671	3.73E-20	notSig	Sig_notSig
Atp6v0a2	0.889571513	0.005	notSig	-0.051153425	0.417512137	notSig	notSig_notSig
Atp6v0a4	1	0.096	notSig	-0.984145775	0.000699247	notSig	notSig_notSig
Atp6v0b	0.203815797	0.026	notSig	0.392665791	0.002309413	notSig	notSig_notSig
Atp6v0c	1	0	notSig	0.499329681	7.46E-12	notSig	notSig_notSig
Atp6v0d1	0.181495652	-0.025	notSig	0.36146913	5.34E-09	notSig	notSig_notSig
Atp6v0d2	0.141269436	0.053	notSig	0.108743335	0.447161343	notSig	notSig_notSig
Atp6v0e	0.746684195	-0.006	notSig	0.107618462	0.19559986	notSig	notSig_notSig
Atp6v0e2	0.95785634	-0.018	notSig	0.329665372	0.000273284	notSig	notSig_notSig
Atp6v1b1	1	-0.026	notSig	-1.645780235	0.005525926	Sig	notSig_Sig
Atp6v1b2	0.46020779	-0.011	notSig	0.312352199	0.0000916	notSig	notSig_notSig
Atp6v1c1	1	-0.233	notSig	0.494361014	1.15E-15	notSig	notSig_notSig
Atp6v1c2	0.176229259	-0.034	notSig	-0.4150368	0.000000643	notSig	notSig_notSig
Atp6v1d	1	-0.003	notSig	0.501937335	6.91E-17	notSig	notSig_notSig
Atp6v1e1	0.902043314	-0.001	notSig	0.37742227	6.19E-09	notSig	notSig_notSig
Atp6v1f	1	0.25	notSig	0.263020199	0.04259706	notSig	notSig_notSig
Atp6v1g1	1	0	notSig	0.062670428	0.367419397	notSig	notSig_notSig
Atp6v1g2	0.840385288	0.065	notSig	-0.625992727	0.000000735	notSig	notSig_notSig
Atp6v1h	0.066246098	-0.093	notSig	0.458450462	4.84E-11	notSig	notSig_notSig
Atp7a	1	-0.02	notSig	0.197599694	0.236496696	notSig	notSig_notSig
Atp7b	0.246980574	-0.012	notSig	0.166261945	0.129107494	notSig	notSig_notSig
Atp8a1	0.033236503	-0.126	Sig	0.043934178	0.5778787	notSig	Sig_notSig
Atp8a2	1	0.166	notSig	-0.338253155	0.268091103	notSig	notSig_notSig
Atp8b1	1	-0.007	notSig	0.381931213	0.001842184	notSig	notSig_notSig
Atp8b2	1	-0.022	notSig	-0.011044878	0.881455099	notSig	notSig_notSig
Atp8b4	0.933868994	0.046	notSig	-0.082162286	0.553942478	notSig	notSig_notSig
Atp8b5	1	-0.446	notSig	-0.695558224	0.001074065	notSig	notSig_notSig
Atp9a	0.166152485	-0.03	notSig	-0.038307385	0.637970789	notSig	notSig_notSig
Atp9b	1	-0.574	notSig	0.104319337	0.025128039	notSig	notSig_notSig
Atpaf1	1	0.301	notSig	0.173934694	0.026774686	notSig	notSig_notSig
Atpaf2	0.002719875	-0.269	Sig	0.149676586	0.039613554	notSig	Sig_notSig
Atpif1	1	0.003	notSig	-0.059417266	0.643636868	notSig	notSig_notSig
Atpsckmt	0.183080114	-0.148	notSig	-0.230330712	0.016312783	notSig	notSig_notSig
Atr	0.183916889	-0.132	notSig	0.185324085	0.093430307	notSig	notSig_notSig
Atraid	1	-0.009	notSig	0.017752867	0.830816479	notSig	notSig_notSig
Atrip	1	0.036	notSig	-0.002279445	0.98146288	notSig	notSig_notSig
Atrn	0.22796557	-0.051	notSig	0.062652886	0.396199744	notSig	notSig_notSig
Atrnl1	0.060752316	-0.066	notSig	-0.014540716	0.902560296	notSig	notSig_notSig
Atrx	1	0.5	notSig	-0.042452234	0.570145429	notSig	notSig_notSig
Atxn1	0.140887311	0.122	notSig	0.21692625	0.00395335	notSig	notSig_notSig
Atxn10	0.851204272	-0.004	notSig	0.266054571	0.000837203	notSig	notSig_notSig
Atxn1l	0.410152797	0.107	notSig	0.287669563	0.0000156	notSig	notSig_notSig
Atxn2	1	0.167	notSig	0.266871564	0.00000216	notSig	notSig_notSig
Atxn2l	0.347843175	-0.089	notSig	0.140889959	0.067189464	notSig	notSig_notSig
Atxn3	1	0.5	notSig	0.038812917	0.578573619	notSig	notSig_notSig
Atxn7	1	0.084	notSig	0.228808627	0.000506074	notSig	notSig_notSig
Atxn7l1	0.00000959	-0.104	Sig	-0.121221686	0.054915955	notSig	Sig_notSig
Atxn7l2	0.062567696	-0.064	notSig	-0.348331923	0.001139729	notSig	notSig_notSig
Atxn7l3	0.125046763	-0.032	notSig	0.23058579	0.0000186	notSig	notSig_notSig
AU015791	1	-0.139	notSig	-1.1090387	0.009018498	notSig	notSig_notSig
AU021092	1	-0.107	notSig	-0.406948492	0.002188094	notSig	notSig_notSig
AU022252	0.456257655	-0.039	notSig	-0.086179902	0.247584436	notSig	notSig_notSig
AU022754	1	-0.065	notSig	-1.154759283	0.0000258	notSig	notSig_notSig
AU040320	1	-0.5	notSig	0.070969646	0.365673669	notSig	notSig_notSig
AU040972	1	0.424	notSig	-0.001126562	0.998642351	notSig	notSig_notSig
Auh	1	-0.005	notSig	-0.149575812	0.024946376	notSig	notSig_notSig
Aup1	0.000268534	0.062	Sig	0.212159678	0.003566958	notSig	Sig_notSig
Aurka	1	-0.026	notSig	-0.50702706	0.002590395	notSig	notSig_notSig
Aurkaip1	0.081909922	0.105	notSig	0.066521572	0.432478774	notSig	notSig_notSig
Aurkb	0.254175743	0.042	notSig	-0.419651727	0.040027088	notSig	notSig_notSig
Auts2	1	-0.5	notSig	-0.054740385	0.616399075	notSig	notSig_notSig
Avil	1	-0.25	notSig	0.68765675	0.000517238	notSig	notSig_notSig
Avl9	0.026803263	-0.027	Sig	0.278303099	0.00015002	notSig	Sig_notSig
Avpi1	0.89337587	-0.001	notSig	0.639252642	0.00000191	notSig	notSig_notSig
AW112010	1	0.017	notSig	0.287481958	0.029531713	notSig	notSig_notSig
AW146154	1	-0.005	notSig	-0.16925299	0.126876822	notSig	notSig_notSig
AW554918	1	-0.138	notSig	0.000616847	0.994125205	notSig	notSig_notSig
Awat2	0.001536917	0.161	Sig	-0.365322322	0.105984769	notSig	Sig_notSig
Axdnd1	1	-0.75	notSig	-0.078439283	0.778852059	notSig	notSig_notSig
Axin1	0.218507803	-0.027	notSig	0.268431197	0.000184543	notSig	notSig_notSig
Axin2	1	-0.006	notSig	-0.014905717	0.925305625	notSig	notSig_notSig
Axl	0.050435476	-0.143	notSig	-0.117037733	0.283197698	notSig	notSig_notSig
Azgp1	1	0.008	notSig	-0.196715119	0.273715445	notSig	notSig_notSig
Azi2	0.969973236	0.049	notSig	0.082525003	0.100283765	notSig	notSig_notSig
Azin1	0.249536942	0.024	notSig	-0.058613132	0.338425807	notSig	notSig_notSig
Azin2	0.551952354	-0.113	notSig	-0.292954255	0.017427239	notSig	notSig_notSig
B130024G19Rik	1	0.376	notSig	-0.26043199	0.02524296	notSig	notSig_notSig
B130034C11Rik	1	-0.292	notSig	-0.167954105	0.383476525	notSig	notSig_notSig
B230110C06Rik	1	0.333	notSig	-0.953190514	0.472328306	notSig	notSig_notSig
B230206L02Rik	1	-0.5	notSig	-0.219212942	0.508063081	notSig	notSig_notSig
B230208H11Rik	0.457554999	0.165	notSig	-0.111019923	0.58252792	notSig	notSig_notSig
B230216N24Rik	1	0.133	notSig	-0.215180988	0.278486719	notSig	notSig_notSig
B230307C23Rik	0.304779995	-0.06	notSig	-0.312853516	0.106499422	notSig	notSig_notSig
B230369F24Rik	1	-0.307	notSig	-0.375090866	0.077142244	notSig	notSig_notSig
B2m	0.082593343	-0.015	notSig	0.30332642	0.000261445	notSig	notSig_notSig
B3galnt2	0.47218161	0.06	notSig	0.6231277	1.45E-11	notSig	notSig_notSig
B3gat3	1	-0.007	notSig	0.04543546	0.636542268	notSig	notSig_notSig
B3glct	0.058105682	0.089	notSig	0.067734588	0.412347692	notSig	notSig_notSig
B3gnt2	1	0.333	notSig	-0.357113947	0.541105154	notSig	notSig_notSig
B3gnt5	0.01165075	0.087	Sig	-0.038336514	0.738015966	notSig	Sig_notSig
B3gnt8	1	0.128	notSig	-0.486059723	0.00020046	notSig	notSig_notSig
B3gntl1	1	0.037	notSig	-0.525416705	0.0000357	notSig	notSig_notSig
B430010I23Rik	1	-0.016	notSig	-2.865280511	1.18E-46	Sig	notSig_Sig
B430212C06Rik	1	-0.667	notSig	-0.597299863	0.644103459	notSig	notSig_notSig
B430306N03Rik	1	-0.036	notSig	0.264074905	0.513418334	notSig	notSig_notSig
B4galnt1	0.215436066	-0.051	notSig	-0.600075732	2.68E-14	notSig	notSig_notSig
B4galnt4	1	0.201	notSig	0.100290154	0.733444219	notSig	notSig_notSig
B4galt1	1	-0.001	notSig	0.24509265	0.015099864	notSig	notSig_notSig
B4galt2	1	-0.006	notSig	0.427109193	0.003642581	notSig	notSig_notSig
B4galt3	1	-0.224	notSig	-0.043922197	0.580441679	notSig	notSig_notSig
B4galt4	1	-0.05	notSig	-0.311960906	0.000150987	notSig	notSig_notSig
B4galt5	0.1304529	-0.01	notSig	0.409263029	0.0000243	notSig	notSig_notSig
B4galt7	1	0.1	notSig	0.112889182	0.153658623	notSig	notSig_notSig
B530045E10Rik	1	0.045	notSig	-0.272697256	0.185469372	notSig	notSig_notSig
B630019A10Rik	1	-0.25	notSig	-0.134206899	0.479375575	notSig	notSig_notSig
B930018H19Rik	1	-0.333	notSig	1.589225338	0.010000551	Sig	notSig_Sig
B930025P03Rik	1	-0.196	notSig	-1.262207424	0.019719795	notSig	notSig_notSig
B9d1	1	0.099	notSig	-0.0086478	0.94836794	notSig	notSig_notSig
Babam1	0.260382264	-0.017	notSig	0.105245614	0.125410504	notSig	notSig_notSig
Babam2	0.356583137	-0.033	notSig	0.363554766	0.0000877	notSig	notSig_notSig
Bace1	0.823611951	-0.022	notSig	0.083634632	0.281647456	notSig	notSig_notSig
Bace2	1	-0.023	notSig	-0.194316173	0.252155363	notSig	notSig_notSig
Bach1	1	-0.03	notSig	0.163825269	0.00688259	notSig	notSig_notSig
Bach2	1	-0.025	notSig	0.098989397	0.45918118	notSig	notSig_notSig
Bach2os	1	-0.5	notSig	0.042786274	0.91243441	notSig	notSig_notSig
Bag1	0.397267041	-0.012	notSig	-0.061442387	0.561119287	notSig	notSig_notSig
Bag2	0.473768496	-0.006	notSig	0.269623144	0.052399603	notSig	notSig_notSig
Bag3	0.017073389	0.06	Sig	0.017327122	0.890009242	notSig	Sig_notSig
Bag4	1	-0.042	notSig	-0.084594782	0.237919159	notSig	notSig_notSig
Bag6	0.0000608	-0.071	Sig	0.135845403	0.100595943	notSig	Sig_notSig
Bahcc1	1	-0.024	notSig	-0.239565458	0.004441636	notSig	notSig_notSig
Bahd1	1	-0.018	notSig	0.136924576	0.07722882	notSig	notSig_notSig
Baiap2	0.012528034	-0.095	Sig	-0.53011628	0.000000633	notSig	Sig_notSig
Baiap2l1	1	-0.067	notSig	0.126861611	0.348604073	notSig	notSig_notSig
Baiap2l2	1	-0.25	notSig	0.220935176	0.582682578	notSig	notSig_notSig
Baiap3	0.028963564	-0.07	Sig	0.010321933	0.938034355	notSig	Sig_notSig
Bak1	1	-0.005	notSig	0.017176821	0.876908662	notSig	notSig_notSig
Banf1	0.819798251	0.002	notSig	0.236417013	0.034464605	notSig	notSig_notSig
Bank1	1	0.022	notSig	-0.844356611	0.00000025	notSig	notSig_notSig
Banp	0.363068458	0.062	notSig	0.186894399	0.184813974	notSig	notSig_notSig
Bap1	0.401002147	0.06	notSig	0.211391356	0.001739665	notSig	notSig_notSig
Batf2	1	0.195	notSig	-0.166033703	0.31731229	notSig	notSig_notSig
Batf3	1	0.181	notSig	-0.184684854	0.430139371	notSig	notSig_notSig
Bax	0.656089661	0.008	notSig	1.510705512	6.39E-40	Sig	notSig_Sig
Baz1a	0.394893027	0.029	notSig	0.289512736	0.00000262	notSig	notSig_notSig
Baz1b	0.069602868	0.017	notSig	0.110485947	0.080876575	notSig	notSig_notSig
Baz2a	1	0.137	notSig	-0.062557858	0.393190781	notSig	notSig_notSig
Baz2b	0.104010373	-0.035	notSig	-0.118699186	0.133715124	notSig	notSig_notSig
BB123696	1	-0.161	notSig	-1.810690299	0.00021687	Sig	notSig_Sig
BB218582	1	1	notSig	0.750609925	0.146008734	notSig	notSig_notSig
Bbip1	0.003091119	-0.156	Sig	0.140442471	0.095144615	notSig	Sig_notSig
Bbof1	0.005278499	-0.202	Sig	-0.464287055	0.018607023	notSig	Sig_notSig
Bbs2	1	0.005	notSig	-0.42132558	0.000249723	notSig	notSig_notSig
Bbs4	1	-0.016	notSig	-0.089251688	0.353785653	notSig	notSig_notSig
Bbs5	0.003466004	0.112	Sig	0.14768571	0.116751243	notSig	Sig_notSig
Bbs7	1	0.01	notSig	0.175777028	0.036304173	notSig	notSig_notSig
Bbs9	0.010358967	-0.238	Sig	-0.4621172	0.00000285	notSig	Sig_notSig
Bbx	0.06736814	-0.165	notSig	-0.16276868	0.01112585	notSig	notSig_notSig
BC002059	0.132926232	-0.116	notSig	-0.066374367	0.543153643	notSig	notSig_notSig
BC003965	0.620673498	0.02	notSig	0.099749612	0.22110227	notSig	notSig_notSig
BC004004	0.573389422	0.079	notSig	0.232627168	0.000620311	notSig	notSig_notSig
BC005537	0.005145376	0.045	Sig	-0.038526344	0.344628924	notSig	Sig_notSig
BC005624	0.954393625	0.006	notSig	-0.086968855	0.169076796	notSig	notSig_notSig
BC024063	1	-0.002	notSig	-0.442254468	0.001335463	notSig	notSig_notSig
BC024139	1	-0.174	notSig	-0.401637171	0.265037261	notSig	notSig_notSig
BC024978	0.272514211	0.165	notSig	0.106346167	0.170850475	notSig	notSig_notSig
BC025920	1	0.667	notSig	-0.356914788	0.054462636	notSig	notSig_notSig
BC028528	0.0000359	-0.03	Sig	-0.157117329	0.11663795	notSig	Sig_notSig
BC031181	1	-0.003	notSig	-0.01251324	0.883263726	notSig	notSig_notSig
BC034090	0.371903835	-0.185	notSig	-0.115123883	0.291381678	notSig	notSig_notSig
BC049715	1	-0.251	notSig	-0.11684632	0.668771795	notSig	notSig_notSig
BC049762	1	0.129	notSig	0.067002043	0.885400753	notSig	notSig_notSig
BC051019	0.001722014	-0.157	Sig	-0.267966038	0.241291136	notSig	Sig_notSig
BC051142	1	1	notSig	-0.324341936	0.246077189	notSig	notSig_notSig
BC051226	0.480883061	0.173	notSig	-1.039391091	2.16E-09	notSig	notSig_notSig
BC053393	1	1	notSig	-0.35439083	0.708987028	notSig	notSig_notSig
BC065397	1	-0.167	notSig	0.239713271	0.137007743	notSig	notSig_notSig
Bcam	0.607331457	-0.007	notSig	-0.145403654	0.161556826	notSig	notSig_notSig
Bcan	1	-0.106	notSig	-0.251394122	0.078884985	notSig	notSig_notSig
Bcap29	1	0.115	notSig	0.294112215	0.000567567	notSig	notSig_notSig
Bcap31	0.512683342	-0.01	notSig	0.073716062	0.1363179	notSig	notSig_notSig
Bcar1	0.185077168	0.035	notSig	0.901042206	7.73E-11	notSig	notSig_notSig
Bcar3	1	-0.014	notSig	-0.227306048	0.119582161	notSig	notSig_notSig
Bcas1	9.32E-08	-0.253	Sig	0.373532479	0.002731528	notSig	Sig_notSig
Bcas2	0.003162967	-0.056	Sig	0.282368353	0.000625455	notSig	Sig_notSig
Bcas3	0.025058494	0.167	Sig	-0.15448789	0.149236547	notSig	Sig_notSig
Bcas3os1	0.0080053	0.128	Sig	-0.729511476	0.000147484	notSig	Sig_notSig
Bcat2	1	0.002	notSig	-0.15033798	0.104954058	notSig	notSig_notSig
Bccip	1	0.003	notSig	0.366540138	0.00000225	notSig	notSig_notSig
Bche	1	0.048	notSig	0.138348741	0.354821364	notSig	notSig_notSig
Bckdha	1	0.002	notSig	-0.263351006	0.009196637	notSig	notSig_notSig
Bckdhb	1	-0.008	notSig	0.022029365	0.78213832	notSig	notSig_notSig
Bckdk	1	-0.012	notSig	-0.009928334	0.873806567	notSig	notSig_notSig
Bcl11a	0.421508293	0.198	notSig	-0.461103215	0.008346516	notSig	notSig_notSig
Bcl11b	1	-0.104	notSig	-0.478768434	0.001188406	notSig	notSig_notSig
Bcl2l11	0.096618115	-0.093	notSig	-0.470385806	0.0000319	notSig	notSig_notSig
Bcl2l12	0.07089794	-0.075	notSig	-0.150693167	0.283281962	notSig	notSig_notSig
Bcl2l13	1	-0.077	notSig	0.20144138	0.052952619	notSig	notSig_notSig
Bcl2l2	0.014820954	0.011	Sig	0.217674136	0.00000405	notSig	Sig_notSig
Bcl3	0.084096205	0.022	notSig	0.364257936	0.008693656	notSig	notSig_notSig
Bcl6	0.248025135	-0.037	notSig	-0.335031126	0.01211903	notSig	notSig_notSig
Bcl6b	1	0	notSig	1.641053875	4.78E-19	Sig	notSig_Sig
Bcl7a	1	-0.003	notSig	-0.432730088	5.53E-09	notSig	notSig_notSig
Bcl7b	0.427903604	0.021	notSig	0.206089102	0.035351274	notSig	notSig_notSig
Bcl7c	1	-0.015	notSig	0.199115111	0.062772177	notSig	notSig_notSig
Bcl9	1	0.013	notSig	-0.472309092	0.000000327	notSig	notSig_notSig
Bcl9l	0.06527221	-0.18	notSig	-0.147467534	0.070811737	notSig	notSig_notSig
Bclaf1	0.000003	-0.111	Sig	0.021411864	0.779065963	notSig	Sig_notSig
Bclaf3	1	-0.012	notSig	0.076082613	0.372326945	notSig	notSig_notSig
Bco1	1	-0.029	notSig	-0.798300796	0.065169023	notSig	notSig_notSig
Bco2	1	0.079	notSig	-0.425337342	0.039287717	notSig	notSig_notSig
Bcor	0.065750241	-0.183	notSig	-0.053391255	0.549896265	notSig	notSig_notSig
Bcr	1	-0.019	notSig	-0.066092669	0.346609426	notSig	notSig_notSig
Bcs1l	0.56229962	0.036	notSig	-0.022783425	0.804050066	notSig	notSig_notSig
Bdp1	0.205689173	0.108	notSig	0.125114512	0.100673011	notSig	notSig_notSig
BE692007	1	-0.297	notSig	-0.607729808	0.00258537	notSig	notSig_notSig
Bean1	1	-1	notSig	0.838724782	0.024222679	notSig	notSig_notSig
Becn1	0.000812032	0.039	Sig	0.159195732	0.00298488	notSig	Sig_notSig
Begain	1	-0.015	notSig	0.537726253	0.000550668	notSig	notSig_notSig
Bend4	0.033173858	0.145	Sig	0.104621007	0.432850675	notSig	Sig_notSig
Bend5	0.106590275	-0.174	notSig	-0.259876372	0.146577265	notSig	notSig_notSig
Bend6	1	-0.136	notSig	-0.887607349	0.000108899	notSig	notSig_notSig
Bend7	1	0.667	notSig	0.630579793	2.62E-10	notSig	notSig_notSig
Best1	1	-0.068	notSig	-0.404899127	0.024714954	notSig	notSig_notSig
Best3	0.353435643	-0.053	notSig	0.209467672	0.312939654	notSig	notSig_notSig
Bet1	1	-0.004	notSig	-0.216936513	0.002828047	notSig	notSig_notSig
Bet1l	0.019595314	-0.163	Sig	-0.325813519	0.000368466	notSig	Sig_notSig
Bex3	0.247126384	0.009	notSig	0.43721164	0.0000108	notSig	notSig_notSig
Bfar	1	-0.006	notSig	-0.015510071	0.841512956	notSig	notSig_notSig
Bfar	1	-0.006	notSig	0.242396359	0.168377851	notSig	notSig_notSig
Bfsp1	1	0.05	notSig	-0.178148247	0.35496621	notSig	notSig_notSig
Bgn	0.245532286	-0.017	notSig	0.339423919	0.02745746	notSig	notSig_notSig
Bhlhb9	0.742352891	-0.085	notSig	0.407883223	0.000363155	notSig	notSig_notSig
Bhlhe41	1	-0.004	notSig	1.335829233	9.06E-15	notSig	notSig_notSig
Bicc1	1	0.024	notSig	0.261514089	0.020140002	notSig	notSig_notSig
Bicd1	1	-0.642	notSig	-0.383075772	0.082869099	notSig	notSig_notSig
Bicd2	1	0	notSig	0.22083537	0.001079649	notSig	notSig_notSig
Bicdl1	1	0.074	notSig	-0.424129302	0.003950289	notSig	notSig_notSig
Bicdl2	1	-0.017	notSig	-0.083457471	0.435248635	notSig	notSig_notSig
Bicra	0.316118123	-0.095	notSig	-0.161360194	0.107762192	notSig	notSig_notSig
Bicral	1	-0.005	notSig	-0.149831181	0.057261113	notSig	notSig_notSig
Bid	1	0.017	notSig	0.861334227	6.8E-23	notSig	notSig_notSig
Bin1	1	-0.5	notSig	0.276389202	0.006106567	notSig	notSig_notSig
Bin2	0.513461592	0.069	notSig	-0.109209354	0.324588833	notSig	notSig_notSig
Bin3	0.01858063	-0.186	Sig	0.019125604	0.818430101	notSig	Sig_notSig
Birc2	0.507732153	-0.023	notSig	-0.13987797	0.102135619	notSig	notSig_notSig
Birc3	0.484636139	-0.018	notSig	-0.0640742	0.48477942	notSig	notSig_notSig
Birc5	1	-0.126	notSig	-0.53594688	0.011668365	notSig	notSig_notSig
Birc6	1	-0.113	notSig	-0.140528601	0.050478587	notSig	notSig_notSig
Bivm	1	0.017	notSig	-0.196340961	0.004039116	notSig	notSig_notSig
Blk	1	0.01	notSig	-0.451538869	0.012580648	notSig	notSig_notSig
Blm	1	0.017	notSig	0.069234318	0.661370329	notSig	notSig_notSig
Blmh	0.181557166	-0.038	notSig	-0.04911977	0.381691203	notSig	notSig_notSig
Blnk	1	-0.024	notSig	-0.048194647	0.762891904	notSig	notSig_notSig
Bloc1s1	1	-0.001	notSig	-0.359165567	0.419071149	notSig	notSig_notSig
Bloc1s2	1	0.001	notSig	0.330007523	0.0000216	notSig	notSig_notSig
Bloc1s5	1	-0.031	notSig	-0.035189887	0.679328596	notSig	notSig_notSig
Bloc1s6	0.710835516	-0.022	notSig	-0.0364972	0.496089239	notSig	notSig_notSig
Bltp1	1	-0.341	notSig	-0.109443911	0.271981114	notSig	notSig_notSig
Bltp2	0.00164587	-0.037	Sig	-0.100053734	0.147684273	notSig	Sig_notSig
Blvra	1	-0.476	notSig	-0.046296653	0.599568843	notSig	notSig_notSig
Blvrb	0.690462462	-0.006	notSig	0.5047117	9.64E-08	notSig	notSig_notSig
Blzf1	1	0.124	notSig	0.113307001	0.094390097	notSig	notSig_notSig
Bmf	1	-0.039	notSig	-1.304768524	2.1E-46	notSig	notSig_notSig
Bmi1	0.922025697	-0.011	notSig	0.372853848	7.3E-12	notSig	notSig_notSig
Bmp1	0.061487348	-0.088	notSig	-0.049307486	0.387705717	notSig	notSig_notSig
Bmp2k	0.350516519	0.075	notSig	0.21312966	0.001417903	notSig	notSig_notSig
Bmp3	0.036642527	-0.032	Sig	0.119465469	0.220817042	notSig	Sig_notSig
Bmp5	1	0.003	notSig	0.413717359	0.003337822	notSig	notSig_notSig
Bmp6	1	0.002	notSig	-0.374265155	0.012822254	notSig	notSig_notSig
Bmper	1	0.023	notSig	0.266261306	0.089510846	notSig	notSig_notSig
Bmpr1a	0.584903878	-0.004	notSig	0.078171792	0.320295086	notSig	notSig_notSig
Bmpr1b	1	0.599	notSig	-0.675089917	0.010809833	notSig	notSig_notSig
Bms1	1	0.038	notSig	0.082327241	0.280729353	notSig	notSig_notSig
Bmx	1	0.044	notSig	-0.632708954	0.000000325	notSig	notSig_notSig
Bnc1	1	0.021	notSig	-0.926060755	0.036586656	notSig	notSig_notSig
Bnc2	1	0.411	notSig	-0.234773508	0.25661117	notSig	notSig_notSig
Bnip1	0.338331323	-0.037	notSig	-0.000644108	0.993121838	notSig	notSig_notSig
Bnip2	0.201111516	-0.02	notSig	-0.012113633	0.828899615	notSig	notSig_notSig
Bnip3	1	-0.001	notSig	-0.372396377	0.0000147	notSig	notSig_notSig
Bnip3l	1	0.001	notSig	-0.396889464	5.54E-12	notSig	notSig_notSig
Bnipl	0.016624883	-0.154	Sig	-0.813388052	3.97E-13	notSig	Sig_notSig
Bod1	1	0.003	notSig	0.268545817	0.004437302	notSig	notSig_notSig
Bod1l	0.012773423	-0.077	Sig	-0.255556825	0.0000625	notSig	Sig_notSig
Bok	1	0.042	notSig	0.001083234	0.994902271	notSig	notSig_notSig
Bola1	1	-0.138	notSig	-0.32852685	0.013507444	notSig	notSig_notSig
Bola2	1	0.004	notSig	0.003941944	0.978969685	notSig	notSig_notSig
Bola3	1	-0.001	notSig	0.157924345	0.110482859	notSig	notSig_notSig
Boll	1	0.142	notSig	-0.014151858	0.972561154	notSig	notSig_notSig
Bop1	1	0.001	notSig	0.243078093	0.009165545	notSig	notSig_notSig
Bora	1	-0.337	notSig	0.047229751	0.685550859	notSig	notSig_notSig
Borcs5	1	0.004	notSig	-0.259715376	0.053448754	notSig	notSig_notSig
Borcs7	1	-0.003	notSig	0.059176652	0.506812468	notSig	notSig_notSig
Borcs8	0.056492216	-0.019	notSig	-0.088717293	0.261449831	notSig	notSig_notSig
Bpgm	1	0	notSig	-0.300817572	0.034758938	notSig	notSig_notSig
Bphl	0.000318873	0.058	Sig	-0.3733457	0.007701972	notSig	Sig_notSig
Bpifa2	1	0.028	notSig	-0.311688511	0.235565094	notSig	notSig_notSig
Bpifa3	1	-0.5	notSig	-0.675437038	0.522100807	notSig	notSig_notSig
Bpifb1	1	0.219	notSig	-1.767546276	0.22524927	notSig	notSig_notSig
Bpifb5	1	0.016	notSig	-1.082316109	3.89E-09	notSig	notSig_notSig
Bpnt1	1	0.003	notSig	-0.038423167	0.583366218	notSig	notSig_notSig
Bptf	0.000113096	-0.07	Sig	0.147444846	0.000795834	notSig	Sig_notSig
Braf	0.329719447	0.071	notSig	0.209195571	0.005834432	notSig	notSig_notSig
Brap	1	-0.178	notSig	0.113560547	0.068599385	notSig	notSig_notSig
Brat1	0.068166456	-0.079	notSig	-0.091083864	0.198321961	notSig	notSig_notSig
Brca1	1	-0.167	notSig	-0.331235992	0.094615722	notSig	notSig_notSig
Brca2	1	-0.232	notSig	0.009890734	0.928172307	notSig	notSig_notSig
Brcc3	0.806698916	0.003	notSig	-0.063411586	0.420186684	notSig	notSig_notSig
Brd1	0.044114086	0.076	Sig	0.122697311	0.067123902	notSig	Sig_notSig
Brd2	0.006843878	-0.039	Sig	0.252497585	0.00000708	notSig	Sig_notSig
Brd3	0.881412555	-0.061	notSig	-0.044829994	0.578346794	notSig	notSig_notSig
Brd4	1	0.117	notSig	0.196480622	0.003268906	notSig	notSig_notSig
Brd7	0.0000328	0.033	Sig	0.102503987	0.060866782	notSig	Sig_notSig
Brd8	1	0.272	notSig	-0.029289209	0.6094334	notSig	notSig_notSig
Brd8dc	0.236146382	-0.153	notSig	0.487437077	0.000205996	notSig	notSig_notSig
Brd9	0.159935324	-0.062	notSig	-0.082338939	0.298169982	notSig	notSig_notSig
Brdt	0.155787862	-0.256	notSig	-0.123551504	0.39255361	notSig	notSig_notSig
Brf1	0.247199531	0.069	notSig	-0.107706709	0.08426988	notSig	notSig_notSig
Bri3bp	0.394575691	0.007	notSig	0.306968423	0.000153424	notSig	notSig_notSig
Brinp2	1	-0.333	notSig	-0.222608161	0.575965371	notSig	notSig_notSig
Brip1	1	0.1	notSig	-0.031668806	0.843184021	notSig	notSig_notSig
Brix1	1	-1	notSig	0.420004526	4.31E-13	notSig	notSig_notSig
Brk1	1	0	notSig	0.084430695	0.359452693	notSig	notSig_notSig
Brme1	1	0.145	notSig	-0.492803112	0.063304828	notSig	notSig_notSig
Brms1	0.867534433	-0.002	notSig	0.265744074	0.466742187	notSig	notSig_notSig
Brms1l	1	-0.027	notSig	0.396374781	6.28E-12	notSig	notSig_notSig
Brox	1	0.073	notSig	0.159460579	0.001638353	notSig	notSig_notSig
Brpf1	0.091109487	-0.063	notSig	0.156204232	0.030397173	notSig	notSig_notSig
Brpf3	0.144052263	-0.056	notSig	0.104565826	0.202037382	notSig	notSig_notSig
Brsk2	1	-1	notSig	-0.087811452	0.806366278	notSig	notSig_notSig
Brwd1	0.023130801	-0.09	Sig	0.108040263	0.099417765	notSig	Sig_notSig
Brwd3	0.00025486	-0.074	Sig	-0.164373078	0.135715303	notSig	Sig_notSig
Bscl2	1	-0.008	notSig	0.1437462	0.117455026	notSig	notSig_notSig
Bsdc1	0.112883704	0.059	notSig	-0.134739435	0.032802734	notSig	notSig_notSig
Bsg	0.008290749	-0.006	Sig	-0.179560555	0.074231924	notSig	Sig_notSig
Bspry	0.07735191	0.056	notSig	-0.189170115	0.022453217	notSig	notSig_notSig
Bst1	1	0.008	notSig	0.192375832	0.188461625	notSig	notSig_notSig
Bst2	0.556252133	0.015	notSig	0.353489894	0.008296264	notSig	notSig_notSig
Btaf1	1	0.027	notSig	0.184771173	0.033768982	notSig	notSig_notSig
Btbd1	1	0	notSig	0.135463156	0.000470099	notSig	notSig_notSig
Btbd10	0.008051936	-0.194	Sig	0.426737176	4.62E-11	notSig	Sig_notSig
Btbd17	1	-0.167	notSig	0.416930988	0.465219597	notSig	notSig_notSig
Btbd19	0.000014	-0.238	Sig	0.160295013	0.163420573	notSig	Sig_notSig
Btbd2	1	0.001	notSig	-0.272345138	0.00075794	notSig	notSig_notSig
Btbd3	0.88923378	-0.004	notSig	-0.429695855	0.000150289	notSig	notSig_notSig
Btbd6	1	-0.043	notSig	-0.125121367	0.18214843	notSig	notSig_notSig
Btbd7	0.092071167	-0.211	notSig	-0.052846633	0.444332368	notSig	notSig_notSig
Btbd8	0.796188317	-0.038	notSig	-0.075205563	0.625017913	notSig	notSig_notSig
Btbd9	1	-0.02	notSig	0.095973517	0.198646479	notSig	notSig_notSig
Btc	1	0.031	notSig	0.147048778	0.29939533	notSig	notSig_notSig
Btd	1	0.011	notSig	-0.288283132	0.000131813	notSig	notSig_notSig
Btf3	1	0	notSig	0.269407384	0.001578005	notSig	notSig_notSig
Btf3l4	0.041162835	-0.032	Sig	0.130654454	0.029980857	notSig	Sig_notSig
Btk	1	0.013	notSig	-0.136198794	0.350364722	notSig	notSig_notSig
Btla	0.56554521	0.048	notSig	-0.667647796	0.000583789	notSig	notSig_notSig
Btnl9	1	0.333	notSig	-0.01026381	0.965324764	notSig	notSig_notSig
Btrc	1	-0.25	notSig	-0.138899742	0.096220463	notSig	notSig_notSig
Bub1	1	-0.085	notSig	0.10995984	0.56126405	notSig	notSig_notSig
Bub1b	1	-0.01	notSig	-0.252400022	0.036904324	notSig	notSig_notSig
Bub3	0.026596025	-0.003	Sig	0.149869368	0.023843338	notSig	Sig_notSig
Bud23	0.379544061	-0.012	notSig	0.182699104	0.013598624	notSig	notSig_notSig
Bud31	0.006744137	-0.018	Sig	0.092233335	0.297334323	notSig	Sig_notSig
Bvht	1	-1	notSig	-0.068003389	0.560867431	notSig	notSig_notSig
Bzw1	1	-0.001	notSig	0.331757388	2.27E-12	notSig	notSig_notSig
Bzw2	1	0.5	notSig	0.049872664	0.56508849	notSig	notSig_notSig
C030006K11Rik	0.312490361	-0.034	notSig	-0.066408108	0.57688811	notSig	notSig_notSig
C030034L19Rik	1	-0.127	notSig	-0.066839209	0.797003151	notSig	notSig_notSig
C030037D09Rik	1	1	notSig	-0.170550291	0.399363154	notSig	notSig_notSig
C130026I21Rik	1	-0.12	notSig	0.339666436	0.571539723	notSig	notSig_notSig
C130046K22Rik	1	-0.067	notSig	-0.114463216	0.40107008	notSig	notSig_notSig
C130050O18Rik	0.300956853	0.102	notSig	0.124808466	0.524439107	notSig	notSig_notSig
C130080G10Rik	1	0.179	notSig	-5.426074632	0.002592466	Sig	notSig_Sig
C1d	0.816977599	-0.011	notSig	0.093903115	0.260621985	notSig	notSig_notSig
C1galt1	1	0.002	notSig	-0.016017661	0.839600804	notSig	notSig_notSig
C1qb	1	-0.001	notSig	-0.168571923	0.356257266	notSig	notSig_notSig
C1qbp	1	-0.001	notSig	0.868557798	7.23E-31	notSig	notSig_notSig
C1qtnf1	1	-0.011	notSig	-0.264860051	0.062889424	notSig	notSig_notSig
C1qtnf12	1	-0.007	notSig	0.001870575	0.988384924	notSig	notSig_notSig
C1qtnf2	1	0	notSig	0.114090954	0.400415544	notSig	notSig_notSig
C1qtnf6	0.30564561	0.011	notSig	0.024087985	0.890086038	notSig	notSig_notSig
C1qtnf7	1	0.14	notSig	0.187174582	0.039583614	notSig	notSig_notSig
C1rl	1	0.042	notSig	0.072249228	0.591436225	notSig	notSig_notSig
C1s1	1	-0.002	notSig	0.153103518	0.206416613	notSig	notSig_notSig
C2	1	0.083	notSig	0.080616887	0.777405052	notSig	notSig_notSig
C230035I16Rik	1	-1	notSig	-0.842351178	0.0000261	notSig	notSig_notSig
C230072F16Rik	1	0.291	notSig	-0.232252026	0.421038741	notSig	notSig_notSig
C2cd2	1	-0.112	notSig	-0.044548091	0.627617232	notSig	notSig_notSig
C2cd2l	0.042401024	0.057	Sig	0.154302639	0.123567372	notSig	Sig_notSig
C2cd3	0.3413715	-0.165	notSig	-0.24482341	0.008640264	notSig	notSig_notSig
C2cd5	0.30765885	-0.101	notSig	-0.217803027	0.006410356	notSig	notSig_notSig
C3	1	-0.003	notSig	-0.25089919	0.425093442	notSig	notSig_notSig
C330002G04Rik	1	-0.5	notSig	-1.605240769	0.0000206	Sig	notSig_Sig
C330013E15Rik	1	-0.222	notSig	-0.605457022	0.076698377	notSig	notSig_notSig
C330018D20Rik	1	-0.314	notSig	-0.241161039	0.001725316	notSig	notSig_notSig
C430014B12Rik	1	0.178	notSig	-0.545803495	0.08412019	notSig	notSig_notSig
C430049B03Rik	1	-0.107	notSig	-0.731653119	6.05E-08	notSig	notSig_notSig
C4a	1	-0.483	notSig	0.387170585	0.032111798	notSig	notSig_notSig
C4b	0.042737881	0.036	Sig	-0.172691816	0.611186624	notSig	Sig_notSig
C530043A13Rik	1	-0.354	notSig	-1.699747734	0.100751182	notSig	notSig_notSig
C6	1	-0.25	notSig	-0.425425747	0.015241636	notSig	notSig_notSig
C7	1	-0.5	notSig	0.547665992	0.004117787	notSig	notSig_notSig
C87436	0.000370089	0.066	Sig	-0.120554962	0.201827265	notSig	Sig_notSig
C8g	1	-0.19	notSig	-0.232043711	0.137701021	notSig	notSig_notSig
C9orf72	1	-0.278	notSig	0.087142218	0.194833239	notSig	notSig_notSig
Caap1	1	-0.441	notSig	-0.079058644	0.330149221	notSig	notSig_notSig
Cab39	0.614779895	0.035	notSig	0.152450513	0.001511486	notSig	notSig_notSig
Cab39l	1	-0.585	notSig	0.018840308	0.811647822	notSig	notSig_notSig
Cabcoco1	1	-0.004	notSig	0.342123119	0.16151277	notSig	notSig_notSig
Cabin1	0.033727555	0.074	Sig	-0.143505121	0.028776333	notSig	Sig_notSig
Cables1	0.759350018	-0.03	notSig	0.211514728	0.13654922	notSig	notSig_notSig
Cables2	0.014516452	-0.054	Sig	-0.176583636	0.003520342	notSig	Sig_notSig
Cabp1	0.068409393	0.152	notSig	-0.861617162	0.0000206	notSig	notSig_notSig
Cabp4	1	0.082	notSig	0.035830281	0.894984659	notSig	notSig_notSig
Cabyr	1	0.333	notSig	-0.434605367	0.129163174	notSig	notSig_notSig
Cacfd1	1	-1	notSig	-0.13295751	0.050675022	notSig	notSig_notSig
Cachd1	1	0.005	notSig	-0.116337261	0.237971919	notSig	notSig_notSig
Cacna1a	1	-0.439	notSig	-0.697063763	0.000406423	notSig	notSig_notSig
Cacna1b	1	-1	notSig	-0.788852121	0.020654119	notSig	notSig_notSig
Cacna1c	1	-0.252	notSig	0.504120144	0.0000236	notSig	notSig_notSig
Cacna1d	1	0.524	notSig	0.323286727	0.009390023	notSig	notSig_notSig
Cacna1g	1	1	notSig	-1.077888026	0.011568728	notSig	notSig_notSig
Cacna1i	1	-0.333	notSig	-0.684753735	0.000597469	notSig	notSig_notSig
Cacna1s	1	0.027	notSig	0.23681396	0.860387711	notSig	notSig_notSig
Cacna2d1	1	-0.667	notSig	0.235146412	0.035550163	notSig	notSig_notSig
Cacna2d2	1	-1	notSig	-2.322442279	0.003461992	Sig	notSig_Sig
Cacna2d3	1	0.667	notSig	0.079188774	0.832391844	notSig	notSig_notSig
Cacna2d4	1	-0.014	notSig	-0.441952428	0.024119091	notSig	notSig_notSig
Cacnb1	0.93403214	0.084	notSig	-0.77922952	3.02E-11	notSig	notSig_notSig
Cacnb2	0.877060514	0.041	notSig	0.136610204	0.222676791	notSig	notSig_notSig
Cacnb3	1	0.094	notSig	-0.298448269	0.004564445	notSig	notSig_notSig
Cacnb4	1	-1	notSig	-0.33551571	0.056440221	notSig	notSig_notSig
Cactin	1	0.002	notSig	0.091576724	0.197830558	notSig	notSig_notSig
Cacul1	0.810380378	0.01	notSig	0.177702874	0.00589908	notSig	notSig_notSig
Cad	0.692245208	0.062	notSig	0.032784634	0.742946743	notSig	notSig_notSig
Cadm1	1	0.179	notSig	0.071273883	0.432408404	notSig	notSig_notSig
Cadm2	1	-0.224	notSig	0.629889846	0.005634705	notSig	notSig_notSig
Cadm4	1	-0.01	notSig	0.11304897	0.483073996	notSig	notSig_notSig
Cadps2	1	-0.072	notSig	0.113576228	0.281443104	notSig	notSig_notSig
Cage1	1	0.087	notSig	0.011574081	0.956894464	notSig	notSig_notSig
Calcb	1	0.077	notSig	-1.837182549	0.002163417	Sig	notSig_Sig
Calcoco1	0.448708544	-0.016	notSig	-0.235411519	0.006054501	notSig	notSig_notSig
Calcrl	1	-0.778	notSig	-0.443080788	0.000967009	notSig	notSig_notSig
Cald1	0.184149361	-0.107	notSig	0.510545826	0.0000004	notSig	notSig_notSig
Calhm2	1	0.005	notSig	-0.334346578	0.002163648	notSig	notSig_notSig
Calm1	0.024287959	0.022	Sig	-0.146532062	0.030672009	notSig	Sig_notSig
Calm2	0.757675861	0.007	notSig	-0.193620103	0.020226375	notSig	notSig_notSig
Calm3	1	-0.002	notSig	-0.079998267	0.292394061	notSig	notSig_notSig
Calml4	1	-0.079	notSig	-0.087179961	0.603744622	notSig	notSig_notSig
Calr	0.178937718	-0.023	notSig	-0.297942932	0.002092203	notSig	notSig_notSig
Calr3	1	0.091	notSig	0.108522581	0.494718192	notSig	notSig_notSig
Calu	0.0000251	0.071	Sig	0.158121992	0.005170348	notSig	Sig_notSig
Camk1	0.287628059	-0.031	notSig	0.311355136	0.00000109	notSig	notSig_notSig
Camk1d	0.173211381	0.108	notSig	-0.10927487	0.272544608	notSig	notSig_notSig
Camk2a	1	-0.184	notSig	0.298267743	0.117881732	notSig	notSig_notSig
Camk2b	1	-0.091	notSig	-0.338792239	0.088045392	notSig	notSig_notSig
Camk2d	1	0.524	notSig	0.03034995	0.563938207	notSig	notSig_notSig
Camk2g	0.044599992	-0.12	Sig	0.048930283	0.286124394	notSig	Sig_notSig
Camkk1	0.410022955	-0.078	notSig	-0.038654699	0.747834663	notSig	notSig_notSig
Camkk2	0.104653424	0.084	notSig	0.142482516	0.015549245	notSig	notSig_notSig
Camkmt	1	0.015	notSig	-0.114576186	0.386520061	notSig	notSig_notSig
Caml	1	0.006	notSig	-0.10120481	0.057441974	notSig	notSig_notSig
Camsap1	0.06831343	0.068	notSig	0.021389936	0.747372113	notSig	notSig_notSig
Camsap2	0.490199205	0.023	notSig	0.094585543	0.192069776	notSig	notSig_notSig
Camsap3	0.578917111	-0.101	notSig	-0.513714494	0.0000016	notSig	notSig_notSig
Camta1	1	0.667	notSig	-0.115485191	0.2241022	notSig	notSig_notSig
Camta2	0.291563772	0.148	notSig	0.099382144	0.320138955	notSig	notSig_notSig
Cand1	1	-0.003	notSig	0.028868395	0.56908752	notSig	notSig_notSig
Cant1	0.863150009	-0.162	notSig	-0.048131435	0.496179845	notSig	notSig_notSig
Canx	0.276952774	0.041	notSig	0.133487679	0.025891588	notSig	notSig_notSig
Cap1	0.053374239	-0.028	notSig	0.36977682	0.000000112	notSig	notSig_notSig
Cap2	0.023136703	-0.036	Sig	0.022806984	0.902398172	notSig	Sig_notSig
Capg	1	-0.667	notSig	-0.033214108	0.730934532	notSig	notSig_notSig
Capn1	1	-0.008	notSig	-0.151703743	0.084313015	notSig	notSig_notSig
Capn10	1	0.016	notSig	-0.268967302	0.000697912	notSig	notSig_notSig
Capn15	1	0.1	notSig	0.025434493	0.771658371	notSig	notSig_notSig
Capn2	0.327682747	-0.002	notSig	-0.261660045	0.001709386	notSig	notSig_notSig
Capn3	1	0.667	notSig	-0.453190779	0.408141505	notSig	notSig_notSig
Capn5	1	0.004	notSig	-0.52153079	0.0000844	notSig	notSig_notSig
Capn7	0.00078334	-0.05	Sig	-0.036856766	0.530632083	notSig	Sig_notSig
Capn8	1	0.333	notSig	-0.597039698	0.042909605	notSig	notSig_notSig
Capns1	1	0	notSig	0.044893844	0.47941991	notSig	notSig_notSig
Caprin1	0.058505733	0.01	notSig	0.211366629	0.000032	notSig	notSig_notSig
Caprin2	0.581585709	0.121	notSig	-0.162527989	0.086328422	notSig	notSig_notSig
Caps2	1	0.364	notSig	-0.716520626	0.00280589	notSig	notSig_notSig
Capsl	1	-0.005	notSig	0.09144158	0.653533025	notSig	notSig_notSig
Capza1	0.087449395	0.008	notSig	0.08395664	0.077412952	notSig	notSig_notSig
Capza2	0.933151194	0.001	notSig	0.145216338	0.007848075	notSig	notSig_notSig
Capzb	0.031505117	0.015	Sig	0.201462301	0.002559344	notSig	Sig_notSig
Car11	1	-0.667	notSig	-0.732865777	0.001013332	notSig	notSig_notSig
Car14	0.605872369	-0.038	notSig	-0.28172008	0.235034964	notSig	notSig_notSig
Car2	1	-0.001	notSig	0.082893909	0.176313776	notSig	notSig_notSig
Car4	0.280596787	-0.017	notSig	0.028466849	0.809765843	notSig	notSig_notSig
Car5b	1	-0.006	notSig	-0.261866596	0.066399388	notSig	notSig_notSig
Car8	1	0.006	notSig	-0.372392241	0.010262839	notSig	notSig_notSig
Card10	1	-0.007	notSig	-0.112173914	0.380055823	notSig	notSig_notSig
Card11	1	-0.022	notSig	-0.339972633	0.001062224	notSig	notSig_notSig
Card14	1	0.089	notSig	-0.665687881	0.015840138	notSig	notSig_notSig
Card19	0.236271438	-0.019	notSig	0.046200397	0.611255495	notSig	notSig_notSig
Card9	0.104654607	0.068	notSig	-0.334956824	0.004478428	notSig	notSig_notSig
Carf	1	-0.172	notSig	-0.12449876	0.236839311	notSig	notSig_notSig
Carhsp1	1	-0.005	notSig	0.100533023	0.374176914	notSig	notSig_notSig
Carm1	1	0.093	notSig	0.01477093	0.862584791	notSig	notSig_notSig
Carmil1	0.059092821	0.237	notSig	-0.316678535	0.001948496	notSig	notSig_notSig
Carmil2	0.048014907	0.119	Sig	-0.607085592	0.003542596	notSig	Sig_notSig
Carmil3	0.013164697	0.463	Sig	-1.086414791	0.000000481	notSig	Sig_notSig
Carmn	1	0.174	notSig	0.184140913	0.472403988	notSig	notSig_notSig
Carnmt1	1	0.02	notSig	0.474352367	1.06E-17	notSig	notSig_notSig
Carns1	1	0.512	notSig	-0.02760522	0.924297544	notSig	notSig_notSig
Cars	1	-0.068	notSig	0.739087981	3.81E-23	notSig	notSig_notSig
Cars2	0.000041	-0.163	Sig	-0.380937629	0.00000204	notSig	Sig_notSig
Casc1	1	0.707	notSig	-0.926657917	0.000760133	notSig	notSig_notSig
Casc3	0.87309441	0.004	notSig	0.12139968	0.137451016	notSig	notSig_notSig
Casd1	1	-0.111	notSig	-0.01237979	0.807241064	notSig	notSig_notSig
Cask	0.015163151	-0.178	Sig	0.086461132	0.12279275	notSig	Sig_notSig
Caskin1	1	-0.061	notSig	-0.102851719	0.567300101	notSig	notSig_notSig
Caskin2	0.0000643	-0.037	Sig	-0.01981112	0.898428677	notSig	Sig_notSig
Casp1	0.451734989	0.076	notSig	-0.14630685	0.274857827	notSig	notSig_notSig
Casp12	0.020900084	0.029	Sig	0.322181589	0.02813196	notSig	Sig_notSig
Casp2	0.455998008	-0.013	notSig	-0.314742747	1E-11	notSig	notSig_notSig
Casp4	1	0.2	notSig	0.641113919	0.0000021	notSig	notSig_notSig
Casp7	1	-0.002	notSig	0.054726305	0.421845985	notSig	notSig_notSig
Casp8	0.73532016	0.144	notSig	-0.034461809	0.623287525	notSig	notSig_notSig
Casp8ap2	1	-0.088	notSig	-0.101378648	0.234813009	notSig	notSig_notSig
Casp9	1	-0.5	notSig	-0.212288687	0.003526391	notSig	notSig_notSig
Cass4	1	-0.439	notSig	-0.00988442	0.966862415	notSig	notSig_notSig
Cast	0.306606055	0.037	notSig	0.085544744	0.138005065	notSig	notSig_notSig
Castor2	1	0.027	notSig	-0.659446553	9.58E-18	notSig	notSig_notSig
Casz1	1	0.012	notSig	-0.142199182	0.204362003	notSig	notSig_notSig
Cat	0.281447449	0.017	notSig	0.163866507	0.077466727	notSig	notSig_notSig
Catip	0.870821906	0.036	notSig	-0.129276842	0.625022778	notSig	notSig_notSig
Catsper2	1	-0.342	notSig	-0.524015454	0.000192903	notSig	notSig_notSig
Catsper3	1	-0.05	notSig	-0.232896178	0.65237404	notSig	notSig_notSig
Catsperd	1	0.359	notSig	0.211912728	0.483226527	notSig	notSig_notSig
Catspere2	1	0.524	notSig	0.446687808	0.000178599	notSig	notSig_notSig
Catsperg1	1	-0.658	notSig	-0.387275771	0.035690351	notSig	notSig_notSig
Catsperz	1	-0.5	notSig	0.174362739	0.810185462	notSig	notSig_notSig
Cav1	0.239853281	-0.08	notSig	-0.52291403	9.54E-10	notSig	notSig_notSig
Cav2	1	0.001	notSig	-0.068349241	0.385903971	notSig	notSig_notSig
Cbarp	0.188492442	0.104	notSig	0.072230737	0.462109684	notSig	notSig_notSig
Cbfa2t2	0.000324418	-0.127	Sig	-0.025540585	0.644536658	notSig	Sig_notSig
Cbfa2t3	1	0.051	notSig	-0.117016106	0.482929222	notSig	notSig_notSig
Cbfb	1	-0.169	notSig	0.293600335	0.00000261	notSig	notSig_notSig
Cbl	1	0.834	notSig	-0.022761141	0.764126679	notSig	notSig_notSig
Cblb	1	0.082	notSig	0.194075152	0.024448301	notSig	notSig_notSig
Cblc	0.796171465	-0.025	notSig	0.742960536	1.4E-10	notSig	notSig_notSig
Cbll1	0.011144995	0.112	Sig	0.128080193	0.046013753	notSig	Sig_notSig
Cbr1	1	-0.195	notSig	0.169555833	0.079019556	notSig	notSig_notSig
Cbr2	1	0.175	notSig	-0.209466316	0.068081834	notSig	notSig_notSig
Cbr3	1	-0.002	notSig	1.292655278	4.07E-12	notSig	notSig_notSig
Cbr4	0.0000623	-0.025	Sig	-0.454832307	0.0000292	notSig	Sig_notSig
Cbs	0.334783014	-0.044	notSig	-0.48236869	0.011690494	notSig	notSig_notSig
Cbwd1	1	0.01	notSig	0.09901486	0.187083488	notSig	notSig_notSig
Cbx1	0.146288043	-0.03	notSig	0.153990194	0.014544259	notSig	notSig_notSig
Cbx3	0.544152564	-0.007	notSig	-0.018134305	0.793933942	notSig	notSig_notSig
Cbx4	1	0.009	notSig	-0.173600136	0.094001999	notSig	notSig_notSig
Cbx5	0.450042101	0.107	notSig	0.068822184	0.320842835	notSig	notSig_notSig
Cbx7	0.167204749	-0.06	notSig	-0.238660788	0.020519216	notSig	notSig_notSig
Cbx8	1	-0.062	notSig	-0.002684781	0.977990179	notSig	notSig_notSig
Cby1	1	-0.004	notSig	-0.233535661	0.007518576	notSig	notSig_notSig
Cc2d1a	0.392802338	-0.035	notSig	-0.161455461	0.008441813	notSig	notSig_notSig
Cc2d1b	0.206704769	0.074	notSig	0.217078491	0.001015369	notSig	notSig_notSig
Cc2d2a	0.333164769	-0.053	notSig	0.002552737	0.982335135	notSig	notSig_notSig
Cc2d2b	1	-0.25	notSig	-0.559863944	0.087220491	notSig	notSig_notSig
Ccar1	0.125589453	0.082	notSig	-0.035119366	0.653004883	notSig	notSig_notSig
Ccar2	1	0.016	notSig	0.017804159	0.757873652	notSig	notSig_notSig
Ccbe1	1	0.002	notSig	0.655380417	0.000000103	notSig	notSig_notSig
Ccdc102a	1	0.007	notSig	0.07663125	0.47921986	notSig	notSig_notSig
Ccdc103	0.074370475	-0.058	notSig	-0.732168102	0.001322422	notSig	notSig_notSig
Ccdc106	0.418991919	-0.131	notSig	0.250268561	0.638539352	notSig	notSig_notSig
Ccdc107	0.151202598	0.018	notSig	-0.086874635	0.464196295	notSig	notSig_notSig
Ccdc116	1	-0.068	notSig	1.226947422	0.0000212	notSig	notSig_notSig
Ccdc12	1	-0.333	notSig	-0.07875211	0.436387613	notSig	notSig_notSig
Ccdc120	1	-0.479	notSig	-0.428949871	0.0000168	notSig	notSig_notSig
Ccdc122	0.294062971	-0.147	notSig	0.531513076	0.000446872	notSig	notSig_notSig
Ccdc125	0.100325169	-0.112	notSig	-0.358464041	0.000139082	notSig	notSig_notSig
Ccdc126	0.657601127	0.004	notSig	0.226019728	0.006648116	notSig	notSig_notSig
Ccdc127	0.690311642	0.005	notSig	0.083187467	0.183801979	notSig	notSig_notSig
Ccdc13	1	-0.038	notSig	-0.47160438	0.093469207	notSig	notSig_notSig
Ccdc130	0.004826327	-0.114	Sig	0.090796607	0.259088133	notSig	Sig_notSig
Ccdc134	1	-0.101	notSig	-0.086699309	0.295896063	notSig	notSig_notSig
Ccdc136	1	0.333	notSig	-0.181042614	0.316034607	notSig	notSig_notSig
Ccdc137	1	0.011	notSig	0.015076116	0.783611739	notSig	notSig_notSig
Ccdc138	1	-0.071	notSig	-0.354254773	0.031338439	notSig	notSig_notSig
Ccdc14	1	0.161	notSig	-0.273106922	0.004108241	notSig	notSig_notSig
Ccdc141	0.023442366	-0.084	Sig	0.064343891	0.498388837	notSig	Sig_notSig
Ccdc142os	1	0.175	notSig	0.318811964	0.327876572	notSig	notSig_notSig
Ccdc146	1	0.5	notSig	-0.618713601	0.011155638	notSig	notSig_notSig
Ccdc148	1	-0.333	notSig	0.047458012	0.850371412	notSig	notSig_notSig
Ccdc149	0.409450813	-0.068	notSig	-0.217767494	0.06534082	notSig	notSig_notSig
Ccdc15	1	-0.162	notSig	-0.49250171	0.007290856	notSig	notSig_notSig
Ccdc150	1	0.42	notSig	-0.828347737	0.001172238	notSig	notSig_notSig
Ccdc152	1	1	notSig	0.032283686	0.800446392	notSig	notSig_notSig
Ccdc153	3.77E-08	0.091	Sig	-0.867094115	0.0000665	notSig	Sig_notSig
Ccdc154	1	0.785	notSig	-1.189884043	4.06E-09	notSig	notSig_notSig
Ccdc157	1	0.213	notSig	-0.289015748	0.0000259	notSig	notSig_notSig
Ccdc158	1	0.5	notSig	-0.278883308	0.096501995	notSig	notSig_notSig
Ccdc159	1	0.021	notSig	-0.090362846	0.523582312	notSig	notSig_notSig
Ccdc162	0.14509594	0.102	notSig	-0.293301061	0.231234371	notSig	notSig_notSig
Ccdc163	1	0.396	notSig	-0.346778003	0.00053747	notSig	notSig_notSig
Ccdc167	1	-0.139	notSig	-0.092195179	0.411537841	notSig	notSig_notSig
Ccdc17	0.0000681	-0.033	Sig	-0.710319059	0.003348335	notSig	Sig_notSig
Ccdc170	0.411029579	-0.068	notSig	-0.710400287	0.005075273	notSig	notSig_notSig
Ccdc171	1	0.227	notSig	-0.503198768	0.000292316	notSig	notSig_notSig
Ccdc173	0.128012184	0.075	notSig	-0.218326646	0.286207953	notSig	notSig_notSig
Ccdc174	0.000290506	-0.061	Sig	0.081324901	0.33084299	notSig	Sig_notSig
Ccdc18	1	0.071	notSig	-0.494116961	0.124270426	notSig	notSig_notSig
Ccdc180	1	-0.25	notSig	-0.395370412	0.223126316	notSig	notSig_notSig
Ccdc181	1	-0.467	notSig	-0.240230004	0.172193644	notSig	notSig_notSig
Ccdc183	1	-1	notSig	0.303378179	0.583573999	notSig	notSig_notSig
Ccdc186	0.000497386	0.054	Sig	-0.23344505	0.001372002	notSig	Sig_notSig
Ccdc187	0.051453712	-0.145	notSig	-0.475483926	0.04153112	notSig	notSig_notSig
Ccdc189	0.818585313	-0.029	notSig	-0.60211041	0.000126932	notSig	notSig_notSig
Ccdc191	0.495343551	-0.07	notSig	-0.414666534	0.0000283	notSig	notSig_notSig
Ccdc192	1	0.347	notSig	-0.599759239	0.461261349	notSig	notSig_notSig
ccdc198	1	0.333	notSig	-0.20420862	0.774798711	notSig	notSig_notSig
Ccdc24	1	-0.074	notSig	-0.389580646	0.238655436	notSig	notSig_notSig
Ccdc25	1	-0.013	notSig	0.091186059	0.302944139	notSig	notSig_notSig
Ccdc28a	0.130301883	-0.074	notSig	-0.352421397	0.003137911	notSig	notSig_notSig
Ccdc28b	1	-0.004	notSig	-0.973899918	4.7E-16	notSig	notSig_notSig
Ccdc30	1	0.358	notSig	-0.749964175	0.001151431	notSig	notSig_notSig
Ccdc32	0.413053564	0.002	notSig	-0.116388403	0.145724701	notSig	notSig_notSig
Ccdc33	0.266687919	0.148	notSig	-0.542225136	0.23144603	notSig	notSig_notSig
Ccdc34	1	0.417	notSig	-0.007288437	0.950548979	notSig	notSig_notSig
Ccdc38	1	-0.527	notSig	-0.046879686	0.874149495	notSig	notSig_notSig
Ccdc39	0.000860843	-0.182	Sig	-0.428913858	0.02658746	notSig	Sig_notSig
Ccdc40	0.855043535	-0.01	notSig	-0.3363131	0.188761521	notSig	notSig_notSig
Ccdc43	0.31326683	0.009	notSig	0.229248174	0.00173379	notSig	notSig_notSig
Ccdc47	0.851690364	-0.004	notSig	0.233562181	0.00000189	notSig	notSig_notSig
Ccdc50	0.002649411	0.063	Sig	0.036314568	0.607255468	notSig	Sig_notSig
Ccdc57	1	0.25	notSig	-0.282973246	0.069048672	notSig	notSig_notSig
Ccdc58	1	-0.047	notSig	0.176269776	0.060949441	notSig	notSig_notSig
Ccdc59	0.854806811	0.018	notSig	-0.044912802	0.575247069	notSig	notSig_notSig
Ccdc6	1	0	notSig	0.111120297	0.070513217	notSig	notSig_notSig
Ccdc60	1	-0.039	notSig	-0.38361454	0.180811731	notSig	notSig_notSig
Ccdc61	0.282824267	0.068	notSig	-0.136992787	0.138598025	notSig	notSig_notSig
Ccdc62	1	1	notSig	-0.140608793	0.333180403	notSig	notSig_notSig
Ccdc63	1	-0.333	notSig	0.280439613	0.635056459	notSig	notSig_notSig
Ccdc65	1	0.007	notSig	-0.295292614	0.220233117	notSig	notSig_notSig
Ccdc66	1	-0.298	notSig	-0.019502281	0.831387741	notSig	notSig_notSig
Ccdc68	1	-0.195	notSig	0.534837166	0.00000189	notSig	notSig_notSig
Ccdc69	1	0.007	notSig	-0.54099475	0.005398969	notSig	notSig_notSig
Ccdc74a	1	-0.121	notSig	-0.092946438	0.622180141	notSig	notSig_notSig
Ccdc77	0.019465798	-0.25	Sig	-0.116324524	0.178294426	notSig	Sig_notSig
Ccdc78	0.809921188	0.017	notSig	-0.467468575	0.069514865	notSig	notSig_notSig
Ccdc80	0.259672754	0.028	notSig	0.108976537	0.526603123	notSig	notSig_notSig
Ccdc81	1	0.018	notSig	-0.308265839	0.201610702	notSig	notSig_notSig
Ccdc82	1	-0.23	notSig	0.035162807	0.74955242	notSig	notSig_notSig
Ccdc84	0.303221954	0.052	notSig	-0.0402421	0.677093573	notSig	notSig_notSig
Ccdc85a	1	-0.25	notSig	0.200313783	0.174413378	notSig	notSig_notSig
Ccdc85c	0.055014324	-0.036	notSig	-0.225210887	0.018485538	notSig	notSig_notSig
Ccdc88a	1	-0.07	notSig	-0.045387192	0.558414818	notSig	notSig_notSig
Ccdc88b	1	0.064	notSig	-0.194580534	0.020100722	notSig	notSig_notSig
Ccdc88c	0.026486435	0.138	Sig	-0.472579717	0.000179245	notSig	Sig_notSig
Ccdc9	0.041894151	0.1	Sig	-0.085035779	0.411922648	notSig	Sig_notSig
Ccdc90b	0.365905919	-0.018	notSig	-0.05250759	0.478692431	notSig	notSig_notSig
Ccdc91	1	-0.115	notSig	-0.14804031	0.035850608	notSig	notSig_notSig
Ccdc92	0.153043408	-0.015	notSig	-0.292024358	0.010342136	notSig	notSig_notSig
Ccdc93	0.086822106	0.041	notSig	0.068553289	0.342575265	notSig	notSig_notSig
Ccdc97	1	0.083	notSig	0.027013283	0.729260388	notSig	notSig_notSig
Ccdc9b	0.61351598	-0.039	notSig	0.267354009	0.002126729	notSig	notSig_notSig
Cchcr1	0.00000248	-0.169	Sig	-0.122094244	0.13792614	notSig	Sig_notSig
Cckar	0.021078304	0.05	Sig	-0.965486563	3.1E-09	notSig	Sig_notSig
Ccl17	1	0.002	notSig	-0.070234336	0.736528886	notSig	notSig_notSig
Ccl19	0.903963833	-0.01	notSig	0.2379015	0.424690845	notSig	notSig_notSig
Ccl2	1	-0.003	notSig	1.62101362	0.000709784	Sig	notSig_Sig
Ccl21a	1	0.003	notSig	0.109700169	0.455520401	notSig	notSig_notSig
Ccl25	1	-0.333	notSig	-0.080734137	0.624280784	notSig	notSig_notSig
Ccl27a	0.307266603	0.103	notSig	-0.407358595	0.001807181	notSig	notSig_notSig
Ccl6	1	0	notSig	0.591109067	0.00000724	notSig	notSig_notSig
Ccm2	1	-0.417	notSig	0.248810286	0.00033921	notSig	notSig_notSig
Ccm2l	0.0000135	0.093	Sig	0.014186469	0.916457212	notSig	Sig_notSig
Ccn4	1	0.133	notSig	0.562746614	0.16156788	notSig	notSig_notSig
Ccn5	0.155041234	-0.013	notSig	0.308262082	0.132223402	notSig	notSig_notSig
Ccna1	1	0.346	notSig	-1.570852616	0.0000599	Sig	notSig_Sig
Ccna2	1	-0.013	notSig	-0.490885996	0.009874057	notSig	notSig_notSig
Ccnc	0.293538697	-0.041	notSig	0.021370041	0.720358924	notSig	notSig_notSig
Ccnd1	1	0.001	notSig	0.768198827	0.00000143	notSig	notSig_notSig
Ccnd3	0.431329821	0.116	notSig	0.14896601	0.059922024	notSig	notSig_notSig
Ccndbp1	0.001779379	-0.022	Sig	-0.129346324	0.081859131	notSig	Sig_notSig
Ccne1	0.700457277	-0.115	notSig	-0.406548577	0.050480858	notSig	notSig_notSig
Ccne2	1	-0.025	notSig	-0.244457303	0.080330392	notSig	notSig_notSig
Ccnf	1	-0.017	notSig	0.244803247	0.146661476	notSig	notSig_notSig
Ccng1	0.225255797	-0.02	notSig	1.513668968	2.99E-31	Sig	notSig_Sig
Ccng2	0.82962076	0.005	notSig	-0.67456273	2.59E-13	notSig	notSig_notSig
Ccnh	0.019467974	0.027	Sig	0.123094725	0.044602106	notSig	Sig_notSig
Ccni	0.777020822	-0.013	notSig	0.07395944	0.084838241	notSig	notSig_notSig
Ccnk	0.167719377	-0.033	notSig	0.211340264	0.005235772	notSig	notSig_notSig
Ccnl1	0.00000021	-0.161	Sig	0.09836481	0.24457245	notSig	Sig_notSig
Ccnl2	0.002352983	-0.116	Sig	-0.004072209	0.964104077	notSig	Sig_notSig
Ccno	0.009740224	0.097	Sig	-0.801478763	0.0000192	notSig	Sig_notSig
Ccnt1	0.779291618	-0.022	notSig	0.135242338	0.053992494	notSig	notSig_notSig
Ccnt2	1	-0.417	notSig	-0.033592913	0.631133021	notSig	notSig_notSig
Ccny	0.46041336	0.037	notSig	0.281233288	0.002022583	notSig	notSig_notSig
Ccnyl1	1	0.485	notSig	0.146742635	0.027079216	notSig	notSig_notSig
Ccp110	0.255026563	0.114	notSig	-0.297967507	0.000747497	notSig	notSig_notSig
Ccpg1	1	0.002	notSig	-0.748066992	0.011132651	notSig	notSig_notSig
Ccr6	1	-0.375	notSig	-0.458284235	0.278704818	notSig	notSig_notSig
Ccr9	1	-0.392	notSig	-0.433546775	0.037095821	notSig	notSig_notSig
Ccs	1	0.523	notSig	-0.118378153	0.092389272	notSig	notSig_notSig
Ccser1	1	-0.009	notSig	0.3176795	0.001729732	notSig	notSig_notSig
Ccser2	0.046947916	-0.059	Sig	0.213804024	0.001086149	notSig	Sig_notSig
Cct2	0.507984548	0.014	notSig	0.27480757	0.000000016	notSig	notSig_notSig
Cct3	1	0.023	notSig	0.170902746	0.030480078	notSig	notSig_notSig
Cct4	0.722625276	0.004	notSig	0.291932507	0.00000104	notSig	notSig_notSig
Cct5	0.282012841	0.019	notSig	0.062898564	0.359669005	notSig	notSig_notSig
Cct6a	0.036218522	0.043	Sig	0.158423678	0.001298708	notSig	Sig_notSig
Cct7	0.125022071	-0.027	notSig	0.131268497	0.013286104	notSig	notSig_notSig
Cct8	1	-0.003	notSig	0.226478606	0.00000297	notSig	notSig_notSig
Ccz1	1	-0.25	notSig	0.100999888	0.078521833	notSig	notSig_notSig
Cd151	0.808976651	-0.008	notSig	0.243079595	0.00160819	notSig	notSig_notSig
Cd160	1	-0.053	notSig	0.246161504	0.200565561	notSig	notSig_notSig
Cd163	1	-0.07	notSig	-0.654374686	0.000180673	notSig	notSig_notSig
Cd164	1	-1	notSig	0.025007516	0.586560892	notSig	notSig_notSig
Cd164l2	1	0.14	notSig	0.017736093	0.957852803	notSig	notSig_notSig
Cd180	0.863421985	0.066	notSig	-0.25028739	0.1276356	notSig	notSig_notSig
Cd19	0.552517125	0.01	notSig	-0.52966333	0.001640949	notSig	notSig_notSig
Cd1d1	1	-0.012	notSig	-0.017183889	0.833532003	notSig	notSig_notSig
Cd2	0.718488176	0.014	notSig	-0.437736114	0.000315366	notSig	notSig_notSig
Cd200	1	0.5	notSig	0.266217135	0.00063271	notSig	notSig_notSig
Cd200r1	0.795581297	0.151	notSig	-0.17152232	0.152712205	notSig	notSig_notSig
Cd200r3	1	-0.333	notSig	0.887817545	0.075328993	notSig	notSig_notSig
Cd200r4	0.018478402	-0.164	Sig	0.280688328	0.084515867	notSig	Sig_notSig
Cd207	0.035851485	0.16	Sig	-0.084367453	0.771396641	notSig	Sig_notSig
Cd209a	1	0.012	notSig	-0.002962467	0.9866981	notSig	notSig_notSig
Cd209b	1	-0.013	notSig	-0.431212294	0.021618667	notSig	notSig_notSig
Cd209c	0.104309072	0.151	notSig	0.01050262	0.952968146	notSig	notSig_notSig
Cd209d	1	0.012	notSig	-0.03185114	0.925526848	notSig	notSig_notSig
Cd209f	1	0.192	notSig	-1.085734652	0.0000362	notSig	notSig_notSig
Cd22	0.527750239	-0.203	notSig	-0.547558739	0.0000515	notSig	notSig_notSig
Cd226	1	-0.257	notSig	-0.282301671	0.111950114	notSig	notSig_notSig
Cd244a	1	0.152	notSig	-0.021721138	0.876595925	notSig	notSig_notSig
Cd247	1	-0.222	notSig	0.477145588	0.000672058	notSig	notSig_notSig
Cd27	0.278406265	0.098	notSig	-0.417545851	0.015721858	notSig	notSig_notSig
Cd274	1	0.05	notSig	0.35374333	0.002828034	notSig	notSig_notSig
Cd276	1	0.011	notSig	-0.114564151	0.346040771	notSig	notSig_notSig
Cd2ap	1	0.006	notSig	0.084124811	0.352099046	notSig	notSig_notSig
Cd2bp2	0.052180655	0.014	notSig	-0.121236741	0.032136912	notSig	notSig_notSig
Cd300a	0.600169413	-0.066	notSig	0.840327179	0.00000121	notSig	notSig_notSig
Cd300c	1	0.528	notSig	-0.306471291	0.353128047	notSig	notSig_notSig
Cd300c2	0.62703367	-0.018	notSig	-0.199727204	0.133118692	notSig	notSig_notSig
Cd300lf	0.000029	-0.33	Sig	0.2934307	0.430498153	notSig	Sig_notSig
Cd300lg	0.304307628	-0.113	notSig	0.445040514	0.023988223	notSig	notSig_notSig
Cd302	0.41315753	0.006	notSig	-0.065695451	0.343040028	notSig	notSig_notSig
Cd320	0.121168114	-0.021	notSig	-0.03254512	0.816426253	notSig	notSig_notSig
Cd33	0.904113603	-0.017	notSig	0.56016523	0.117334991	notSig	notSig_notSig
Cd34	0.001098047	-0.045	Sig	0.911962169	6.67E-14	notSig	Sig_notSig
Cd36	1	-0.778	notSig	0.412904897	0.000402343	notSig	notSig_notSig
Cd37	1	0.013	notSig	-0.352783736	0.045653724	notSig	notSig_notSig
Cd38	1	-0.002	notSig	0.308485058	0.015044028	notSig	notSig_notSig
Cd3d	1	0.014	notSig	-0.325603686	0.064756163	notSig	notSig_notSig
Cd3e	1	-0.014	notSig	-0.48308964	0.002058148	notSig	notSig_notSig
Cd3g	1	-0.2	notSig	-0.382465541	0.015724755	notSig	notSig_notSig
Cd4	1	0.002	notSig	-0.170586191	0.27362516	notSig	notSig_notSig
Cd40	1	0.074	notSig	-0.021718214	0.849124777	notSig	notSig_notSig
Cd44	1	-0.879	notSig	0.038323393	0.627536558	notSig	notSig_notSig
Cd46	1	0.187	notSig	-0.60394525	4.12E-08	notSig	notSig_notSig
Cd47	1	0.167	notSig	-0.071442708	0.365150325	notSig	notSig_notSig
Cd48	1	0.011	notSig	-0.223033653	0.047615419	notSig	notSig_notSig
Cd53	0.473393568	-0.02	notSig	0.135208115	0.252996945	notSig	notSig_notSig
Cd55	1	-0.005	notSig	0.188775416	0.098810576	notSig	notSig_notSig
Cd55b	1	0.007	notSig	0.24896116	0.387936326	notSig	notSig_notSig
Cd59a	0.008508172	-0.026	Sig	0.261712881	0.092348451	notSig	Sig_notSig
Cd59b	0.81814395	0.082	notSig	0.353319524	0.157202799	notSig	notSig_notSig
Cd6	9.66E-08	0.27	Sig	-0.441938505	0.006388144	notSig	Sig_notSig
Cd63	0.770949866	-0.005	notSig	0.60677129	2.64E-09	notSig	notSig_notSig
Cd68	0.050919703	0.051	notSig	0.630999666	0.0000142	notSig	notSig_notSig
Cd69	1	-0.008	notSig	0.103404269	0.500948026	notSig	notSig_notSig
Cd72	0.166604973	-0.216	notSig	-0.054055066	0.703310731	notSig	notSig_notSig
Cd74	0.000000194	-0.046	Sig	-0.189811287	0.124781272	notSig	Sig_notSig
Cd79a	1	-0.001	notSig	-0.563061082	0.000889249	notSig	notSig_notSig
Cd79b	0.772533803	0.01	notSig	-0.410368863	0.008972102	notSig	notSig_notSig
Cd80	1	-0.036	notSig	0.139159876	0.386413246	notSig	notSig_notSig
Cd81	1	0	notSig	0.042788974	0.584966032	notSig	notSig_notSig
Cd82	0.000189794	0.055	Sig	0.122710731	0.150210586	notSig	Sig_notSig
Cd84	0.337751212	0.017	notSig	0.246313088	0.069920218	notSig	notSig_notSig
Cd8a	0.890451784	-0.009	notSig	-0.278685268	0.114874927	notSig	notSig_notSig
Cd8b1	1	-0.026	notSig	-0.124226705	0.504450703	notSig	notSig_notSig
Cd9	1	0	notSig	-0.346819243	1.65E-08	notSig	notSig_notSig
[truncated: 10,753 more rows]
