# Supplementary material for: Deciphering regulatory patterns in a mouse model of hyperoxia-induced acute lung injury
Source: PeerJ. 2024 Sep 26;12:e18069. doi: 10.7717/peerj.18069 (PMC11439394; doi:10.7717/peerj.18069)
Supplement: Supplemental Information 8 [file peerj-12-18069-s008.csv]

# AS events associated with immune response
IncLevelDifference	PValue	A3SS.MATS.JC	ID	GeneID	geneSymbol	chr	strand	longExonStart_0base	longExonEnd	shortES	shortEE	flankingES	flankingEE	ID	IJC_SAMPLE_1	SJC_SAMPLE_1	IJC_SAMPLE_2	SJC_SAMPLE_2	IncFormLen	SkipFormLen	PValue	FDR	IncLevel1	IncLevel2	IncLevelDifference
-0.085	0.011563119	A3SS.MATS.JC	200	ENSMUSG00000040987.16	Mill2	chr7	+	18590236	18590606	18590330	18590606	18589864	18590128	200	46,8,12,63,28,70	84,27,48,114,48,102	63,50,36,16,74,43	76,64,62,21,95,64	242	149	0.011563119	0.265059912	0.252,0.154,0.133,0.254,0.264,0.297	0.338,0.325,0.263,0.319,0.324,0.293	-0.085
0.004	0.037514633	A3SS.MATS.JC	475	ENSMUSG00000074129.15	Rpl13a	chr7	-	44775538	44775677	44775538	44775661	44775901	44775961	475	128,51,94,122,50,168	544,718,993,521,531,000,000,000	120,80,187,45,125,140	677,438,708,996,219,000,000,000	164	149	0.037514633	0.521891879	0.021,0.024,0.024,0.02,0.022,0.022	0.016,0.018,0.019,0.018,0.02,0.02	0.004
0.096	0.000387036	A3SS.MATS.JC	481	ENSMUSG00000014599.11	Csf1	chr3	-	107655469	107656485	107655469	107655600	107657626	107657774	481	101,50,56,169,43,169	8,4,7,16,2,10	165,148,122,48,150,157	32,28,9,9,19,25	298	149	0.000387036	0.029196687	0.863,0.862,0.8,0.841,0.915,0.894	0.721,0.725,0.871,0.727,0.798,0.758	0.096
0.05	5.77E-05	A3SS.MATS.JC	768	ENSMUSG00000024948.16	Map4k2	chr19	+	6391773	6391864	6391796	6391864	6391488	6391546	768	62,44,54,128,49,118	2,3,0,10,0,1	187,163,114,59,193,163	12,15,9,3,21,13	171	149	5.77E-05	0.00792975	0.964,0.927,1.0,0.918,1.0,0.99	0.931,0.904,0.917,0.945,0.889,0.916	0.05
0.033	0.014403999	A3SS.MATS.JC	769	ENSMUSG00000024948.16	Map4k2	chr19	+	6391773	6391864	6391799	6391864	6391488	6391546	769	69,44,55,132,52,121	5,2,2,9,7,11	195,169,116,63,199,166	30,24,16,3,22,11	174	149	0.014403999	0.302487757	0.922,0.95,0.959,0.926,0.864,0.904	0.848,0.858,0.861,0.947,0.886,0.928	0.033
0.076	0.028815375	A3SS.MATS.JC	949	ENSMUSG00000033767.15	Tmem131l	chr3	-	83807633	83807725	83807633	83807722	83808652	83808773	949	42,14,26,47,19,57	3,2,5,6,6,7	53,37,50,13,55,24	11,10,14,6,6,8	151	149	0.028815375	0.450853206	0.932,0.874,0.837,0.885,0.758,0.889	0.826,0.785,0.779,0.681,0.9,0.747	0.076
-0.015	0.043586844	A3SS.MATS.JC	1328	ENSMUSG00000040479.13	Dgkz	chr2	-	91772972	91773159	91772972	91773029	91774366	91774444	1328	16,4,22,23,10,14	167,79,153,290,96,222	57,38,35,12,21,19	281,238,247,101,402,000	278	149	0.043586844	0.562532864	0.049,0.026,0.072,0.041,0.053,0.033	0.098,0.079,0.071,0.06,0.027,0.032	-0.015
0.028	0.009385155	A3SS.MATS.JC	1375	ENSMUSG00000079557.12	Marchf2	chr17	-	33910488	33911177	33910488	33911127	33915010	33915220	1375	50,19,20,39,13,63	257,101,150,301,89,272	45,23,35,15,51,42	302,281,315,125,350,000	198	149	0.009385155	0.238241916	0.128,0.124,0.091,0.089,0.099,0.148	0.101,0.058,0.077,0.083,0.099,0.095	0.028
0.074	0.036373535	A3SS.MATS.JC	1400	ENSMUSG00000033467.13	Crlf2	chr5	-	109703372	109703526	109703372	109703493	109703884	109704047	1400	2,1,3,4,0,1	15,8,4,5,2,10	1,1,0,0,3,1	8,8,7,2,5,9	181	149	0.036373535	0.5113298	0.099,0.093,0.382,0.397,0.0,0.076	0.093,0.093,0.0,0.0,0.331,0.084	0.074
-0.142	0.000768771	A3SS.MATS.JC	1456	ENSMUSG00000027684.17	Mecom	chr3	-	30033749	30035106	30033749	30034134	30039489	30039643	1456	87,40,60,181,27,158	17,9,13,31,6,25	152,109,143,22,178,146	19,10,12,0,18,16	298	149	0.000768771	0.048441646	0.719,0.69,0.698,0.745,0.692,0.76	0.8,0.845,0.856,1.0,0.832,0.82	-0.142
-0.015	0.001253186	A3SS.MATS.JC	1515	ENSMUSG00000041538.17	H2-Ob	chr17	+	34462812	34462890	34462861	34462890	34462441	34462552	1515	1,1,2,1,0,2	79,17,29,89,21,104	6,5,8,0,7,1	80,53,117,26,142,98	197	149	0.001253186	0.067120638	0.009,0.043,0.05,0.008,0.0,0.014	0.054,0.067,0.049,0.0,0.036,0.008	-0.015
-0.01	0.012836234	A3SS.MATS.JC	1525	ENSMUSG00000019471.11	Cdc37	chr9	-	21053717	21053973	21053717	21053826	21054242	21054521	1525	24,5,24,38,17,29	459,184,353,608,165,000	52,37,28,16,36,38	607,420,425,145,542,000	295	149	0.012836234	0.286461952	0.026,0.014,0.033,0.031,0.049,0.024	0.041,0.043,0.032,0.053,0.032,0.038	-0.01
0.018	0.040310089	A3SS.MATS.JC	1616	ENSMUSG00000022568.18	Scrib	chr15	-	75920782	75920942	75920782	75920920	75921051	75921150	1616	107,44,65,116,47,138	2,1,1,1,1,5	163,101,100,59,146,106	2,9,2,2,4,5	170	149	0.040310089	0.538406083	0.979,0.975,0.983,0.99,0.976,0.96	0.986,0.908,0.978,0.963,0.97,0.949	0.018
-0.071	1.48E-06	A3SS.MATS.JC	1639	ENSMUSG00000036989.17	Trim3	chr7	-	105268265	105268435	105268265	105268417	105268589	105268821	1639	5,2,2,3,1,5	60,27,45,118,37,88	20,16,11,4,18,11	129,94,98,21,127,108	166	149	1.48E-06	0.000722293	0.07,0.062,0.038,0.022,0.024,0.049	0.122,0.133,0.092,0.146,0.113,0.084	-0.071
0.092	0.010852536	A3SS.MATS.JC	1719	ENSMUSG00000026288.15	Inpp5d	chr1	+	87595610	87595785	87595613	87595785	87593108	87593259	1719	21,10,28,69,15,36	3,0,0,8,1,8	36,52,35,14,47,64	8,6,7,3,16,10	151	149	0.010852536	0.263014409	0.874,1.0,1.0,0.895,0.937,0.816	0.816,0.895,0.831,0.822,0.743,0.863	0.092
0.032	0.041615935	A3SS.MATS.JC	1739	ENSMUSG00000026883.18	Dab2ip	chr2	+	35609864	35610753	35609930	35610753	35608771	35608950	1739	106,38,68,186,34,103	10,2,11,19,7,13	212,173,123,24,169,131	27,30,17,2,34,27	214	149	0.041615935	0.549529303	0.881,0.93,0.811,0.872,0.772,0.847	0.845,0.801,0.834,0.893,0.776,0.772	0.032
0.036	0.001969672	A3SS.MATS.JC	1754	ENSMUSG00000031520.7	Vegfc	chr8	+	54612327	54612518	54612448	54612518	54609992	54610194	1754	139,51,53,167,49,114	3,1,0,2,0,0	188,169,96,63,148,145	4,3,3,4,1,6	269	149	0.001969672	0.090087178	0.962,0.966,1.0,0.979,1.0,1.0	0.963,0.969,0.947,0.897,0.988,0.93	0.036
-0.066	0.01410133	A3SS.MATS.JC	1819	ENSMUSG00000040751.13	Lat2	chr5	-	134634899	134634947	134634899	134634935	134635214	134635246	1819	0,1,1,0,0,0	9,4,8,6,7,12	1,3,3,1,1,0	5,11,16,9,10,5	160	149	0.01410133	0.302106885	0.0,0.189,0.104,0.0,0.0,0.0	0.157,0.203,0.149,0.094,0.085,0.0	-0.066
-0.112	1.12E-08	A3SS.MATS.JC	2231	ENSMUSG00000037440.9	Vnn1	chr10	+	23774305	23774498	23774327	23774498	23773190	23773321	2231	127,35,110,174,15,234	11,1,18,23,5,40	50,34,64,7,71,59	2,1,1,0,3,2	170	149	1.12E-08	8.57E-06	0.91,0.968,0.843,0.869,0.724,0.837	0.956,0.968,0.982,1.0,0.954,0.963	-0.112
0.046	0.001188405	A3SS.MATS.JC	2343	ENSMUSG00000034165.17	Ccnd3	chr17	+	47904533	47904777	47904569	47904777	47889633	47889698	2343	39,19,32,34,7,6	0,0,3,2,2,1	36,35,41,3,28,20	4,4,2,0,4,12	184	149	0.001188405	0.067120638	1.0,1.0,0.896,0.932,0.739,0.829	0.879,0.876,0.943,1.0,0.85,0.574	0.046
-0.122	0.031736643	A3SS.MATS.JC	2366	ENSMUSG00000000127.16	Fer	chr17	+	64288474	64288681	64288477	64288681	64280059	64280152	2366	37,13,30,46,9,52	27,2,13,30,8,41	49,37,34,12,55,46	20,16,13,1,12,21	151	149	0.031736643	0.473485956	0.575,0.865,0.695,0.602,0.526,0.556	0.707,0.695,0.721,0.922,0.819,0.684	-0.122
-0.006	0.00780026	A3SS.MATS.JC	2427	ENSMUSG00000044258.11	Ctla2a	chr13	-	61083360	61083889	61083360	61083483	61084304	61084385	2427	318,613,022,188,436,000,000,000	33,9,22,51,16,80	26,081,982,223,692,300,000,000	19,28,22,10,28,8	298	149	0.00780026	0.209940659	0.98,0.986,0.98,0.977,0.979,0.956	0.986,0.973,0.981,0.979,0.979,0.993	-0.006
-0.066	0.001215224	A3SS.MATS.JC	2438	ENSMUSG00000040447.16	Spns2	chr11	-	72344379	72344540	72344379	72344426	72344879	72345043	2438	24,10,12,29,14,32	85,24,67,127,21,112	28,25,25,11,40,28	57,45,66,18,85,49	262	149	0.001215224	0.067120638	0.138,0.192,0.092,0.115,0.275,0.14	0.218,0.24,0.177,0.258,0.211,0.245	-0.066
0.012	0.006086264	A3SS.MATS.JC	2466	ENSMUSG00000024978.12	Gpam	chr19	-	55063973	55064111	55063973	55064107	55064722	55064800	2466	120,59,75,258,22,193	2,1,3,6,2,3	164,152,157,22,215,170	8,5,11,1,4,11	152	149	0.006086264	0.184169664	0.983,0.983,0.961,0.977,0.915,0.984	0.953,0.968,0.933,0.956,0.981,0.938	0.012
-0.072	1.16E-05	A3SS.MATS.JC	2518	ENSMUSG00000056492.7	Adgrf5	chr17	+	43750566	43751051	43750841	43751051	43748406	43748577	2518	329,193,234,660,170,000	509,178,328,945,163,000	832,726,429,121,775,000	670,677,345,111,810,000	298	149	1.16E-05	0.002709501	0.244,0.352,0.263,0.259,0.343,0.247	0.383,0.349,0.383,0.353,0.324,0.348	-0.072
0.033	0.015781628	A3SS.MATS.JC	2575	ENSMUSG00000026283.14	Ing5	chr1	+	93739486	93739670	93739503	93739670	93733769	93733841	2575	3,2,2,3,1,1	38,22,24,69,20,63	0,2,0,1,0,0	57,35,57,14,52,28	165	149	0.015781628	0.315397014	0.067,0.076,0.07,0.038,0.043,0.014	0.0,0.049,0.0,0.061,0.0,0.0	0.033
0.047	0.011580287	A3SS.MATS.JC	3053	ENSMUSG00000039239.15	Tgfb2	chr1	-	186362806	186362984	186362806	186362869	186364654	186364765	3053	148,82,138,280,50,238	6,3,4,6,1,12	98,103,142,28,162,151	7,8,4,2,13,9	263	149	0.011580287	0.265059912	0.933,0.939,0.951,0.964,0.966,0.918	0.888,0.879,0.953,0.888,0.876,0.905	0.047
-0.091	1.90E-05	A3SS.MATS.JC	3079	ENSMUSG00000030149.16	Klrk1	chr6	-	129593259	129593313	129593259	129593295	129593631	129593736	3079	0,0,0,2,0,1	39,7,22,19,13,19	5,1,3,1,4,3	22,31,28,7,16,26	166	149	1.90E-05	0.003905142	0.0,0.0,0.0,0.086,0.0,0.045	0.169,0.028,0.088,0.114,0.183,0.094	-0.091
-0.038	0.037222085	A3SS.MATS.JC	3159	ENSMUSG00000028064.18	Sema4a	chr3	-	88358651	88358774	88358651	88358757	88358994	88359093	3159	6,3,2,4,2,0	53,22,23,53,19,63	9,6,9,5,5,9	84,57,62,17,72,80	165	149	0.037222085	0.521280476	0.093,0.11,0.073,0.064,0.087,0.0	0.088,0.087,0.116,0.21,0.059,0.092	-0.038
0.258	0.032092463	A3SS.MATS.JC	3161	ENSMUSG00000028064.18	Sema4a	chr3	-	88358651	88358804	88358651	88358774	88358994	88359093	3161	2,1,2,7,4,3	4,3,0,1,1,0	7,2,5,1,6,7	6,4,5,2,3,8	178	149	0.032092463	0.477464533	0.295,0.218,1.0,0.854,0.77,1.0	0.494,0.295,0.456,0.295,0.626,0.423	0.258
-0.045	0.001098047	A3SS.MATS.JC	3289	ENSMUSG00000016494.10	Cd34	chr1	+	194642087	194643587	194642243	194643587	194641373	194641538	3289	378,166,224,381,83,492	641,237,374,774,205,000	257,251,294,80,383,219	360,368,348,131,586,000	298	149	0.001098047	0.064627907	0.228,0.259,0.23,0.198,0.168,0.226	0.263,0.254,0.297,0.234,0.246,0.282	-0.045
0.237	0.008719749	A3SS.MATS.JC	3580	ENSMUSG00000030707.16	Coro1a	chr7	-	126302147	126302367	126302147	126302346	126303140	126303392	3580	11,7,5,7,5,9	2,4,1,4,4,6	4,7,8,3,11,17	10,7,16,4,9,11	169	149	0.008719749	0.223459209	0.829,0.607,0.815,0.607,0.524,0.569	0.261,0.469,0.306,0.398,0.519,0.577	0.237
0.103	0.001975161	A3SS.MATS.JC	3950	ENSMUSG00000021792.16	Prxl2a	chr14	-	40725997	40726177	40725997	40726160	40727597	40727678	3950	4,4,3,9,1,8	2,0,0,2,1,0	12,8,11,1,9,10	4,2,3,1,3,2	165	149	0.001975161	0.090087178	0.644,1.0,1.0,0.803,0.475,1.0	0.73,0.783,0.768,0.475,0.73,0.819	0.103
-0.247	0.008039195	A3SS.MATS.JC	3953	ENSMUSG00000021792.16	Prxl2a	chr14	-	40725997	40726177	40725997	40726160	40735582	40735728	3953	7,4,3,11,3,9	5,1,8,6,2,7	15,8,14,2,10,13	2,3,1,0,7,4	165	149	0.008039195	0.214218544	0.558,0.783,0.253,0.623,0.575,0.537	0.871,0.707,0.927,1.0,0.563,0.746	-0.247
0.061	0.016569829	A3SS.MATS.JC	4081	ENSMUSG00000025280.9	Polr3a	chr14	-	24519332	24519511	24519332	24519497	24520601	24520740	4081	4,2,3,2,1,1	15,13,6,34,10,29	1,1,1,2,0,2	26,27,24,5,22,28	162	149	0.016569829	0.322333846	0.197,0.124,0.315,0.051,0.084,0.031	0.034,0.033,0.037,0.269,0.0,0.062	0.061
-0.026	0.019749354	A3SS.MATS.JC	4252	ENSMUSG00000031660.14	Brd7	chr8	-	89060732	89060847	89060732	89060844	89063708	89063765	4252	58,18,33,58,19,71	479,215,285,591,184,000	101,64,64,27,65,88	704,485,594,179,503,000	151	149	0.019749354	0.351420407	0.107,0.076,0.103,0.088,0.092,0.112	0.124,0.115,0.096,0.13,0.113,0.158	-0.026
0.066	6.59E-05	A3SS.MATS.JC	4326	ENSMUSG00000079363.8	Gbp4	chr5	-	105273382	105273616	105273382	105273492	105282932	105283056	4326	20,6,3,18,2,17	87,17,25,62,7,79	3,11,14,3,10,8	67,117,113,26,69,89	272	149	6.59E-05	0.008407052	0.112,0.162,0.062,0.137,0.135,0.105	0.024,0.049,0.064,0.059,0.074,0.047	0.066
-0.043	0.00013087	A3SS.MATS.JC	4689	ENSMUSG00000112023.2	Lilrb4b	chr10	+	51357235	51357965	51357662	51357965	51357001	51357037	4689	60,26,41,138,48,88	6,1,2,13,3,11	54,39,33,9,35,54	2,0,0,3,0,2	298	149	0.00013087	0.013743926	0.833,0.929,0.911,0.841,0.889,0.8	0.931,1.0,1.0,0.6,1.0,0.931	-0.043
-0.068	6.25E-05	A3SS.MATS.JC	4693	ENSMUSG00000112023.2	Lilrb4b	chr10	+	51360541	51360665	51360612	51360665	51360194	51360383	4693	49,17,35,61,28,61	0,2,4,3,2,5	21,18,15,8,10,19	0,0,0,1,0,0	219	149	6.25E-05	0.008166622	1.0,0.853,0.856,0.933,0.905,0.892	1.0,1.0,1.0,0.845,1.0,1.0	-0.068
0.053	0.015481441	A3SS.MATS.JC	4798	ENSMUSG00000033565.19	Rbfox2	chr15	-	77001120	77001267	77001120	77001264	77016916	77017141	4798	74,25,36,110,18,69	2,3,0,7,2,4	62,70,54,14,113,72	7,6,8,4,8,5	151	149	0.015481441	0.3128539	0.973,0.892,1.0,0.939,0.899,0.945	0.897,0.92,0.869,0.775,0.933,0.934	0.053
0.018	0.00655644	A3SS.MATS.JC	4883	ENSMUSG00000022770.18	Dlg1	chr16	+	31656862	31657044	31656867	31657044	31655007	31655122	4883	12,4,5,10,5,10	193,76,148,301,62,292	2,4,4,4,8,5	275,190,188,54,259,221	153	149	0.00655644	0.192946654	0.057,0.049,0.032,0.031,0.073,0.032	0.007,0.02,0.02,0.067,0.029,0.022	0.018
-0.012	0.011087091	A3SS.MATS.JC	5005	ENSMUSG00000003235.14	Eif2b5	chr16	+	20327687	20328073	20327710	20328073	20327458	20327569	5005	3,2,2,4,0,3	231,104,186,261,95,318	6,7,7,1,7,5	259,178,263,93,246,223	171	149	0.011087091	0.263344785	0.011,0.016,0.009,0.013,0.0,0.008	0.02,0.033,0.023,0.009,0.024,0.019	-0.012
0.036	0.007139326	A3SS.MATS.JC	5046	ENSMUSG00000028669.16	Pithd1	chr4	-	135713702	135713777	135713702	135713746	135714248	135714575	5046	4,1,1,4,2,8	34,10,32,48,13,56	5,0,0,2,1,2	50,37,45,12,48,38	179	149	0.007139326	0.200200167	0.089,0.077,0.025,0.065,0.114,0.106	0.077,0.0,0.0,0.122,0.017,0.042	0.036
-0.171	2.20E-07	A3SS.MATS.JC	5247	ENSMUSG00000024045.7	Akap8	chr17	-	32531259	32532236	32531259	32531347	32533084	32533118	5247	114,64,63,160,61,122	75,41,54,104,60,93	210,172,190,57,185,189	78,39,63,29,96,67	298	149	2.20E-07	0.00014727	0.432,0.438,0.368,0.435,0.337,0.396	0.574,0.688,0.601,0.496,0.491,0.585	-0.171
-0.041	0.013841027	A3SS.MATS.JC	5360	ENSMUSG00000028099.9	Polr3c	chr3	-	96623982	96624121	96623982	96624063	96626549	96626642	5360	8,1,4,9,4,2	63,24,43,80,26,83	16,8,5,8,12,5	73,54,70,28,81,52	206	149	0.013841027	0.298809286	0.084,0.029,0.063,0.075,0.1,0.017	0.137,0.097,0.049,0.171,0.097,0.065	-0.041
-0.059	0.010698409	A3SS.MATS.JC	5718	ENSMUSG00000022827.15	Rabl3	chr16	+	37383977	37384128	37384030	37384128	37380356	37380471	5718	39,8,25,29,13,48	0,0,5,7,2,5	45,44,33,8,42,45	2,4,0,1,1,2	201	149	0.010698409	0.261646938	1.0,1.0,0.788,0.754,0.828,0.877	0.943,0.891,1.0,0.856,0.969,0.943	-0.059
-0.118	0.00249782	A3SS.MATS.JC	5824	ENSMUSG00000009281.7	Rarres2	chr6	-	48546874	48546996	48546874	48546993	48548716	48548821	5824	23,5,15,18,15,34	6,1,7,12,2,9	39,23,41,6,20,36	7,1,2,1,9,1	151	149	0.00249782	0.105341116	0.791,0.831,0.679,0.597,0.881,0.788	0.846,0.958,0.953,0.856,0.687,0.973	-0.118
0.088	0.00031841	A3SS.MATS.JC	5877	ENSMUSG00000073888.14	Ccl27a	chr4	-	41771137	41771235	41771137	41771213	41773464	41773524	5877	14,6,11,11,8,23	0,0,0,0,0,1	23,18,17,9,27,24	5,0,6,0,0,2	170	149	0.00031841	0.024855827	1.0,1.0,1.0,1.0,1.0,0.953	0.801,1.0,0.713,1.0,1.0,0.913	0.088
0.092	7.23E-05	A3SS.MATS.JC	5878	ENSMUSG00000073888.14	Ccl27a	chr4	-	41771137	41771290	41771137	41771213	41773464	41773524	5878	17,7,10,22,8,22	0,0,0,0,0,1	33,16,21,6,22,20	5,0,6,0,0,2	225	149	7.23E-05	0.00893793	1.0,1.0,1.0,1.0,1.0,0.936	0.814,1.0,0.699,1.0,1.0,0.869	0.092
-0.006	0.007977793	A3SS.MATS.JC	5907	ENSMUSG00000061232.17	H2-K1	chr17	-	34218244	34218520	34218244	34218484	34218707	34218977	5907	428,713,912,485,441,000,000,000	122,39,48,106,52,135	362,128,373,419,114,000,000,000	71,66,69,35,78,58	184	149	0.007977793	0.213645287	0.966,0.967,0.977,0.971,0.956,0.968	0.976,0.972,0.976,0.964,0.975,0.98	-0.006
-0.017	0.018720182	A3SS.MATS.JC	5954	ENSMUSG00000040296.16	Rigi	chr4	-	40227965	40228200	40227965	40228113	40229494	40229676	5954	4,2,1,5,2,11	49,24,51,135,13,112	5,7,5,2,16,13	75,69,66,16,108,95	235	149	0.018720182	0.342202369	0.049,0.05,0.012,0.023,0.089,0.059	0.041,0.06,0.046,0.073,0.086,0.08	-0.017
-0.057	0.001005332	A3SS.MATS.JC	5996	ENSMUSG00000010358.14	Ifi35	chr11	+	101348015	101348348	101348241	101348348	101347391	101347490	5996	282,90,134,310,101,276	14,9,9,14,9,24	401,323,303,127,372,000	14,13,17,5,8,10	298	149	0.001005332	0.061891445	0.91,0.833,0.882,0.917,0.849,0.852	0.935,0.926,0.899,0.927,0.959,0.938	-0.057
0.069	0.007399811	A3SS.MATS.JC	6009	ENSMUSG00000036748.17	Cuedc2	chr19	-	46319984	46320112	46319984	46320058	46320195	46320257	6009	149,66,114,189,56,200	73,22,45,74,28,93	186,130,147,60,136,158	109,80,101,28,87,71	202	149	0.007399811	0.20394248	0.601,0.689,0.651,0.653,0.596,0.613	0.557,0.545,0.518,0.612,0.536,0.621	0.069
-0.006	0.048235874	A3SS.MATS.JC	6090	ENSMUSG00000004207.15	Psap	chr10	+	60134870	60135008	60134876	60135008	60131725	60131782	6090	65,18,50,71,17,74	2,275,799,200,532,570,000,000	73,47,55,26,92,60	26,911,815,187,173,100,000,000	154	149	0.048235874	0.590403144	0.027,0.021,0.024,0.021,0.019,0.023	0.026,0.024,0.028,0.033,0.031,0.027	-0.006
0.138	0.000630667	A3SS.MATS.JC	6374	ENSMUSG00000018501.18	Ncor1	chr11	-	62275543	62275671	62275543	62275668	62280516	62280618	6374	23,6,8,16,10,22	35,10,26,29,18,39	11,10,21,7,16,8	42,43,75,30,46,35	151	149	0.000630667	0.042223135	0.393,0.372,0.233,0.353,0.354,0.358	0.205,0.187,0.216,0.187,0.256,0.184	0.138
-0.041	0.003090017	A3SS.MATS.JC	6391	ENSMUSG00000030873.10	Scnn1b	chr7	+	121498450	121498772	121498453	121498772	121464299	121464360	6391	10,5,7,12,4,13	86,38,79,138,26,152	16,21,28,6,24,26	126,136,140,34,159,151	151	149	0.003090017	0.120803877	0.103,0.115,0.08,0.079,0.132,0.078	0.111,0.132,0.165,0.148,0.13,0.145	-0.041
-0.11	0.006831394	A3SS.MATS.JC	6771	ENSMUSG00000022570.8	Gfus	chr15	-	75798815	75798972	75798815	75798944	75800740	75800898	6771	6,1,2,4,2,9	1,0,0,5,1,2	10,6,9,4,5,2	0,0,1,0,1,1	176	149	0.006831394	0.195662823	0.836,1.0,1.0,0.404,0.629,0.792	1.0,1.0,0.884,1.0,0.809,0.629	-0.11
0.018	0.001533848	A3SS.MATS.JC	6806	ENSMUSG00000028041.18	Adam15	chr3	-	89247361	89247486	89247361	89247429	89248814	89248884	6806	268,90,150,240,74,258	3,0,2,1,1,4	347,274,264,144,289,000	9,2,3,5,10,7	205	149	0.001533848	0.076067518	0.985,1.0,0.982,0.994,0.982,0.979	0.966,0.99,0.985,0.954,0.955,0.962	0.018
-0.065	3.73E-05	A3SS.MATS.JC	7097	ENSMUSG00000043909.17	Trp53bp1	chr2	-	121033023	121033239	121033023	121033233	121034813	121035029	7097	38,23,23,56,32,90	7,1,4,3,0,4	54,42,49,21,48,46	0,0,1,0,0,2	154	149	3.73E-05	0.005709774	0.84,0.957,0.848,0.948,1.0,0.956	1.0,1.0,0.979,1.0,1.0,0.957	-0.065
-0.059	0.035091612	A3SS.MATS.JC	7098	ENSMUSG00000005763.16	Cd247	chr1	+	165686011	165686047	165686014	165686047	165684984	165685065	7098	45,16,22,38,14,35	2,2,5,10,1,8	31,32,33,12,27,25	1,2,6,0,1,5	151	149	0.035091612	0.50660559	0.957,0.888,0.813,0.789,0.932,0.812	0.968,0.94,0.844,1.0,0.964,0.831	-0.059
0.274	0.000271926	A3SS.MATS.JC	7214	ENSMUSG00000050335.18	Lgals3	chr14	+	47616935	47617001	47616979	47617001	47605702	47605825	7214	46,16,35,53,10,72	4,4,6,2,0,2	15,15,22,1,30,32	5,5,7,4,22,1	192	149	0.000271926	0.022756843	0.899,0.756,0.819,0.954,1.0,0.965	0.7,0.7,0.709,0.162,0.514,0.961	0.274
0.089	0.013496023	A5SS.MATS.JC	28	ENSMUSG00000028101.19	Pias3	chr3	+	96610841	96610975	96610841	96610944	96611054	96611223	28	64,36,47,97,33,93	10,14,5,21,2,13	101,92,70,30,91,89	30,19,22,12,23,24	179	149	0.013496023	0.262053485	0.842,0.682,0.887,0.794,0.932,0.856	0.737,0.801,0.726,0.675,0.767,0.755	0.089
-0.065	0.022201614	A5SS.MATS.JC	63	ENSMUSG00000043510.13	Hscb	chr5	-	110983840	110983935	110983845	110983935	110982520	110982665	63	4,5,7,9,3,13	35,34,38,62,22,89	20,8,16,7,9,18	82,63,67,20,48,58	153	149	0.022201614	0.354790506	0.1,0.125,0.152,0.124,0.117,0.125	0.192,0.11,0.189,0.254,0.154,0.232	-0.065
0.038	0.001152963	A5SS.MATS.JC	120	ENSMUSG00000039308.7	Ndst2	chr14	-	20774778	20774888	20774815	20774888	20774528	20774631	120	72,34,67,103,42,113	2,2,1,6,2,2	137,76,99,59,120,66	14,8,5,5,10,1	185	149	0.001152963	0.053695123	0.967,0.932,0.982,0.933,0.944,0.978	0.887,0.884,0.941,0.905,0.906,0.982	0.038
0.151	0.044462797	A5SS.MATS.JC	145	ENSMUSG00000034041.6	Lyl1	chr8	+	85429268	85429352	85429268	85429319	85429419	85429572	145	12,7,7,13,4,8	2,1,4,4,2,1	10,10,9,4,18,9	5,4,4,4,6,8	181	149	0.044462797	0.488042824	0.832,0.852,0.59,0.728,0.622,0.868	0.622,0.673,0.649,0.452,0.712,0.481	0.151
-0.019	0.004392404	A5SS.MATS.JC	243	ENSMUSG00000002028.14	Kmt2a	chr9	-	44728901	44729083	44729002	44729083	44727891	44727956	243	2,0,1,3,1,5	49,27,20,63,10,53	13,2,2,0,6,13	72,61,57,11,66,61	249	149	0.004392404	0.136160544	0.024,0.0,0.029,0.028,0.056,0.053	0.098,0.019,0.021,0.0,0.052,0.113	-0.019
-0.007	0.015598952	A5SS.MATS.JC	527	ENSMUSG00000074781.6	Ube2n	chr10	+	95377066	95377313	95377066	95377240	95377499	95377640	527	7,013,005,148,492,680,000	7,4,7,9,3,20	780,592,676,218,712,000	9,1,3,3,2,11	221	149	0.015598952	0.280953509	0.985,0.981,0.98,0.985,0.984,0.972	0.983,0.998,0.993,0.98,0.996,0.977	-0.007
-0.177	7.05E-08	A5SS.MATS.JC	633	ENSMUSG00000056962.12	Jmjd6	chr11	-	116730663	116731371	116731235	116731371	116729815	116729954	633	65,29,47,65,19,78	114,44,65,130,27,179	59,62,61,36,56,65	64,22,46,26,55,51	298	149	7.05E-08	2.87E-05	0.222,0.248,0.266,0.2,0.26,0.179	0.316,0.585,0.399,0.409,0.337,0.389	-0.177
-0.042	0.006060142	A5SS.MATS.JC	634	ENSMUSG00000056962.12	Jmjd6	chr11	-	116730663	116731371	116731273	116731371	116729815	116729954	634	119,52,76,135,36,161	9,1,4,9,2,4	106,105,94,56,90,105	3,0,1,2,4,3	298	149	0.006060142	0.164633851	0.869,0.963,0.905,0.882,0.9,0.953	0.946,1.0,0.979,0.933,0.918,0.946	-0.042
-0.034	0.000144855	A5SS.MATS.JC	728	ENSMUSG00000032498.10	Mlh1	chr9	-	111076943	111078381	111078287	111078381	111076317	111076471	728	0,2,0,3,4,3	34,13,20,39,12,37	8,9,8,0,15,8	41,37,43,18,66,32	298	149	0.000144855	0.012823238	0.0,0.071,0.0,0.037,0.143,0.039	0.089,0.108,0.085,0.0,0.102,0.111	-0.034
0.079	0.004427306	A5SS.MATS.JC	865	ENSMUSG00000046207.15	Pik3r6	chr11	+	68425018	68425109	68425018	68425097	68426929	68427052	865	23,3,12,27,7,29	0,0,0,3,0,4	25,13,30,18,35,36	4,4,5,0,2,4	160	149	0.004427306	0.136160544	1.0,1.0,1.0,0.893,1.0,0.871	0.853,0.752,0.848,1.0,0.942,0.893	0.079
-0.023	0.008971486	A5SS.MATS.JC	1046	ENSMUSG00000026883.18	Dab2ip	chr2	+	35533899	35534136	35533899	35534003	35551503	35551637	1046	2,0,0,4,0,2	2,4,6,27,3,9	5,5,4,0,3,8	26,15,11,2,16,21	281	149	0.008971486	0.198959494	0.347,0.0,0.0,0.073,0.0,0.105	0.093,0.15,0.162,0.0,0.09,0.168	-0.023
-0.11	0.027596083	A5SS.MATS.JC	1138	ENSMUSG00000109324.3	Prmt1	chr7	-	44633194	44633557	44633503	44633557	44632909	44633011	1138	12,2,4,11,2,13	14,6,21,27,5,36	14,12,12,4,9,18	20,12,34,5,16,12	298	149	0.027596083	0.38282226	0.3,0.143,0.087,0.169,0.167,0.153	0.259,0.333,0.15,0.286,0.22,0.429	-0.11
0.018	0.005647219	A5SS.MATS.JC	1218	ENSMUSG00000020115.4	Tbk1	chr10	-	121412178	121412308	121412182	121412308	121407747	121407929	1218	114,41,76,205,37,158	0,1,0,2,0,6	146,111,89,20,161,141	5,5,3,0,6,4	152	149	0.005647219	0.159608184	1.0,0.976,1.0,0.99,1.0,0.963	0.966,0.956,0.967,1.0,0.963,0.972	0.018
0.02	0.02334664	A5SS.MATS.JC	1445	ENSMUSG00000034165.17	Ccnd3	chr17	+	47889633	47889717	47889633	47889698	47904569	47904777	1445	20,9,18,17,17,9	0,0,3,2,2,1	56,34,28,9,37,41	4,4,2,0,4,12	167	149	0.02334664	0.363415463	1.0,1.0,0.843,0.884,0.884,0.889	0.926,0.884,0.926,1.0,0.892,0.753	0.02
-0.108	6.91E-10	A5SS.MATS.JC	1548	ENSMUSG00000056492.7	Adgrf5	chr17	+	43714808	43714988	43714808	43714934	43721392	43721447	1548	379,124,236,788,106,000	4,792,423,181,014,150,000	583,795,378,98,925,759	627,631,385,92,821,666	202	149	6.91E-10	3.75E-07	0.369,0.274,0.354,0.364,0.337,0.313	0.407,0.482,0.42,0.44,0.454,0.457	-0.108
-0.034	0.012590553	A5SS.MATS.JC	1614	ENSMUSG00000026471.15	Mr1	chr1	-	155013259	155013520	155013339	155013520	155012320	155012596	1614	53,44,43,78,23,95	3,3,3,7,0,10	57,68,57,9,86,30	4,2,0,0,3,3	228	149	0.012590553	0.254580901	0.92,0.906,0.904,0.879,1.0,0.861	0.903,0.957,1.0,1.0,0.949,0.867	-0.034
0.13	0.008859516	A5SS.MATS.JC	1615	ENSMUSG00000026471.15	Mr1	chr1	-	155013259	155013520	155013444	155013520	155012320	155012596	1615	88,60,63,144,39,164	29,8,10,33,11,44	95,105,85,21,168,86	42,32,39,13,44,32	298	149	0.008859516	0.19782206	0.603,0.789,0.759,0.686,0.639,0.651	0.531,0.621,0.521,0.447,0.656,0.573	0.13
0.133	0.009128636	A5SS.MATS.JC	1616	ENSMUSG00000026471.15	Mr1	chr1	-	155013339	155013520	155013444	155013520	155012320	155012596	1616	56,28,31,88,22,109	29,8,10,33,11,44	52,55,38,14,101,65	42,32,39,13,44,32	253	149	0.009128636	0.201076714	0.532,0.673,0.646,0.611,0.541,0.593	0.422,0.503,0.365,0.388,0.575,0.545	0.133
-0.251	0.000544084	A5SS.MATS.JC	1818	ENSMUSG00000042323.18	Pbrm1	chr14	+	30745023	30745136	30745023	30745127	30747454	30747607	1818	2,1,0,1,0,0	0,0,1,1,1,5	3,3,7,1,8,10	2,2,7,0,3,6	157	149	0.000544084	0.029561893	1.0,1.0,0.0,0.487,0.0,0.0	0.587,0.587,0.487,1.0,0.717,0.613	-0.251
0.04	0.028602521	A5SS.MATS.JC	1857	ENSMUSG00000020538.16	Srebf1	chr11	-	60096998	60097136	60097013	60097136	60096681	60096903	1857	60,42,59,91,29,132	4,2,10,10,5,5	135,143,123,29,169,113	21,16,12,7,16,21	163	149	0.028602521	0.38798765	0.932,0.95,0.844,0.893,0.841,0.96	0.855,0.891,0.904,0.791,0.906,0.831	0.04
-0.041	0.048113111	A5SS.MATS.JC	1950	ENSMUSG00000110206.2	Flt3l	chr7	-	44783305	44783450	44783321	44783450	44781651	44781836	1950	82,26,62,106,28,110	1,2,7,6,3,9	123,87,104,35,127,78	9,3,2,0,5,2	164	149	0.048113111	0.510907955	0.987,0.922,0.889,0.941,0.895,0.917	0.925,0.963,0.979,1.0,0.958,0.973	-0.041
-0.03	0.000500061	A5SS.MATS.JC	1954	ENSMUSG00000027944.14	Hax1	chr3	-	89905044	89905310	89905108	89905310	89903553	89903605	1954	168,74,128,226,63,273	5,2,4,6,2,6	210,157,176,52,202,169	1,0,1,0,4,1	212	149	0.000500061	0.028599975	0.959,0.963,0.957,0.964,0.957,0.97	0.993,1.0,0.992,1.0,0.973,0.992	-0.03
-0.099	0.044110746	A5SS.MATS.JC	2108	ENSMUSG00000005465.10	Il27ra	chr8	-	84762469	84762902	84762713	84762902	84760820	84760922	2108	2,1,3,11,3,5	3,5,6,15,5,15	8,11,7,2,14,15	11,10,9,9,11,12	298	149	0.044110746	0.488042824	0.25,0.091,0.2,0.268,0.231,0.143	0.267,0.355,0.28,0.1,0.389,0.385	-0.099
0.035	0.019284185	A5SS.MATS.JC	2184	ENSMUSG00000026656.16	Fcgr2b	chr1	-	170790893	170791034	170790977	170791034	170788764	170788802	2184	57,25,25,81,22,49	0,1,0,2,1,4	60,48,90,22,68,44	7,1,4,1,2,4	232	149	0.019284185	0.321878087	1.0,0.941,1.0,0.963,0.934,0.887	0.846,0.969,0.935,0.934,0.956,0.876	0.035
0.036	0.042821168	A5SS.MATS.JC	2223	ENSMUSG00000073418.5	C4b	chr17	-	34954678	34954849	34954709	34954849	34954377	34954581	2223	35,15,29,72,11,47	172,64,316,402,37,288	50,48,39,17,41,53	301,312,306,102,349,000	179	149	0.042821168	0.480736033	0.145,0.163,0.071,0.13,0.198,0.12	0.121,0.114,0.096,0.122,0.089,0.069	0.036
0.015	0.004104208	A5SS.MATS.JC	2342	ENSMUSG00000057948.13	Unc13d	chr11	-	115957462	115957595	115957515	115957595	115956267	115956373	2342	7,1,4,9,2,10	160,51,142,185,66,207	7,1,1,0,4,3	177,104,192,47,163,177	201	149	0.004104208	0.128651149	0.031,0.014,0.02,0.035,0.022,0.035	0.028,0.007,0.004,0.0,0.018,0.012	0.015
0.054	0.000177162	A5SS.MATS.JC	2764	ENSMUSG00000026648.19	Dclre1c	chr2	+	3438066	3438127	3438066	3438123	3438712	3438785	2764	6,9,1,23,6,9	0,2,1,2,0,0	13,7,17,2,12,15	6,2,3,0,2,5	152	149	0.000177162	0.014438733	1.0,0.815,0.495,0.919,1.0,1.0	0.68,0.774,0.847,1.0,0.855,0.746	0.054
0.22	0.006366996	A5SS.MATS.JC	2866	ENSMUSG00000112023.2	Lilrb4b	chr10	+	51356771	51356854	51356771	51356849	51357001	51357037	2866	27,17,21,66,33,42	34,6,27,48,14,33	13,11,7,1,14,17	24,18,12,10,14,21	153	149	0.006366996	0.165389001	0.436,0.734,0.431,0.572,0.697,0.553	0.345,0.373,0.362,0.089,0.493,0.441	0.22
-0.149	0.006527631	A5SS.MATS.JC	2867	ENSMUSG00000112023.2	Lilrb4b	chr10	+	51358964	51359023	51358964	51359000	51359857	51359974	2867	14,9,9,27,10,27	36,15,23,51,26,44	17,8,4,6,14,8	16,8,7,6,12,10	171	149	0.006527631	0.165389001	0.253,0.343,0.254,0.316,0.251,0.348	0.481,0.466,0.332,0.466,0.504,0.411	-0.149
-0.035	0.036021723	A5SS.MATS.JC	3062	ENSMUSG00000028096.14	Gpr89	chr3	-	96787838	96788025	96787936	96788025	96787389	96787482	3062	3,0,2,5,1,8	61,22,38,68,24,86	5,6,3,2,7,9	41,34,66,20,56,74	246	149	0.036021723	0.444953493	0.029,0.0,0.031,0.043,0.025,0.053	0.069,0.097,0.027,0.057,0.07,0.069	-0.035
-0.02	0.013177837	A5SS.MATS.JC	3525	ENSMUSG00000096727.4	Psmb9	chr17	-	34403129	34403387	34403255	34403387	34402588	34402718	3525	23,3,5,14,10,18	197,60,88,171,52,216	24,25,22,6,21,29	170,135,246,56,184,145	274	149	0.013177837	0.260362107	0.06,0.026,0.03,0.043,0.095,0.043	0.071,0.091,0.046,0.055,0.058,0.098	-0.02
-0.017	0.015350305	A5SS.MATS.JC	3811	ENSMUSG00000018669.15	Cdk5rap3	chr11	-	96806876	96807022	96806976	96807022	96804490	96804622	3811	3,3,5,8,1,5	75,32,47,106,39,134	15,4,17,4,12,14	133,85,117,41,178,154	248	149	0.015350305	0.278011085	0.023,0.053,0.06,0.043,0.015,0.022	0.063,0.027,0.08,0.055,0.039,0.052	-0.017
0.048	0.00565964	A5SS.MATS.JC	3818	ENSMUSG00000023259.18	Slc26a6	chr9	+	108734139	108734304	108734139	108734249	108734390	108734543	3818	5,2,9,7,2,10	2,0,2,1,0,1	7,9,9,4,13,13	0,3,5,0,2,3	203	149	0.00565964	0.159608184	0.647,1.0,0.768,0.837,1.0,0.88	1.0,0.688,0.569,1.0,0.827,0.761	0.048
0.026	0.014859096	A5SS.MATS.JC	3879	ENSMUSG00000018501.18	Ncor1	chr11	-	62245196	62245298	62245208	62245298	62244059	62244160	3879	104,55,70,187,53,161	12,4,5,7,4,10	152,164,125,24,187,148	22,16,8,2,16,20	160	149	0.014859096	0.273676006	0.89,0.928,0.929,0.961,0.925,0.937	0.865,0.905,0.936,0.918,0.916,0.873	0.026
-0.05	0.006174823	A5SS.MATS.JC	4004	ENSMUSG00000029826.15	Zc3hav1	chr6	-	38309076	38310123	38309424	38310123	38308697	38308796	4004	224,90,157,321,102,312	25,10,9,39,4,21	352,262,281,82,400,351	28,12,11,2,21,23	298	149	0.006174823	0.165389001	0.818,0.818,0.897,0.805,0.927,0.881	0.863,0.916,0.927,0.953,0.905,0.884	-0.05
-0.111	0.014509843	A5SS.MATS.JC	4097	ENSMUSG00000070000.14	Fcho1	chr8	-	72167522	72167571	72167526	72167571	72167343	72167416	4097	1,2,0,3,0,1	13,3,4,10,2,13	4,5,4,0,2,1	14,2,11,3,11,11	152	149	0.014509843	0.27005914	0.07,0.395,0.0,0.227,0.0,0.07	0.219,0.71,0.263,0.0,0.151,0.082	-0.111
0.065	0.040564073	A5SS.MATS.JC	4221	ENSMUSG00000027660.17	Skil	chr3	+	31167556	31167789	31167556	31167651	31170964	31171188	4221	46,16,33,88,12,66	44,30,24,92,25,93	37,29,30,7,32,37	65,43,53,13,52,67	286	149	0.040564073	0.471981661	0.353,0.217,0.417,0.333,0.2,0.27	0.229,0.26,0.228,0.219,0.243,0.223	0.065
0.023	0.00439686	MXE.MATS.JC	36	ENSMUSG00000047213.15	Ythdf3	chr3	+	16238085	16238110	16241130	16241279	16237399	16237684	16243641	16243727	36	79,37,45,146,31,108	5,1,8,7,3,8	63,64,91,29,124,125	16,2,15,2,12,18	173	297	0.00439686	0.214796502	0.964,0.985,0.906,0.973,0.947,0.959	0.871,0.982,0.912,0.961,0.947,0.923	0.023
0.049	0.040643064	MXE.MATS.JC	81	ENSMUSG00000022607.19	Ptk2	chr15	-	73202697	73202864	73214981	73215208	73197597	73197685	73236889	73237044	81	27,9,22,43,11,35	114,59,92,237,61,191	28,25,25,1,37,19	184,152,136,38,214,204	298	298	0.040643064	0.602842789	0.191,0.132,0.193,0.154,0.153,0.155	0.132,0.141,0.155,0.026,0.147,0.085	0.049
-0.026	0.013467669	MXE.MATS.JC	82	ENSMUSG00000022607.19	Ptk2	chr15	-	73202697	73202864	73214981	73215208	73197597	73197685	73263607	73263729	82	8,9,5,25,11,14	114,59,92,236,61,191	22,20,24,4,32,29	183,152,134,38,216,202	298	298	0.013467669	0.385399797	0.066,0.132,0.052,0.096,0.153,0.068	0.107,0.116,0.152,0.095,0.129,0.126	-0.026
-0.215	0.014594984	MXE.MATS.JC	89	ENSMUSG00000022607.19	Ptk2	chr15	-	73236889	73237044	73263607	73263729	73214981	73215208	73264192	73264296	89	12,15,11,38,11,15	24,9,22,42,10,35	28,35,27,5,45,39	27,25,22,0,35,17	270	298	0.014594984	0.403103279	0.356,0.648,0.356,0.5,0.548,0.321	0.534,0.607,0.575,1.0,0.587,0.717	-0.215
-0.075	0.03828342	MXE.MATS.JC	339	ENSMUSG00000040987.16	Mill2	chr7	+	18589864	18590128	18590330	18590606	18573890	18574016	18592065	18592344	339	48,15,36,91,24,65	81,47,92,114,49,158	100,59,41,18,75,44	102,87,77,29,136,60	298	298	0.03828342	0.589582912	0.372,0.242,0.281,0.444,0.329,0.291	0.495,0.404,0.347,0.383,0.355,0.423	-0.075
-0.046	0.004202801	MXE.MATS.JC	477	ENSMUSG00000040524.10	Zfp609	chr9	-	65638257	65638483	65701903	65702777	65613372	65613460	65734747	65734846	477	2,1,3,5,0,0	39,17,47,87,18,74	2,6,7,1,3,9	69,49,53,14,80,57	298	298	0.004202801	0.208159871	0.049,0.056,0.06,0.054,0.0,0.0	0.028,0.109,0.117,0.067,0.036,0.136	-0.046
0.044	0.020022377	MXE.MATS.JC	611	ENSMUSG00000057554.14	Lgals8	chr13	-	12466281	12466308	12469615	12469826	12463299	12463388	12474054	12474197	611	1,1,6,2,1,4	15,6,12,29,9,39	0,0,1,1,5,1	39,24,23,5,29,21	298	175	0.020022377	0.457362588	0.038,0.089,0.227,0.039,0.061,0.057	0.0,0.0,0.025,0.105,0.092,0.027	0.044
0.208	0.000298486	MXE.MATS.JC	613	ENSMUSG00000057554.14	Lgals8	chr13	-	12468138	12468285	12469615	12469826	12467602	12467659	12474054	12474197	613	1,3,7,4,2,7	10,2,8,17,7,16	0,0,2,1,4,1	13,10,15,4,12,19	298	295	0.000298486	0.03704825	0.09,0.598,0.464,0.189,0.22,0.302	0.0,0.0,0.117,0.198,0.248,0.05	0.208
0.028	0.002125714	MXE.MATS.JC	615	ENSMUSG00000057554.14	Lgals8	chr13	-	12468165	12468285	12469615	12469826	12467602	12467659	12474054	12474197	615	1,3,7,4,2,7	158,52,72,169,50,164	0,0,2,1,4,1	192,150,107,48,175,140	298	268	0.002125714	0.133161312	0.006,0.049,0.08,0.021,0.035,0.037	0.0,0.0,0.017,0.018,0.02,0.006	0.028
0.043	0.018348444	MXE.MATS.JC	754	ENSMUSG00000074129.15	Rpl13a	chr7	-	44776132	44776218	44776414	44776516	44775901	44775961	44776632	44776698	754	669,820,744,978,756,000,000,000	302,010,302,107,308,000,000,000	4,700,333,210,676,250,000,000,000	368,021,765,023,125,000,000,000	250	234	0.018348444	0.444163807	0.675,0.653,0.689,0.696,0.674,0.686	0.545,0.589,0.665,0.655,0.667,0.693	0.043
-0.041	0.00069422	MXE.MATS.JC	756	ENSMUSG00000074129.15	Rpl13a	chr7	-	44776414	44776516	44776632	44776698	44776132	44776218	44776919	44776992	756	10,773,817,269,723,500,000	364,410,912,772,381,000,000,000	1,358,781,193,345,710,000,000	345,621,235,575,139,000,000,000	214	250	0.00069422	0.065613346	0.257,0.29,0.234,0.23,0.222,0.264	0.315,0.301,0.288,0.277,0.295,0.264	-0.041
0.095	0.000928366	MXE.MATS.JC	1209	ENSMUSG00000022378.15	Cyrib	chr15	-	63829433	63829516	63842778	63842817	63828448	63828531	63869746	63869818	1209	23,5,13,27,5,27	0,0,1,4,1,4	15,12,15,8,29,15	5,0,5,1,10,6	187	231	0.000928366	0.080369987	1.0,1.0,0.941,0.893,0.861,0.893	0.787,1.0,0.787,0.908,0.782,0.755	0.095
0.051	0.001172149	MXE.MATS.JC	1210	ENSMUSG00000022378.15	Cyrib	chr15	-	63829433	63829516	63842778	63842817	63828448	63828531	63894418	63894469	1210	41,8,22,41,7,48	0,0,1,4,1,4	37,21,32,17,50,24	6,0,5,1,10,6	187	231	0.001172149	0.091711434	1.0,1.0,0.965,0.927,0.896,0.937	0.884,1.0,0.888,0.955,0.861,0.832	0.051
0.022	0.024287959	MXE.MATS.JC	1276	ENSMUSG00000001175.17	Calm1	chr12	+	100168651	100168682	100169833	100169977	100165693	100165975	100171871	100171978	1276	503,146,401,622,181,000	29,981,141,183,533,600,000,000	470,443,622,191,686,000	443,431,563,693,106,000,000,000	179	292	0.024287959	0.495283913	0.215,0.173,0.263,0.232,0.24,0.246	0.147,0.186,0.216,0.226,0.225,0.236	0.022
-0.062	0.026182384	MXE.MATS.JC	1378	ENSMUSG00000039294.15	Cybc1	chr11	-	121116629	121116726	121117594	121117668	121115374	121115519	121118068	121118110	1378	27,10,17,31,10,34	68,47,45,101,39,114	45,37,42,14,52,44	86,82,99,46,127,111	222	245	0.026182384	0.507967826	0.305,0.19,0.294,0.253,0.221,0.248	0.366,0.332,0.319,0.251,0.311,0.304	-0.062
-0.056	0.002717446	MXE.MATS.JC	1452	ENSMUSG00000023367.15	Tmem176a	chr6	+	48819522	48819633	48820718	48820775	48819137	48819335	48820894	48821113	1452	655,234,503,798,169,000	617,205,473,692,178,000	825,832,615,192,890,000	515,506,492,188,623,000	259	205	0.002717446	0.161387462	0.457,0.475,0.457,0.477,0.429,0.457	0.559,0.565,0.497,0.447,0.531,0.488	-0.056
-0.195	2.88E-06	MXE.MATS.JC	1465	ENSMUSG00000023010.16	Tmbim6	chr15	+	99291575	99291611	99297537	99297752	99290866	99290921	99299460	99299544	1465	12,5,12,14,6,20	69,31,81,139,36,140	20,17,7,3,15,24	42,36,42,11,37,32	184	298	2.88E-06	0.000899418	0.22,0.207,0.194,0.14,0.213,0.188	0.435,0.433,0.213,0.306,0.396,0.548	-0.195
-0.018	0.046244498	MXE.MATS.JC	1609	ENSMUSG00000038848.15	Ythdf1	chr2	-	180552479	180554000	180560927	180561007	180546169	180547461	180562104	180562129	1609	5,3,0,9,1,10	254,99,143,264,90,297	4,7,9,1,12,12	244,171,180,111,250,000	228	298	0.046244498	0.638620405	0.025,0.038,0.0,0.043,0.014,0.042	0.021,0.051,0.061,0.012,0.059,0.063	-0.018
0.045	0.041080165	MXE.MATS.JC	1684	ENSMUSG00000040249.16	Lrp1	chr10	-	127377507	127377684	127378053	127378170	127377102	127377243	127378435	127378542	1684	231,101,255,374,132,000	472,181,353,704,146,000	357,371,178,142,442,000	816,743,409,223,802,000	265	298	0.041080165	0.604343428	0.355,0.386,0.448,0.374,0.504,0.422	0.33,0.36,0.329,0.417,0.383,0.399	0.045
-0.057	0.001079889	MXE.MATS.JC	1742	ENSMUSG00000004936.9	Map2k1	chr9	-	64119865	64120012	64121680	64121891	64112392	64112470	64160494	64160913	1742	64,31,39,86,29,81	212,83,167,256,87,283	105,76,81,18,96,70	213,173,176,53,231,196	298	295	0.001079889	0.0869142	0.23,0.27,0.188,0.25,0.248,0.221	0.328,0.303,0.313,0.252,0.291,0.261	-0.057
0.097	0.040718394	MXE.MATS.JC	1954	ENSMUSG00000005087.18	Cd44	chr2	-	102668157	102668283	102679001	102679127	102658886	102658955	102683359	102683581	1954	3,3,1,0,0,2	13,5,6,22,2,25	0,0,0,0,0,3	20,13,8,6,24,12	274	274	0.040718394	0.602842789	0.188,0.375,0.143,0.0,0.0,0.074	0.0,0.0,0.0,0.0,0.0,0.2	0.097
-0.057	0.031552403	MXE.MATS.JC	1990	ENSMUSG00000029053.17	Prkcz	chr4	-	155440883	155440973	155441937	155442059	155439110	155439161	155445608	155445818	1990	33,13,11,30,8,25	56,20,43,94,18,89	44,29,39,9,39,37	86,44,67,22,66,73	270	238	0.031552403	0.540806132	0.342,0.364,0.184,0.22,0.281,0.198	0.311,0.367,0.339,0.265,0.342,0.309	-0.057
0.098	0.013306805	MXE.MATS.JC	2100	ENSMUSG00000030144.5	Clec4d	chr6	+	123242277	123242370	123244013	123244121	123239069	123239321	123245027	123245102	2100	22,12,14,18,61,28	0,1,1,2,3,2	18,8,16,8,13,22	1,4,3,2,1,4	241	256	0.013306805	0.383457914	1.0,0.927,0.937,0.905,0.956,0.937	0.95,0.68,0.85,0.809,0.932,0.854	0.098
-0.069	0.043403525	MXE.MATS.JC	2257	ENSMUSG00000037523.14	Mavs	chr2	+	131080655	131080830	131082234	131082412	131075982	131076047	131083799	131083969	2257	16,12,12,29,6,26	61,28,39,71,24,76	25,35,37,11,39,35	74,63,75,22,95,69	298	298	0.043403525	0.619311796	0.208,0.3,0.235,0.29,0.2,0.255	0.253,0.357,0.33,0.333,0.291,0.337	-0.069
-0.041	0.000874882	MXE.MATS.JC	2290	ENSMUSG00000079557.12	Marchf2	chr17	-	33915010	33915220	33921986	33922182	33910488	33911177	33928718	33928946	2290	183,73,132,237,73,223	32,10,12,23,8,39	307,198,245,90,252,254	23,10,11,8,33,24	298	298	0.000874882	0.077367659	0.851,0.88,0.917,0.912,0.901,0.851	0.93,0.952,0.957,0.918,0.884,0.914	-0.041
0.04	0.037064193	MXE.MATS.JC	2401	ENSMUSG00000041058.16	Wwp1	chr4	-	19627871	19628005	19631045	19631205	19627632	19627773	19635253	19635342	2401	417,153,257,596,157,000	309,125,200,491,103,000	398,298,371,83,297,397	373,301,329,68,246,380	298	282	0.037064193	0.580296833	0.561,0.537,0.549,0.535,0.591,0.534	0.502,0.484,0.516,0.536,0.533,0.497	0.04
-0.027	0.002917446	MXE.MATS.JC	2430	ENSMUSG00000056999.17	Ide	chr19	-	37267442	37267587	37268068	37268213	37265496	37265607	37273281	37273364	2430	192,57,130,269,58,280	2,3,6,7,4,6	292,232,253,80,299,232	1,2,2,0,5,4	293	293	0.002917446	0.166975179	0.99,0.95,0.956,0.975,0.935,0.979	0.997,0.991,0.992,1.0,0.984,0.983	-0.027
-0.037	0.029165145	MXE.MATS.JC	2595	ENSMUSG00000024921.18	Smarca2	chr19	+	26729223	26729441	26748907	26749009	26698128	26698347	26751572	26751588	2595	259,137,163,311,110,000	438,203,331,551,192,000	359,223,299,112,419,000	585,364,448,158,493,000	298	250	0.029165145	0.529668357	0.332,0.362,0.292,0.321,0.325,0.344	0.34,0.339,0.359,0.373,0.416,0.37	-0.037
-0.014	0.022181184	MXE.MATS.JC	2596	ENSMUSG00000024921.18	Smarca2	chr19	+	26737277	26737331	26748337	26748443	26729223	26729441	26748907	26749009	2596	43,26,29,58,21,58	8,083,295,381,070,360,000	77,43,55,19,76,54	972,638,738,295,982,000	202	254	0.022181184	0.482089783	0.063,0.09,0.063,0.064,0.068,0.073	0.091,0.078,0.086,0.075,0.089,0.088	-0.014
-0.074	0.004733127	MXE.MATS.JC	2608	ENSMUSG00000002981.11	Clptm1	chr7	-	19372041	19372942	19376976	19377094	19371393	19371638	19379766	19379925	2608	144,62,148,254,71,243	285,118,240,425,93,396	227,168,164,70,233,187	314,204,245,56,305,253	266	298	0.004733127	0.222651484	0.361,0.371,0.409,0.401,0.461,0.407	0.447,0.48,0.429,0.583,0.461,0.453	-0.074
-0.046	0.019129299	MXE.MATS.JC	2696	ENSMUSG00000037553.15	Zdhhc18	chr4	-	133342490	133342640	133354510	133354671	133341111	133341249	133360389	133360780	2696	37,15,31,43,17,44	146,65,93,198,59,208	59,52,49,21,47,33	155,132,137,58,174,142	298	298	0.019129299	0.447121901	0.202,0.188,0.25,0.178,0.224,0.175	0.276,0.283,0.263,0.266,0.213,0.189	-0.046
-0.048	0.000330476	MXE.MATS.JC	2719	ENSMUSG00000020717.20	Pecam1	chr11	-	106552827	106552850	106562567	106562624	106545043	106545988	106570374	106570437	2719	110,635,257,312,603,000,000	312,98,164,304,118,316	139,610,598,675,111,000,000	316,249,181,115,302,000	205	171	0.000330476	0.040053681	0.747,0.75,0.745,0.776,0.728,0.743	0.787,0.78,0.8,0.788,0.813,0.807	-0.048
0.042	0.049748093	MXE.MATS.JC	2721	ENSMUSG00000020717.20	Pecam1	chr11	-	106562567	106562624	106581761	106582010	106545043	106545988	106586579	106586855	2721	8,593,215,881,327,330,000	286,82,131,237,90,307	9,669,316,142,911,340,000	331,217,229,133,371,000	298	205	0.049748093	0.656216209	0.674,0.729,0.755,0.794,0.717,0.681	0.668,0.747,0.648,0.601,0.714,0.721	0.042
-0.141	0.030539525	MXE.MATS.JC	2852	ENSMUSG00000042349.14	Ikbke	chr1	-	131199844	131199955	131201107	131201268	131199499	131199679	131201377	131201559	2852	14,5,9,14,5,36	20,7,6,32,4,21	29,17,35,8,23,29	11,19,16,4,20,14	298	259	0.030539525	0.532348878	0.378,0.383,0.566,0.275,0.521,0.598	0.696,0.437,0.655,0.635,0.5,0.643	-0.141
0.029	0.045931096	MXE.MATS.JC	2893	ENSMUSG00000079105.5	C7	chr15	-	5019792	5019977	5023638	5023732	5018243	5018488	5032135	5032327	2893	615,274,441,796,174,000	142,763,391,217,203,000,000	538,522,359,166,632,000	153,112,268,803,711,000,000	242	298	0.045931096	0.636853498	0.347,0.348,0.373,0.363,0.352,0.374	0.302,0.344,0.334,0.355,0.34,0.308	0.029
0.023	7.38E-06	MXE.MATS.JC	2897	ENSMUSG00000079105.5	C7	chr15	-	5076345	5076490	5079026	5079168	5063667	5063835	5086501	5086577	2897	8,193,294,871,151,160,000	15,13,14,22,7,21	609,751,380,132,923,000	31,23,26,9,39,20	290	293	7.38E-06	0.001948442	0.982,0.962,0.972,0.981,0.96,0.972	0.952,0.971,0.937,0.937,0.96,0.935	0.023
-0.04	0.018652035	MXE.MATS.JC	3037	ENSMUSG00000001729.15	Akt1	chr12	-	112623501	112623630	112623701	112623827	112623210	112623425	112624100	112624169	3037	370,145,232,485,157,000	388,143,291,521,139,000	481,379,398,138,429,000	412,261,345,142,399,000	274	277	0.018652035	0.446835164	0.491,0.506,0.446,0.485,0.533,0.487	0.541,0.595,0.538,0.496,0.521,0.498	-0.04
-0.032	0.028539219	MXE.MATS.JC	3158	ENSMUSG00000039844.21	Rapgef1	chr2	+	29569144	29569281	29576116	29576295	29509731	29510075	29579118	29579275	3158	21,7,7,17,0,9	135,60,113,284,72,184	26,14,19,3,15,13	169,142,117,32,240,147	285	298	0.028539219	0.526623437	0.14,0.109,0.061,0.059,0.0,0.049	0.139,0.093,0.145,0.089,0.061,0.085	-0.032
0.098	7.89E-06	MXE.MATS.JC	3159	ENSMUSG00000039844.21	Rapgef1	chr2	+	29569144	29569281	29576116	29576295	29533826	29533926	29579118	29579275	3159	60,28,30,87,30,44	136,60,113,285,73,184	35,23,18,11,34,27	168,142,115,32,240,147	285	298	7.89E-06	0.001982472	0.316,0.328,0.217,0.242,0.301,0.2	0.179,0.145,0.141,0.264,0.129,0.161	0.098
0.018	0.034132277	MXE.MATS.JC	3258	ENSMUSG00000024425.5	Ndfip1	chr18	+	38589107	38589174	38593597	38593703	38585357	38585482	38597313	38597892	3258	441,186,298,529,151,000	43,20,28,49,11,61	505,372,422,137,481,000	79,59,58,13,48,44	215	254	0.034132277	0.560814545	0.924,0.917,0.926,0.927,0.942,0.915	0.883,0.882,0.896,0.926,0.922,0.933	0.018
0.063	0.026446514	MXE.MATS.JC	3263	ENSMUSG00000024778.14	Fas	chr19	+	34292578	34292716	34295989	34296051	34284524	34284678	34296182	34296236	3263	189,69,149,302,75,222	91,35,63,151,35,112	404,288,146,73,326,331	232,172,112,58,193,152	286	210	0.026446514	0.509508641	0.604,0.591,0.635,0.595,0.611,0.593	0.561,0.551,0.489,0.48,0.554,0.615	0.063
-0.043	0.025684943	MXE.MATS.JC	3399	ENSMUSG00000018583.6	G3bp1	chr11	+	55378304	55378386	55379844	55380018	55376451	55376564	55382789	55382880	3399	84,42,64,122,28,128	257,93,184,354,94,354	100,89,119,29,129,113	247,191,236,77,324,260	230	298	0.025684943	0.502099217	0.297,0.369,0.311,0.309,0.278,0.319	0.344,0.376,0.395,0.328,0.34,0.36	-0.043
0.055	0.038479625	MXE.MATS.JC	3480	ENSMUSG00000021686.7	Ap3b1	chr13	+	94638425	94638532	94668489	94668574	94630176	94630249	94679286	94679384	3480	143,57,103,159,48,177	95,31,70,112,35,151	154,108,123,38,170,147	160,95,118,29,124,123	255	233	0.038479625	0.591667301	0.579,0.627,0.573,0.565,0.556,0.517	0.468,0.51,0.488,0.545,0.556,0.522	0.055
0.049	0.005721666	MXE.MATS.JC	3724	ENSMUSG00000025499.19	Hras	chr7	-	140771254	140771380	140772043	140772203	140769017	140771107	140772354	140772533	3724	514,200,371,561,212,000	208,68,124,192,55,214	538,378,566,204,476,000	243,205,279,67,192,210	298	274	0.005721666	0.249765263	0.694,0.73,0.733,0.729,0.78,0.717	0.671,0.629,0.651,0.737,0.695,0.708	0.049
0.097	0.00337148	MXE.MATS.JC	3787	ENSMUSG00000028917.15	Plekhm2	chr4	-	141364735	141364795	141366986	141367173	141361563	141361789	141368727	141368815	3787	62,37,63,115,33,128	18,3,6,15,8,18	79,61,75,16,120,73	21,19,17,5,37,16	298	208	0.00337148	0.178015436	0.706,0.896,0.88,0.843,0.742,0.832	0.724,0.691,0.755,0.691,0.694,0.761	0.097
-0.026	0.003149297	MXE.MATS.JC	3808	ENSMUSG00000056492.7	Adgrf5	chr17	+	43750566	43750686	43750841	43751051	43748406	43748577	43752674	43752893	3808	194,104,155,430,88,263	146,156,492,125,435,000,000	449,414,236,61,488,387	21,042,150,117,134,400,000,000	268	298	0.003149297	0.173670155	0.129,0.17,0.158,0.158,0.161,0.14	0.192,0.176,0.183,0.165,0.179,0.176	-0.026
0.03	0.001659073	MXE.MATS.JC	3981	ENSMUSG00000018217.13	Pmp22	chr11	+	63023950	63024070	63025246	63025346	63019807	63019976	63041944	63042085	3981	129,46,137,195,42,192	645,264,546,968,285,000	140,174,105,33,218,144	10,378,947,622,671,200,000	268	248	0.001659073	0.114709891	0.156,0.139,0.188,0.157,0.12,0.163	0.111,0.153,0.113,0.103,0.142,0.121	0.03
0.014	0.011299237	MXE.MATS.JC	3983	ENSMUSG00000018217.13	Pmp22	chr11	+	63023953	63024070	63025246	63025346	63019807	63019976	63041944	63042085	3983	57,20,61,112,15,95	645,264,546,968,285,000	60,76,52,17,110,77	10,378,947,622,671,200,000	265	248	0.011299237	0.359853815	0.076,0.066,0.095,0.098,0.047,0.089	0.051,0.074,0.06,0.056,0.078,0.069	0.014
-0.125	0.00152054	MXE.MATS.JC	4034	ENSMUSG00000031596.16	Slc7a2	chr8	+	41361092	41361232	41361434	41361571	41358541	41358764	41364031	41364134	4034	50,16,28,61,15,69	15,11,12,24,6,42	48,30,65,7,48,49	12,3,13,2,16,13	288	285	0.00152054	0.108781932	0.767,0.59,0.698,0.716,0.712,0.619	0.798,0.908,0.832,0.776,0.748,0.789	-0.125
0.01	0.02261093	MXE.MATS.JC	4233	ENSMUSG00000032497.20	Lrrfip2	chr9	+	111028732	111028903	111042880	111042982	111022108	111022186	111043208	111043341	4233	287,115,236,431,122,000	3,0,1,6,4,4	420,312,330,109,328,000	9,8,4,3,8,4	298	250	0.02261093	0.483273438	0.988,1.0,0.995,0.984,0.962,0.99	0.975,0.97,0.986,0.968,0.972,0.987	0.01
-0.056	0.007498772	MXE.MATS.JC	4234	ENSMUSG00000032497.20	Lrrfip2	chr9	+	111028732	111028903	111034822	111034915	111022114	111022186	111043208	111043341	4234	287,115,236,431,122,000	180,85,129,235,62,248	420,312,330,109,328,000	207,140,135,50,149,183	298	241	0.007498772	0.290422384	0.563,0.522,0.597,0.597,0.614,0.599	0.621,0.643,0.664,0.638,0.64,0.623	-0.056
0.021	0.002961107	MXE.MATS.JC	4238	ENSMUSG00000032497.20	Lrrfip2	chr9	+	111034822	111034915	111042880	111042982	111022108	111022186	111043208	111043341	4238	180,85,129,235,62,248	3,0,1,6,4,4	207,140,135,50,149,183	9,8,4,3,8,4	241	250	0.002961107	0.168537706	0.984,1.0,0.993,0.976,0.941,0.985	0.96,0.948,0.972,0.945,0.951,0.979	0.021
-0.027	0.028591334	MXE.MATS.JC	4394	ENSMUSG00000023951.19	Vegfa	chr17	-	46331916	46332048	46334990	46335020	46327918	46329805	46335369	46335446	4394	780,300,479,976,283,000	340,311,712,200,448,000,000,000	1,140,851,840,291,980,000	418,230,023,662,115,000,000,000	178	280	0.028591334	0.526623437	0.265,0.287,0.255,0.255,0.253,0.24	0.3,0.308,0.265,0.285,0.307,0.251	-0.027
0.034	0.007627857	MXE.MATS.JC	4490	ENSMUSG00000029484.13	Anxa3	chr5	+	96945259	96945312	96958908	96958996	96941243	96941422	96960700	96960795	4490	474,177,410,696,180,000	1,568,557,141,724,490,000,000	298,246,252,101,316,000	12,141,083,104,735,300,000,000	201	236	0.007627857	0.293217105	0.262,0.272,0.254,0.25,0.269,0.277	0.224,0.211,0.22,0.251,0.253,0.224	0.034
-0.094	0.001463028	MXE.MATS.JC	4520	ENSMUSG00000042228.15	Lyn	chr4	+	3738724	3738798	3742441	3742487	3678126	3678364	3743196	3743302	4520	29,18,20,53,14,49	58,30,42,108,17,84	71,44,47,14,72,49	78,48,51,17,100,58	222	194	0.001463028	0.107657961	0.304,0.344,0.294,0.3,0.418,0.338	0.443,0.445,0.446,0.418,0.386,0.425	-0.094
-0.089	0.001519065	MXE.MATS.JC	4521	ENSMUSG00000042228.15	Lyn	chr4	+	3738724	3738861	3742441	3742487	3678114	3678364	3743196	3743302	4521	82,42,39,122,20,88	58,30,42,108,17,84	136,81,86,24,159,113	78,48,51,17,100,58	285	194	0.001519065	0.108781932	0.49,0.488,0.387,0.435,0.445,0.416	0.543,0.535,0.534,0.49,0.52,0.57	-0.089
0.033	0.011340916	MXE.MATS.JC	4801	ENSMUSG00000005583.17	Mef2c	chr13	+	83773383	83773527	83773588	83773726	83740896	83741100	83781173	83781360	4801	45,11,16,53,15,79	0,0,1,4,1,4	51,63,40,7,80,64	9,1,6,0,8,3	292	286	0.011340916	0.359853815	1.0,1.0,0.94,0.928,0.936,0.951	0.847,0.984,0.867,1.0,0.907,0.954	0.033
0.106	0.003342145	MXE.MATS.JC	5102	ENSMUSG00000033788.16	Dysf	chr6	+	84176729	84176829	84180164	84180343	84172159	84172301	84182765	84182875	5102	60,22,28,53,19,48	60,22,37,58,25,78	43,37,38,25,62,38	89,77,69,57,92,60	248	298	0.003342145	0.177478253	0.546,0.546,0.476,0.523,0.477,0.425	0.367,0.366,0.398,0.345,0.447,0.432	0.106
-0.054	0.049678406	MXE.MATS.JC	5133	ENSMUSG00000019278.6	Dpep1	chr8	+	123926945	123927030	123927105	123927181	123926679	123926856	123927376	123927512	5133	145,65,102,236,34,188	158,59,144,237,65,228	394,341,155,95,312,217	312,289,156,109,337,000	233	224	0.049678406	0.656216209	0.469,0.514,0.405,0.489,0.335,0.442	0.548,0.531,0.489,0.456,0.471,0.48	-0.054
-0.056	0.032396032	MXE.MATS.JC	5228	ENSMUSG00000032596.15	Uba7	chr9	+	107853908	107853999	107854102	107854238	107853504	107853611	107854329	107854427	5228	48,18,25,62,19,59	65,23,39,108,22,116	79,72,65,17,95,60	72,98,93,21,90,80	239	284	0.032396032	0.546315615	0.467,0.482,0.432,0.406,0.506,0.377	0.566,0.466,0.454,0.49,0.556,0.471	-0.056
-0.062	0.037889135	MXE.MATS.JC	5258	ENSMUSG00000001632.17	Brpf1	chr6	+	113286763	113287369	113291551	113292511	113284097	113284530	113293488	113293651	5258	15,4,17,26,4,15	74,32,54,125,38,84	28,23,16,6,21,24	91,83,59,21,83,83	298	298	0.037889135	0.586086892	0.169,0.111,0.239,0.172,0.095,0.152	0.235,0.217,0.213,0.222,0.202,0.224	-0.062
-0.027	0.033860159	MXE.MATS.JC	5259	ENSMUSG00000001632.17	Brpf1	chr6	+	113286763	113287369	113291551	113292511	113284184	113284298	113293488	113293651	5259	1,2,1,4,0,3	74,32,53,125,38,84	7,3,5,2,2,2	90,84,59,21,83,82	298	298	0.033860159	0.558123773	0.013,0.059,0.019,0.031,0.0,0.034	0.072,0.034,0.078,0.087,0.024,0.024	-0.027
-0.019	0.006379512	MXE.MATS.JC	5425	ENSMUSG00000020516.16	Rps6kb1	chr11	-	86406916	86407017	86408175	86408218	86404443	86404463	86408408	86408466	5425	3,1,3,4,1,1	137,48,114,193,71,214	3,3,8,1,6,9	191,135,135,48,178,175	191	249	0.006379512	0.270459823	0.028,0.026,0.033,0.026,0.018,0.006	0.02,0.028,0.072,0.026,0.042,0.063	-0.019
-0.026	0.004302215	MXE.MATS.JC	5460	ENSMUSG00000026222.17	Sp100	chr1	+	85597722	85597803	85606779	85606830	85594634	85594724	85621979	85622030	5460	105,48,63,134,49,115	5,2,3,4,1,10	159,167,146,31,168,155	2,1,5,1,3,4	229	199	0.004302215	0.212064229	0.948,0.954,0.948,0.967,0.977,0.909	0.986,0.993,0.962,0.964,0.98,0.971	-0.026
0.032	0.024360107	MXE.MATS.JC	5463	ENSMUSG00000026222.17	Sp100	chr1	+	85606779	85606830	85619695	85619770	85597722	85597803	85621979	85622030	5463	5,2,3,5,1,9	79,23,56,83,35,72	2,1,5,1,3,4	92,76,61,31,95,90	199	223	0.024360107	0.495283913	0.066,0.089,0.057,0.063,0.031,0.123	0.024,0.015,0.084,0.035,0.034,0.047	0.032
0.069	0.023613362	MXE.MATS.JC	5471	ENSMUSG00000026222.17	Sp100	chr1	+	85634557	85634675	85634947	85635019	85632663	85632779	85635702	85635716	5471	75,39,58,109,50,117	70,35,36,72,32,66	114,104,94,32,145,88	103,87,93,33,129,84	266	220	0.023613362	0.488483637	0.47,0.48,0.571,0.556,0.564,0.595	0.478,0.497,0.455,0.445,0.482,0.464	0.069
-0.044	0.03255536	MXE.MATS.JC	5556	ENSMUSG00000079563.11	Pglyrp2	chr17	-	32635851	32636062	32637081	32637962	32634779	32635077	32639773	32639949	5556	5,4,2,5,6,8	2,3,0,2,0,2	2,4,8,4,4,10	1,0,1,1,1,1	298	298	0.03255536	0.547121233	0.714,0.571,1.0,0.714,1.0,0.8	0.667,1.0,0.889,0.8,0.8,0.909	-0.044
-0.067	0.046713885	MXE.MATS.JC	5647	ENSMUSG00000029003.12	Mad2l2	chr4	+	148229110	148229184	148229560	148229653	148228720	148228815	148229828	148230156	5647	58,23,46,88,27,76	46,20,52,59,21,80	55,43,56,22,63,46	40,21,34,20,32,36	222	241	0.046713885	0.642842893	0.578,0.555,0.49,0.618,0.583,0.508	0.599,0.69,0.641,0.544,0.681,0.581	-0.067
0.033	0.016769008	MXE.MATS.JC	6011	ENSMUSG00000078853.9	Igtp	chr11	+	58092293	58092543	58096869	58097002	58090413	58090605	58097144	58098401	6011	117,35,49,121,26,105	3,0,2,7,0,2	151,174,106,30,123,145	4,12,6,3,5,8	298	281	0.016769008	0.426826424	0.974,1.0,0.959,0.942,1.0,0.98	0.973,0.932,0.943,0.904,0.959,0.945	0.033
-0.102	0.024047958	MXE.MATS.JC	6091	ENSMUSG00000027524.10	Edn3	chr2	+	174603305	174603618	174621478	174621544	174602411	174602811	174623674	174625835	6091	18,4,19,23,7,23	31,13,26,40,14,36	48,31,28,8,43,44	42,47,32,9,58,46	298	214	0.024047958	0.492528962	0.294,0.181,0.344,0.292,0.264,0.315	0.451,0.321,0.386,0.39,0.347,0.407	-0.102
-0.142	0.014306674	MXE.MATS.JC	6182	ENSMUSG00000028874.15	Fgr	chr4	+	132711462	132711525	132713463	132713663	132701412	132701581	132714499	132714602	6182	3,3,2,3,1,1	13,9,15,20,21,22	2,7,3,7,12,5	20,15,20,5,42,24	211	298	0.014306674	0.398733999	0.246,0.32,0.158,0.175,0.063,0.06	0.124,0.397,0.175,0.664,0.288,0.227	-0.142
0.033	3.28E-05	MXE.MATS.JC	6363	ENSMUSG00000031660.14	Brd7	chr8	-	89063708	89063765	89066036	89066148	89060732	89060847	89069362	89069462	6363	274,111,217,396,101,000	4,3,3,10,5,12	386,290,297,95,351,297	23,11,20,6,13,20	260	205	3.28E-05	0.005933097	0.982,0.967,0.983,0.969,0.941,0.961	0.93,0.954,0.921,0.926,0.955,0.921	0.033
-0.013	0.031900245	MXE.MATS.JC	6384	ENSMUSG00000055204.16	Ankrd17	chr5	-	90380099	90380278	90381759	90382008	90375024	90377200	90386797	90387010	6384	167,66,132,213,65,192	6,1,3,7,1,20	185,116,131,65,201,157	7,1,0,1,6,8	298	298	0.031900245	0.543200539	0.965,0.985,0.978,0.968,0.985,0.906	0.964,0.991,1.0,0.985,0.971,0.952	-0.013
-0.074	0.000268886	MXE.MATS.JC	6493	ENSMUSG00000003437.15	Paf1	chr7	+	28094467	28094560	28094842	28094964	28093093	28093123	28095053	28095120	6493	34,16,19,51,19,28	132,69,73,218,79,183	84,56,54,17,66,53	223,191,148,51,203,145	241	270	0.000268886	0.034625811	0.224,0.206,0.226,0.208,0.212,0.146	0.297,0.247,0.29,0.272,0.267,0.291	-0.074
-0.033	0.02484837	MXE.MATS.JC	6718	ENSMUSG00000017723.12	Wfdc2	chr2	+	164405227	164405371	164405976	164406132	164404498	164404724	164407711	164407858	6718	37,461,782,242,137,500,000,000	487,219,543,148,459,000,000,000	536,844,895,574,126,000,000,000	502,543,026,494,156,000,000,000	292	298	0.02484837	0.498302784	0.44,0.482,0.44,0.455,0.44,0.467	0.522,0.516,0.467,0.452,0.493,0.472	-0.033
-0.021	0.042129091	MXE.MATS.JC	6923	ENSMUSG00000055065.8	Ddx17	chr15	-	79426687	79426787	79427906	79428057	79425234	79425368	79430395	79430756	6923	123,88,97,213,64,166	395,168,249,721,176,000	211,187,183,29,214,210	449,430,450,85,558,532	298	248	0.042129091	0.607889921	0.206,0.304,0.245,0.197,0.232,0.2	0.281,0.266,0.253,0.221,0.242,0.247	-0.021
-0.019	0.018409818	MXE.MATS.JC	6932	ENSMUSG00000028955.4	Vamp3	chr4	-	151135373	151135532	151140618	151140700	151134451	151134503	151142330	151142410	6932	21,10,10,29,6,32	484,218,331,667,195,000	29,36,32,5,29,27	493,424,499,136,583,000	230	298	0.018409818	0.444163807	0.053,0.056,0.038,0.053,0.038,0.063	0.071,0.099,0.077,0.045,0.061,0.061	-0.019
0.186	0.003246327	MXE.MATS.JC	7092	ENSMUSG00000005102.14	Eif2ak4	chr2	+	118231015	118231128	118235527	118235630	118219098	118219333	118238832	118238985	7092	5,7,5,13,3,12	20,7,7,12,6,27	4,3,7,1,8,4	27,14,18,5,32,17	261	251	0.003246327	0.176019245	0.194,0.49,0.407,0.51,0.325,0.299	0.125,0.171,0.272,0.161,0.194,0.185	0.186
-0.162	0.011715034	MXE.MATS.JC	7093	ENSMUSG00000005102.14	Eif2ak4	chr2	+	118235527	118235630	118238832	118238985	118231015	118231128	118243415	118243564	7093	8,3,7,12,7,14	2,5,2,4,2,4	15,6,12,2,15,15	3,1,2,0,3,1	251	298	0.011715034	0.360614683	0.826,0.416,0.806,0.781,0.806,0.806	0.856,0.877,0.877,1.0,0.856,0.947	-0.162
0.112	0.024400707	MXE.MATS.JC	7095	ENSMUSG00000005102.14	Eif2ak4	chr2	+	118238832	118238985	118241363	118241444	118231015	118231128	118243415	118243564	7095	2,5,2,4,2,4	6,8,12,15,5,19	3,1,2,0,3,1	10,10,14,3,17,18	298	229	0.024400707	0.495283913	0.204,0.324,0.114,0.17,0.235,0.139	0.187,0.071,0.099,0.0,0.119,0.041	0.112
0.01	0.011402468	MXE.MATS.JC	7161	ENSMUSG00000033565.19	Rbfox2	chr15	-	76976011	76976054	76978650	76978690	76970266	76970355	76982139	76982272	7161	56,21,38,84,20,72	2,4,1,3,0,2	72,50,56,14,99,79	11,1,3,0,10,4	188	191	0.011402468	0.359853815	0.966,0.842,0.975,0.966,1.0,0.973	0.869,0.981,0.95,1.0,0.91,0.953	0.01
-0.031	0.02825895	MXE.MATS.JC	7171	ENSMUSG00000022018.8	Rgcc	chr14	-	79527683	79527746	79529110	79529218	79526195	79526559	79538154	79538340	7171	430,166,306,480,227,000	746,242,489,821,387,000	929,472,552,225,535,000	11,906,818,283,617,200,000	256	211	0.02825895	0.526623437	0.322,0.361,0.34,0.325,0.326,0.324	0.392,0.364,0.355,0.339,0.378,0.359	-0.031
0.07	0.042773368	MXE.MATS.JC	7301	ENSMUSG00000031875.8	Cmtm3	chr8	+	105070389	105070545	105071408	105071504	105067225	105067527	105071903	105072024	7301	108,38,76,158,53,187	134,39,71,162,36,148	75,66,91,33,118,73	105,83,93,54,117,91	298	244	0.042773368	0.613720388	0.398,0.444,0.467,0.444,0.547,0.508	0.369,0.394,0.445,0.333,0.452,0.396	0.07
-0.07	0.029570113	MXE.MATS.JC	7423	ENSMUSG00000022899.11	Slc15a2	chr16	-	36594903	36595003	36595959	36596052	36592783	36592874	36601927	36602069	7423	34,21,29,48,13,56	36,17,22,38,10,56	91,49,72,17,115,73	52,29,42,12,91,46	241	248	0.029570113	0.530304067	0.493,0.56,0.576,0.565,0.572,0.507	0.643,0.635,0.638,0.593,0.565,0.62	-0.07
0.016	0.005716749	MXE.MATS.JC	7757	ENSMUSG00000030352.16	Tspan9	chr6	-	128054989	128055089	128060344	128060444	128011128	128011208	128101178	128101279	7757	200,92,188,348,49,197	1,3,4,14,2,8	349,345,192,79,436,327	18,10,11,3,28,15	248	248	0.005716749	0.249765263	0.995,0.968,0.979,0.961,0.961,0.961	0.951,0.972,0.946,0.963,0.94,0.956	0.016
-0.044	0.000424431	MXE.MATS.JC	7778	ENSMUSG00000032076.21	Cadm1	chr9	+	47725070	47725243	47730031	47730115	47710669	47710828	47759464	47759596	7778	13,6,17,22,8,19	175,73,149,253,67,249	42,14,23,20,34,35	237,164,211,64,235,222	298	232	0.000424431	0.047527045	0.055,0.06,0.082,0.063,0.085,0.056	0.121,0.062,0.078,0.196,0.101,0.109	-0.044
0.059	0.040373397	MXE.MATS.JC	7923	ENSMUSG00000059714.14	Flot1	chr17	+	36135170	36135261	36135457	36135601	36135018	36135094	36136322	36136418	7923	77,44,78,108,46,151	21,6,17,34,12,34	102,96,97,37,120,114	33,37,44,18,29,25	239	292	0.040373397	0.601519959	0.818,0.9,0.849,0.795,0.824,0.844	0.791,0.76,0.729,0.715,0.835,0.848	0.059
0.005	0.041357224	MXE.MATS.JC	7941	ENSMUSG00000020612.17	Prkar1a	chr11	+	109544604	109544787	109550824	109550995	109540230	109540353	109551860	109551952	7941	18,9,8,20,1,16	635,302,397,883,244,000	12,22,1,3,7,12	789,691,667,179,880,000	298	298	0.041357224	0.604343428	0.028,0.029,0.02,0.022,0.004,0.019	0.015,0.031,0.001,0.016,0.008,0.019	0.005
-0.051	0.01893266	MXE.MATS.JC	7942	ENSMUSG00000020612.17	Prkar1a	chr11	+	109544604	109544787	109550824	109550995	109541746	109541899	109551860	109551952	7942	297,164,256,352,99,181	635,302,397,883,244,000	414,350,407,112,450,000	789,691,666,179,880,000	298	298	0.01893266	0.447121901	0.319,0.352,0.392,0.285,0.289,0.183	0.344,0.336,0.379,0.385,0.338,0.342	-0.051
-0.174	0.043635761	MXE.MATS.JC	8189	ENSMUSG00000022708.17	Zbtb20	chr16	+	43013827	43013901	43053121	43053183	42845300	42845350	43122931	43122978	8189	11,0,7,17,6,18	19,8,17,25,8,36	17,15,8,9,26,14	15,16,17,5,31,17	222	210	0.043635761	0.620284657	0.354,0.0,0.28,0.391,0.415,0.321	0.517,0.47,0.308,0.63,0.442,0.438	-0.174
0.073	0.048358669	MXE.MATS.JC	8193	ENSMUSG00000022708.17	Zbtb20	chr16	+	43013827	43013901	43122931	43122978	42892786	42892832	43283309	43283349	8193	3,4,6,11,3,8	30,15,20,53,10,29	5,7,1,1,5,5	30,34,24,10,59,28	222	195	0.048358669	0.650480915	0.081,0.19,0.209,0.154,0.209,0.195	0.128,0.153,0.035,0.081,0.069,0.136	0.073
-0.068	0.046087341	MXE.MATS.JC	8203	ENSMUSG00000022708.17	Zbtb20	chr16	+	43122931	43122978	43283309	43283349	42967259	42967306	43390043	43390144	8203	1,1,2,7,3,2	18,16,23,47,14,23	1,4,7,2,14,5	31,34,31,7,48,17	195	188	0.046087341	0.637304408	0.051,0.057,0.077,0.126,0.171,0.077	0.03,0.102,0.179,0.216,0.219,0.221	-0.068
-0.163	2.21E-05	MXE.MATS.JC	8466	ENSMUSG00000031712.11	Il15	chr8	-	83069867	83069952	83070587	83070665	83061097	83061187	83071003	83071101	8466	1,0,1,3,1,0	13,6,4,18,5,18	4,3,3,3,6,5	15,10,14,6,20,9	226	233	2.21E-05	0.004454279	0.073,0.0,0.205,0.147,0.171,0.0	0.216,0.236,0.181,0.34,0.236,0.364	-0.163
0.07	0.044332214	MXE.MATS.JC	8688	ENSMUSG00000025986.7	Slc39a10	chr1	-	46865252	46865441	46866502	46866672	46859682	46859803	46871715	46871923	8688	41,13,32,72,19,54	53,25,29,76,23,57	48,37,27,9,62,73	100,82,61,11,79,80	298	298	0.044332214	0.624774926	0.436,0.342,0.525,0.486,0.452,0.486	0.324,0.311,0.307,0.45,0.44,0.477	0.07
0.038	0.01010332	MXE.MATS.JC	8835	ENSMUSG00000027523.21	Gnas	chr2	+	174178539	174178584	174183442	174183500	174176004	174176077	174184992	174185090	8835	418,180,321,625,167,000	146,79,112,231,59,195	522,440,508,150,553,000	222,215,208,62,262,206	193	206	0.01010332	0.339037138	0.753,0.709,0.754,0.743,0.751,0.752	0.715,0.686,0.723,0.721,0.693,0.696	0.038
-0.012	0.022421764	MXE.MATS.JC	8838	ENSMUSG00000027523.21	Gnas	chr2	+	174183442	174183500	174183602	174183722	174176004	174176077	174184992	174185090	8838	146,79,112,231,59,195	2,263,949,189,230,930,000,000	222,215,208,62,262,206	29,052,361,273,393,700,000,000	206	268	0.022421764	0.483240621	0.077,0.098,0.072,0.089,0.072,0.07	0.09,0.106,0.09,0.079,0.092,0.093	-0.012
-0.006	0.011545252	MXE.MATS.JC	8859	ENSMUSG00000032966.15	Fkbp1a	chr2	+	151384737	151384785	151399305	151399418	151384402	151384664	151401377	151401540	8859	94,35,59,54,16,26	31,359,742,014,322,100,000,000	93,83,75,19,50,28	251,019,092,301,105,000,000,000	196	261	0.011545252	0.359934893	0.038,0.046,0.038,0.022,0.021,0.009	0.047,0.055,0.042,0.024,0.023,0.016	-0.006
0.257	0.027798769	MXE.MATS.JC	8861	ENSMUSG00000032966.15	Fkbp1a	chr2	+	151385932	151386060	151387344	151387435	151384737	151384785	151401377	151401540	8861	12,3,3,7,3,9	3,0,4,1,0,2	13,12,5,1,5,6	3,5,6,2,5,3	276	239	0.027798769	0.522596572	0.776,1.0,0.394,0.858,1.0,0.796	0.79,0.675,0.419,0.302,0.464,0.634	0.257
-0.007	0.00905617	MXE.MATS.JC	8958	ENSMUSG00000002944.16	Cd36	chr5	-	18003226	18003296	18040615	18040669	18001993	18002181	18054654	18054727	8958	36,18,37,84,15,67	1,937,809,153,533,840,000,000	59,56,43,13,86,79	28,932,353,156,555,300,000,000	202	218	0.00905617	0.322533965	0.02,0.023,0.025,0.026,0.021,0.023	0.022,0.025,0.029,0.025,0.04,0.042	-0.007
-0.008	0.000726114	MXE.MATS.JC	8960	ENSMUSG00000002944.16	Cd36	chr5	-	18033772	18033979	18040615	18040669	18025437	18025598	18054654	18054727	8960	36,18,38,84,15,67	305,713,762,833,596,000,000,000	59,57,43,13,86,80	37,523,667,226,271,500,000,000	202	298	0.000726114	0.067391267	0.017,0.019,0.019,0.02,0.02,0.02	0.023,0.022,0.027,0.026,0.032,0.033	-0.008
-0.053	0.029685186	MXE.MATS.JC	9411	ENSMUSG00000039217.14	Il18	chr9	+	50476668	50476826	50486567	50486648	50466126	50466277	50487993	50488005	9411	9,2,3,7,1,3	37,12,41,59,13,60	19,7,10,3,13,8	79,37,62,8,63,87	298	229	0.029685186	0.530304067	0.157,0.114,0.053,0.084,0.056,0.037	0.156,0.127,0.11,0.224,0.137,0.066	-0.053
0.2	0.005508858	MXE.MATS.JC	9864	ENSMUSG00000071203.7	Naip5	chr13	-	100356171	100356339	100357960	100360072	100353966	100354119	100364136	100364194	9864	9,5,10,12,6,14	10,6,3,10,4,16	14,7,13,4,18,13	26,14,29,7,26,25	298	298	0.005508858	0.243571909	0.474,0.455,0.769,0.545,0.6,0.467	0.35,0.333,0.31,0.364,0.409,0.342	0.2
0.002	0.040195967	MXE.MATS.JC	9867	ENSMUSG00000040952.17	Rps19	chr7	+	24585531	24585612	24587706	24587890	24584876	24584977	24588331	24588386	9867	87,30,75,112,29,112	9,585,335,765,959,870,000,000,000	62,53,91,34,71,78	93,915,797,120,073,400,000,000,000	229	298	0.040195967	0.601014298	0.012,0.011,0.015,0.015,0.01,0.013	0.009,0.012,0.01,0.013,0.011,0.01	0.002
0.022	0.001442578	MXE.MATS.JC	9950	ENSMUSG00000044456.17	Rin3	chr12	+	102317140	102317213	102324963	102325055	102279233	102279441	102334622	102336107	9950	3,1,2,6,0,8	78,23,51,132,33,56	1,1,3,2,0,2	132,96,49,28,101,101	221	240	0.001442578	0.106916816	0.04,0.045,0.041,0.047,0.0,0.134	0.008,0.011,0.062,0.072,0.0,0.021	0.022
-0.127	0.024922763	MXE.MATS.JC	10191	ENSMUSG00000051331.17	Cacna1c	chr6	-	118651306	118651366	118651515	118651575	118647310	118647417	118652780	118652910	10191	29,13,7,33,5,33	6,6,4,14,0,5	20,18,17,2,41,12	6,3,0,0,7,0	208	208	0.024922763	0.498302784	0.829,0.684,0.636,0.702,1.0,0.868	0.769,0.857,1.0,1.0,0.854,1.0	-0.127
-0.026	0.00125523	MXE.MATS.JC	10257	ENSMUSG00000045098.20	Kmt5b	chr19	+	3832219	3832279	3836388	3836627	3818021	3818340	3843067	3843215	10257	2,5,6,9,3,1	122,62,71,226,57,201	8,10,13,1,14,14	151,122,146,32,188,197	208	298	0.00125523	0.096949923	0.023,0.104,0.108,0.054,0.07,0.007	0.071,0.105,0.113,0.043,0.096,0.092	-0.026
0.015	0.008839141	MXE.MATS.JC	10270	ENSMUSG00000055447.20	Cd47	chr16	+	49728416	49728441	49729065	49729098	49727143	49727175	49731231	49731444	10270	71,56,54,90,35,117	1,1,1,1,1,2	132,82,75,32,102,97	3,3,3,0,9,2	173	181	0.008839141	0.319511688	0.987,0.983,0.983,0.989,0.973,0.984	0.979,0.966,0.963,1.0,0.922,0.981	0.015
-0.127	0.01476945	MXE.MATS.JC	10530	ENSMUSG00000040506.17	Ambra1	chr2	+	91635368	91635455	91640374	91640554	91603055	91604092	91654804	91654885	10530	16,7,11,20,5,25	46,32,43,94,26,76	23,39,10,14,44,32	81,60,63,17,72,62	235	298	0.01476945	0.405746324	0.306,0.217,0.245,0.212,0.196,0.294	0.265,0.452,0.168,0.511,0.437,0.396	-0.127
0.061	0.000378646	MXE.MATS.JC	10571	ENSMUSG00000061981.15	Flot2	chr11	+	77944188	77944279	77945610	77945701	77940303	77940385	77946582	77946706	10571	23,10,37,45,12,43	185,74,145,232,62,236	28,28,9,2,25,12	193,147,140,48,221,204	239	239	0.000378646	0.04483687	0.111,0.119,0.203,0.162,0.162,0.154	0.127,0.16,0.06,0.04,0.102,0.056	0.061
0.023	0.049865853	MXE.MATS.JC	10722	ENSMUSG00000021709.15	Erbin	chr13	-	103964414	103964531	103966695	103966839	103961227	103961434	103970005	103971536	10722	70,28,40,117,31,127	334,144,191,489,138,000	79,59,88,15,77,76	457,310,347,90,453,437	292	265	0.049865853	0.656928408	0.16,0.15,0.16,0.178,0.169,0.193	0.136,0.147,0.187,0.131,0.134,0.136	0.023
-0.306	0.004119375	MXE.MATS.JC	10746	ENSMUSG00000053219.16	Raet1e	chr10	+	22047902	22048000	22049079	22049149	22034467	22034617	22049774	22049865	10746	1,0,3,1,0,2	9,5,2,5,4,6	3,1,0,1,5,3	0,1,5,2,4,2	246	218	0.004119375	0.205013535	0.09,0.0,0.571,0.151,0.0,0.228	1.0,0.47,0.0,0.307,0.526,0.571	-0.306
-0.073	0.026401498	MXE.MATS.JC	10762	ENSMUSG00000047879.18	Usp14	chr18	-	10017990	10018095	10022817	10022850	10016540	10016644	10024533	10024679	10762	34,17,34,53,16,61	90,50,61,176,32,143	57,31,48,11,54,47	94,44,88,20,92,121	181	253	0.026401498	0.509508641	0.346,0.322,0.438,0.296,0.411,0.374	0.459,0.496,0.433,0.435,0.451,0.352	-0.073
0.051	0.013571009	RI.MATS.JC	49	ENSMUSG00000028101.19	Pias3	chr3	+	96606735	96607153	96606735	96606969	96607074	96607153	49	31,14,24,34,24,27	1,1,2,3,0,0	26,27,31,16,47,26	2,5,2,0,5,2	253	149	0.013571009	0.1342611	0.948,0.892,0.876,0.87,1.0,1.0	0.884,0.761,0.901,1.0,0.847,0.884	0.051
0.075	0.001982427	RI.MATS.JC	130	ENSMUSG00000039308.7	Ndst2	chr14	-	20774528	20774888	20774528	20774631	20774815	20774888	130	81,34,50,79,30,89	2,2,1,6,2,2	129,79,86,29,81,62	14,8,5,5,10,1	298	149	0.001982427	0.03734066	0.953,0.895,0.962,0.868,0.882,0.957	0.822,0.832,0.896,0.744,0.802,0.969	0.075
-0.115	0.000556324	RI.MATS.JC	137	ENSMUSG00000029298.16	Gbp9	chr5	-	105230569	105231719	105230569	105230776	105231438	105231719	137	57,22,23,87,18,82	66,24,29,124,15,64	103,121,97,28,84,101	63,71,69,16,89,50	298	149	0.000556324	0.015814477	0.302,0.314,0.284,0.26,0.375,0.39	0.45,0.46,0.413,0.467,0.321,0.502	-0.115
-0.039	0.00040809	RI.MATS.JC	332	ENSMUSG00000059552.14	Trp53	chr11	+	69478197	69479373	69478197	69478458	69479189	69479373	332	17,18,10,31,7,31	127,38,79,157,46,174	51,29,27,8,34,38	134,89,91,36,146,101	298	149	0.00040809	0.01240266	0.063,0.191,0.06,0.09,0.071,0.082	0.16,0.14,0.129,0.1,0.104,0.158	-0.039
-0.063	0.01018856	RI.MATS.JC	458	ENSMUSG00000024948.16	Map4k2	chr19	+	6391773	6391997	6391773	6391864	6391932	6391997	458	57,27,33,93,32,79	76,24,46,113,31,94	181,138,112,63,164,113	147,138,95,49,146,112	216	149	0.01018856	0.111868034	0.341,0.437,0.331,0.362,0.416,0.367	0.459,0.408,0.449,0.47,0.437,0.41	-0.063
0.026	0.006840163	RI.MATS.JC	471	ENSMUSG00000090083.12	Rnf8	chr17	+	29845479	29846223	29845479	29845816	29845920	29846223	471	136,54,87,193,64,189	5,2,2,5,0,4	183,162,181,56,167,199	8,7,11,0,12,6	252	149	0.006840163	0.085761651	0.941,0.941,0.963,0.958,1.0,0.965	0.931,0.932,0.907,1.0,0.892,0.951	0.026
-0.087	0.008091412	RI.MATS.JC	758	ENSMUSG00000112148.2	Lilrb4a	chr10	+	51367529	51368259	51367529	51367814	51367956	51368259	758	58,38,35,159,34,98	96,33,83,153,49,143	74,61,70,23,72,61	67,43,57,18,81,74	290	149	0.008091412	0.094831759	0.237,0.372,0.178,0.348,0.263,0.26	0.362,0.422,0.387,0.396,0.314,0.298	-0.087
0.053	6.16E-07	RI.MATS.JC	767	ENSMUSG00000021453.3	Gadd45g	chr13	+	52001387	52001805	52001387	52001489	52001591	52001805	767	41,8,26,41,13,114	177,63,81,145,74,237	54,23,39,21,42,39	244,184,369,126,290,000	250	149	6.16E-07	6.16E-05	0.121,0.07,0.161,0.144,0.095,0.223	0.117,0.069,0.059,0.09,0.079,0.079	0.053
-0.01	0.032132617	RI.MATS.JC	792	ENSMUSG00000024338.16	Psmb8	chr17	+	34419114	34419889	34419114	34419244	34419684	34419889	792	50,22,27,49,18,57	456,149,262,463,144,000	77,55,61,23,51,66	490,381,532,175,405,000	298	149	0.032132617	0.227616465	0.052,0.069,0.049,0.05,0.059,0.047	0.073,0.067,0.054,0.062,0.059,0.072	-0.01
-0.007	0.020941174	RI.MATS.JC	806	ENSMUSG00000024327.17	Slc39a7	chr17	-	34249063	34249395	34249063	34249228	34249341	34249395	806	19,3,8,15,6,14	352,157,265,517,138,000	38,15,19,8,18,23	605,377,502,146,440,000	261	149	0.020941174	0.174082101	0.03,0.011,0.017,0.016,0.024,0.015	0.035,0.022,0.021,0.03,0.023,0.027	-0.007
-0.132	3.07E-13	RI.MATS.JC	863	ENSMUSG00000001918.18	Slc1a5	chr7	+	16529682	16530083	16529682	16529877	16529948	16530083	863	455,159,311,543,196,000	350,117,319,510,157,000	756,465,617,255,617,000	354,232,287,112,320,000	219	149	3.07E-13	1.94E-10	0.469,0.48,0.399,0.42,0.459,0.455	0.592,0.577,0.594,0.608,0.567,0.534	-0.132
-0.026	6.80E-06	RI.MATS.JC	872	ENSMUSG00000067212.9	H2-T23	chr17	-	36341713	36342805	36341713	36341989	36342529	36342805	872	129,55,62,134,48,127	826,225,492,847,278,000	296,229,220,88,209,197	122,293,310,463,531,000,000	298	149	6.80E-06	0.000496652	0.072,0.109,0.059,0.073,0.079,0.066	0.108,0.109,0.095,0.111,0.094,0.098	-0.026
0.013	0.014259332	RI.MATS.JC	992	ENSMUSG00000004567.17	Mcoln1	chr8	+	3558683	3559235	3558683	3558780	3559135	3559235	992	12,9,11,33,0,32	93,37,75,159,41,137	18,14,9,6,6,11	122,88,93,28,131,103	298	149	0.014259332	0.138545276	0.061,0.108,0.068,0.094,0.0,0.105	0.069,0.074,0.046,0.097,0.022,0.051	0.013
-0.038	2.19E-06	RI.MATS.JC	1063	ENSMUSG00000028086.16	Fbxw7	chr3	+	84874746	84876608	84874746	84874870	84876471	84876608	1063	2,0,4,2,2,1	71,25,43,79,23,84	8,14,5,3,6,7	88,72,52,26,66,48	298	149	2.19E-06	0.000180615	0.014,0.0,0.044,0.012,0.042,0.006	0.043,0.089,0.046,0.055,0.043,0.068	-0.038
0.051	0.020884675	RI.MATS.JC	1105	ENSMUSG00000022488.10	Nckap1l	chr15	+	103384028	103384524	103384028	103384161	103384404	103384524	1105	10,6,10,17,5,14	42,18,21,62,18,51	6,7,16,3,10,10	60,41,58,16,72,46	298	149	0.020884675	0.17399316	0.106,0.143,0.192,0.121,0.122,0.121	0.048,0.079,0.121,0.086,0.065,0.098	0.051
-0.124	0.041174715	RI.MATS.JC	1130	ENSMUSG00000058818.14	Pirb	chr7	-	3719592	3720425	3719592	3719889	3720116	3720425	1130	30,8,26,32,41,30	18,6,22,19,16,20	42,49,58,17,53,56	21,17,16,4,26,28	298	149	0.041174715	0.254619815	0.455,0.4,0.371,0.457,0.562,0.429	0.5,0.59,0.644,0.68,0.505,0.5	-0.124
0.088	2.90E-05	RI.MATS.JC	1469	ENSMUSG00000053158.11	Fes	chr7	-	80032817	80033154	80032817	80032937	80033016	80033154	1469	8,7,15,29,20,24	61,19,49,75,38,66	14,13,8,4,15,15	98,74,64,23,129,68	227	149	2.90E-05	0.001750574	0.079,0.195,0.167,0.202,0.257,0.193	0.086,0.103,0.076,0.102,0.071,0.126	0.088
-0.017	0.037518626	RI.MATS.JC	1534	ENSMUSG00000026942.14	Traf2	chr2	-	25418243	25420460	25418243	25418318	25420298	25420460	1534	2,2,1,3,1,4	68,27,48,85,19,101	3,4,4,4,6,5	77,59,91,23,75,77	298	149	0.037518626	0.244482435	0.014,0.036,0.01,0.017,0.026,0.019	0.019,0.033,0.022,0.08,0.038,0.031	-0.017
0.023	0	RI.MATS.JC	1562	ENSMUSG00000044258.11	Ctla2a	chr13	-	61083360	61083889	61083360	61083483	61083771	61083889	1562	318,82,198,530,155,762	356,915,422,423,473,000,000,000	178,86,136,108,105,97	310,821,902,682,100,000,000,000	298	149	0	0	0.043,0.026,0.039,0.053,0.043,0.093	0.028,0.019,0.025,0.051,0.017,0.02	0.023
-0.006	0.007380241	RI.MATS.JC	1569	ENSMUSG00000022216.18	Psme1	chr14	+	55817051	55817498	55817051	55817084	55817227	55817498	1569	19,12,18,30,14,25	528,259,403,675,201,000	52,38,30,7,29,30	644,528,627,168,578,000	291	149	0.007380241	0.089291518	0.018,0.023,0.022,0.022,0.034,0.016	0.04,0.036,0.024,0.021,0.025,0.027	-0.006
-0.01	0.004021221	RI.MATS.JC	1571	ENSMUSG00000022216.18	Psme1	chr14	+	55817227	55817498	55817227	55817290	55817387	55817498	1571	58,31,31,63,23,55	672,318,488,880,246,000	97,84,61,12,77,55	865,593,778,208,702,000	245	149	0.004021221	0.059908312	0.05,0.056,0.037,0.042,0.054,0.036	0.064,0.079,0.046,0.034,0.063,0.05	-0.01
-0.08	2.31E-07	RI.MATS.JC	1592	ENSMUSG00000022475.20	Hdac7	chr15	-	97698575	97700006	97698575	97698683	97699956	97700006	1592	88,44,55,112,45,111	186,64,147,289,122,264	162,186,144,57,176,158	269,177,206,91,260,238	298	149	2.31E-07	2.93E-05	0.191,0.256,0.158,0.162,0.156,0.174	0.231,0.344,0.259,0.238,0.253,0.249	-0.08
0.083	0.000271843	RI.MATS.JC	1601	ENSMUSG00000060216.16	Arrb2	chr11	+	70328769	70329217	70328769	70328854	70329144	70329217	1601	78,28,42,70,42,103	68,41,49,110,68,104	72,48,55,25,65,70	161,99,111,56,117,102	298	149	0.000271843	0.00913921	0.364,0.255,0.3,0.241,0.236,0.331	0.183,0.195,0.199,0.182,0.217,0.255	0.083
0.02	0.035577216	RI.MATS.JC	1639	ENSMUSG00000037447.17	Arid5a	chr1	+	36356284	36356743	36356284	36356405	36356690	36356743	1639	13,2,10,25,1,28	36,13,14,62,6,53	7,5,7,1,2,10	30,22,15,2,36,20	298	149	0.035577216	0.239294511	0.153,0.071,0.263,0.168,0.077,0.209	0.104,0.102,0.189,0.2,0.027,0.2	0.02
-0.103	0.000591297	RI.MATS.JC	1640	ENSMUSG00000037447.17	Arid5a	chr1	+	36355289	36357262	36355289	36355408	36357164	36357262	1640	5,1,3,16,5,28	1,1,0,3,1,11	2,4,1,0,1,5	0,1,0,2,0,0	298	149	0.000591297	0.016517172	0.714,0.333,1.0,0.727,0.714,0.56	1.0,0.667,1.0,0.0,1.0,1.0	-0.103
-0.026	0.007589761	RI.MATS.JC	1695	ENSMUSG00000000134.18	Tfe3	chrX	+	7635668	7637069	7635668	7635786	7637012	7637069	1695	15,7,4,8,8,18	92,50,52,120,26,109	28,18,15,4,13,13	102,78,71,20,72,72	298	149	0.007589761	0.091245254	0.075,0.065,0.037,0.032,0.133,0.076	0.121,0.103,0.096,0.091,0.083,0.083	-0.026
0.022	0.046513705	RI.MATS.JC	1696	ENSMUSG00000000134.18	Tfe3	chrX	+	7637233	7638835	7637233	7637309	7638687	7638835	1696	17,8,9,27,9,30	91,37,63,100,30,126	11,13,18,7,18,11	114,70,85,28,101,97	298	149	0.046513705	0.275242311	0.085,0.098,0.067,0.119,0.13,0.106	0.046,0.085,0.096,0.111,0.082,0.054	0.022
0.024	0.017919186	RI.MATS.JC	1712	ENSMUSG00000022556.12	Hsf1	chr15	+	76381967	76382248	76381967	76382029	76382151	76382248	1712	41,14,32,67,26,89	204,75,165,259,93,283	30,23,47,15,36,41	157,147,185,90,230,223	270	149	0.017919186	0.160933777	0.1,0.093,0.097,0.125,0.134,0.148	0.095,0.079,0.123,0.084,0.08,0.092	0.024
0.125	0.016903296	RI.MATS.JC	1767	ENSMUSG00000033728.15	Lrrc14	chr15	+	76597066	76598185	76597066	76597420	76597600	76598185	1767	11,5,13,9,9,21	22,6,14,43,7,41	16,4,9,2,12,9	30,26,34,10,48,26	298	149	0.016903296	0.155191245	0.2,0.294,0.317,0.095,0.391,0.204	0.211,0.071,0.117,0.091,0.111,0.148	0.125
0.15	0.00053633	RI.MATS.JC	1784	ENSMUSG00000030263.14	Irag2	chr6	+	145093361	145093570	145093361	145093408	145093505	145093570	1784	6,2,3,6,1,6	16,5,3,15,6,13	2,1,5,0,3,5	34,26,18,4,35,23	245	149	0.00053633	0.015553558	0.186,0.196,0.378,0.196,0.092,0.219	0.035,0.023,0.145,0.0,0.05,0.117	0.15
-0.01	0.028577933	RI.MATS.JC	1839	ENSMUSG00000032383.8	Ppib	chr9	+	65970270	65972953	65970270	65970364	65972768	65972953	1839	230,81,171,291,89,283	1,869,804,143,122,640,000,000	257,215,374,106,289,000	22,881,689,230,672,400,000,000	298	149	0.028577933	0.211590864	0.058,0.048,0.056,0.06,0.06,0.054	0.053,0.06,0.075,0.068,0.064,0.073	-0.01
0.017	0.023532657	RI.MATS.JC	1949	ENSMUSG00000005566.15	Trim28	chr7	+	12761759	12762062	12761759	12761876	12761947	12762062	1949	31,6,9,31,14,32	268,123,189,400,96,342	31,8,14,5,17,22	316,266,299,88,306,296	219	149	0.023532657	0.187316203	0.073,0.032,0.031,0.05,0.09,0.06	0.063,0.02,0.031,0.037,0.036,0.048	0.017
-0.005	4.47E-05	RI.MATS.JC	2020	ENSMUSG00000015452.15	Ager	chr17	+	34818969	34819834	34818969	34819111	34819324	34819834	2020	177,53,79,106,68,131	468,816,483,156,476,000,000,000	306,202,264,91,227,199	676,742,368,015,196,000,000,000	298	149	4.47E-05	0.002391477	0.019,0.016,0.012,0.011,0.019,0.013	0.022,0.023,0.016,0.023,0.021,0.015	-0.005
0.031	0.039412954	RI.MATS.JC	2061	ENSMUSG00000002799.7	Jag2	chr12	-	112880223	112880559	112880223	112880343	112880428	112880559	2061	13,1,1,7,7,12	54,30,22,82,22,60	2,8,8,2,9,10	97,67,59,30,116,78	233	149	0.039412954	0.249272469	0.133,0.021,0.028,0.052,0.169,0.113	0.013,0.071,0.08,0.041,0.047,0.076	0.031
-0.043	0.018971825	RI.MATS.JC	2070	ENSMUSG00000110206.2	Flt3l	chr7	-	44781651	44783450	44781651	44781836	44783321	44783450	2070	174,61,96,180,74,173	1,2,7,6,3,9	271,184,188,66,273,156	9,3,2,0,5,2	298	149	0.018971825	0.164552431	0.989,0.938,0.873,0.938,0.925,0.906	0.938,0.968,0.979,1.0,0.965,0.975	-0.043
-0.009	0.028849191	RI.MATS.JC	2160	ENSMUSG00000037921.16	Ddx60	chr8	+	62476183	62478025	62476183	62476331	62477882	62478025	2160	4,2,2,2,3,1	13,5,3,24,9,20	10,4,6,1,12,9	29,23,26,3,28,23	298	149	0.028849191	0.212811798	0.133,0.167,0.25,0.04,0.143,0.024	0.147,0.08,0.103,0.143,0.176,0.164	-0.009
-0.05	0.038209188	RI.MATS.JC	2274	ENSMUSG00000037318.11	Traf3ip3	chr1	-	192877132	192877730	192877132	192877157	192877582	192877730	2274	4,2,2,1,1,1	1,0,0,1,0,1	4,5,3,1,11,6	0,1,4,0,3,0	298	149	0.038209188	0.246465201	0.667,1.0,1.0,0.333,1.0,0.333	1.0,0.714,0.273,1.0,0.647,1.0	-0.05
-0.03	0.016774468	RI.MATS.JC	2275	ENSMUSG00000037318.11	Traf3ip3	chr1	-	192877132	192877730	192877132	192877444	192877582	192877730	2275	2,2,1,0,2,1	4,4,3,13,5,11	5,2,3,2,6,7	10,7,19,4,21,14	286	149	0.016774468	0.154765286	0.207,0.207,0.148,0.0,0.172,0.045	0.207,0.13,0.076,0.207,0.13,0.207	-0.03
-0.092	0.003500656	RI.MATS.JC	2302	ENSMUSG00000032596.15	Uba7	chr9	+	107856592	107856890	107856592	107856657	107856742	107856890	2302	51,25,32,82,19,87	97,35,63,104,37,119	94,94,70,36,103,73	88,73,102,33,110,100	233	149	0.003500656	0.055182546	0.252,0.314,0.245,0.335,0.247,0.319	0.406,0.452,0.305,0.411,0.375,0.318	-0.092
0.026	3.01E-08	RI.MATS.JC	2347	ENSMUSG00000073418.5	C4b	chr17	-	34947738	34948239	34947738	34947871	34948155	34948239	2347	131,34,94,131,15,90	632,214,728,992,120,000	88,64,75,19,62,93	8,226,447,822,976,780,000	298	149	3.01E-08	5.20E-06	0.094,0.074,0.061,0.062,0.059,0.058	0.051,0.047,0.046,0.031,0.044,0.03	0.026
0.016	0.013618711	RI.MATS.JC	2427	ENSMUSG00000031311.18	Nono	chrX	+	100488293	100488940	100488293	100488396	100488900	100488940	2427	67,42,29,97,34,106	356,168,273,520,202,000	89,62,66,26,71,63	629,340,496,174,618,000	298	149	0.013618711	0.134383078	0.086,0.111,0.05,0.085,0.078,0.09	0.066,0.084,0.062,0.07,0.054,0.068	0.016
0.059	0.047039238	RI.MATS.JC	2481	ENSMUSG00000042594.17	Sh2b3	chr5	-	121956527	121956917	121956527	121956742	121956822	121956917	2481	44,25,29,82,33,79	78,34,80,119,39,112	69,42,42,19,61,40	125,96,88,44,119,92	228	149	0.047039238	0.276824968	0.269,0.325,0.192,0.31,0.356,0.316	0.265,0.222,0.238,0.22,0.251,0.221	0.059
0.041	0.031803972	RI.MATS.JC	2483	ENSMUSG00000062312.6	Erbb2	chr11	+	98323736	98324079	98323736	98323875	98323956	98324079	2483	17,6,7,21,5,34	72,44,47,89,20,77	29,12,9,2,21,19	109,72,119,30,109,104	229	149	0.031803972	0.227111444	0.133,0.081,0.088,0.133,0.14,0.223	0.148,0.098,0.047,0.042,0.111,0.106	0.041
0.066	0.003245017	RI.MATS.JC	2512	ENSMUSG00000053841.16	Txlna	chr4	-	129525072	129525503	129525072	129525147	129525383	129525503	2512	71,26,42,105,41,129	74,28,61,155,47,145	70,77,70,16,78,87	149,101,125,29,166,114	298	149	0.003245017	0.052682987	0.324,0.317,0.256,0.253,0.304,0.308	0.19,0.276,0.219,0.216,0.19,0.276	0.066
0.073	0.010766388	RI.MATS.JC	2556	ENSMUSG00000090077.10	Lime1	chr2	+	181024279	181024496	181024279	181024337	181024408	181024496	2556	30,9,17,34,21,52	73,39,46,82,30,110	41,27,26,5,40,19	125,91,98,46,109,83	219	149	0.010766388	0.114570055	0.219,0.136,0.201,0.22,0.323,0.243	0.182,0.168,0.153,0.069,0.2,0.135	0.073
-0.037	0.002579254	RI.MATS.JC	2581	ENSMUSG00000009585.19	Apobec3	chr15	+	79789644	79790803	79789644	79789801	79790541	79790803	2581	56,29,48,96,33,83	162,76,104,199,56,250	152,116,139,27,146,101	261,231,194,60,244,234	298	149	0.002579254	0.044137769	0.147,0.16,0.188,0.194,0.228,0.142	0.226,0.201,0.264,0.184,0.23,0.178	-0.037
-0.072	0.025069789	RI.MATS.JC	2985	ENSMUSG00000025188.16	Hps1	chr19	-	42744696	42746345	42744696	42744779	42746231	42746345	2985	15,5,7,14,5,12	29,7,19,20,11,30	27,28,18,4,24,15	22,33,24,11,23,27	298	149	0.025069789	0.196547754	0.205,0.263,0.156,0.259,0.185,0.167	0.38,0.298,0.273,0.154,0.343,0.217	-0.072
-0.094	0.023468738	RI.MATS.JC	3015	ENSMUSG00000112023.2	Lilrb4b	chr10	+	51357235	51359974	51357235	51357965	51358964	51359974	3015	85,36,44,115,82,98	39,17,32,79,32,66	66,54,31,16,41,50	30,13,11,10,17,14	298	149	0.023468738	0.187316203	0.521,0.514,0.407,0.421,0.562,0.426	0.524,0.675,0.585,0.444,0.547,0.641	-0.094
-0.109	0.000925178	RI.MATS.JC	3016	ENSMUSG00000112023.2	Lilrb4b	chr10	+	51358964	51359974	51358964	51359000	51359857	51359974	3016	134,54,77,157,90,149	36,15,23,51,26,44	77,59,45,24,70,69	16,8,7,6,12,10	298	149	0.000925178	0.022105365	0.65,0.643,0.626,0.606,0.634,0.629	0.706,0.787,0.763,0.667,0.745,0.775	-0.109
-0.051	0.044168467	RI.MATS.JC	3072	ENSMUSG00000024287.9	Thoc1	chr18	+	9959097	9959315	9959097	9959171	9959254	9959315	3072	10,4,5,16,4,23	47,28,35,83,32,85	13,19,18,4,18,16	61,55,50,18,73,49	231	149	0.044168467	0.265080577	0.121,0.084,0.084,0.111,0.075,0.149	0.121,0.182,0.188,0.125,0.137,0.174	-0.051
0.061	0.001260091	RI.MATS.JC	3241	ENSMUSG00000042289.12	Hsd3b7	chr7	+	127400246	127400788	127400246	127400418	127400563	127400788	3241	48,15,40,67,13,68	1,0,1,0,0,0	74,48,47,30,68,48	4,0,2,2,2,3	293	149	0.001260091	0.027365935	0.961,1.0,0.953,1.0,1.0,1.0	0.904,1.0,0.923,0.884,0.945,0.891	0.061
0.061	0.017217634	RI.MATS.JC	3242	ENSMUSG00000042289.12	Hsd3b7	chr7	+	127400246	127400788	127400246	127400418	127400632	127400788	3242	56,20,43,70,16,68	92,20,45,101,24,64	77,53,43,33,67,60	99,107,102,35,137,115	298	149	0.017217634	0.157613955	0.233,0.333,0.323,0.257,0.25,0.347	0.28,0.199,0.174,0.32,0.196,0.207	0.061
0.065	0.038049028	RI.MATS.JC	3245	ENSMUSG00000042289.12	Hsd3b7	chr7	+	127401407	127402974	127401407	127401570	127401957	127402974	3245	82,39,36,91,31,95	79,42,69,130,24,106	129,78,79,29,75,76	150,130,110,57,142,130	298	149	0.038049028	0.246465201	0.342,0.317,0.207,0.259,0.392,0.309	0.301,0.231,0.264,0.203,0.209,0.226	0.065
-0.213	0.041925955	RI.MATS.JC	3273	ENSMUSG00000028071.13	Sh2d2a	chr3	+	87754943	87755846	87754943	87755098	87755664	87755846	3273	1,0,1,2,0,3	6,3,1,7,2,5	1,5,6,2,3,0	8,3,6,0,6,4	298	149	0.041925955	0.258147006	0.077,0.0,0.333,0.125,0.0,0.231	0.059,0.455,0.333,1.0,0.2,0.0	-0.213
0.077	0.034444813	RI.MATS.JC	3418	ENSMUSG00000024045.7	Akap8	chr17	-	32531259	32532236	32531259	32531347	32532078	32532236	3418	125,78,82,183,78,141	30,8,22,47,13,36	254,200,198,70,205,190	74,53,47,22,67,67	298	149	0.034444813	0.235667089	0.676,0.83,0.651,0.661,0.75,0.662	0.632,0.654,0.678,0.614,0.605,0.586	0.077
-0.085	0.019291286	RI.MATS.JC	3420	ENSMUSG00000024045.7	Akap8	chr17	-	32535160	32536320	32535160	32535641	32536040	32536320	3420	86,47,38,115,65,85	29,20,30,59,33,92	169,115,124,24,163,147	55,49,40,12,71,59	298	149	0.019291286	0.166185025	0.597,0.54,0.388,0.494,0.496,0.316	0.606,0.54,0.608,0.5,0.534,0.555	-0.085
-0.033	0.001254902	RI.MATS.JC	3453	ENSMUSG00000024339.13	Tap2	chr17	+	34430843	34431332	34430843	34431041	34431203	34431332	3453	36,14,17,45,17,45	163,50,121,204,85,255	50,40,33,14,57,56	145,129,169,72,166,159	298	149	0.001254902	0.027365935	0.099,0.123,0.066,0.099,0.091,0.081	0.147,0.134,0.089,0.089,0.147,0.15	-0.033
-0.021	0.0026718	RI.MATS.JC	3457	ENSMUSG00000005262.14	Ufd1	chr16	+	18645004	18645856	18645004	18645052	18645767	18645856	3457	42,21,20,44,19,40	240,89,137,291,96,281	75,56,56,12,55,53	296,212,238,81,240,238	298	149	0.0026718	0.045313249	0.08,0.106,0.068,0.07,0.09,0.066	0.112,0.117,0.105,0.069,0.103,0.1	-0.021
-0.011	0.000146438	RI.MATS.JC	3661	ENSMUSG00000032359.15	Ctsh	chr9	+	89949079	89950526	89949079	89949161	89950457	89950526	3661	117,47,74,176,64,139	1,445,496,130,319,340,000,000	314,178,213,64,239,272	27,621,758,193,762,700,000,000	298	149	0.000146438	0.00556317	0.039,0.045,0.028,0.044,0.059,0.035	0.054,0.048,0.052,0.049,0.067,0.047	-0.011
0.05	0.002875194	RI.MATS.JC	3693	ENSMUSG00000021948.18	Prkcd	chr14	-	30327396	30327858	30327396	30327526	30327772	30327858	3693	117,35,63,105,47,126	169,55,125,200,77,172	139,111,113,27,94,106	229,192,239,76,281,268	298	149	0.002875194	0.048331251	0.257,0.241,0.201,0.208,0.234,0.268	0.233,0.224,0.191,0.151,0.143,0.165	0.05
-0.047	5.37E-05	RI.MATS.JC	3741	ENSMUSG00000096727.4	Psmb9	chr17	-	34402588	34403387	34402588	34402718	34403255	34403387	3741	47,11,14,34,17,33	197,60,88,171,52,216	64,58,52,15,53,61	170,135,246,56,184,145	298	149	5.37E-05	0.002613876	0.107,0.084,0.074,0.09,0.14,0.071	0.158,0.177,0.096,0.118,0.126,0.174	-0.047
-0.051	0.002135735	RI.MATS.JC	3885	ENSMUSG00000042726.15	Trafd1	chr5	-	121511200	121512130	121511200	121511537	121512009	121512130	3885	108,41,63,117,40,158	170,55,114,207,49,234	194,149,174,62,168,139	218,170,161,74,217,201	298	149	0.002135735	0.039007975	0.241,0.272,0.216,0.22,0.29,0.252	0.308,0.305,0.351,0.295,0.279,0.257	-0.051
-0.029	0.001372724	RI.MATS.JC	3886	ENSMUSG00000042726.15	Trafd1	chr5	-	121513078	121513935	121513078	121513309	121513858	121513935	3886	49,24,42,67,35,83	214,67,148,313,85,304	129,97,86,40,114,104	319,266,247,102,339,000	298	149	0.001372724	0.029045758	0.103,0.152,0.124,0.097,0.171,0.12	0.168,0.154,0.148,0.164,0.144,0.164	-0.029
-0.055	0.01210174	RI.MATS.JC	3945	ENSMUSG00000021901.11	Bap1	chr14	+	30978617	30979724	30978617	30978748	30979245	30979724	3945	16,10,12,17,5,27	64,24,47,88,31,84	36,19,29,8,17,25	77,56,49,15,81,66	298	149	0.01210174	0.1263036	0.111,0.172,0.113,0.088,0.075,0.138	0.189,0.145,0.228,0.211,0.095,0.159	-0.055
-0.032	0.000505948	RI.MATS.JC	3986	ENSMUSG00000027367.17	Stard7	chr2	+	127126014	127126501	127126014	127126223	127126451	127126501	3986	21,5,5,19,4,14	144,68,93,218,61,191	26,19,26,7,15,30	169,121,146,50,188,132	298	149	0.000505948	0.015016377	0.068,0.035,0.026,0.042,0.032,0.035	0.071,0.073,0.082,0.065,0.038,0.102	-0.032
0.064	0.000249036	RI.MATS.JC	3999	ENSMUSG00000024190.8	Dusp1	chr17	-	26725958	26726693	26725958	26726178	26726547	26726693	3999	127,70,84,165,100,920	289,117,243,428,156,000	127,82,97,95,89,96	386,202,227,270,331,000	298	149	0.000249036	0.00863365	0.18,0.23,0.147,0.162,0.243,0.347	0.141,0.169,0.176,0.15,0.119,0.169	0.064
0.079	0.027402335	RI.MATS.JC	4144	ENSMUSG00000032322.15	Pstpip1	chr9	+	56031031	56031957	56031031	56031077	56031877	56031957	4144	12,5,8,10,23,19	22,7,10,19,24,26	16,11,17,6,18,12	31,23,46,14,35,33	298	149	0.027402335	0.206037447	0.214,0.263,0.286,0.208,0.324,0.268	0.205,0.193,0.156,0.176,0.205,0.154	0.079
-0.037	0.027187191	RI.MATS.JC	4159	ENSMUSG00000004788.12	Eif2b2	chr12	+	85266595	85267019	85266595	85266716	85266870	85267019	4159	14,2,12,10,3,26	90,38,80,150,32,166	26,16,27,14,21,22	150,117,146,33,168,136	298	149	0.027187191	0.206037447	0.072,0.026,0.07,0.032,0.045,0.073	0.08,0.064,0.085,0.175,0.059,0.075	-0.037
-0.12	0.026067429	RI.MATS.JC	4172	ENSMUSG00000054099.12	Slc25a40	chr5	+	8490720	8492571	8490720	8490788	8492446	8492571	4172	13,12,1,16,6,10	14,10,16,37,4,32	26,16,12,7,13,23	16,16,16,3,22,20	298	149	0.026067429	0.200937853	0.317,0.375,0.03,0.178,0.429,0.135	0.448,0.333,0.273,0.538,0.228,0.365	-0.12
-0.043	0.014308087	RI.MATS.JC	4214	ENSMUSG00000024334.10	H2-Oa	chr17	+	34312806	34313563	34312806	34313055	34313281	34313563	4214	1,1,1,5,2,3	13,4,8,22,10,34	8,7,7,5,9,2	24,23,30,14,29,27	298	149	0.014308087	0.138664341	0.037,0.111,0.059,0.102,0.091,0.042	0.143,0.132,0.104,0.152,0.134,0.036	-0.043
-0.067	0.022273324	RI.MATS.JC	4215	ENSMUSG00000024334.10	H2-Oa	chr17	+	34312806	34313792	34312806	34313563	34313656	34313792	4215	2,0,0,0,0,0	18,9,12,23,3,8	2,1,0,4,3,2	24,14,22,7,32,20	241	149	0.022273324	0.180524979	0.064,0.0,0.0,0.0,0.0,0.0	0.049,0.042,0.0,0.261,0.055,0.058	-0.067
-0.136	0.009368457	RI.MATS.JC	4308	ENSMUSG00000025498.16	Irf7	chr7	-	140844405	140844696	140844405	140844472	140844637	140844696	4308	43,20,34,75,20,74	19,6,13,16,7,19	140,112,118,54,178,127	31,31,16,4,30,22	298	149	0.009368457	0.105298129	0.531,0.625,0.567,0.701,0.588,0.661	0.693,0.644,0.787,0.871,0.748,0.743	-0.136
-0.128	0.021044673	RI.MATS.JC	4309	ENSMUSG00000025498.16	Irf7	chr7	-	140844405	140844696	140844405	140844568	140844637	140844696	4309	18,6,13,31,11,38	13,10,13,30,6,28	69,46,59,30,92,70	29,41,27,15,55,27	217	149	0.021044673	0.174560504	0.487,0.292,0.407,0.415,0.557,0.482	0.62,0.435,0.6,0.579,0.535,0.64	-0.128
0.199	0.008286943	RI.MATS.JC	4379	ENSMUSG00000070000.14	Fcho1	chr8	-	72161569	72162029	72161569	72161734	72161973	72162029	4379	15,2,8,15,7,17	1,0,0,2,0,4	23,19,11,10,19,3	5,3,2,1,4,2	298	149	0.008286943	0.096275528	0.882,1.0,1.0,0.789,1.0,0.68	0.697,0.76,0.733,0.833,0.704,0.429	0.199
0.049	1.78E-07	RI.MATS.JC	4420	ENSMUSG00000028041.18	Adam15	chr3	-	89254458	89254792	89254458	89254535	89254713	89254792	4420	37,9,25,35,22,30	161,84,113,218,53,179	24,38,18,11,18,26	301,308,187,77,317,257	298	149	1.78E-07	2.39E-05	0.103,0.051,0.1,0.074,0.172,0.077	0.038,0.058,0.046,0.067,0.028,0.048	0.049
-0.048	0.043700696	RI.MATS.JC	4494	ENSMUSG00000070034.14	Sp110	chr1	-	85506777	85507466	85506777	85506920	85507364	85507466	4494	90,65,46,132,47,136	111,39,43,103,30,162	199,176,172,54,155,115	145,92,106,51,116,82	298	149	0.043700696	0.26394109	0.288,0.455,0.348,0.391,0.439,0.296	0.407,0.489,0.448,0.346,0.401,0.412	-0.048
-0.042	9.79E-05	RI.MATS.JC	4579	ENSMUSG00000035929.12	H2-Q4	chr17	+	35598795	35599612	35598795	35599149	35599336	35599612	4579	225,78,64,204,60,292	787,211,310,706,247,000	163,157,215,70,191,166	520,412,474,154,452,000	298	149	9.79E-05	0.004086083	0.125,0.156,0.094,0.126,0.108,0.143	0.135,0.16,0.185,0.185,0.174,0.163	-0.042
-0.046	0.013560573	RI.MATS.JC	4602	ENSMUSG00000034664.14	Itga2b	chr11	-	102348285	102348678	102348285	102348385	102348597	102348678	4602	6,1,5,3,1,6	18,14,16,23,28,33	22,9,7,3,6,13	48,20,35,23,46,32	298	149	0.013560573	0.1342611	0.143,0.034,0.135,0.061,0.018,0.083	0.186,0.184,0.091,0.061,0.061,0.169	-0.046
-0.153	0.000434862	RI.MATS.JC	4684	ENSMUSG00000028028.12	Alpk1	chr3	-	127477990	127479992	127477990	127478086	127479905	127479992	4684	20,6,5,33,8,32	0,0,1,5,1,4	24,17,16,2,24,15	0,0,0,0,0,0	298	149	0.000434862	0.013111437	1.0,1.0,0.714,0.767,0.8,0.8	1.0,1.0,1.0,1.0,1.0,1.0	-0.153
0.006	0.006756774	SE.MATS.JC	117	ENSMUSG00000104713.5	Gbp6	chr5	-	105436792	105436920	105427940	105428430	105441491	105441562	117	48,8,7,32,10,44	1,2,0,0,0,2	38,39,48,3,38,47	2,2,3,0,0,6	276	149	0.006756774	0.281632736	0.963,0.683,1.0,1.0,1.0,0.922	0.911,0.913,0.896,1.0,1.0,0.809	0.006
0.016	0.009351462	SE.MATS.JC	118	ENSMUSG00000104713.5	Gbp6	chr5	-	105438702	105438892	105428320	105428430	105441491	105441550	118	27,9,5,31,4,25	1,2,0,0,0,2	21,40,32,8,49,48	2,2,3,0,0,6	298	149	0.009351462	0.350870371	0.931,0.692,1.0,1.0,1.0,0.862	0.84,0.909,0.842,1.0,1.0,0.8	0.016
-0.03	0.017797785	SE.MATS.JC	239	ENSMUSG00000047213.15	Ythdf3	chr3	+	16238085	16238110	16237375	16237684	16243641	16243727	239	79,37,45,146,31,108	15,3,4,12,0,17	63,64,91,29,124,125	5,1,5,3,9,9	173	149	0.017797785	0.525814259	0.819,0.914,0.906,0.913,1.0,0.845	0.916,0.982,0.94,0.893,0.922,0.923	-0.03
-0.062	0.040456588	SE.MATS.JC	425	ENSMUSG00000060550.17	H2-Q7	chr17	+	35661242	35661518	35658884	35659160	35661653	35661703	425	46,19,19,22,10,31	3,1,1,2,0,1	63,48,46,21,34,47	0,0,1,0,2,0	298	149	0.040456588	0.895498055	0.885,0.905,0.905,0.846,1.0,0.939	1.0,1.0,0.958,1.0,0.895,1.0	-0.062
-0.182	0	SE.MATS.JC	427	ENSMUSG00000060550.17	H2-Q7	chr17	+	35661242	35661527	35658884	35659160	35661942	35661975	427	51,19,21,24,10,31	168,40,78,120,57,192	64,48,47,21,36,50	60,59,70,22,50,56	298	149	0	0	0.132,0.192,0.119,0.091,0.081,0.075	0.348,0.289,0.251,0.323,0.265,0.309	-0.182
-0.284	0	SE.MATS.JC	428	ENSMUSG00000060550.17	H2-Q7	chr17	+	35661653	35661770	35658884	35659160	35661942	35661975	428	91,21,38,83,25,101	168,40,78,120,57,192	119,95,114,50,115,93	60,59,70,22,50,56	265	149	0	0	0.233,0.228,0.215,0.28,0.198,0.228	0.527,0.475,0.478,0.561,0.564,0.483	-0.284
-0.014	0.000856221	SE.MATS.JC	442	ENSMUSG00000022607.19	Ptk2	chr15	-	73147469	73147490	73146335	73146433	73148705	73148762	442	8,1,0,1,2,4	113,35,76,244,65,202	9,11,6,0,11,11	194,188,173,60,224,161	169	149	0.000856221	0.06813551	0.059,0.025,0.0,0.004,0.026,0.017	0.039,0.049,0.03,0.0,0.041,0.057	-0.014
0.225	0.02219495	SE.MATS.JC	465	ENSMUSG00000022607.19	Ptk2	chr15	-	73236889	73237044	73214981	73215208	73263607	73263729	465	30,12,22,47,11,34	5,9,5,24,10,12	30,31,25,0,41,21	21,19,21,3,30,27	298	149	0.02219495	0.605518123	0.75,0.4,0.688,0.495,0.355,0.586	0.417,0.449,0.373,0.0,0.406,0.28	0.225
0.196	0.008145766	SE.MATS.JC	468	ENSMUSG00000022607.19	Ptk2	chr15	-	73236889	73237044	73214981	73215208	73294857	73294965	468	24,9,22,42,10,33	2,1,0,1,1,0	27,24,22,0,35,19	3,4,1,1,2,1	298	149	0.008145766	0.319510445	0.857,0.818,1.0,0.955,0.833,1.0	0.818,0.75,0.917,0.0,0.897,0.905	0.196
-0.039	0.006683665	SE.MATS.JC	475	ENSMUSG00000022607.19	Ptk2	chr15	-	73263607	73263729	73214981	73215208	73266496	73266593	475	6,7,9,24,8,12	58,16,25,79,27,58	28,21,19,2,32,29	77,58,47,9,75,57	270	149	0.006683665	0.279844874	0.054,0.194,0.166,0.144,0.141,0.102	0.167,0.167,0.182,0.109,0.191,0.219	-0.039
0.048	0.013863496	SE.MATS.JC	476	ENSMUSG00000022607.19	Ptk2	chr15	-	73263607	73263729	73214981	73215208	73294857	73294927	476	4,6,5,20,8,10	2,1,0,1,1,0	20,18,18,2,25,24	3,4,1,1,2,1	270	149	0.013863496	0.449313269	0.525,0.768,1.0,0.917,0.815,1.0	0.786,0.713,0.909,0.525,0.873,0.93	0.048
0.024	0.002726142	SE.MATS.JC	1095	ENSMUSG00000028530.15	Jak1	chr4	-	101054972	101055177	101050979	101051060	101122238	101122420	1095	9,1,5,32,1,6	52,28,38,107,23,93	10,10,1,1,11,7	99,120,76,24,109,93	298	149	0.002726142	0.152603253	0.08,0.018,0.062,0.13,0.021,0.031	0.048,0.04,0.007,0.02,0.048,0.036	0.024
-0.115	0.023146747	SE.MATS.JC	1169	ENSMUSG00000031392.19	Irak1	chrX	-	73061506	73061623	73060735	73061036	73061735	73061972	1169	4,1,7,9,2,7	16,6,12,24,5,25	10,3,9,2,16,13	28,8,15,5,9,13	265	149	0.023146747	0.62295381	0.123,0.086,0.247,0.174,0.184,0.136	0.167,0.174,0.252,0.184,0.5,0.36	-0.115
-0.019	0.008039654	SE.MATS.JC	1170	ENSMUSG00000031392.19	Irak1	chrX	-	73061506	73061623	73060735	73061117	73061735	73061972	1170	11,3,14,17,5,15	115,43,84,160,37,152	26,8,20,1,28,24	129,97,103,34,122,127	265	149	0.008039654	0.317600776	0.051,0.038,0.086,0.056,0.071,0.053	0.102,0.044,0.098,0.016,0.114,0.096	-0.019
-0.018	0.003730007	SE.MATS.JC	1859	ENSMUSG00000059518.15	Znhit1	chr5	-	137014979	137015109	137013732	137013903	137016342	137016362	1859	2,4,5,7,2,4	97,31,62,81,34,91	21,11,10,2,5,11	102,94,100,33,102,97	278	149	0.003730007	0.189432302	0.011,0.065,0.041,0.044,0.031,0.023	0.099,0.059,0.051,0.031,0.026,0.057	-0.018
-0.014	0.008037809	SE.MATS.JC	2054	ENSMUSG00000056116.19	H2-T22	chr17	-	36351116	36351221	36350233	36350266	36351369	36351645	2054	917,202,456,752,223,000	11,5,14,23,4,29	825,552,810,221,631,000	15,6,13,4,13,7	253	149	0.008037809	0.317600776	0.98,0.96,0.95,0.951,0.97,0.953	0.97,0.982,0.973,0.97,0.966,0.985	-0.014
-0.063	0.007937748	SE.MATS.JC	2090	ENSMUSG00000029298.16	Gbp9	chr5	-	105229516	105229619	105228995	105229189	105230569	105230629	2090	150,79,82,216,32,174	16,15,7,27,1,31	222,256,188,51,202,213	25,22,10,0,22,10	251	149	0.007937748	0.315831004	0.848,0.758,0.874,0.826,0.95,0.769	0.841,0.874,0.918,1.0,0.845,0.927	-0.063
-0.121	0.012365495	SE.MATS.JC	2963	ENSMUSG00000025949.17	Pikfyve	chr1	+	65231692	65231725	65231303	65231453	65234814	65234933	2963	1,0,0,2,0,5	9,5,5,11,9,9	2,6,6,1,3,5	16,13,14,2,17,16	181	149	0.012365495	0.421052274	0.084,0.0,0.0,0.13,0.0,0.314	0.093,0.275,0.261,0.292,0.127,0.205	-0.121
0.039	0.02126735	SE.MATS.JC	2988	ENSMUSG00000024457.17	Trim26	chr17	+	37148356	37148464	37148032	37148156	37161547	37162020	2988	71,28,53,92,14,58	2,0,1,4,1,2	78,53,60,32,97,76	2,3,6,2,7,3	256	149	0.02126735	0.589105774	0.954,1.0,0.969,0.93,0.891,0.944	0.958,0.911,0.853,0.903,0.89,0.936	0.039
0.046	0.023543869	SE.MATS.JC	2990	ENSMUSG00000024457.17	Trim26	chr17	+	37148388	37148464	37148032	37148156	37161547	37162020	2990	49,23,43,74,17,50	2,0,1,4,1,2	66,47,56,23,76,57	2,3,6,2,7,3	224	149	0.023543869	0.628738401	0.942,1.0,0.966,0.925,0.919,0.943	0.956,0.912,0.861,0.884,0.878,0.927	0.046
-0.05	0.006962411	SE.MATS.JC	3236	ENSMUSG00000029561.18	Oasl2	chr5	+	115037802	115038091	115034996	115035923	115039300	115039476	3236	124,61,108,236,47,198	7,3,6,8,2,6	235,252,224,67,356,322	2,4,7,0,9,6	298	149	0.006962411	0.288436763	0.899,0.91,0.9,0.937,0.922,0.943	0.983,0.969,0.941,1.0,0.952,0.964	-0.05
-0.069	0.002231077	SE.MATS.JC	3378	ENSMUSG00000039456.11	Morc3	chr16	+	93641840	93641936	93641081	93641214	93642027	93642242	3378	6,3,1,11,4,5	42,17,12,75,15,64	18,16,9,3,11,8	37,25,50,15,55,57	244	149	0.002231077	0.13368572	0.08,0.097,0.048,0.082,0.14,0.046	0.229,0.281,0.099,0.109,0.109,0.079	-0.069
-0.049	0.005902736	SE.MATS.JC	3421	ENSMUSG00000057554.14	Lgals8	chr13	-	12466281	12466308	12463299	12463388	12467602	12467659	3421	156,50,83,168,59,188	25,9,14,34,7,26	197,167,146,52,176,181	18,20,9,6,22,22	175	149	0.005902736	0.258068532	0.842,0.825,0.835,0.808,0.878,0.86	0.903,0.877,0.932,0.881,0.872,0.875	-0.049
0.128	0.000101427	SE.MATS.JC	3698	ENSMUSG00000039232.13	Stx11	chr10	-	12819895	12820030	12813952	12817727	12839858	12840002	3698	8,11,18,29,3,20	0,0,0,2,1,2	33,16,18,8,30,18	1,2,5,6,3,1	283	149	0.000101427	0.014296864	1.0,1.0,1.0,0.884,0.612,0.84	0.946,0.808,0.655,0.412,0.84,0.905	0.128
-0.155	1.51E-05	SE.MATS.JC	4292	ENSMUSG00000014599.11	Csf1	chr3	-	107664304	107664444	107663932	107664055	107667340	107667537	4292	0,2,4,2,1,0	10,10,18,23,5,6	6,7,5,0,11,12	26,15,13,5,9,9	288	149	1.51E-05	0.003251713	0.0,0.094,0.103,0.043,0.094,0.0	0.107,0.194,0.166,0.0,0.387,0.408	-0.155
-0.044	1.85E-05	SE.MATS.JC	4638	ENSMUSG00000022442.17	Ttll1	chr15	-	83393863	83393997	83390480	83390528	83394934	83394994	4638	3,0,0,2,0,0	36,17,30,70,8,54	5,4,3,0,8,3	32,34,43,9,37,31	282	149	1.85E-05	0.003787654	0.042,0.0,0.0,0.015,0.0,0.0	0.076,0.059,0.036,0.0,0.103,0.049	-0.044
0.031	0.013868462	SE.MATS.JC	5192	ENSMUSG00000043008.10	Klhl6	chr16	-	19784683	19784849	19775653	19776103	19801466	19801787	5192	51,33,38,112,26,62	1,0,0,1,0,4	111,68,85,20,118,75	4,0,3,1,5,2	298	149	0.013868462	0.449313269	0.962,1.0,1.0,0.982,1.0,0.886	0.933,1.0,0.934,0.909,0.922,0.949	0.031
-0.013	0.019678165	SE.MATS.JC	5502	ENSMUSG00000039304.12	Tnfsf10	chr3	+	27383201	27383244	27380081	27380219	27388212	27388317	5502	155,83,74,261,42,215	5,0,7,9,0,7	146,230,155,24,201,174	2,6,4,1,3,0	191	149	0.019678165	0.561858852	0.96,1.0,0.892,0.958,1.0,0.96	0.983,0.968,0.968,0.949,0.981,1.0	-0.013
0.044	0.022576166	SE.MATS.JC	5861	ENSMUSG00000025060.16	Slk	chr19	+	47616086	47616179	47613743	47613923	47623907	47624037	5861	57,34,57,103,32,65	118,60,91,215,75,172	82,43,72,17,65,84	211,177,129,46,189,226	241	149	0.022576166	0.612057569	0.23,0.259,0.279,0.229,0.209,0.189	0.194,0.131,0.257,0.186,0.175,0.187	0.044
-0.081	0.000120921	SE.MATS.JC	5983	ENSMUSG00000037992.17	Rara	chr11	+	98838396	98838551	98828543	98828705	98841070	98841187	5983	1,1,1,1,1,0	8,2,9,16,3,9	2,8,3,2,3,1	11,7,6,4,18,10	298	149	0.000120921	0.015922943	0.059,0.2,0.053,0.03,0.143,0.0	0.083,0.364,0.2,0.2,0.077,0.048	-0.081
-0.082	0.010060709	SE.MATS.JC	6400	ENSMUSG00000026977.18	Marchf7	chr2	+	60075555	60075604	60073900	60074014	60078233	60078301	6400	132,60,58,158,92,108	32,12,19,47,6,47	194,133,157,67,181,130	26,20,36,5,27,22	197	149	0.010060709	0.36905645	0.757,0.791,0.698,0.718,0.921,0.635	0.849,0.834,0.767,0.91,0.835,0.817	-0.082
-0.08	0.001151322	SE.MATS.JC	6827	ENSMUSG00000022378.15	Cyrib	chr15	-	63829433	63829516	63828448	63828531	63842778	63842817	6827	3,0,2,8,1,8	43,8,24,42,7,52	8,3,10,4,18,9	42,22,32,17,49,27	231	149	0.001151322	0.083289226	0.043,0.0,0.051,0.109,0.084,0.09	0.109,0.081,0.168,0.132,0.192,0.177	-0.08
-0.026	0.004748293	SE.MATS.JC	7057	ENSMUSG00000016493.14	Cd46	chr1	-	194758838	194758911	194757817	194757865	194759961	194760144	7057	0,0,0,1,2,1	4,2,5,8,2,5	3,0,1,2,5,3	15,16,16,3,22,11	221	149	0.004748293	0.224836562	0.0,0.0,0.0,0.078,0.403,0.119	0.119,0.0,0.04,0.31,0.133,0.155	-0.026
0.046	0.00062206	SE.MATS.JC	7487	ENSMUSG00000039089.16	L3mbtl3	chr10	-	26220074	26220149	26218405	26218565	26220509	26220621	7487	50,19,23,74,17,50	1,0,0,1,0,1	85,64,66,26,85,78	6,4,3,1,2,1	223	149	0.00062206	0.053434487	0.971,1.0,1.0,0.98,1.0,0.971	0.904,0.914,0.936,0.946,0.966,0.981	0.046
-0.046	0.017490993	SE.MATS.JC	7543	ENSMUSG00000021998.17	Lcp1	chr14	+	75414254	75414373	75368938	75369151	75435516	75435582	7543	157,78,158,272,69,215	16,9,13,30,3,27	155,123,150,39,245,182	13,9,8,1,20,10	267	149	0.017490993	0.520924526	0.846,0.829,0.872,0.835,0.928,0.816	0.869,0.884,0.913,0.956,0.872,0.91	-0.046
-0.048	0.010554461	SE.MATS.JC	7633	ENSMUSG00000020167.15	Tcf3	chr10	-	80248660	80248896	80246231	80246458	80249038	80249171	7633	36,12,15,29,14,31	58,23,58,90,30,113	31,29,46,20,49,50	77,44,82,35,93,85	298	149	0.010554461	0.380029326	0.237,0.207,0.115,0.139,0.189,0.121	0.168,0.248,0.219,0.222,0.209,0.227	-0.048
0.026	0	SE.MATS.JC	8078	ENSMUSG00000023010.16	Tmbim6	chr15	+	99297537	99297752	99290866	99290921	99299460	99299544	8078	69,31,81,139,36,140	110,847,190,514,244,000,000	42,36,42,11,37,32	14,141,045,129,543,800,000,000	298	149	0	0	0.03,0.032,0.043,0.047,0.042,0.04	0.015,0.017,0.016,0.012,0.01,0.01	0.026
0.358	9.30E-13	SE.MATS.JC	8080	ENSMUSG00000023010.16	Tmbim6	chr15	+	99297537	99297752	99291099	99291264	99299460	99299544	8080	59,27,72,126,32,123	8,5,14,24,2,29	27,19,24,5,26,22	19,18,15,3,26,17	298	149	9.30E-13	2.24E-09	0.787,0.73,0.72,0.724,0.889,0.68	0.415,0.345,0.444,0.455,0.333,0.393	0.358
0.297	4.43E-08	SE.MATS.JC	8081	ENSMUSG00000023010.16	Tmbim6	chr15	+	99297537	99297752	99291575	99291611	99299460	99299544	8081	61,27,72,126,32,123	16,5,15,15,11,26	28,19,24,5,26,21	24,20,7,4,17,28	298	149	4.43E-08	2.79E-05	0.656,0.73,0.706,0.808,0.593,0.703	0.368,0.322,0.632,0.385,0.433,0.273	0.297
-0.083	0.000986801	SE.MATS.JC	8132	ENSMUSG00000019966.19	Kitl	chr10	+	99916718	99916802	99915835	99915992	99923208	99923318	8132	286,157,117,527,101,000	114,59,57,217,49,118	435,429,346,61,461,351	83,105,109,32,114,96	232	149	0.000986801	0.07486422	0.617,0.631,0.569,0.609,0.57,0.644	0.771,0.724,0.671,0.55,0.722,0.701	-0.083
-0.046	0.02770587	SE.MATS.JC	8169	ENSMUSG00000033767.15	Tmem131l	chr3	-	83816458	83816641	83813653	83813732	83817675	83817815	8169	71,39,55,59,15,129	7,4,2,1,2,11	89,50,69,21,112,61	0,3,7,2,1,2	298	149	0.02770587	0.708742297	0.835,0.83,0.932,0.967,0.789,0.854	1.0,0.893,0.831,0.84,0.982,0.938	-0.046
0.026	0.009070868	SE.MATS.JC	8429	ENSMUSG00000006611.16	Hfe	chr13	-	23892010	23892274	23890749	23891049	23894609	23894837	8429	155,62,150,235,70,275	1,1,1,0,0,1	201,135,182,61,272,149	6,1,2,2,4,3	298	149	0.009070868	0.343611936	0.987,0.969,0.987,1.0,1.0,0.993	0.944,0.985,0.978,0.938,0.971,0.961	0.026
-0.054	0.007947195	SE.MATS.JC	8495	ENSMUSG00000028268.15	Gbp3	chr3	+	142266481	142266619	142265905	142266044	142267500	142267696	8495	1,2,0,2,0,7	16,7,17,32,2,38	6,1,3,1,7,8	22,12,26,5,21,25	286	149	0.007947195	0.31588532	0.032,0.13,0.0,0.032,0.0,0.088	0.124,0.042,0.057,0.094,0.148,0.143	-0.054
-0.038	0.007303452	SE.MATS.JC	8496	ENSMUSG00000028268.15	Gbp3	chr3	+	142266481	142266693	142265903	142266044	142267500	142267696	8496	1,2,2,2,0,3	16,7,17,32,2,38	7,0,3,1,4,8	22,12,26,5,21,25	298	149	0.007303452	0.297879584	0.03,0.125,0.056,0.03,0.0,0.038	0.137,0.0,0.055,0.091,0.087,0.138	-0.038
-0.028	5.29E-05	SE.MATS.JC	9066	ENSMUSG00000008855.18	Hdac5	chr11	-	102092058	102092230	102091225	102091359	102092878	102093160	9066	273,139,254,444,104,000	4,3,6,8,3,10	489,365,380,157,491,000	4,1,3,2,5,1	298	149	5.29E-05	0.008701149	0.972,0.959,0.955,0.965,0.945,0.947	0.984,0.995,0.984,0.975,0.98,0.996	-0.028
-0.027	0.034204745	SE.MATS.JC	9220	ENSMUSG00000038058.15	Nod1	chr6	-	54915122	54915206	54914338	54914422	54916288	54916372	9220	128,65,65,168,42,137	2,2,4,2,0,7	251,150,140,65,211,138	6,1,1,0,4,0	232	149	0.034204745	0.804305961	0.976,0.954,0.913,0.982,1.0,0.926	0.964,0.99,0.989,1.0,0.971,1.0	-0.027
-0.112	2.25E-07	SE.MATS.JC	9661	ENSMUSG00000056962.12	Jmjd6	chr11	-	116730663	116730752	116729815	116729954	116731235	116731371	9661	19,10,14,16,8,19	114,44,65,130,27,179	24,18,19,13,15,18	64,22,46,26,55,51	237	149	2.25E-07	0.000102179	0.095,0.125,0.119,0.072,0.157,0.063	0.191,0.34,0.206,0.239,0.146,0.182	-0.112
-0.161	0.003514035	SE.MATS.JC	9662	ENSMUSG00000056962.12	Jmjd6	chr11	-	116730663	116730752	116729815	116729954	116731273	116731371	9662	18,12,15,14,9,22	9,1,4,9,2,4	24,17,22,15,17,19	3,0,1,2,4,3	237	149	0.003514035	0.181802828	0.557,0.883,0.702,0.494,0.739,0.776	0.834,1.0,0.933,0.825,0.728,0.799	-0.161
-0.15	3.94E-07	SE.MATS.JC	9663	ENSMUSG00000056962.12	Jmjd6	chr11	-	116730663	116730757	116729815	116729954	116731235	116731371	9663	27,14,32,31,6,33	114,44,65,130,27,179	35,30,31,19,25,27	64,22,46,26,55,51	242	149	3.94E-07	0.000159158	0.127,0.164,0.233,0.128,0.12,0.102	0.252,0.456,0.293,0.31,0.219,0.246	-0.15
-0.156	0.004317137	SE.MATS.JC	9664	ENSMUSG00000056962.12	Jmjd6	chr11	-	116730663	116730757	116729815	116729954	116731273	116731371	9664	22,10,16,18,5,29	9,1,4,9,2,4	26,22,20,13,14,24	3,0,1,2,4,3	242	149	0.004317137	0.210651861	0.601,0.86,0.711,0.552,0.606,0.817	0.842,1.0,0.925,0.8,0.683,0.831	-0.156
0.056	0.000193314	SE.MATS.JC	9858	ENSMUSG00000022892.12	App	chr16	-	84837138	84837195	84827119	84827253	84840463	84840631	9858	2,014,838,158,933,590,000,000	90,841,081,214,613,000,000	24,102,093,178,959,900,000,000	14,581,110,109,230,400,000,000	205	149	0.000193314	0.022555787	0.617,0.598,0.587,0.626,0.681,0.617	0.546,0.578,0.544,0.589,0.578,0.552	0.056
-0.015	0.021251585	SE.MATS.JC	9860	ENSMUSG00000022892.12	App	chr16	-	84840463	84840631	84827119	84827253	84853211	84853414	9860	284,811,992,473,457,000,000,000	146,91,147,291,79,230	39,123,059,295,783,300,000,000	217,135,151,58,236,181	298	149	0.021251585	0.589105774	0.907,0.868,0.894,0.887,0.878,0.901	0.9,0.919,0.907,0.878,0.906,0.918	-0.015
0.01	0.037403433	SE.MATS.JC	10684	ENSMUSG00000028161.18	Ppp3ca	chr3	+	136637771	136637801	136634282	136634380	136640789	136641540	10684	54,25,19,54,21,48	712,277,422,773,263,000	61,25,52,24,23,40	1,012,615,805,259,810,000	178	149	0.037403433	0.85339698	0.06,0.07,0.036,0.055,0.063,0.046	0.048,0.033,0.051,0.072,0.023,0.043	0.01
-0.01	0.033660623	SE.MATS.JC	11011	ENSMUSG00000005087.18	Cd44	chr2	-	102664578	102664680	102658886	102658955	102683359	102683581	11011	2,2,2,5,0,6	113,55,98,220,64,139	10,7,3,1,6,6	151,117,119,34,209,157	250	149	0.033660623	0.795910385	0.01,0.021,0.012,0.013,0.0,0.025	0.038,0.034,0.015,0.017,0.017,0.022	-0.01
0.073	0.021858584	SE.MATS.JC	11020	ENSMUSG00000005087.18	Cd44	chr2	-	102668157	102668283	102664578	102664680	102683359	102683581	11020	62,22,43,91,9,105	2,4,3,7,0,8	72,48,47,14,90,79	12,8,6,1,9,9	274	149	0.021858584	0.598767126	0.944,0.749,0.886,0.876,1.0,0.877	0.765,0.765,0.81,0.884,0.845,0.827	0.073
-0.055	0.027218537	SE.MATS.JC	11305	ENSMUSG00000024926.11	Kat5	chr19	-	5658829	5658985	5658665	5658740	5659263	5659400	11305	37,26,56,66,21,78	68,29,59,75,19,114	87,57,79,26,85,71	63,46,61,31,109,70	298	149	0.027218537	0.700487862	0.214,0.31,0.322,0.306,0.356,0.255	0.408,0.383,0.393,0.295,0.281,0.336	-0.055
-0.043	0.000110953	SE.MATS.JC	11433	ENSMUSG00000112148.2	Lilrb4a	chr10	+	51370817	51370941	51369265	51370274	51372089	51372155	11433	65,36,38,73,27,82	2,0,0,4,1,12	61,34,41,19,37,45	4,1,0,0,0,0	272	149	0.000110953	0.015264535	0.947,1.0,1.0,0.909,0.937,0.789	0.893,0.949,1.0,1.0,1.0,1.0	-0.043
-0.014	0.033144637	SE.MATS.JC	11434	ENSMUSG00000112148.2	Lilrb4a	chr10	+	51370888	51370941	51369217	51370274	51372089	51372155	11434	176,103,103,238,76,194	2,0,0,4,1,12	154,99,101,47,119,124	4,1,0,0,0,0	201	149	0.033144637	0.789447578	0.985,1.0,1.0,0.978,0.983,0.923	0.966,0.987,1.0,1.0,1.0,1.0	-0.014
-0.043	0.000159675	SE.MATS.JC	11436	ENSMUSG00000112148.2	Lilrb4a	chr10	+	51370888	51370989	51367100	51370274	51372089	51372155	11436	54,40,26,92,35,63	2,0,0,4,1,12	52,39,29,17,51,36	4,1,0,0,0,0	249	149	0.000159675	0.019451497	0.942,1.0,1.0,0.932,0.954,0.759	0.886,0.959,1.0,1.0,1.0,1.0	-0.043
-0.018	0.004321101	SE.MATS.JC	11839	ENSMUSG00000006386.16	Tek	chr4	+	94699524	94699663	94693079	94693190	94708320	94708431	11839	281,118,202,658,106,000	4,2,1,12,1,6	524,566,343,106,626,000	6,2,1,0,0,1	287	149	0.004321101	0.210651861	0.973,0.968,0.991,0.966,0.982,0.974	0.978,0.993,0.994,1.0,1.0,0.995	-0.018
0.081	0.018957042	SE.MATS.JC	12037	ENSMUSG00000004707.15	Ly9	chr1	-	171428549	171428888	171427214	171427484	171434767	171434897	12037	10,4,10,14,7,9	0,0,1,0,0,0	16,14,15,11,38,24	2,0,1,0,3,3	298	149	0.018957042	0.549008493	1.0,1.0,0.833,1.0,1.0,1.0	0.8,1.0,0.882,1.0,0.864,0.8	0.081
-0.157	4.32E-05	SE.MATS.JC	12276	ENSMUSG00000022504.11	Ciita	chr16	+	10311510	10311738	10298027	10298290	10319630	10319777	12276	0,0,0,0,1,2	1,2,2,6,2,1	3,7,2,1,1,2	2,6,7,1,9,2	298	149	4.32E-05	0.007307476	0.0,0.0,0.0,0.0,0.2,0.5	0.429,0.368,0.125,0.333,0.053,0.333	-0.157
0.047	0.012402208	SE.MATS.JC	12277	ENSMUSG00000022504.11	Ciita	chr16	+	10311510	10311738	10307609	10307728	10319630	10319777	12277	0,1,0,1,1,2	7,2,1,5,0,2	3,7,2,1,1,2	1,10,15,2,4,8	298	149	0.012402208	0.421488741	0.0,0.2,0.0,0.091,1.0,0.333	0.6,0.259,0.063,0.2,0.111,0.111	0.047
-0.015	0.012693512	SE.MATS.JC	12467	ENSMUSG00000069874.8	Irgm2	chr11	+	58107781	58107827	58105833	58105996	58110289	58113608	12467	10,5,1,5,3,2	69,35,44,66,18,51	15,33,9,0,21,16	124,145,105,17,124,119	194	149	0.012693512	0.425213431	0.1,0.099,0.017,0.055,0.113,0.029	0.085,0.149,0.062,0.0,0.115,0.094	-0.015
-0.048	0.005133235	SE.MATS.JC	12520	ENSMUSG00000037523.14	Mavs	chr2	+	131081371	131081462	131080655	131080830	131082234	131082412	12520	1,1,1,3,3,8	30,10,29,53,14,48	8,10,8,3,12,1	39,40,44,11,55,38	239	149	0.005133235	0.236871806	0.02,0.059,0.021,0.034,0.118,0.094	0.113,0.135,0.102,0.145,0.12,0.016	-0.048
-0.066	0.000222228	SE.MATS.JC	12652	ENSMUSG00000020827.19	Mink1	chr11	+	70500233	70500257	70499991	70500080	70500379	70500543	12652	10,5,7,14,3,17	84,41,62,149,31,123	14,30,26,3,28,18	121,115,74,28,118,76	172	149	0.000222228	0.024908803	0.093,0.096,0.089,0.075,0.077,0.107	0.091,0.184,0.233,0.085,0.171,0.17	-0.066
-0.035	0.045900145	SE.MATS.JC	13278	ENSMUSG00000056144.15	Trim34a	chr7	+	103908619	103908642	103898601	103898832	103909324	103909425	13278	72,27,36,83,32,86	3,0,4,1,2,3	108,83,88,41,156,113	1,0,1,0,1,4	171	149	0.045900145	0.968737109	0.954,1.0,0.887,0.986,0.933,0.962	0.989,1.0,0.987,1.0,0.993,0.961	-0.035
-0.026	0.000482092	SE.MATS.JC	13356	ENSMUSG00000024404.8	Riok3	chr18	+	12275992	12276120	12272203	12272517	12281847	12282045	13356	540,228,354,745,266,000	20,10,12,17,9,23	660,462,495,164,598,000	6,11,9,4,4,17	276	149	0.000482092	0.044143354	0.936,0.925,0.941,0.959,0.941,0.945	0.983,0.958,0.967,0.957,0.988,0.949	-0.026
-0.052	0.000544078	SE.MATS.JC	13357	ENSMUSG00000024404.8	Riok3	chr18	+	12275992	12276251	12272373	12272517	12281847	12281902	13357	267,101,189,379,139,000	20,10,12,17,9,23	345,234,227,86,298,302	6,11,9,4,4,17	298	149	0.000544078	0.047991703	0.87,0.835,0.887,0.918,0.885,0.89	0.966,0.914,0.927,0.915,0.974,0.899	-0.052
0.013	0.012143915	SE.MATS.JC	13455	ENSMUSG00000041058.16	Wwp1	chr4	-	19661965	19662032	19659562	19659747	19672418	19672543	13455	92,30,69,190,48,143	2,0,0,0,4,3	104,79,118,21,96,143	2,2,5,0,7,3	215	149	0.012143915	0.41612847	0.97,1.0,1.0,1.0,0.893,0.971	0.973,0.965,0.942,1.0,0.905,0.971	0.013
-0.041	1.01E-05	SE.MATS.JC	13604	ENSMUSG00000042626.14	Shc1	chr3	+	89331496	89331550	89331003	89331123	89331861	89331913	13604	214,78,198,367,78,323	6,0,9,12,10,14	317,243,261,82,294,303	2,3,2,0,9,5	202	149	1.01E-05	0.002357488	0.963,1.0,0.942,0.958,0.852,0.945	0.992,0.984,0.99,1.0,0.96,0.978	-0.041
0.015	0.036800055	SE.MATS.JC	13676	ENSMUSG00000056999.17	Ide	chr19	-	37267442	37267587	37265496	37265607	37268068	37268277	13676	2,3,4,6,0,9	88,28,56,117,29,113	2,1,2,0,6,7	141,106,113,28,139,113	293	149	0.036800055	0.843696756	0.011,0.052,0.035,0.025,0.0,0.039	0.007,0.005,0.009,0.0,0.021,0.031	0.015
-0.065	0.001210424	SE.MATS.JC	14323	ENSMUSG00000022568.18	Scrib	chr15	-	75921305	75921389	75921051	75921150	75921898	75921961	14323	22,3,9,15,11,23	73,32,65,94,29,107	38,26,23,9,38,22	100,72,74,25,81,93	232	149	0.001210424	0.086379002	0.162,0.057,0.082,0.093,0.196,0.121	0.196,0.188,0.166,0.188,0.232,0.132	-0.065
-0.019	0.000198582	SE.MATS.JC	14650	ENSMUSG00000021764.9	Ndufs4	chr13	-	114444352	114444426	114424330	114425402	114453392	114453565	14650	656,277,355,741,191,000	16,3,3,10,8,12	620,488,801,208,598,000	5,2,9,0,5,2	222	149	0.000198582	0.023024672	0.965,0.984,0.988,0.98,0.941,0.979	0.988,0.994,0.984,1.0,0.988,0.995	-0.019
0.17	0.030856556	SE.MATS.JC	14800	ENSMUSG00000079164.11	Tlr5	chr1	+	182785510	182785634	182782386	182782447	182796578	182796706	14800	6,1,2,12,0,13	3,0,0,0,2,2	9,9,12,0,8,13	2,3,2,3,3,5	272	149	0.030856556	0.758130908	0.523,1.0,1.0,1.0,0.0,0.781	0.711,0.622,0.767,0.0,0.594,0.588	0.17
0.016	0.010271866	SE.MATS.JC	14836	ENSMUSG00000024921.18	Smarca2	chr19	+	26727251	26727347	26698128	26698347	26729223	26729441	14836	32,10,12,44,10,37	260,137,164,311,110,000	25,33,25,3,24,14	359,223,298,112,419,000	244	149	0.010271866	0.373993303	0.07,0.043,0.043,0.08,0.053,0.06	0.041,0.083,0.049,0.016,0.034,0.032	0.016
-0.063	0.016064367	SE.MATS.JC	14837	ENSMUSG00000024921.18	Smarca2	chr19	+	26727251	26727347	26725588	26725740	26729223	26729441	14837	32,10,12,42,10,38	2,0,0,1,2,5	25,31,25,3,24,14	1,0,2,0,0,0	244	149	0.016064367	0.494685889	0.907,1.0,1.0,0.962,0.753,0.823	0.939,1.0,0.884,1.0,1.0,1.0	-0.063
-0.021	0.007440564	SE.MATS.JC	14920	ENSMUSG00000002981.11	Clptm1	chr7	-	19396069	19396158	19389642	19389755	19398858	19398880	14920	2,0,0,4,0,4	65,36,80,92,13,57	8,4,5,1,2,5	90,74,81,16,75,77	237	149	0.007440564	0.301250252	0.019,0.0,0.0,0.027,0.0,0.042	0.053,0.033,0.037,0.038,0.016,0.039	-0.021
-0.013	0.011905831	SE.MATS.JC	14922	ENSMUSG00000002981.11	Clptm1	chr7	-	19396069	19396267	19389642	19389755	19398858	19398880	14922	2,0,2,5,2,6	65,36,80,92,13,57	8,4,10,1,6,9	90,74,81,16,75,77	298	149	0.011905831	0.411282887	0.015,0.0,0.012,0.026,0.071,0.05	0.043,0.026,0.058,0.03,0.038,0.055	-0.013
0.04	0.005135235	SE.MATS.JC	15032	ENSMUSG00000004612.10	Nkg7	chr7	+	43087198	43087333	43086927	43087107	43087462	43087673	15032	87,16,45,73,28,86	2,0,0,0,0,4	67,72,90,36,109,77	3,1,5,0,2,6	283	149	0.005135235	0.236871806	0.958,1.0,1.0,1.0,1.0,0.919	0.922,0.974,0.905,1.0,0.966,0.871	0.04
-0.03	0.01776939	SE.MATS.JC	15430	ENSMUSG00000028086.16	Fbxw7	chr3	+	84797401	84797559	84771270	84771318	84810807	84811386	15430	1,0,1,3,0,2	14,18,11,13,8,13	7,2,4,0,5,0	23,18,12,5,21,25	298	149	0.01776939	0.525255956	0.034,0.0,0.043,0.103,0.0,0.071	0.132,0.053,0.143,0.0,0.106,0.0	-0.03
-0.03	0.036176617	SE.MATS.JC	15431	ENSMUSG00000028086.16	Fbxw7	chr3	+	84797401	84797559	84771451	84771507	84810807	84811386	15431	1,0,2,4,0,2	12,10,14,25,12,16	8,1,6,0,6,1	22,26,19,5,31,23	298	149	0.036176617	0.836098609	0.04,0.0,0.067,0.074,0.0,0.059	0.154,0.019,0.136,0.0,0.088,0.021	-0.03
-0.066	9.21E-05	SE.MATS.JC	15598	ENSMUSG00000020717.20	Pecam1	chr11	-	106562567	106562624	106545043	106545988	106570374	106570437	15598	110,635,257,312,603,000,000	708,248,389,767,286,000	139,610,598,675,111,000,000	778,567,478,274,733,000	205	149	9.21E-05	0.013377363	0.532,0.508,0.517,0.544,0.491,0.507	0.566,0.576,0.569,0.575,0.609,0.599	-0.066
-0.048	2.43E-06	SE.MATS.JC	15601	ENSMUSG00000020717.20	Pecam1	chr11	-	106562567	106562624	106552622	106552850	106570374	106570437	15601	99,832,057,711,923,500,000	165,49,83,156,55,160	131,010,457,494,271,000,000	125,106,81,53,132,80	205	149	2.43E-06	0.000722412	0.815,0.826,0.835,0.847,0.826,0.825	0.884,0.878,0.87,0.854,0.889,0.886	-0.048
0.025	0.022834563	SE.MATS.JC	15606	ENSMUSG00000020717.20	Pecam1	chr11	-	106571857	106571911	106570374	106570437	106573705	106573779	15606	2,126,752,123,125,140,000,000	223,59,135,275,52,196	28,182,043,156,181,400,000,000	264,291,159,134,295,000	202	149	0.022834563	0.616945945	0.876,0.904,0.871,0.871,0.921,0.883	0.887,0.838,0.879,0.818,0.876,0.879	0.025
-0.025	2.44E-07	SE.MATS.JC	15988	ENSMUSG00000032187.17	Smarca4	chr9	+	21589248	21589347	21588745	21588973	21589611	21589689	15988	4,5,2,5,3,2	220,88,161,272,82,286	10,12,19,7,12,12	262,172,219,59,269,228	247	149	2.44E-07	0.000109867	0.011,0.033,0.007,0.011,0.022,0.004	0.023,0.04,0.05,0.067,0.026,0.031	-0.025
-0.039	0.000711557	SE.MATS.JC	16034	ENSMUSG00000031304.19	Il2rg	chrX	-	100309235	100309332	100308981	100309048	100309786	100309949	16034	369,132,211,432,105,000	25,7,11,29,8,36	388,299,262,112,462,000	14,15,11,3,22,8	245	149	0.000711557	0.059000521	0.9,0.92,0.921,0.901,0.889,0.877	0.944,0.924,0.935,0.958,0.927,0.956	-0.039
0.012	0.026528264	SE.MATS.JC	16482	ENSMUSG00000036461.17	Elf1	chr14	+	79802901	79803012	79798186	79798367	79804589	79804754	16482	173,87,105,299,73,280	5,1,2,6,4,4	266,220,189,64,321,235	11,6,13,0,9,7	259	149	0.026528264	0.68655694	0.952,0.98,0.968,0.966,0.913,0.976	0.933,0.955,0.893,1.0,0.954,0.951	0.012
-0.197	1.03E-05	SE.MATS.JC	16614	ENSMUSG00000079105.5	C7	chr15	-	5063667	5063835	5052067	5052181	5076345	5076490	16614	18,13,16,23,8,21	0,1,2,4,3,2	31,23,25,12,41,20	0,0,0,0,0,0	298	149	1.03E-05	0.002373437	1.0,0.867,0.8,0.742,0.571,0.84	1.0,1.0,1.0,1.0,1.0,1.0	-0.197
0.026	2.21E-07	SE.MATS.JC	16617	ENSMUSG00000079105.5	C7	chr15	-	5075126	5075265	5063667	5063835	5076345	5076490	16617	1,520,670,115,923,330,000,000	15,13,14,22,7,20	103,912,706,642,731,000,000	31,23,25,9,38,20	287	149	2.21E-07	0.000100909	0.981,0.964,0.977,0.982,0.963,0.974	0.946,0.966,0.932,0.94,0.961,0.942	0.026
-0.023	0.048528944	SE.MATS.JC	16729	ENSMUSG00000109324.3	Prmt1	chr7	-	44633194	44633557	44632909	44633011	44635706	44635770	16729	9,2,5,9,2,12	113,44,78,131,56,159	13,10,7,4,6,17	114,66,99,32,159,98	298	149	0.048528944	1	0.038,0.022,0.031,0.033,0.018,0.036	0.054,0.07,0.034,0.059,0.019,0.08	-0.023
-0.038	0.028304421	SE.MATS.JC	16740	ENSMUSG00000003518.14	Dusp3	chr11	-	101872442	101872669	101861968	101865765	101875437	101875577	16740	5,672,654,621,069,180,000	78,40,70,127,30,82	568,504,444,136,692,000	62,78,29,21,69,45	298	149	0.028304421	0.716432173	0.784,0.768,0.767,0.808,0.754,0.819	0.821,0.764,0.884,0.764,0.834,0.863	-0.038
-0.007	0.027264324	SE.MATS.JC	17126	ENSMUSG00000022285.18	Ywhaz	chr15	-	36793722	36793919	36790927	36791232	36794388	36794782	17126	547,332,470,623,130,000	8,1,4,15,2,1	978,740,739,139,616,000	6,6,1,2,8,2	298	149	0.027264324	0.701339869	0.972,0.994,0.983,0.954,0.97,0.993	0.988,0.984,0.997,0.972,0.975,0.992	-0.007
0.27	9.75E-08	SE.MATS.JC	18389	ENSMUSG00000024670.18	Cd6	chr19	-	10770191	10770308	10768745	10768817	10771505	10771601	18389	5,5,3,15,9,7	2,0,0,0,0,0	12,16,10,2,19,11	0,4,6,3,2,3	265	149	9.75E-08	5.09E-05	0.584,1.0,1.0,1.0,1.0,1.0	1.0,0.692,0.484,0.273,0.842,0.673	0.27
-0.006	0.008290749	SE.MATS.JC	18599	ENSMUSG00000023175.16	Bsg	chr10	+	79544530	79544878	79540333	79540418	79545504	79545661	18599	18,14,15,22,8,38	861,341,703,866,177,000	56,28,63,19,68,42	1,369,993,133,826,410,000,000	298	149	0.008290749	0.323362613	0.01,0.02,0.011,0.013,0.022,0.027	0.02,0.014,0.023,0.035,0.026,0.019	-0.006
0.084	0.00516086	SE.MATS.JC	18621	ENSMUSG00000010047.13	Hyal2	chr9	+	107446181	107446432	107445143	107445175	107447302	107448269	18621	61,21,57,83,26,78	35,12,34,52,16,44	95,89,60,34,116,100	102,91,48,24,101,64	298	149	0.00516086	0.237361351	0.466,0.467,0.456,0.444,0.448,0.47	0.318,0.328,0.385,0.415,0.365,0.439	0.084
0.098	0.043713838	SE.MATS.JC	18759	ENSMUSG00000026313.17	Hdac4	chr1	-	92019453	92019540	91982622	91982694	92075977	92076216	18759	1,0,1,2,2,5	18,9,11,24,2,20	0,0,0,0,2,1	13,17,12,5,22,31	235	149	0.043713838	0.93743215	0.034,0.0,0.054,0.05,0.388,0.137	0.0,0.0,0.0,0.0,0.054,0.02	0.098
-0.02	0.000621959	SE.MATS.JC	19136	ENSMUSG00000024778.14	Fas	chr19	+	34287411	34287569	34284524	34284678	34292578	34292716	19136	13,10,4,34,5,30	196,73,156,309,80,236	45,61,28,2,58,39	419,299,157,76,342,341	298	149	0.000621959	0.053434487	0.032,0.064,0.013,0.052,0.03,0.06	0.051,0.093,0.082,0.013,0.078,0.054	-0.02
0.137	0.001496758	SE.MATS.JC	19266	ENSMUSG00000030147.13	Clec4b1	chr6	+	123042897	123042996	123027569	123027659	123045395	123045553	19266	14,9,13,26,7,16	1,0,1,3,0,2	30,20,27,12,27,28	3,5,7,3,3,4	247	149	0.001496758	0.100577065	0.894,1.0,0.887,0.839,1.0,0.828	0.858,0.707,0.699,0.707,0.844,0.809	0.137
-0.182	0.013583959	SE.MATS.JC	19267	ENSMUSG00000030147.13	Clec4b1	chr6	+	123042897	123042996	123027569	123027659	123046614	123046727	19267	9,3,6,19,4,10	2,2,2,2,0,6	19,13,15,6,19,19	0,1,2,0,3,3	247	149	0.013583959	0.444278196	0.731,0.475,0.644,0.851,1.0,0.501	1.0,0.887,0.819,1.0,0.793,0.793	-0.182
-0.172	0.013557721	SE.MATS.JC	19268	ENSMUSG00000030147.13	Clec4b1	chr6	+	123045395	123045553	123027569	123027659	123046614	123046727	19268	14,3,8,21,7,17	2,2,2,2,0,6	19,15,37,12,18,24	0,1,2,0,3,3	298	149	0.013557721	0.444208123	0.778,0.429,0.667,0.84,1.0,0.586	1.0,0.882,0.902,1.0,0.75,0.8	-0.172
0.054	0.039697852	SE.MATS.JC	19480	ENSMUSG00000044350.15	Lacc1	chr14	-	77271444	77271623	77269779	77270791	77272232	77272845	19480	44,21,46,81,19,63	1,0,0,2,1,3	32,31,38,13,38,38	3,4,0,0,3,2	298	149	0.039697852	0.885294113	0.957,1.0,1.0,0.953,0.905,0.913	0.842,0.795,1.0,1.0,0.864,0.905	0.054
-0.017	0.004774029	SE.MATS.JC	19592	ENSMUSG00000031657.17	Heatr3	chr8	+	88888505	88888594	88884756	88884893	88891515	88891659	19592	152,55,92,159,68,174	1,1,1,9,1,6	152,102,117,37,147,113	2,0,1,1,1,2	237	149	0.004774029	0.225340994	0.99,0.972,0.983,0.917,0.977,0.948	0.98,1.0,0.987,0.959,0.989,0.973	-0.017
-0.021	0.007107068	SE.MATS.JC	19812	ENSMUSG00000018583.6	G3bp1	chr11	+	55378304	55378386	55376451	55376564	55379844	55380018	19812	331,149,288,456,122,000	10,10,8,11,5,20	375,326,417,114,480,000	5,7,6,6,11,10	230	149	0.007107068	0.292023424	0.955,0.906,0.959,0.964,0.941,0.936	0.98,0.968,0.978,0.925,0.966,0.967	-0.021
-0.049	0.00437735	SE.MATS.JC	20248	ENSMUSG00000028277.14	Ube2j1	chr4	+	33045079	33045199	33043856	33043986	33049681	33052363	20248	227,76,166,321,98,348	20,7,30,50,8,44	343,294,271,84,345,313	27,25,19,5,22,41	268	149	0.00437735	0.211805516	0.863,0.858,0.755,0.781,0.872,0.815	0.876,0.867,0.888,0.903,0.897,0.809	-0.049
0.04	0.009470076	SE.MATS.JC	20359	ENSMUSG00000034165.17	Ccnd3	chr17	+	47883044	47883219	47816164	47816191	47886830	47886958	20359	1,2,0,0,2,0	1,0,2,1,0,3	12,4,0,3,3,2	3,5,2,1,2,8	298	149	0.009470076	0.353647538	0.333,1.0,0.0,0.0,1.0,0.0	0.667,0.286,0.0,0.6,0.429,0.111	0.04
-0.007	0.025569949	SE.MATS.JC	20361	ENSMUSG00000034165.17	Ccnd3	chr17	+	47886830	47886958	47816143	47816191	47889633	47890211	20361	1,2,3,3,2,7	58,16,42,61,41,41	20,14,4,2,9,19	172,113,102,37,105,129	276	149	0.025569949	0.667376888	0.009,0.063,0.037,0.026,0.026,0.084	0.059,0.063,0.021,0.028,0.044,0.074	-0.007
0.111	0.018754031	SE.MATS.JC	21166	ENSMUSG00000051343.12	Rab11fip5	chr6	-	85317324	85319343	85314462	85314652	85324761	85325437	21166	11,3,1,13,3,14	18,3,15,28,3,30	12,5,6,3,3,8	34,17,23,10,42,41	298	149	0.018754031	0.545039636	0.234,0.333,0.032,0.188,0.333,0.189	0.15,0.128,0.115,0.13,0.034,0.089	0.111
0.22	0.01812958	SE.MATS.JC	21186	ENSMUSG00000042208.16	Sanbr	chr11	-	23572435	23572525	23567137	23567196	23574935	23575122	21186	1,2,1,1,1,3	3,0,3,5,1,8	0,0,1,1,1,0	3,1,2,2,2,2	238	149	0.01812958	0.53220519	0.173,1.0,0.173,0.111,0.385,0.19	0.0,0.0,0.238,0.238,0.238,0.0	0.22
0.163	0.02418503	SE.MATS.JC	21283	ENSMUSG00000031309.16	Rps6ka3	chrX	+	158062162	158062199	158038920	158039184	158068261	158068318	21283	3,7,4,5,1,9	15,8,6,24,2,13	3,4,7,0,5,3	13,18,24,2,25,29	185	149	0.02418503	0.640024131	0.139,0.413,0.349,0.144,0.287,0.358	0.157,0.152,0.19,0.0,0.139,0.077	0.163
-0.006	0.002740993	SE.MATS.JC	21379	ENSMUSG00000044258.11	Ctla2a	chr13	-	61083771	61083930	61083360	61083483	61084304	61084371	21379	311,413,492,098,398,000,000,000	33,9,22,51,16,80	27,461,918,229,386,600,000,000	19,28,22,10,28,8	298	149	0.002740993	0.153279414	0.979,0.987,0.979,0.975,0.979,0.953	0.986,0.972,0.981,0.977,0.979,0.992	-0.006
-0.103	1.70E-06	SE.MATS.JC	21383	ENSMUSG00000029860.17	Zyx	chr6	+	42327879	42328082	42326966	42327410	42328408	42328903	21383	143,43,136,188,62,216	13,7,12,21,4,21	138,170,144,37,179,106	10,2,2,1,9,4	298	149	1.70E-06	0.000552061	0.846,0.754,0.85,0.817,0.886,0.837	0.873,0.977,0.973,0.949,0.909,0.93	-0.103
-0.075	2.97E-06	SE.MATS.JC	21384	ENSMUSG00000029860.17	Zyx	chr6	+	42328203	42328296	42327190	42327410	42328408	42328541	21384	137,55,153,263,82,272	13,7,12,21,4,21	159,149,146,69,253,120	10,2,2,1,9,4	241	149	2.97E-06	0.000851396	0.867,0.829,0.887,0.886,0.927,0.889	0.908,0.979,0.978,0.977,0.946,0.949	-0.075
-0.004	0.035938833	SE.MATS.JC	21457	ENSMUSG00000040447.16	Spns2	chr11	-	72344879	72345043	72342467	72344426	72347128	72347194	21457	86,24,67,127,21,112	6,0,8,3,0,1	58,47,69,18,87,49	1,0,0,2,3,2	298	149	0.035938833	0.831993771	0.878,1.0,0.807,0.955,1.0,0.982	0.967,1.0,1.0,0.818,0.935,0.925	-0.004
-0.107	0.002873249	SE.MATS.JC	21668	ENSMUSG00000022475.20	Hdac7	chr15	-	97706540	97706651	97706233	97706414	97706847	97706939	21668	85,45,52,115,27,101	67,17,44,85,34,106	156,132,124,41,175,120	89,69,54,26,83,54	259	149	0.002873249	0.158749143	0.422,0.604,0.405,0.438,0.314,0.354	0.502,0.524,0.569,0.476,0.548,0.561	-0.107
-0.055	0.000503631	SE.MATS.JC	22250	ENSMUSG00000056492.7	Adgrf5	chr17	+	43750566	43750686	43748406	43748577	43750841	43751051	22250	452,253,363,978,167,000	509,178,328,945,163,000	9,268,735,371,321,070,000	670,677,345,111,810,000	268	149	0.000503631	0.045528807	0.331,0.441,0.381,0.365,0.363,0.354	0.435,0.418,0.464,0.398,0.425,0.424	-0.055
-0.04	0.041857889	SE.MATS.JC	22321	ENSMUSG00000020063.17	Sirt1	chr10	-	63172758	63172875	63171414	63171656	63174343	63174811	22321	47,11,25,80,17,77	4,0,2,2,1,2	61,34,41,18,50,65	1,2,0,0,0,3	265	149	0.041857889	0.914655235	0.869,1.0,0.875,0.957,0.905,0.956	0.972,0.905,1.0,1.0,1.0,0.924	-0.04
-0.085	1.74E-06	SE.MATS.JC	22519	ENSMUSG00000037447.17	Arid5a	chr1	+	36356284	36356405	36355072	36355408	36357164	36357217	22519	35,10,12,49,8,44	1,1,0,3,1,11	21,25,11,13,24,16	0,1,0,2,0,0	269	149	1.74E-06	0.000558264	0.951,0.847,1.0,0.9,0.816,0.689	1.0,0.933,1.0,0.783,1.0,1.0	-0.085
-0.05	0.000108903	SE.MATS.JC	22521	ENSMUSG00000037447.17	Arid5a	chr1	+	36356284	36356743	36355292	36355408	36357164	36357262	22521	57,16,43,109,24,81	1,1,0,3,1,11	45,41,23,25,38,33	0,1,0,2,0,0	298	149	0.000108903	0.01505747	0.966,0.889,1.0,0.948,0.923,0.786	1.0,0.953,1.0,0.862,1.0,1.0	-0.05
-0.059	0.00012208	SE.MATS.JC	22522	ENSMUSG00000037447.17	Arid5a	chr1	+	36356690	36356743	36355289	36355408	36357164	36357213	22522	31,6,36,67,18,48	1,1,0,3,1,11	29,17,18,14,20,25	0,1,0,2,0,0	201	149	0.00012208	0.015999382	0.958,0.816,1.0,0.943,0.93,0.764	1.0,0.926,1.0,0.838,1.0,1.0	-0.059
-0.313	0.011793648	SE.MATS.JC	22663	ENSMUSG00000068966.11	Zbtb34	chr2	-	33318112	33318232	33296119	33302507	33321242	33321336	22663	8,2,3,10,5,5	3,4,4,5,2,4	6,9,7,1,18,14	1,5,1,0,2,5	268	149	0.011793648	0.409196683	0.597,0.218,0.294,0.527,0.582,0.41	0.769,0.5,0.796,1.0,0.833,0.609	-0.313
-0.031	0.012483082	SE.MATS.JC	22671	ENSMUSG00000022906.16	Parp9	chr16	+	35766138	35766322	35763738	35763772	35767870	35768056	22671	2,1,4,3,0,4	39,18,18,52,8,46	4,9,7,1,9,10	60,55,34,7,87,51	298	149	0.012483082	0.422906655	0.025,0.027,0.1,0.028,0.0,0.042	0.032,0.076,0.093,0.067,0.049,0.089	-0.031
0.051	0.016695739	SE.MATS.JC	23231	ENSMUSG00000032006.16	Pdgfd	chr9	+	6337242	6337441	6333323	6333386	6376894	6378850	23231	108,46,60,148,33,130	1,3,0,4,0,3	135,102,80,31,115,88	5,1,2,4,7,4	298	149	0.016695739	0.509089424	0.982,0.885,1.0,0.949,1.0,0.956	0.931,0.981,0.952,0.795,0.891,0.917	0.051
0.126	0.007924889	SE.MATS.JC	23232	ENSMUSG00000032006.16	Pdgfd	chr9	+	6359702	6359917	6333323	6333386	6376894	6377519	23232	61,32,36,90,12,59	1,3,0,4,0,3	62,53,46,8,66,34	5,1,2,4,7,4	298	149	0.007924889	0.315828546	0.968,0.842,1.0,0.918,1.0,0.908	0.861,0.964,0.92,0.5,0.825,0.81	0.126
0.108	0.015334701	SE.MATS.JC	23233	ENSMUSG00000032006.16	Pdgfd	chr9	+	6359702	6359917	6337242	6337441	6376894	6377519	23233	110,56,63,168,24,113	40,16,26,40,7,41	103,84,77,17,114,70	51,45,27,15,46,33	298	149	0.015334701	0.480375114	0.579,0.636,0.548,0.677,0.632,0.579	0.502,0.483,0.588,0.362,0.553,0.515	0.108
-0.147	3.00E-14	SE.MATS.JC	23323	ENSMUSG00000029470.16	P2rx4	chr5	+	122862656	122862737	122857192	122857289	122863052	122863194	23323	193,79,136,290,66,314	42,20,28,43,16,50	281,223,221,86,371,272	17,15,14,6,28,14	229	149	3.00E-14	8.73E-11	0.749,0.72,0.76,0.814,0.729,0.803	0.915,0.906,0.911,0.903,0.896,0.927	-0.147
-0.067	0.001619377	SE.MATS.JC	23390	ENSMUSG00000000134.18	Tfe3	chrX	+	7634131	7634236	7632793	7633923	7635668	7635786	23390	90,42,53,120,29,102	8,1,4,14,2,17	142,102,88,26,94,87	6,7,0,0,5,7	253	149	0.001619377	0.105739388	0.869,0.961,0.886,0.835,0.895,0.779	0.933,0.896,1.0,1.0,0.917,0.88	-0.067
-0.079	0.001996395	SE.MATS.JC	23674	ENSMUSG00000022556.12	Hsf1	chr15	+	76382353	76382490	76381967	76382115	76382621	76382891	23674	87,39,60,148,46,143	18,2,13,14,8,26	118,89,79,34,116,112	4,7,11,7,4,7	285	149	0.001996395	0.123579462	0.716,0.911,0.707,0.847,0.75,0.742	0.939,0.869,0.79,0.717,0.938,0.893	-0.079
0.096	0.008110167	SE.MATS.JC	23741	ENSMUSG00000031596.16	Slc7a2	chr8	+	41361434	41361571	41361092	41361232	41364031	41364134	23741	6,5,9,12,5,19	24,7,16,23,8,44	9,2,6,2,5,5	25,11,32,6,25,22	285	149	0.008110167	0.318792403	0.116,0.272,0.227,0.214,0.246,0.184	0.158,0.087,0.089,0.148,0.095,0.106	0.096
-0.036	0.009222958	SE.MATS.JC	23941	ENSMUSG00000021147.18	Wdr37	chr13	-	8885332	8885474	8870446	8870581	8886818	8887059	23941	69,42,40,105,33,79	2,0,5,11,0,2	106,87,66,39,101,87	1,1,3,1,1,3	290	149	0.009222958	0.347469282	0.947,1.0,0.804,0.831,1.0,0.953	0.982,0.978,0.919,0.952,0.981,0.937	-0.036
-0.065	0.022158228	SE.MATS.JC	24202	ENSMUSG00000032312.8	Csk	chr9	-	57541277	57541328	57538649	57538726	57559114	57559275	24202	9,5,7,14,1,19	1,0,1,2,0,4	23,19,16,3,15,10	0,0,1,0,1,1	199	149	0.022158228	0.605176774	0.871,1.0,0.84,0.84,1.0,0.781	1.0,1.0,0.923,1.0,0.918,0.882	-0.065
-0.122	0.003486274	SE.MATS.JC	24723	ENSMUSG00000032497.20	Lrrfip2	chr9	+	110996267	110996312	110990370	110990457	110999323	110999392	24723	14,6,6,22,6,22	5,0,3,2,1,2	24,22,23,15,23,24	5,0,1,0,0,2	193	149	0.003486274	0.181084571	0.684,1.0,0.607,0.895,0.822,0.895	0.787,1.0,0.947,1.0,1.0,0.903	-0.122
-0.01	0.00266405	SE.MATS.JC	24731	ENSMUSG00000032497.20	Lrrfip2	chr9	+	110999323	110999392	110990370	110990457	111017829	111017874	24731	10,4,3,9,2,4	264,109,184,380,75,357	18,9,9,1,9,12	303,191,200,63,255,281	217	149	0.00266405	0.150191585	0.025,0.025,0.011,0.016,0.018,0.008	0.039,0.031,0.03,0.011,0.024,0.028	-0.01
-0.21	0.001424282	SE.MATS.JC	24734	ENSMUSG00000032497.20	Lrrfip2	chr9	+	110999323	110999392	110996267	110996312	111017829	111017874	24734	7,5,3,16,3,16	15,6,10,27,4,20	25,26,23,7,25,24	15,8,11,11,14,30	217	149	0.001424282	0.097489314	0.243,0.364,0.171,0.289,0.34,0.355	0.534,0.691,0.589,0.304,0.551,0.355	-0.21
-0.019	0.031328213	SE.MATS.JC	24882	ENSMUSG00000003500.14	Impdh1	chr6	-	29206373	29206511	29206064	29206152	29206921	29206996	24882	247,104,154,388,86,259	3,1,5,2,1,7	278,231,159,92,342,200	1,5,1,0,1,0	286	149	0.031328213	0.763613106	0.977,0.982,0.941,0.99,0.978,0.951	0.993,0.96,0.988,1.0,0.994,1.0	-0.019
-0.034	1.17E-06	SE.MATS.JC	24940	ENSMUSG00000026672.12	Optn	chr2	-	5028877	5028960	5025452	5026292	5031924	5032055	24940	203,78,199,307,86,284	10,2,3,16,3,9	203,116,152,46,151,164	2,1,0,1,1,3	231	149	1.17E-06	0.000400542	0.929,0.962,0.977,0.925,0.949,0.953	0.985,0.987,1.0,0.967,0.99,0.972	-0.034
0.031	0.038557733	SE.MATS.JC	25264	ENSMUSG00000018774.14	Cd68	chr11	-	69556328	69556762	69556072	69556192	69556845	69556979	25264	222,99,316,349,96,369	14,6,12,19,3,21	278,162,205,86,311,228	20,11,22,3,18,19	298	149	0.038557733	0.868624848	0.888,0.892,0.929,0.902,0.941,0.898	0.874,0.88,0.823,0.935,0.896,0.857	0.031
-0.034	1.02E-05	SE.MATS.JC	25459	ENSMUSG00000062867.14	Impdh2	chr9	+	108441111	108441183	108440794	108440890	108441833	108441977	25459	11,3,10,18,3,23	238,101,211,345,100,000	20,20,25,5,30,25	269,159,237,88,236,222	220	149	1.02E-05	0.002363228	0.03,0.02,0.031,0.034,0.02,0.045	0.048,0.079,0.067,0.037,0.079,0.071	-0.034
-0.017	0.016923015	SE.MATS.JC	25584	ENSMUSG00000025290.18	Rps24	chr14	+	24544119	24544137	24543450	24543561	24545842	24545913	25584	98,39,76,127,66,150	140,152,768,612,533,000,000	203,99,167,69,121,126	1,234,755,182,141,210,000,000	166	149	0.016923015	0.511807333	0.059,0.062,0.09,0.083,0.13,0.079	0.129,0.105,0.076,0.131,0.08,0.081	-0.017
0.037	0.010538427	SE.MATS.JC	25766	ENSMUSG00000070780.12	Rbm47	chr5	-	66182295	66182502	66179970	66180176	66183472	66184632	25766	73,62,54,149,44,173	1,0,0,1,1,1	115,75,152,22,142,160	7,3,1,1,1,2	298	149	0.010538427	0.379699169	0.973,1.0,1.0,0.987,0.957,0.989	0.891,0.926,0.987,0.917,0.986,0.976	0.037
-0.063	0.009152401	SE.MATS.JC	25768	ENSMUSG00000070780.12	Rbm47	chr5	-	66226140	66226229	66203429	66203556	66238281	66238327	25768	0,0,0,3,3,2	7,5,4,12,1,31	4,3,3,1,4,1	6,4,11,3,13,5	237	149	0.009152401	0.345989517	0.0,0.0,0.0,0.136,0.654,0.039	0.295,0.32,0.146,0.173,0.162,0.112	-0.063
0.016	0.028274123	SE.MATS.JC	25937	ENSMUSG00000023951.19	Vegfa	chr17	-	46331916	46332048	46327918	46329805	46334990	46335020	25937	382,313,662,468,520,000,000,000	252,95,160,304,99,315	478,234,794,127,134,000,000,000	405,236,283,120,340,000	280	149	0.028274123	0.716320947	0.89,0.884,0.891,0.901,0.889,0.897	0.863,0.887,0.886,0.857,0.865,0.9	0.016
-0.123	8.46E-06	SE.MATS.JC	26416	ENSMUSG00000042323.18	Pbrm1	chr14	+	30745023	30745136	30744676	30744816	30747454	30747607	26416	4,2,1,4,0,1	18,10,13,45,3,20	6,5,10,1,15,12	26,24,23,4,17,29	261	149	8.46E-06	0.002017311	0.113,0.102,0.042,0.048,0.0,0.028	0.116,0.106,0.199,0.125,0.335,0.191	-0.123
-0.08	0.000582727	SE.MATS.JC	26420	ENSMUSG00000042323.18	Pbrm1	chr14	+	30778192	30778237	30776114	30776212	30783425	30783702	26420	11,3,10,17,5,19	63,37,50,88,18,89	25,21,31,5,27,29	88,64,72,16,62,113	193	149	0.000582727	0.050833278	0.119,0.059,0.134,0.13,0.177,0.141	0.18,0.202,0.249,0.194,0.252,0.165	-0.08
-0.02	0.033541477	SE.MATS.JC	26703	ENSMUSG00000031015.9	Swap70	chr7	+	109842590	109842731	109820917	109821116	109854941	109855115	26703	289,119,201,523,98,356	3,3,7,4,1,4	303,255,305,74,404,287	3,2,2,0,4,0	289	149	0.033541477	0.7944518	0.98,0.953,0.937,0.985,0.981,0.979	0.981,0.985,0.987,1.0,0.981,1.0	-0.02
0.158	0.002305902	SE.MATS.JC	26853	ENSMUSG00000018654.19	Ikzf1	chr11	+	11698310	11698571	11657784	11657904	11704006	11704174	26853	33,9,22,39,16,30	5,3,3,8,2,4	32,22,21,11,36,27	15,5,9,3,11,14	298	149	0.002305902	0.137424781	0.767,0.6,0.786,0.709,0.8,0.789	0.516,0.688,0.538,0.647,0.621,0.491	0.158
0.055	0.021330282	SE.MATS.JC	27714	ENSMUSG00000041301.16	Cftr	chr6	+	18299681	18299933	18285545	18285646	18305830	18305986	27714	32,24,49,83,26,56	1,1,3,2,3,0	64,41,44,7,36,64	5,2,5,1,0,7	298	149	0.021330282	0.589683605	0.941,0.923,0.891,0.954,0.813,1.0	0.865,0.911,0.815,0.778,1.0,0.821	0.055
-0.023	0.020476371	SE.MATS.JC	28216	ENSMUSG00000060038.15	Dhps	chr8	+	85800131	85800228	85799080	85799245	85800309	85800396	28216	113,40,81,140,51,147	1,0,1,6,2,4	101,69,116,51,100,115	0,1,0,1,0,1	245	149	0.020476371	0.576318652	0.986,1.0,0.98,0.934,0.939,0.957	1.0,0.977,1.0,0.969,1.0,0.986	-0.023
-0.044	0.013852593	SE.MATS.JC	28235	ENSMUSG00000028580.16	Pum1	chr4	+	130481252	130481489	130479886	130480183	130490064	130490332	28235	122,76,84,202,63,202	18,7,13,28,4,21	166,163,129,48,219,191	14,9,11,7,20,9	298	149	0.013852593	0.449313269	0.772,0.844,0.764,0.783,0.887,0.828	0.856,0.901,0.854,0.774,0.846,0.914	-0.044
-0.138	0.014047446	SE.MATS.JC	28291	ENSMUSG00000110206.2	Flt3l	chr7	-	44781090	44781164	44780798	44780990	44781492	44781561	28291	45,14,30,41,13,44	32,7,19,18,10,27	68,37,51,30,67,38	19,23,19,4,33,10	222	149	0.014047446	0.452216553	0.486,0.573,0.515,0.605,0.466,0.522	0.706,0.519,0.643,0.834,0.577,0.718	-0.138
-0.105	2.34E-08	SE.MATS.JC	28295	ENSMUSG00000110206.2	Flt3l	chr7	-	44782846	44782925	44781651	44781836	44783305	44783333	28295	10,4,7,10,4,11	71,21,53,86,25,96	47,34,24,14,29,17	106,75,84,29,111,67	227	149	2.34E-08	1.60E-05	0.085,0.111,0.08,0.071,0.095,0.07	0.225,0.229,0.158,0.241,0.146,0.143	-0.105
-0.39	3.51E-05	SE.MATS.JC	28296	ENSMUSG00000110206.2	Flt3l	chr7	-	44782846	44782925	44781651	44781836	44783321	44783450	28296	6,3,8,8,1,8	1,2,7,6,3,9	36,27,25,10,22,19	9,3,2,0,5,2	227	149	3.51E-05	0.006236801	0.798,0.496,0.429,0.467,0.18,0.368	0.724,0.855,0.891,1.0,0.743,0.862	-0.39
-0.03	0.000526803	SE.MATS.JC	28309	ENSMUSG00000027944.14	Hax1	chr3	-	89904693	89904872	89903553	89903605	89905108	89905310	28309	274,104,201,271,79,408	5,2,4,6,2,6	283,201,257,93,285,283	1,0,1,0,4,1	298	149	0.000526803	0.047009443	0.965,0.963,0.962,0.958,0.952,0.971	0.993,1.0,0.992,1.0,0.973,0.993	-0.03
-0.03	0.000610477	SE.MATS.JC	28311	ENSMUSG00000027944.14	Hax1	chr3	-	89904693	89904881	89903553	89903605	89905108	89905310	28311	283,106,204,274,79,417	5,2,4,6,2,6	287,205,258,92,291,288	1,0,1,0,4,1	298	149	0.000610477	0.052936898	0.966,0.964,0.962,0.958,0.952,0.972	0.993,1.0,0.992,1.0,0.973,0.993	-0.03
-0.012	0.007418623	SE.MATS.JC	28634	ENSMUSG00000005583.17	Mef2c	chr13	+	83773383	83773443	83740896	83741100	83773588	83773726	28634	8,5,1,16,3,11	0,0,1,2,0,1	15,16,9,2,16,21	5,0,1,0,3,2	208	149	0.007418623	0.300581949	1.0,1.0,0.417,0.851,1.0,0.887	0.682,1.0,0.866,1.0,0.793,0.883	-0.012
-0.129	0.000349815	SE.MATS.JC	28880	ENSMUSG00000020593.17	Lpin1	chr12	-	16621164	16621263	16618390	16618520	16623660	16623786	28880	18,9,21,41,6,34	26,9,34,88,15,32	65,44,26,9,72,39	44,32,24,9,60,35	247	149	0.000349815	0.035023073	0.295,0.376,0.271,0.219,0.194,0.391	0.471,0.453,0.395,0.376,0.42,0.402	-0.129
-0.056	0.014941835	SE.MATS.JC	28954	ENSMUSG00000027111.17	Itga6	chr2	+	71683877	71684007	71679724	71679850	71686197	71687102	28954	274,135,192,507,100,000	151,43,112,240,44,180	409,360,243,115,412,000	157,152,84,42,157,96	278	149	0.014941835	0.470867869	0.493,0.627,0.479,0.531,0.549,0.515	0.583,0.559,0.608,0.595,0.584,0.6	-0.056
0.066	0.003255467	SE.MATS.JC	29035	ENSMUSG00000039883.6	Lrrc17	chr5	+	21765397	21766297	21748560	21748717	21775217	21775373	29035	44,13,28,44,15,82	1,0,0,0,0,0	56,44,52,14,73,31	6,3,0,0,1,2	298	149	0.003255467	0.172955658	0.957,1.0,1.0,1.0,1.0,1.0	0.824,0.88,1.0,1.0,0.973,0.886	0.066
-0.026	0.032522987	SE.MATS.JC	29292	ENSMUSG00000032035.17	Ets1	chr9	+	32649394	32649655	32645235	32645484	32664094	32664213	29292	322,169,197,564,112,000	5,5,9,9,5,11	592,655,436,117,843,000	10,7,11,1,5,11	298	149	0.032522987	0.779002309	0.97,0.944,0.916,0.969,0.918,0.955	0.967,0.979,0.952,0.983,0.988,0.957	-0.026
-0.196	0.002622111	SE.MATS.JC	29659	ENSMUSG00000030223.15	Ptpro	chr6	+	137397321	137397405	137395206	137395275	137403762	137403798	29659	4,0,3,0,0,0	5,1,4,6,5,6	6,1,3,4,4,2	6,2,15,2,4,8	232	149	0.002622111	0.148889593	0.339,0.0,0.325,0.0,0.0,0.0	0.391,0.243,0.114,0.562,0.391,0.138	-0.196
0.033	0.01251032	SE.MATS.JC	29853	ENSMUSG00000022812.15	Gsk3b	chr16	+	38037474	38037513	38028356	38028452	38040333	38040520	29853	19,7,21,23,8,22	86,50,70,165,30,166	12,13,19,8,13,14	120,137,128,20,167,152	187	149	0.01251032	0.422906655	0.15,0.1,0.193,0.1,0.175,0.096	0.074,0.07,0.106,0.242,0.058,0.068	0.033
0.012	0.011870574	SE.MATS.JC	29866	ENSMUSG00000031627.10	Irf2	chr8	+	47246527	47246620	47192766	47192971	47259505	47259605	29866	302,132,195,380,137,000	0,4,1,7,0,2	409,337,314,128,498,000	7,7,6,2,4,9	241	149	0.011870574	0.410321229	1.0,0.953,0.992,0.971,1.0,0.991	0.973,0.967,0.97,0.975,0.987,0.962	0.012
0.056	0.046865887	SE.MATS.JC	30032	ENSMUSG00000037860.16	Aim2	chr1	+	173248136	173248252	173247022	173247121	173255324	173255464	30032	4,3,1,7,2,3	0,0,0,1,3,2	11,7,7,2,7,12	2,3,1,0,5,4	264	149	0.046865887	0.983294667	1.0,1.0,1.0,0.798,0.273,0.458	0.756,0.568,0.798,1.0,0.441,0.629	0.056
0.09	0.002655931	SE.MATS.JC	30034	ENSMUSG00000037860.16	Aim2	chr1	+	173255324	173255464	173248136	173248252	173280393	173280514	30034	9,6,4,25,3,12	1,0,0,1,0,1	24,15,24,6,21,24	1,2,1,1,1,4	288	149	0.002655931	0.150191585	0.823,1.0,1.0,0.928,1.0,0.861	0.925,0.795,0.925,0.756,0.916,0.756	0.09
-0.115	9.89E-06	SE.MATS.JC	31096	ENSMUSG00000037318.11	Traf3ip3	chr1	-	192859129	192859242	192857801	192858067	192860471	192860608	31096	0,2,0,0,0,2	16,4,5,7,8,9	4,9,6,2,4,2	23,6,28,4,32,14	261	149	9.89E-06	0.002318687	0.0,0.222,0.0,0.0,0.0,0.113	0.09,0.461,0.109,0.222,0.067,0.075	-0.115
-0.011	0.027414742	SE.MATS.JC	31569	ENSMUSG00000017485.12	Top2b	chr14	-	6055769	6055861	6053050	6053206	6056006	6056046	31569	423,213,255,575,184,000	5,1,3,13,4,8	616,474,501,132,604,000	4,5,4,0,2,9	240	149	0.027414742	0.703572962	0.981,0.992,0.981,0.965,0.966,0.977	0.99,0.983,0.987,1.0,0.995,0.971	-0.011
-0.08	0.000465609	SE.MATS.JC	31681	ENSMUSG00000013846.11	St3gal1	chr15	-	67034835	67034900	67024891	67025019	67048480	67048561	31681	16,5,17,53,6,39	81,42,75,175,41,133	37,51,29,6,45,51	91,100,91,29,121,105	213	149	0.000465609	0.042989978	0.121,0.077,0.137,0.175,0.093,0.17	0.221,0.263,0.182,0.126,0.206,0.254	-0.08
-0.04	0.012076754	SE.MATS.JC	31857	ENSMUSG00000026656.16	Fcgr2b	chr1	-	170790977	170791034	170788764	170788802	170793270	170793393	31857	4,3,4,4,2,8	59,23,51,76,22,69	13,7,14,5,12,12	107,85,63,22,103,73	205	149	0.012076754	0.414597755	0.047,0.087,0.054,0.037,0.062,0.078	0.081,0.056,0.139,0.142,0.078,0.107	-0.04
-0.214	1.11E-09	SE.MATS.JC	32414	ENSMUSG00000054072.13	Iigp1	chr18	+	60515683	60515866	60509100	60509202	60522863	60525699	32414	18,4,13,23,1,20	70,22,29,65,7,68	57,69,45,8,78,52	47,101,65,9,36,62	298	149	1.11E-09	1.07E-06	0.114,0.083,0.183,0.15,0.067,0.128	0.377,0.255,0.257,0.308,0.52,0.295	-0.214
-0.026	0.011190875	SE.MATS.JC	32698	ENSMUSG00000020516.16	Rps6kb1	chr11	-	86408175	86408218	86404808	86407017	86408408	86408466	32698	5,1,5,5,2,4	76,24,58,100,31,104	9,5,8,1,9,10	85,61,67,28,86,76	191	149	0.011190875	0.397254503	0.049,0.031,0.063,0.038,0.048,0.029	0.076,0.06,0.085,0.027,0.075,0.093	-0.026
0.064	0.022365515	SE.MATS.JC	32807	ENSMUSG00000000244.18	Tspan32	chr7	+	142568695	142568797	142564770	142564845	142569317	142569404	32807	39,14,22,41,7,28	3,0,0,2,0,1	34,23,48,13,52,35	2,1,3,2,3,2	250	149	0.022365515	0.607836453	0.886,1.0,1.0,0.924,1.0,0.943	0.91,0.932,0.905,0.795,0.912,0.913	0.064
0.057	0.044222471	SE.MATS.JC	33006	ENSMUSG00000053835.18	H2-T24	chr17	-	36325691	36325967	36316586	36317681	36328132	36328429	33006	8,2,3,19,4,8	37,12,19,34,9,17	20,14,10,2,14,12	93,70,59,17,75,60	298	149	0.044222471	0.947237793	0.098,0.077,0.073,0.218,0.182,0.19	0.097,0.091,0.078,0.056,0.085,0.091	0.057
-0.017	0.022246413	SE.MATS.JC	33996	ENSMUSG00000022200.9	Golph3	chr15	+	12339713	12339845	12321535	12322042	12349453	12351351	33996	122,54,86,155,47,120	4,1,0,8,0,2	131,107,112,36,154,164	2,2,0,0,2,2	280	149	0.022246413	0.605518123	0.942,0.966,1.0,0.912,1.0,0.97	0.972,0.966,1.0,1.0,0.976,0.978	-0.017
-0.016	0.01961037	SE.MATS.JC	34766	ENSMUSG00000038160.8	Atg5	chr10	+	44170591	44170670	44165858	44165986	44179562	44179725	34766	177,85,115,265,88,210	3,2,3,10,0,2	212,164,182,52,239,214	2,0,3,0,4,1	227	149	0.01961037	0.560501869	0.975,0.965,0.962,0.946,1.0,0.986	0.986,1.0,0.976,1.0,0.975,0.993	-0.016
-0.011	0.036444189	SE.MATS.JC	35186	ENSMUSG00000021756.13	Il6st	chr13	+	112602260	112602460	112600645	112600784	112609120	112609207	35186	3,0,1,7,0,0	121,51,96,222,36,151	0,14,3,1,7,15	118,159,168,32,328,290	298	149	0.036444189	0.83947618	0.012,0.0,0.005,0.016,0.0,0.0	0.0,0.042,0.009,0.015,0.011,0.025	-0.011
-0.046	0.007543139	SE.MATS.JC	35385	ENSMUSG00000039199.7	Zdhhc1	chr8	-	106203245	106203370	106203002	106203161	106203648	106203750	35385	188,89,163,249,96,388	16,5,10,21,11,31	530,353,361,139,470,000	38,11,19,5,25,16	273	149	0.007543139	0.304289467	0.865,0.907,0.899,0.866,0.826,0.872	0.884,0.946,0.912,0.938,0.911,0.92	-0.046
0.025	0.020360283	SE.MATS.JC	35440	ENSMUSG00000029106.15	Add1	chr5	+	34778175	34778262	34777388	34777478	34782622	34782779	35440	98,57,84,152,45,126	421,177,339,633,180,000	141,120,104,38,158,117	791,604,511,185,732,000	235	149	0.020360283	0.574220197	0.129,0.17,0.136,0.132,0.137,0.114	0.102,0.112,0.114,0.115,0.12,0.103	0.025
-0.019	0.002541781	SE.MATS.JC	35442	ENSMUSG00000029106.15	Add1	chr5	+	34786479	34786516	34785758	34785857	34787813	34789649	35442	22,17,29,51,15,34	354,135,312,467,141,000	51,61,43,15,69,68	519,440,367,153,539,000	185	149	0.002541781	0.145953317	0.048,0.092,0.07,0.081,0.079,0.05	0.073,0.1,0.086,0.073,0.093,0.106	-0.019
-0.09	0.000266942	SE.MATS.JC	35445	ENSMUSG00000029106.15	Add1	chr5	+	34787578	34787628	34786479	34786516	34787813	34789652	35445	1,2,1,8,0,2	19,17,29,48,16,29	13,9,4,5,14,14	53,54,37,13,65,64	198	149	0.000266942	0.028336884	0.038,0.081,0.025,0.111,0.0,0.049	0.156,0.111,0.075,0.224,0.139,0.141	-0.09
-0.1	0.002376493	SE.MATS.JC	36110	ENSMUSG00000025280.9	Polr3a	chr14	-	24532854	24533026	24532447	24532602	24534185	24534323	36110	26,22,37,68,10,52	2,0,0,5,4,1	56,42,43,12,83,58	0,0,0,1,0,0	298	149	0.002376493	0.140271448	0.867,1.0,1.0,0.872,0.556,0.963	1.0,1.0,1.0,0.857,1.0,1.0	-0.1
-0.011	0.004970617	SE.MATS.JC	36372	ENSMUSG00000020263.15	Appl2	chr10	-	83444563	83444616	83441508	83441798	83444800	83444959	36372	577,256,311,678,231,000	7,3,4,11,8,15	654,433,493,125,642,000	4,3,4,2,6,3	201	149	0.004970617	0.231401459	0.984,0.984,0.983,0.979,0.955,0.98	0.992,0.991,0.989,0.979,0.988,0.99	-0.011
0.119	0.048014907	SE.MATS.JC	36790	ENSMUSG00000050357.10	Carmil2	chr8	+	106424192	106424273	106423848	106424070	106424499	106424577	36790	10,7,1,6,1,7	1,1,0,1,1,2	13,7,7,1,11,2	2,0,4,2,1,2	229	149	0.048014907	1	0.867,0.82,1.0,0.796,0.394,0.695	0.809,1.0,0.532,0.245,0.877,0.394	0.119
-0.071	0.01166542	SE.MATS.JC	37768	ENSMUSG00000032688.10	Malt1	chr18	+	65582645	65582678	65581992	65582089	65584617	65584644	37768	1,1,3,7,1,2	16,10,4,26,4,22	11,10,4,2,9,13	24,25,28,5,26,31	181	149	0.01166542	0.406021218	0.049,0.076,0.382,0.181,0.171,0.07	0.274,0.248,0.105,0.248,0.222,0.257	-0.071
-0.074	0.00561415	SE.MATS.JC	37773	ENSMUSG00000032688.10	Malt1	chr18	+	65606070	65606228	65603428	65603609	65608203	65608323	37773	59,28,41,84,34,84	5,3,3,8,0,7	122,129,92,14,123,106	7,4,3,0,2,3	298	149	0.00561415	0.24939454	0.855,0.824,0.872,0.84,1.0,0.857	0.897,0.942,0.939,1.0,0.969,0.946	-0.074
-0.012	0.01006435	SE.MATS.JC	37921	ENSMUSG00000055204.16	Ankrd17	chr5	-	90378664	90378829	90375024	90377200	90380099	90380278	37921	408,122,277,444,131,000	6,1,3,7,1,19	397,296,307,155,467,000	5,1,0,1,5,8	298	149	0.01006435	0.36905645	0.971,0.984,0.979,0.969,0.985,0.932	0.975,0.993,1.0,0.987,0.979,0.958	-0.012
-0.077	0.000634183	SE.MATS.JC	38447	ENSMUSG00000064147.8	Rab44	chr17	+	29350437	29350546	29339815	29340034	29352611	29352786	38447	14,7,4,22,15,14	3,0,0,2,0,8	22,14,21,4,46,15	1,0,1,0,1,3	257	149	0.000634183	0.054280373	0.73,1.0,1.0,0.864,1.0,0.504	0.927,1.0,0.924,1.0,0.964,0.744	-0.077
-0.042	0.019623862	SE.MATS.JC	38543	ENSMUSG00000030468.13	Siglecg	chr7	+	43060837	43060885	43058666	43060630	43060985	43061180	38543	4,7,1,2,1,8	1,1,1,0,0,1	20,14,17,1,12,7	1,1,3,0,1,4	196	149	0.019623862	0.560597773	0.753,0.842,0.432,1.0,1.0,0.859	0.938,0.914,0.812,1.0,0.901,0.571	-0.042
0.023	0.003271854	SE.MATS.JC	38667	ENSMUSG00000059994.11	Fcrl1	chr3	+	87292957	87293086	87292343	87292622	87294052	87294077	38667	11,6,4,25,7,20	2,1,0,1,2,0	26,26,27,6,33,25	2,4,3,0,4,7	277	149	0.003271854	0.173326789	0.747,0.763,1.0,0.931,0.653,1.0	0.875,0.778,0.829,1.0,0.816,0.658	0.023
-0.008	1.75E-05	SE.MATS.JC	39708	ENSMUSG00000030122.13	Ptms	chr6	-	124891370	124891429	124890643	124891195	124891597	124891676	39708	1,319,491,103,514,110,000,000	22,7,18,19,5,43	19,571,322,202,272,600,000,000	11,13,14,12,18,16	207	149	1.75E-05	0.003686706	0.977,0.981,0.976,0.982,0.989,0.967	0.992,0.987,0.99,0.978,0.987,0.988	-0.008
0.099	0.000224438	SE.MATS.JC	39723	ENSMUSG00000026866.18	Kynu	chr2	+	43518964	43519063	43494153	43494300	43521557	43521631	39723	13,9,11,11,1,15	0,0,1,2,0,2	26,5,16,5,32,21	5,2,2,0,3,3	247	149	0.000224438	0.024996841	1.0,1.0,0.869,0.768,1.0,0.819	0.758,0.601,0.828,1.0,0.865,0.809	0.099
-0.009	0.003397127	SE.MATS.JC	40050	ENSMUSG00000035000.9	Dpp4	chr2	-	62164599	62164673	62160416	62163063	62164940	62165013	40050	533,247,484,801,217,000	5,1,6,17,3,11	674,494,627,220,674,000	4,2,8,2,2,3	222	149	0.003397127	0.177918095	0.986,0.994,0.982,0.969,0.98,0.977	0.991,0.994,0.981,0.987,0.996,0.995	-0.009
-0.02	9.90E-11	SE.MATS.JC	40094	ENSMUSG00000017723.12	Wfdc2	chr2	+	164405227	164405371	164404498	164404724	164407711	164407858	40094	37,461,782,242,137,500,000,000	95,33,81,95,17,136	536,844,895,574,126,000,000,000	54,71,83,12,64,59	292	149	9.90E-11	1.34E-07	0.953,0.965,0.938,0.953,0.966,0.957	0.981,0.97,0.972,0.982,0.978,0.969	-0.02
-0.014	8.22E-07	SE.MATS.JC	40096	ENSMUSG00000017723.12	Wfdc2	chr2	+	164405976	164406132	164404498	164404724	164407711	164407858	40096	487,219,543,148,459,000,000,000	95,33,81,95,17,136	502,543,026,494,156,000,000,000	54,71,83,12,64,59	298	149	8.22E-07	0.000303225	0.962,0.967,0.951,0.96,0.973,0.963	0.979,0.968,0.975,0.985,0.979,0.972	-0.014
-0.056	0.001251374	SE.MATS.JC	40420	ENSMUSG00000036867.8	Smad6	chr9	-	63919496	63919553	63860357	63861338	63927486	63929341	40420	31,17,20,39,14,35	2,0,0,4,1,5	46,22,34,28,40,30	0,0,0,1,1,1	205	149	0.001251374	0.08816369	0.918,1.0,1.0,0.876,0.911,0.836	1.0,1.0,1.0,0.953,0.967,0.956	-0.056
0.015	0.007866908	SE.MATS.JC	40771	ENSMUSG00000034201.14	Gas2l1	chr11	-	5012414	5012511	5010469	5012326	5012593	5012701	40771	149,43,112,239,54,248	1,1,3,1,1,3	244,157,150,74,256,214	5,3,7,2,6,3	245	149	0.007866908	0.314369376	0.989,0.963,0.958,0.993,0.97,0.98	0.967,0.97,0.929,0.957,0.963,0.977	0.015
-0.035	1.43E-07	SE.MATS.JC	41126	ENSMUSG00000003068.18	Stk11	chr10	+	79964224	79965534	79963737	79963934	79965738	79965945	41126	35,16,18,39,17,58	325,106,246,426,122,000	79,55,70,27,82,71	425,299,331,138,386,000	298	149	1.43E-07	7.02E-05	0.051,0.07,0.035,0.044,0.065,0.061	0.085,0.084,0.096,0.089,0.096,0.085	-0.035
-0.107	0.011422402	SE.MATS.JC	41273	ENSMUSG00000090272.10	Mndal	chr1	-	173695765	173695885	173692964	173693123	173698943	173699111	41273	49,30,17,51,13,68	52,17,31,61,9,49	111,74,59,29,103,64	81,34,48,16,44,42	268	149	0.011422402	0.400981654	0.344,0.495,0.234,0.317,0.445,0.436	0.432,0.548,0.406,0.502,0.565,0.459	-0.107
-0.052	0.000357684	SE.MATS.JC	41378	ENSMUSG00000112023.2	Lilrb4b	chr10	+	51357235	51357520	51357001	51357037	51357662	51357965	41378	63,26,47,97,39,86	6,1,2,13,3,11	31,32,22,12,36,37	2,0,0,3,0,2	298	149	0.000357684	0.035451753	0.84,0.929,0.922,0.789,0.867,0.796	0.886,1.0,1.0,0.667,1.0,0.902	-0.052
0.028	0.013411988	SE.MATS.JC	41383	ENSMUSG00000112023.2	Lilrb4b	chr10	+	51360194	51360383	51357235	51359974	51360612	51360665	41383	0,3,7,1,2,4	43,18,22,65,16,49	0,0,0,2,2,0	31,13,18,8,22,18	298	149	0.013411988	0.441525845	0.0,0.077,0.137,0.008,0.059,0.039	0.0,0.0,0.0,0.111,0.043,0.0	0.028
0.086	0.000703205	SE.MATS.JC	41384	ENSMUSG00000112023.2	Lilrb4b	chr10	+	51360345	51360435	51359857	51359974	51360541	51360665	41384	1,1,2,10,3,0	5,1,3,5,1,5	3,0,0,0,1,0	2,2,1,1,0,2	238	149	0.000703205	0.058571433	0.111,0.385,0.294,0.556,0.653,0.0	0.484,0.0,0.0,0.0,1.0,0.0	0.086
-0.037	0.000726464	SE.MATS.JC	42452	ENSMUSG00000033565.19	Rbfox2	chr15	-	76976011	76976054	76970266	76970355	76978650	76978690	42452	4,4,2,1,0,4	49,15,32,58,17,65	16,1,6,1,13,8	55,42,45,13,76,63	191	149	0.000726464	0.059877513	0.06,0.172,0.046,0.013,0.0,0.046	0.185,0.018,0.094,0.057,0.118,0.09	-0.037
-0.077	0.029789329	SE.MATS.JC	42489	ENSMUSG00000022789.16	Dnm1l	chr16	-	16136308	16136341	16134465	16134642	16137315	16137372	42489	43,18,14,51,15,51	57,25,53,97,23,92	64,40,34,17,66,49	72,62,44,18,86,67	181	149	0.029789329	0.741128476	0.383,0.372,0.179,0.302,0.349,0.313	0.423,0.347,0.389,0.437,0.387,0.376	-0.077
-0.033	0.044764073	SE.MATS.JC	42943	ENSMUSG00000026193.16	Fn1	chr1	-	71642818	71643088	71641468	71641656	71644128	71644242	42943	111,41,86,192,27,193	330,156,310,603,129,000	107,143,90,122,187,32	329,402,210,174,497,000	298	149	0.044764073	0.9542819	0.144,0.116,0.122,0.137,0.095,0.174	0.14,0.151,0.176,0.26,0.158,0.103	-0.033
-0.082	0.020958612	SE.MATS.JC	42964	ENSMUSG00000036940.16	Kdm1a	chr4	-	136309350	136309410	136304381	136304515	136320275	136320441	42964	45,30,56,82,32,101	19,17,24,48,8,43	96,93,78,23,131,59	15,24,22,8,44,29	208	149	0.020958612	0.58336035	0.629,0.558,0.626,0.55,0.741,0.627	0.821,0.735,0.717,0.673,0.681,0.593	-0.082
-0.129	0.026504393	SE.MATS.JC	43033	ENSMUSG00000023206.17	Il15ra	chr2	+	11724823	11724916	11723074	11723269	11728223	11728421	43033	17,7,9,28,2,24	1,1,1,3,1,5	22,19,21,9,39,27	1,2,0,1,2,1	241	149	0.026504393	0.68626029	0.913,0.812,0.848,0.852,0.553,0.748	0.932,0.855,1.0,0.848,0.923,0.943	-0.129
-0.047	0.017374544	SE.MATS.JC	43068	ENSMUSG00000027639.17	Samhd1	chr2	-	156943240	156943363	156941320	156941423	156943640	156943778	43068	546,172,417,685,293,000	224,88,180,258,82,304	583,371,660,187,640,000	161,127,239,78,210,204	271	149	0.017374544	0.520258013	0.573,0.518,0.56,0.593,0.663,0.559	0.666,0.616,0.603,0.569,0.626,0.667	-0.047
-0.03	0.000361228	SE.MATS.JC	43178	ENSMUSG00000031875.8	Cmtm3	chr8	+	105070389	105070545	105067225	105067527	105071903	105071931	43178	108,38,76,158,53,187	1,0,3,4,1,10	75,66,91,33,118,73	0,0,3,0,0,1	298	149	0.000361228	0.03562534	0.982,1.0,0.927,0.952,0.964,0.903	1.0,1.0,0.938,1.0,1.0,0.973	-0.03
-0.032	0.000463051	SE.MATS.JC	43179	ENSMUSG00000031875.8	Cmtm3	chr8	+	105071408	105071504	105067225	105067527	105071903	105071931	43179	134,39,71,162,36,148	1,0,3,4,1,10	105,83,93,54,117,91	0,0,3,0,0,1	244	149	0.000463051	0.042896957	0.988,1.0,0.935,0.961,0.956,0.9	1.0,1.0,0.95,1.0,1.0,0.982	-0.032
-0.074	0.015825649	SE.MATS.JC	43393	ENSMUSG00000020455.17	Trim11	chr11	+	58878458	58878506	58872818	58873049	58879550	58879573	43393	6,1,4,2,2,5	42,14,27,41,24,60	5,3,4,7,11,5	52,25,28,12,38,30	196	149	0.015825649	0.490063451	0.098,0.052,0.101,0.036,0.06,0.06	0.068,0.084,0.098,0.307,0.18,0.112	-0.074
-0.044	3.26E-07	SE.MATS.JC	43733	ENSMUSG00000024610.16	Cd74	chr18	+	60944365	60944557	60943399	60943490	60944930	60944993	43733	1,640,528,123,116,440,000,000	500,416,023,286,479,000,000,000	26,261,770,272,983,800,000,000	549,337,535,967,177,000,000,000	298	149	3.26E-07	0.000138756	0.141,0.141,0.158,0.146,0.147,0.161	0.193,0.191,0.186,0.191,0.194,0.204	-0.044
-0.044	0.043087999	SE.MATS.JC	44171	ENSMUSG00000029810.16	Tmem176b	chr6	-	48817294	48817387	48815105	48815296	48818281	48818304	44171	163,62,95,193,51,231	10,4,12,20,7,18	154,168,146,49,208,147	13,10,10,2,8,10	241	149	0.043087999	0.930505614	0.91,0.906,0.83,0.856,0.818,0.888	0.88,0.912,0.9,0.938,0.941,0.901	-0.044
0.06	0.002090206	SE.MATS.JC	44230	ENSMUSG00000004709.15	Cd244a	chr1	+	171406666	171406738	171405382	171405537	171408325	171408388	44230	17,4,9,15,4,12	3,1,0,0,1,0	8,9,9,2,16,17	3,0,3,0,3,3	220	149	0.002090206	0.126616605	0.793,0.73,1.0,1.0,0.73,1.0	0.644,1.0,0.67,1.0,0.783,0.793	0.06
-0.014	0.000849946	SE.MATS.JC	44827	ENSMUSG00000006519.12	Cyba	chr8	-	123153674	123153758	123152924	123153006	123153967	123154042	44827	9,553,287,449,823,530,000	14,13,21,18,4,35	981,653,129,244,611,000,000	12,16,13,3,14,16	232	149	0.000849946	0.067733631	0.978,0.942,0.958,0.972,0.983,0.961	0.981,0.963,0.985,0.99,0.982,0.979	-0.014
-0.123	2.00E-06	SE.MATS.JC	44978	ENSMUSG00000044583.14	Tlr7	chrX	-	166091784	166091852	166087924	166091481	166112996	166113095	44978	0,0,0,0,1,0	9,2,3,14,3,13	3,4,4,0,2,2	10,6,9,1,10,15	216	149	2.00E-06	0.000623707	0.0,0.0,0.0,0.0,0.187,0.0	0.171,0.315,0.235,0.0,0.121,0.084	-0.123
-0.053	2.92E-07	SE.MATS.JC	45139	ENSMUSG00000066568.13	Lsm14a	chr7	-	34047350	34047407	34044070	34045383	34050710	34050838	45139	8,003,125,699,963,170,000	118,39,79,162,36,154	699,518,720,272,817,000	48,42,65,22,101,64	205	149	2.92E-07	0.000126461	0.831,0.853,0.84,0.817,0.865,0.828	0.914,0.9,0.89,0.9,0.855,0.896	-0.053
0.021	0.012101141	SE.MATS.JC	45254	ENSMUSG00000029657.16	Hsph1	chr5	-	149555756	149555875	149555562	149555639	149557294	149557352	45254	11,0,2,10,2,12	118,43,58,165,11,157	4,2,4,3,16,5	147,170,196,83,243,159	267	149	0.012101141	0.415177221	0.049,0.0,0.019,0.033,0.092,0.041	0.015,0.007,0.011,0.02,0.035,0.017	0.021
-0.124	0.00477277	SE.MATS.JC	45528	ENSMUSG00000041481.18	Serpina3g	chr12	+	104203453	104203545	104202503	104202577	104204136	104204518	45528	4,0,2,4,1,5	2,5,1,0,0,2	2,4,3,3,7,4	1,1,2,0,0,1	240	149	0.00477277	0.225340994	0.554,0.0,0.554,1.0,1.0,0.608	0.554,0.713,0.482,1.0,1.0,0.713	-0.124
-0.125	2.41E-05	SE.MATS.JC	45711	ENSMUSG00000030281.17	Il17rc	chr6	+	113451513	113451558	113451121	113451233	113453359	113453499	45711	51,29,57,75,20,95	16,8,17,17,5,23	82,61,81,34,86,92	12,8,9,4,11,7	193	149	2.41E-05	0.00462648	0.711,0.737,0.721,0.773,0.755,0.761	0.841,0.855,0.874,0.868,0.858,0.91	-0.125
0.055	0.019055704	SE.MATS.JC	45916	ENSMUSG00000021461.18	Fancc	chr13	-	63508009	63508074	63495233	63495398	63545896	63545981	45916	34,13,24,35,11,39	1,1,0,3,0,1	32,21,29,7,32,32	3,0,2,1,3,3	213	149	0.019055704	0.550624217	0.96,0.901,1.0,0.891,1.0,0.965	0.882,1.0,0.91,0.83,0.882,0.882	0.055
0.133	0.003210598	SE.MATS.JC	45917	ENSMUSG00000021461.18	Fancc	chr13	-	63509392	63509506	63495233	63495398	63545896	63545981	45917	19,6,11,33,6,31	1,1,0,3,0,1	13,9,14,4,24,11	3,0,2,1,3,3	262	149	0.003210598	0.171395133	0.915,0.773,1.0,0.862,1.0,0.946	0.711,1.0,0.799,0.695,0.82,0.676	0.133
-0.027	0.000674994	SE.MATS.JC	46035	ENSMUSG00000030352.16	Tspan9	chr6	-	128054989	128055089	128011128	128011208	128060344	128060444	46035	14,8,8,41,3,19	193,73,154,293,59,201	46,39,31,5,60,45	278,274,197,88,384,293	248	149	0.000674994	0.057081388	0.042,0.062,0.03,0.078,0.03,0.054	0.09,0.079,0.086,0.033,0.086,0.084	-0.027
0.033	0.000127614	SE.MATS.JC	46136	ENSMUSG00000032076.21	Cadm1	chr9	+	47730031	47730115	47725070	47725243	47759464	47759596	46136	546,243,451,782,186,000	13,6,16,21,8,19	702,468,671,180,679,000	42,14,23,20,32,35	232	149	0.000127614	0.016567597	0.964,0.963,0.948,0.96,0.937,0.96	0.915,0.955,0.949,0.853,0.932,0.928	0.033
-0.206	5.16E-11	SE.MATS.JC	46230	ENSMUSG00000024045.7	Akap8	chr17	-	32532078	32532236	32531259	32531347	32533084	32533118	46230	70,24,46,116,37,81	75,41,54,104,60,93	148,105,120,48,151,153	78,39,63,29,96,67	298	149	5.16E-11	7.72E-08	0.318,0.226,0.299,0.358,0.236,0.303	0.487,0.574,0.488,0.453,0.44,0.533	-0.206
-0.345	9.62E-05	SE.MATS.JC	46594	ENSMUSG00000029629.18	Phf14	chr6	+	12045583	12045763	12044377	12044489	12047825	12047943	46594	7,0,0,1,3,0	0,2,2,5,4,4	10,3,7,2,6,4	3,1,1,2,2,2	298	149	9.62E-05	0.013816586	1.0,0.0,0.0,0.091,0.273,0.0	0.625,0.6,0.778,0.333,0.6,0.5	-0.345
-0.032	0.023663817	SE.MATS.JC	46684	ENSMUSG00000024483.20	Ankhd1	chr18	+	36714120	36714268	36711670	36711827	36716664	36716734	46684	103,55,55,174,48,162	1,1,2,5,1,3	153,131,150,34,127,163	1,1,0,0,1,1	296	149	0.023663817	0.62970551	0.981,0.965,0.933,0.946,0.96,0.965	0.987,0.985,1.0,1.0,0.985,0.988	-0.032
-0.009	0.010147514	SE.MATS.JC	46746	ENSMUSG00000005262.14	Ufd1	chr16	+	18634601	18634766	18634078	18634111	18636652	18636774	46746	5,2,1,6,1,7	217,107,158,270,94,330	8,14,4,1,10,15	279,237,208,74,342,257	298	149	0.010147514	0.370441207	0.011,0.009,0.003,0.011,0.005,0.01	0.014,0.029,0.01,0.007,0.014,0.028	-0.009
-0.029	0.028376237	SE.MATS.JC	46964	ENSMUSG00000040268.18	Plekha1	chr7	+	130511317	130511358	130510065	130510155	130512561	130512631	46964	182,73,111,257,69,231	10,3,11,24,5,28	209,192,195,42,254,198	13,3,10,1,14,23	189	149	0.028376237	0.717593131	0.935,0.95,0.888,0.894,0.916,0.867	0.927,0.981,0.939,0.971,0.935,0.872	-0.029
0.021	0.005065472	SE.MATS.JC	47033	ENSMUSG00000045962.17	Wnk1	chr6	-	119921661	119921745	119920766	119920827	119923197	119923281	47033	584,222,375,946,203,000	17,10,8,22,2,13	648,572,566,123,636,000	18,25,21,7,20,28	232	149	0.005065472	0.234707313	0.957,0.934,0.968,0.965,0.985,0.972	0.959,0.936,0.945,0.919,0.953,0.942	0.021
0.048	0.011564066	SE.MATS.JC	47034	ENSMUSG00000045962.17	Wnk1	chr6	-	119921661	119921761	119920766	119920827	119923197	119923281	47034	225,99,154,364,76,275	17,10,8,22,2,13	268,250,208,50,276,279	18,25,21,7,20,28	248	149	0.011564066	0.404274501	0.888,0.856,0.92,0.909,0.958,0.927	0.899,0.857,0.856,0.811,0.892,0.857	0.048
-0.012	0.012503183	SE.MATS.JC	47042	ENSMUSG00000045962.17	Wnk1	chr6	-	119930731	119930863	119929645	119929930	119933031	119933131	47042	0,0,2,1,1,4	44,22,28,86,10,65	2,6,6,0,3,3	38,42,59,6,52,93	280	149	0.012503183	0.422906655	0.0,0.0,0.037,0.006,0.051,0.032	0.027,0.071,0.051,0.0,0.03,0.017	-0.012
-0.026	0.000225829	SE.MATS.JC	47043	ENSMUSG00000045962.17	Wnk1	chr6	-	119930731	119931193	119929645	119929930	119933031	119933157	47043	1,0,4,0,0,3	44,22,28,86,10,65	4,7,5,0,8,4	38,42,59,6,52,93	298	149	0.000225829	0.025029417	0.011,0.0,0.067,0.0,0.0,0.023	0.05,0.077,0.041,0.0,0.071,0.021	-0.026
-0.05	0.048000716	SE.MATS.JC	47092	ENSMUSG00000020612.17	Prkar1a	chr11	+	109541266	109541450	109540230	109540353	109544604	109544787	47092	88,53,58,111,36,125	14,7,5,19,1,12	106,150,87,25,133,87	10,16,1,2,5,11	298	149	0.048000716	1	0.759,0.791,0.853,0.745,0.947,0.839	0.841,0.824,0.978,0.862,0.93,0.798	-0.05
-0.055	0.035779565	SE.MATS.JC	47161	ENSMUSG00000031537.16	Ikbkb	chr8	-	23159622	23159741	23158960	23159112	23161646	23161761	47161	60,25,36,76,25,74	0,1,0,2,2,6	119,104,81,27,109,74	1,1,0,0,0,0	267	149	0.035779565	0.830227489	1.0,0.933,1.0,0.955,0.875,0.873	0.985,0.983,1.0,1.0,1.0,1.0	-0.055
-0.054	0.015604989	SE.MATS.JC	47615	ENSMUSG00000052534.16	Pbx1	chr1	-	168012524	168012637	168011098	168011188	168018846	168019006	47615	22,21,38,72,12,56	122,52,74,187,52,219	61,61,40,23,89,84	197,128,125,30,175,181	261	149	0.015604989	0.485951311	0.093,0.187,0.227,0.18,0.116,0.127	0.15,0.214,0.154,0.304,0.225,0.209	-0.054
0.024	0.010791099	SE.MATS.JC	47948	ENSMUSG00000029203.17	Ube2k	chr5	+	65723331	65723425	65694575	65694889	65738728	65738811	47948	154,74,115,220,63,226	1,0,1,4,0,1	172,134,152,41,217,156	5,0,6,1,4,3	242	149	0.010791099	0.387037958	0.99,1.0,0.986,0.971,1.0,0.993	0.955,1.0,0.94,0.962,0.971,0.97	0.024
0.027	0.005431327	SE.MATS.JC	47953	ENSMUSG00000029203.17	Ube2k	chr5	+	65728874	65728933	65694633	65694889	65738728	65738811	47953	142,69,85,210,37,176	1,0,1,4,0,1	159,112,125,36,135,103	5,0,6,1,4,3	207	149	0.005431327	0.243270805	0.99,1.0,0.984,0.974,1.0,0.992	0.958,1.0,0.937,0.963,0.96,0.961	0.027
0.105	0.005356937	SE.MATS.JC	48183	ENSMUSG00000020400.18	Tnip1	chr11	-	54831536	54831708	54830423	54830561	54853658	54853738	48183	17,9,14,31,2,46	3,1,0,1,2,2	24,28,19,7,29,22	5,7,1,4,8,4	298	149	0.005356937	0.242249166	0.739,0.818,1.0,0.939,0.333,0.92	0.706,0.667,0.905,0.467,0.644,0.733	0.105
-0.176	0.005302561	SE.MATS.JC	48186	ENSMUSG00000020400.18	Tnip1	chr11	-	54846846	54847004	54831536	54831708	54853658	54853743	48186	6,5,9,14,1,16	3,2,1,7,0,11	12,14,11,3,18,17	0,6,0,1,2,1	298	149	0.005302561	0.240972409	0.5,0.556,0.818,0.5,1.0,0.421	1.0,0.538,1.0,0.6,0.818,0.895	-0.176
-0.052	0.006491684	SE.MATS.JC	48317	ENSMUSG00000068015.9	Lrch1	chr14	-	75032350	75032431	75023720	75023830	75032736	75032809	48317	19,7,10,35,5,27	111,54,74,177,50,173	31,25,19,10,41,28	145,106,95,29,168,105	229	149	0.006491684	0.274068005	0.1,0.078,0.081,0.114,0.061,0.092	0.122,0.133,0.115,0.183,0.137,0.148	-0.052
0.077	0.003854085	SE.MATS.JC	48684	ENSMUSG00000022708.17	Zbtb20	chr16	+	42827380	42827449	42728014	42728084	42845300	42845350	48684	14,8,12,20,6,16	36,18,38,71,21,63	7,5,12,2,12,10	41,61,44,17,76,41	217	149	0.003854085	0.193952715	0.211,0.234,0.178,0.162,0.164,0.148	0.105,0.053,0.158,0.075,0.098,0.143	0.077
-0.077	0.019861279	SE.MATS.JC	48697	ENSMUSG00000022708.17	Zbtb20	chr16	+	42967259	42967306	42892786	42892832	43013827	43013901	48697	56,23,54,98,29,88	4,5,11,13,6,12	71,69,54,26,116,79	6,8,3,1,10,8	195	149	0.019861279	0.565627137	0.915,0.779,0.79,0.852,0.787,0.849	0.9,0.868,0.932,0.952,0.899,0.883	-0.077
0.005	0.007225782	SE.MATS.JC	48717	ENSMUSG00000022708.17	Zbtb20	chr16	+	43053121	43053183	42967259	42967306	43103333	43103368	48717	8,4,13,23,6,14	1,1,0,1,0,1	9,11,18,4,23,16	1,0,1,0,7,1	210	149	0.007225782	0.296021535	0.85,0.739,1.0,0.942,1.0,0.909	0.865,1.0,0.927,1.0,0.7,0.919	0.005
0.139	0.013328944	SE.MATS.JC	48718	ENSMUSG00000022708.17	Zbtb20	chr16	+	43053121	43053183	42967259	42967306	43122931	43122978	48718	26,16,26,51,11,41	6,3,12,18,5,15	22,26,31,7,49,34	10,17,16,6,41,14	210	149	0.013328944	0.439315014	0.755,0.791,0.606,0.668,0.61,0.66	0.61,0.52,0.579,0.453,0.459,0.633	0.139
0.135	0.025197672	SE.MATS.JC	48720	ENSMUSG00000022708.17	Zbtb20	chr16	+	43053121	43053183	43013827	43013901	43103333	43103368	48720	19,6,15,30,10,23	0,0,0,0,0,1	20,20,11,3,20,15	3,0,1,1,3,1	210	149	0.025197672	0.658904234	1.0,1.0,1.0,1.0,1.0,0.942	0.825,1.0,0.886,0.68,0.825,0.914	0.135
0.166	0.014754294	SE.MATS.JC	48721	ENSMUSG00000022708.17	Zbtb20	chr16	+	43053121	43053183	43013827	43013901	43122931	43122978	48721	41,16,31,55,20,54	15,4,16,24,8,25	30,40,31,5,55,34	29,22,14,11,42,22	210	149	0.014754294	0.466819784	0.66,0.739,0.579,0.619,0.639,0.605	0.423,0.563,0.611,0.244,0.482,0.523	0.166
-0.31	0.000398624	SE.MATS.JC	49319	ENSMUSG00000047798.16	Cd300lf	chr11	-	115015073	115015182	115011089	115011244	115016936	115017278	49319	12,5,13,17,21,24	9,6,7,11,4,13	36,12,12,7,21,12	7,0,4,0,3,3	257	149	0.000398624	0.038274818	0.436,0.326,0.518,0.473,0.753,0.517	0.749,1.0,0.635,1.0,0.802,0.699	-0.31
-0.329	2.88E-05	SE.MATS.JC	49321	ENSMUSG00000047798.16	Cd300lf	chr11	-	115015073	115015203	115011089	115011244	115016936	115017278	49321	16,6,16,20,26,24	9,6,7,11,4,13	45,19,25,5,26,18	7,0,4,0,3,3	278	149	2.88E-05	0.005320142	0.488,0.349,0.551,0.494,0.777,0.497	0.775,1.0,0.77,1.0,0.823,0.763	-0.329
-0.026	0.008508172	SE.MATS.JC	49714	ENSMUSG00000032679.13	Cd59a	chr2	+	103928069	103928189	103926145	103926272	103934515	103934594	49714	6,0,6,3,4,2	83,42,41,119,23,88	7,10,5,2,7,9	65,48,52,11,125,91	268	149	0.008508172	0.330072734	0.039,0.0,0.075,0.014,0.088,0.012	0.056,0.104,0.051,0.092,0.03,0.052	-0.026
0.031	0.01596649	SE.MATS.JC	49772	ENSMUSG00000032359.15	Ctsh	chr9	+	89942531	89942563	89936319	89936687	89944769	89944840	49772	46,14,40,65,15,62	5,1,0,2,0,1	57,46,80,18,70,102	3,4,7,1,5,4	180	149	0.01596649	0.493044492	0.884,0.921,1.0,0.964,1.0,0.981	0.94,0.905,0.904,0.937,0.921,0.955	0.031
-0.015	0.002456626	SE.MATS.JC	49807	ENSMUSG00000030060.15	Hmces	chr6	+	87909840	87909964	87902613	87902792	87910223	87910407	49807	2,2,0,4,0,6	110,39,119,147,65,183	5,5,7,0,9,5	134,62,108,51,128,97	272	149	0.002456626	0.143283358	0.01,0.027,0.0,0.015,0.0,0.018	0.02,0.042,0.034,0.0,0.037,0.027	-0.015
0.018	0.001757948	SE.MATS.JC	49823	ENSMUSG00000022425.17	Enpp2	chr15	-	54714743	54714818	54713386	54713523	54723438	54723490	49823	10,4,7,18,5,16	180,74,126,283,69,258	10,5,4,4,6,15	347,216,168,131,320,000	223	149	0.001757948	0.111337571	0.036,0.035,0.036,0.041,0.046,0.04	0.019,0.015,0.016,0.02,0.012,0.042	0.018
0.097	0.002148921	SE.MATS.JC	50165	ENSMUSG00000001053.16	N4bp3	chr11	-	51538834	51538989	51536753	51537101	51540975	51541181	50165	8,2,4,4,2,7	0,0,1,0,1,0	5,2,6,1,6,11	1,0,8,0,2,0	298	149	0.002148921	0.129464287	1.0,1.0,0.667,1.0,0.5,1.0	0.714,1.0,0.273,1.0,0.6,1.0	0.097
-0.019	0.000535916	SE.MATS.JC	50167	ENSMUSG00000001053.16	N4bp3	chr11	-	51540975	51541181	51536753	51537101	51541504	51541664	50167	3,0,5,0,1,3	87,32,63,103,35,107	7,4,17,0,7,3	130,93,76,43,107,91	298	149	0.000535916	0.047498998	0.017,0.0,0.038,0.0,0.014,0.014	0.026,0.021,0.101,0.0,0.032,0.016	-0.019
-0.051	0.005206865	SE.MATS.JC	50276	ENSMUSG00000038909.17	Kat7	chr11	-	95167268	95167375	95165084	95166713	95168294	95168441	50276	239,85,150,365,73,309	32,7,18,41,11,33	414,299,278,74,312,280	32,24,12,5,28,29	255	149	0.005206865	0.238970306	0.814,0.876,0.83,0.839,0.795,0.845	0.883,0.879,0.931,0.896,0.867,0.849	-0.051
-0.09	0.000222488	SE.MATS.JC	50278	ENSMUSG00000038909.17	Kat7	chr11	-	95182345	95182435	95180597	95180696	95185388	95185471	50278	162,71,117,243,70,206	23,17,33,61,22,35	232,182,149,49,247,227	34,26,23,8,31,19	238	149	0.000222488	0.024908803	0.815,0.723,0.689,0.714,0.666,0.787	0.81,0.814,0.802,0.793,0.833,0.882	-0.09
-0.098	2.08E-06	SE.MATS.JC	50483	ENSMUSG00000031712.11	Il15	chr8	-	83070587	83070665	83069867	83069952	83071003	83071101	50483	2,3,1,4,3,1	30,17,19,33,11,39	11,7,17,7,15,7	45,26,45,19,41,30	226	149	2.08E-06	0.00064278	0.042,0.104,0.034,0.074,0.152,0.017	0.139,0.151,0.199,0.195,0.194,0.133	-0.098
0.049	0.024600961	SE.MATS.JC	50485	ENSMUSG00000031712.11	Il15	chr8	-	83106122	83106244	83072228	83072327	83128928	83129199	50485	21,10,15,23,10,30	0,1,1,0,0,1	43,36,31,8,47,27	1,0,2,1,2,4	270	149	0.024600961	0.647751295	1.0,0.847,0.892,1.0,1.0,0.943	0.96,1.0,0.895,0.815,0.928,0.788	0.049
-0.046	0.021383374	SE.MATS.JC	50495	ENSMUSG00000025958.15	Creb1	chr1	+	64600911	64601024	64597661	64597808	64605375	64605476	50495	6,1,0,8,0,4	31,13,13,67,17,37	8,8,7,0,4,11	28,28,40,9,51,43	261	149	0.021383374	0.590428786	0.099,0.042,0.0,0.064,0.0,0.058	0.14,0.14,0.091,0.0,0.043,0.127	-0.046
-0.058	3.46E-05	SE.MATS.JC	50784	ENSMUSG00000029004.16	Kmt2e	chr5	+	23651523	23651596	23639446	23639781	23655149	23655334	50784	16,6,20,20,9,19	103,50,62,163,42,144	31,38,37,3,40,31	115,94,91,28,143,102	221	149	3.46E-05	0.006194809	0.095,0.075,0.179,0.076,0.126,0.082	0.154,0.214,0.215,0.067,0.159,0.17	-0.058
-0.033	0.031802706	SE.MATS.JC	50792	ENSMUSG00000029004.16	Kmt2e	chr5	+	23700983	23701238	23698196	23698505	23701401	23701498	50792	314,156,194,437,125,000	19,9,17,25,6,26	386,385,337,138,370,000	28,10,22,4,11,14	298	149	0.031802706	0.770425092	0.892,0.897,0.851,0.897,0.912,0.881	0.873,0.951,0.885,0.945,0.944,0.928	-0.033
-0.026	0.000930828	SE.MATS.JC	50794	ENSMUSG00000029004.16	Kmt2e	chr5	+	23703885	23704000	23703266	23703292	23704279	23704590	50794	10,1,3,11,0,6	131,64,131,267,71,213	15,15,7,6,12,11	196,195,149,39,193,177	263	149	0.000930828	0.07240559	0.041,0.009,0.013,0.023,0.0,0.016	0.042,0.042,0.026,0.08,0.034,0.034	-0.026
-0.023	0.023345279	SE.MATS.JC	50796	ENSMUSG00000029004.16	Kmt2e	chr5	+	23705448	23705574	23705253	23705342	23705724	23705810	50796	250,140,231,528,172,000	29,2,23,42,12,29	396,341,300,115,461,000	23,22,12,9,28,16	274	149	0.023345279	0.626764067	0.824,0.974,0.845,0.872,0.886,0.897	0.904,0.894,0.931,0.874,0.9,0.936	-0.023
0.044	1.05E-05	SE.MATS.JC	51381	ENSMUSG00000064326.14	Siva1	chr12	+	112613271	112613466	112611112	112611518	112614258	112614415	51381	384,130,262,375,132,000	7,1,3,10,5,4	379,259,458,145,343,000	10,14,14,9,16,15	298	149	1.05E-05	0.002379803	0.965,0.985,0.978,0.949,0.93,0.986	0.95,0.902,0.942,0.89,0.915,0.931	0.044
-0.011	0.000660098	SE.MATS.JC	51818	ENSMUSG00000009281.7	Rarres2	chr6	-	48549021	48549224	48548716	48548821	48549527	48549622	51818	1,936,704,184,425,660,000,000	24,5,15,17,14,22	29,282,125,275,289,400,000,000	11,18,13,4,11,21	298	149	0.000660098	0.056165224	0.976,0.986,0.984,0.987,0.957,0.983	0.993,0.983,0.991,0.991,0.99,0.988	-0.011
-0.404	2.17E-05	SE.MATS.JC	52507	ENSMUSG00000042632.18	Pla2g6	chr15	-	79187773	79187802	79186818	79186897	79188504	79188692	52507	1,0,0,3,0,4	12,1,3,4,2,10	8,13,7,2,11,3	13,2,8,3,2,5	177	149	2.17E-05	0.004282856	0.066,0.0,0.0,0.387,0.0,0.252	0.341,0.845,0.424,0.359,0.822,0.336	-0.404
0.007	0.001076375	SE.MATS.JC	52515	ENSMUSG00000022636.14	Alcam	chr16	-	52089152	52089191	52088523	52088862	52091009	52091142	52515	122,753,783,417,414,000,000	11,2,7,18,7,18	16,731,044,150,431,600,000,000	25,20,25,2,15,36	187	149	0.001076375	0.07926177	0.989,0.995,0.99,0.987,0.979,0.986	0.982,0.977,0.98,0.992,0.986,0.97	0.007
0.007	0.017824333	SE.MATS.JC	52712	ENSMUSG00000027523.21	Gnas	chr2	+	174169900	174172227	174169560	174169734	174176004	174176077	52712	1,361,647,103,720,980,000,000	6,1,5,8,4,6	19,141,654,178,252,400,000,000	17,14,9,4,14,16	298	149	0.017824333	0.526317436	0.991,0.997,0.99,0.992,0.985,0.994	0.983,0.983,0.99,0.985,0.986,0.98	0.007
0.026	0.003268137	SE.MATS.JC	52717	ENSMUSG00000027523.21	Gnas	chr2	+	174178539	174178584	174176004	174176077	174183445	174183500	52717	1,653,655,130,623,810,000,000	182,80,141,261,58,257	19,351,567,188,360,100,000,000	275,231,234,80,301,241	193	149	0.003268137	0.173295866	0.875,0.863,0.877,0.876,0.898,0.874	0.845,0.84,0.861,0.853,0.856,0.851	0.026
-0.349	0.000173803	SE.MATS.JC	52837	ENSMUSG00000032966.15	Fkbp1a	chr2	+	151387344	151387435	151384737	151384785	151401377	151401540	52837	3,0,4,1,0,2	4,4,4,5,8,9	3,5,6,2,5,3	1,3,2,1,6,4	239	149	0.000173803	0.020896409	0.319,0.0,0.384,0.111,0.0,0.122	0.652,0.51,0.652,0.555,0.342,0.319	-0.349
-0.047	0.008231574	SE.MATS.JC	53398	ENSMUSG00000002944.16	Cd36	chr5	-	18040615	18040669	18034453	18034547	18054654	18054727	53398	74,136,280,616,092,900,000	64,426,451,813,351,600,000	1,147,129,075,921,410,000,000	829,791,412,128,825,000	202	149	0.008231574	0.321735292	0.459,0.503,0.534,0.471,0.568,0.453	0.505,0.546,0.576,0.552,0.541,0.551	-0.047
-0.054	0.003524207	SE.MATS.JC	53399	ENSMUSG00000002944.16	Cd36	chr5	-	18040615	18040669	18034453	18034547	18093708	18093745	53399	5,942,836,061,304,240,000	333,145,212,622,133,000	8,299,945,671,641,060,000	334,369,209,65,474,302	202	149	0.003524207	0.181818856	0.568,0.59,0.678,0.607,0.574,0.584	0.647,0.665,0.667,0.65,0.623,0.673	-0.054
-0.032	0.001744564	SE.MATS.JC	53487	ENSMUSG00000010358.14	Ifi35	chr11	+	101348015	101348163	101347391	101347490	101348241	101348348	53487	503,177,258,607,170,000	14,9,9,14,9,24	754,568,578,213,666,000	14,13,17,5,8,10	296	149	0.001744564	0.111029733	0.948,0.908,0.935,0.956,0.905,0.917	0.964,0.957,0.945,0.955,0.977,0.965	-0.032
-0.087	0.000355641	SE.MATS.JC	53524	ENSMUSG00000042726.15	Trafd1	chr5	-	121522807	121522908	121522102	121522167	121523587	121523640	53524	8,0,5,5,2,4	30,9,22,36,19,47	6,11,15,3,22,12	25,24,41,13,59,45	249	149	0.000355641	0.035376066	0.138,0.0,0.12,0.077,0.059,0.048	0.126,0.215,0.18,0.121,0.182,0.138	-0.087
-0.105	0.027626908	SE.MATS.JC	53839	ENSMUSG00000073643.12	Wdfy1	chr1	-	79699930	79699985	79696690	79696991	79702361	79702474	53839	19,10,5,24,10,18	4,2,1,10,0,4	26,16,18,9,27,22	4,1,5,0,2,0	203	149	0.027626908	0.708032332	0.777,0.786,0.786,0.638,1.0,0.768	0.827,0.922,0.725,1.0,0.908,1.0	-0.105
0.025	0.00954943	SE.MATS.JC	54023	ENSMUSG00000034453.9	Polr3b	chr10	+	84531418	84531577	84528660	84528870	84532812	84532930	54023	73,27,56,133,14,124	0,0,1,1,1,1	105,73,103,17,111,109	3,3,2,1,2,2	298	149	0.00954943	0.355889998	1.0,1.0,0.966,0.985,0.875,0.984	0.946,0.924,0.963,0.895,0.965,0.965	0.025
0.034	0.003436898	SE.MATS.JC	54175	ENSMUSG00000031750.16	Il34	chr8	-	111473449	111473567	111469275	111469411	111474874	111475036	54175	16,7,12,25,4,30	94,35,59,95,27,103	8,18,10,7,11,10	116,74,77,47,84,84	266	149	0.003436898	0.179443988	0.087,0.101,0.102,0.128,0.077,0.14	0.037,0.12,0.068,0.077,0.068,0.063	0.034
-0.06	3.24E-07	SE.MATS.JC	54533	ENSMUSG00000036908.18	Unc93b1	chr19	+	3991519	3991681	3986268	3986422	3991884	3992017	54533	239,76,131,299,99,313	8,2,14,11,3,22	365,296,318,96,435,333	6,5,2,1,7,9	298	149	3.24E-07	0.000138756	0.937,0.95,0.824,0.931,0.943,0.877	0.968,0.967,0.988,0.98,0.969,0.949	-0.06
0.142	0.00108591	SE.MATS.JC	55103	ENSMUSG00000039997.17	Ifi203	chr1	-	173755840	173757082	173754371	173754788	173761348	173761492	55103	15,7,14,35,3,25	1,2,1,2,1,2	35,26,29,8,35,33	12,6,7,5,9,3	298	149	0.00108591	0.079639639	0.882,0.636,0.875,0.897,0.6,0.862	0.593,0.684,0.674,0.444,0.66,0.846	0.142
0.012	0.026254352	SE.MATS.JC	55183	ENSMUSG00000079197.11	Psme2	chr14	-	55827075	55827162	55825900	55825969	55827489	55827552	55183	606,205,440,625,198,000	8,2,2,5,1,8	496,424,733,185,670,000	12,6,11,4,9,5	235	149	0.026254352	0.682341728	0.98,0.985,0.993,0.988,0.992,0.985	0.963,0.978,0.977,0.967,0.979,0.989	0.012
-0.02	0.009131751	SE.MATS.JC	55442	ENSMUSG00000002983.18	Relb	chr7	-	19351628	19351844	19350299	19350362	19353438	19353767	55442	34,11,30,38,11,53	2,2,1,4,0,3	23,17,22,5,34,18	3,0,0,1,0,1	298	149	0.009131751	0.345681484	0.895,0.733,0.938,0.826,1.0,0.898	0.793,1.0,1.0,0.714,1.0,0.9	-0.02
0.07	0.04568948	SE.MATS.JC	55485	ENSMUSG00000028399.19	Ptprd	chr4	-	75958116	75958158	75957517	75957615	75968563	75968676	55485	28,13,18,41,8,33	40,16,24,58,25,51	14,19,21,4,19,15	33,32,47,8,40,44	190	149	0.04568948	0.966680339	0.354,0.389,0.37,0.357,0.201,0.337	0.25,0.318,0.259,0.282,0.271,0.211	0.07
-0.025	0.03621052	SE.MATS.JC	55913	ENSMUSG00000024947.18	Men1	chr19	+	6389368	6389533	6388312	6388991	6389716	6390202	55913	117,60,101,191,60,218	3,0,5,3,1,2	218,200,155,68,207,208	3,1,0,1,0,0	298	149	0.03621052	0.836183317	0.951,1.0,0.91,0.97,0.968,0.982	0.973,0.99,1.0,0.971,1.0,1.0	-0.025
0.085	0.008516504	SE.MATS.JC	56445	ENSMUSG00000032440.14	Tgfbr2	chr9	-	115987338	115987413	115960612	115960781	116004011	116004333	56445	132,50,120,257,56,213	87,26,74,156,37,107	96,187,120,24,194,166	108,111,88,27,138,145	223	149	0.008516504	0.330072734	0.503,0.562,0.52,0.524,0.503,0.571	0.373,0.53,0.477,0.373,0.484,0.433	0.085
-0.051	0.040402724	SE.MATS.JC	56690	ENSMUSG00000024083.17	Pja2	chr17	-	64604718	64604904	64599833	64600019	64615616	64616661	56690	216,90,136,295,68,294	102,35,47,179,46,137	318,271,265,63,325,273	119,90,87,31,125,123	298	149	0.040402724	0.895498055	0.514,0.563,0.591,0.452,0.425,0.518	0.572,0.601,0.604,0.504,0.565,0.526	-0.051
-0.042	0.009755736	SE.MATS.JC	57579	ENSMUSG00000025702.16	Marchf8	chr6	+	116353096	116353136	116315346	116315451	116353653	116353763	57579	0,0,2,1,0,1	58,18,44,76,10,62	4,3,4,1,0,3	58,36,49,8,54,51	188	149	0.009755736	0.359940462	0.0,0.0,0.035,0.01,0.0,0.013	0.052,0.062,0.061,0.09,0.0,0.045	-0.042
0.041	0.030119805	SE.MATS.JC	58366	ENSMUSG00000025278.10	Flnb	chr14	-	14547026	14547098	14546215	14546318	14550415	14550663	58366	91,28,65,184,32,120	4,5,3,6,0,4	105,134,70,27,130,133	9,7,6,5,11,5	220	149	0.030119805	0.74566067	0.939,0.791,0.936,0.954,1.0,0.953	0.888,0.928,0.888,0.785,0.889,0.947	0.041
-0.139	0.013688935	SE.MATS.JC	58740	ENSMUSG00000025498.16	Irf7	chr7	-	140844135	140844228	140843571	140843961	140844987	140845204	58740	20,9,21,19,4,35	2,1,1,2,2,2	42,32,36,14,54,38	0,2,0,0,0,3	241	149	0.013688935	0.446128594	0.861,0.848,0.928,0.855,0.553,0.915	1.0,0.908,1.0,1.0,1.0,0.887	-0.139
-0.406	8.75E-05	SE.MATS.JC	58743	ENSMUSG00000025498.16	Irf7	chr7	-	140844405	140844568	140843571	140843961	140844987	140845204	58743	4,1,1,2,5,11	2,1,1,2,2,2	8,6,11,2,17,10	0,2,0,0,0,3	298	149	8.75E-05	0.012785659	0.5,0.333,0.333,0.333,0.556,0.733	1.0,0.6,1.0,1.0,1.0,0.625	-0.406
0.018	0.002814028	SE.MATS.JC	58962	ENSMUSG00000018920.12	Cxcl16	chr11	-	70348901	70348971	70346480	70346888	70349570	70349993	58962	55,17,40,62,28,63	610,232,576,843,218,000	32,25,27,6,26,31	570,397,538,137,457,000	218	149	0.002814028	0.156414727	0.058,0.048,0.045,0.048,0.081,0.045	0.037,0.041,0.033,0.029,0.037,0.038	0.018
-0.061	0.011407359	SE.MATS.JC	58963	ENSMUSG00000018920.12	Cxcl16	chr11	-	70348901	70348971	70347766	70347817	70349570	70349993	58963	14,7,11,18,7,13	1,0,2,4,0,2	9,6,11,2,6,5	1,0,0,0,0,1	218	149	0.011407359	0.400981654	0.905,1.0,0.79,0.755,1.0,0.816	0.86,1.0,1.0,1.0,1.0,0.774	-0.061
0.072	0.016971837	SE.MATS.JC	59258	ENSMUSG00000071203.7	Naip5	chr13	-	100357960	100360072	100356171	100356339	100364136	100364194	59258	27,15,14,25,13,21	0,1,0,0,0,2	41,22,37,8,40,35	3,0,2,2,1,2	298	149	0.016971837	0.512640324	1.0,0.882,1.0,1.0,1.0,0.84	0.872,1.0,0.902,0.667,0.952,0.897	0.072
-0.043	0.015400377	SE.MATS.JC	59266	ENSMUSG00000001366.15	Fbxo9	chr9	-	78002426	78002541	77994751	77994870	78003149	78003280	59266	124,55,101,207,44,149	2,4,2,5,3,5	302,210,231,90,298,268	8,1,3,1,3,2	263	149	0.015400377	0.481205228	0.972,0.886,0.966,0.959,0.893,0.944	0.955,0.992,0.978,0.981,0.983,0.987	-0.043
0.005	0.005987875	SE.MATS.JC	59271	ENSMUSG00000040952.17	Rps19	chr7	+	24585531	24585612	24584876	24584977	24587706	24587890	59271	280,91,194,330,88,361	563,320,044,041,610,000,000,000	215,154,241,86,212,213	518,632,696,925,201,000,000,000	229	149	0.005987875	0.259959899	0.031,0.029,0.03,0.034,0.025,0.033	0.026,0.03,0.022,0.027,0.028,0.021	0.005
-0.019	0.004309219	SE.MATS.JC	59689	ENSMUSG00000044456.17	Rin3	chr12	+	102292053	102292171	102279233	102279441	102317140	102317213	59689	179,50,140,306,82,165	4,1,3,8,1,11	209,236,113,86,233,272	6,2,2,3,2,0	266	149	0.004309219	0.210541564	0.962,0.966,0.963,0.955,0.979,0.894	0.951,0.985,0.969,0.941,0.985,1.0	-0.019
-0.135	8.22E-05	SE.MATS.JC	59815	ENSMUSG00000021816.12	Ppp3cb	chr14	-	20553314	20553344	20549431	20551730	20558691	20558789	59815	72,32,75,125,32,148	59,18,30,56,14,53	152,88,111,25,133,108	40,22,26,5,40,31	178	149	8.22E-05	0.012063386	0.505,0.598,0.677,0.651,0.657,0.7	0.761,0.77,0.781,0.807,0.736,0.745	-0.135
-0.033	0.000723582	SE.MATS.JC	60385	ENSMUSG00000028041.18	Adam15	chr3	-	89247707	89247779	89247361	89247486	89248814	89248884	60385	8,3,10,9,3,12	164,59,80,138,44,155	20,21,20,11,22,24	230,169,152,90,178,131	220	149	0.000723582	0.059728954	0.032,0.033,0.078,0.042,0.044,0.05	0.056,0.078,0.082,0.076,0.077,0.11	-0.033
0.177	0.023472496	SE.MATS.JC	60387	ENSMUSG00000028041.18	Adam15	chr3	-	89248169	89248244	89247361	89247429	89248814	89248884	60387	11,5,2,8,1,17	3,0,2,1,1,4	16,12,5,2,16,8	9,2,3,5,10,7	223	149	0.023472496	0.628123571	0.71,1.0,0.401,0.842,0.401,0.74	0.543,0.8,0.527,0.211,0.517,0.433	0.177
-0.176	0.040259892	SE.MATS.JC	60558	ENSMUSG00000020707.7	Rnf135	chr11	+	80084711	80084874	80080049	80080193	80087698	80087773	60558	55,2,21,56,22,59	5,5,3,6,1,3	66,54,66,14,87,57	5,4,2,0,3,4	298	149	0.040259892	0.893613688	0.846,0.167,0.778,0.824,0.917,0.908	0.868,0.871,0.943,1.0,0.935,0.877	-0.176
-0.065	0.018864083	SE.MATS.JC	60709	ENSMUSG00000015605.7	Srf	chr17	-	46860770	46860962	46860361	46860438	46861826	46861946	60709	221,57,172,348,80,391	9,8,16,22,7,23	186,136,201,54,184,145	6,4,9,0,10,11	298	149	0.018864083	0.54719436	0.925,0.781,0.843,0.888,0.851,0.895	0.939,0.944,0.918,1.0,0.902,0.868	-0.065
0.037	0.000430298	SE.MATS.JC	60823	ENSMUSG00000020160.19	Meis1	chr11	-	18961241	18961388	18936773	18938379	18962809	18962860	60823	132,74,104,229,75,253	3,1,1,4,0,2	282,316,167,80,302,177	8,11,3,5,9,4	295	149	0.000430298	0.040472861	0.957,0.974,0.981,0.967,1.0,0.985	0.947,0.936,0.966,0.89,0.944,0.957	0.037
-0.148	0.002786131	SE.MATS.JC	61308	ENSMUSG00000045098.20	Kmt5b	chr19	+	3832219	3832279	3818021	3818340	3836388	3836627	61308	17,10,12,20,4,11	22,8,16,34,8,37	24,21,27,6,36,33	25,14,22,6,37,17	208	149	0.002786131	0.155332403	0.356,0.472,0.349,0.296,0.264,0.176	0.407,0.518,0.468,0.417,0.411,0.582	-0.148
-0.063	0.020572289	SE.MATS.JC	61377	ENSMUSG00000031497.11	Tnfsf13b	chr8	+	10071372	10071429	10064168	10064261	10081309	10081422	61377	96,42,52,128,29,135	15,9,12,20,3,25	114,106,82,23,117,84	12,11,11,2,19,5	205	149	0.020572289	0.577161152	0.823,0.772,0.759,0.823,0.875,0.797	0.873,0.875,0.844,0.893,0.817,0.924	-0.063
0.018	0.031452357	SE.MATS.JC	61577	ENSMUSG00000016206.7	H2-M3	chr17	+	37581412	37581682	37581110	37581225	37584609	37584642	61577	80,32,55,80,26,131	1,2,2,2,1,3	92,84,103,17,94,83	3,7,6,0,1,7	298	149	0.031452357	0.764953403	0.976,0.889,0.932,0.952,0.929,0.956	0.939,0.857,0.896,1.0,0.979,0.856	0.018
0.028	0.019887509	SE.MATS.JC	61580	ENSMUSG00000016206.7	H2-M3	chr17	+	37583538	37583643	37581110	37581225	37584609	37584642	61580	65,12,33,59,32,60	1,2,2,2,1,3	42,37,55,15,70,65	3,7,6,0,1,7	253	149	0.019887509	0.565760536	0.975,0.779,0.907,0.946,0.95,0.922	0.892,0.757,0.844,1.0,0.976,0.845	0.028
-0.045	0.036052731	SE.MATS.JC	61749	ENSMUSG00000030148.16	Clec4a2	chr6	+	123117614	123117727	123116209	123116367	123119321	123119475	61749	51,23,37,54,32,47	3,0,2,4,0,1	67,59,164,31,80,67	0,0,2,0,2,0	261	149	0.036052731	0.833651292	0.907,1.0,0.914,0.885,1.0,0.964	1.0,1.0,0.979,1.0,0.958,1.0	-0.045
0.125	0.00061463	SE.MATS.JC	62461	ENSMUSG00000027339.16	Rassf2	chr2	-	131871611	131871796	131854481	131854572	131872078	131872178	62461	12,2,3,16,2,17	0,0,0,1,0,2	12,13,16,3,17,19	2,3,2,0,2,1	298	149	0.00061463	0.053137145	1.0,1.0,1.0,0.889,1.0,0.81	0.75,0.684,0.8,1.0,0.81,0.905	0.125
-0.043	0.020945136	SE.MATS.JC	62777	ENSMUSG00000004677.19	Myo9b	chr8	+	71783351	71783473	71781189	71781324	71785897	71786039	62777	99,49,71,202,50,145	2,2,2,3,2,3	166,148,130,29,186,137	0,0,0,0,1,1	270	149	0.020945136	0.583278801	0.965,0.931,0.951,0.974,0.932,0.964	1.0,1.0,1.0,1.0,0.99,0.987	-0.043
-0.113	0.010435138	SE.MATS.JC	62780	ENSMUSG00000004677.19	Myo9b	chr8	+	71791550	71791664	71789519	71789609	71793403	71793443	62780	68,33,36,109,24,64	5,6,15,18,4,13	79,53,71,23,98,72	4,5,6,1,8,15	262	149	0.010435138	0.376468178	0.886,0.758,0.577,0.775,0.773,0.737	0.918,0.858,0.871,0.929,0.874,0.732	-0.113
-0.005	0.048593083	SE.MATS.JC	62860	ENSMUSG00000025608.10	Podxl	chr6	-	31500362	31500471	31499926	31500154	31501239	31501246	62860	18,9,6,36,13,27	6,022,694,281,003,240,000	45,39,36,10,63,40	984,109,763,832,413,000,000	257	149	0.048593083	1	0.017,0.019,0.008,0.02,0.029,0.022	0.026,0.02,0.032,0.018,0.026,0.021	-0.005
-0.16	0.000263541	SE.MATS.JC	62900	ENSMUSG00000040506.17	Ambra1	chr2	+	91635368	91635455	91602635	91604092	91640374	91640554	62900	38,20,28,58,14,59	12,8,10,26,7,15	70,81,40,29,104,82	17,16,6,4,15,12	235	149	0.000263541	0.028029623	0.668,0.613,0.64,0.586,0.559,0.714	0.723,0.762,0.809,0.821,0.815,0.812	-0.16
-0.103	0.003820811	SE.MATS.JC	63174	ENSMUSG00000061981.15	Flot2	chr11	+	77945610	77945701	77944188	77944279	77946582	77946706	63174	96,33,74,126,32,138	11,8,23,31,5,23	117,94,63,27,116,115	17,20,6,1,11,6	239	149	0.003820811	0.193157005	0.845,0.72,0.667,0.717,0.8,0.789	0.811,0.746,0.867,0.944,0.868,0.923	-0.103
0.047	0.005685579	SE.MATS.JC	63179	ENSMUSG00000067367.10	Lyar	chr5	+	38380477	38380571	38377863	38377979	38381970	38382141	63179	4,3,5,7,2,7	70,15,37,61,13,69	3,2,3,0,4,2	51,54,72,12,58,47	242	149	0.005685579	0.251155445	0.034,0.11,0.077,0.066,0.087,0.059	0.035,0.022,0.025,0.0,0.041,0.026	0.047
0.03	0.016280675	SE.MATS.JC	63181	ENSMUSG00000067367.10	Lyar	chr5	+	38380477	38380575	38377825	38377979	38381970	38382141	63181	1,2,2,14,2,11	70,15,37,61,13,69	5,4,2,1,4,2	51,54,72,12,58,47	246	149	0.016280675	0.499955034	0.009,0.075,0.032,0.122,0.085,0.088	0.056,0.043,0.017,0.048,0.04,0.025	0.03
-0.02	0.001097755	SE.MATS.JC	63185	ENSMUSG00000067367.10	Lyar	chr5	+	38383232	38383347	38381970	38382141	38385198	38385259	63185	228,77,119,285,94,285	8,0,0,6,3,7	235,171,232,75,226,179	3,1,0,0,2,2	263	149	0.001097755	0.080133445	0.942,1.0,1.0,0.964,0.947,0.958	0.978,0.99,1.0,1.0,0.985,0.981	-0.02
-0.08	0.016750527	SE.MATS.JC	63340	ENSMUSG00000043909.17	Trp53bp1	chr2	-	121081457	121081595	121078644	121078771	121082348	121082508	63340	0,4,0,5,2,8	10,7,11,30,12,38	6,3,5,1,9,8	10,10,18,3,29,19	286	149	0.016750527	0.509089424	0.0,0.229,0.0,0.08,0.08,0.099	0.238,0.135,0.126,0.148,0.139,0.18	-0.08
-0.055	0.016925751	SE.MATS.JC	63423	ENSMUSG00000024392.18	Bag6	chr17	+	35357998	35358052	35357548	35357758	35358210	35358285	63423	142,86,156,312,53,250	19,16,23,31,9,35	233,259,171,80,332,216	32,21,17,5,31,17	202	149	0.016925751	0.511807333	0.846,0.799,0.833,0.881,0.813,0.84	0.843,0.901,0.881,0.922,0.888,0.904	-0.055
-0.07	6.05E-05	SE.MATS.JC	63432	ENSMUSG00000024392.18	Bag6	chr17	+	35365732	35365879	35365221	35365329	35366116	35366281	63432	432,148,307,483,183,000	120,37,94,138,56,195	558,376,507,219,544,000	124,84,87,62,109,83	295	149	6.05E-05	0.009698237	0.645,0.669,0.623,0.639,0.623,0.581	0.694,0.693,0.746,0.641,0.716,0.712	-0.07
-0.031	0.000256273	SE.MATS.JC	63681	ENSMUSG00000025369.16	Smarcc2	chr10	+	128317550	128317643	128316719	128316873	128317951	128318071	63681	16,5,24,23,10,22	158,60,122,261,79,206	34,47,44,5,47,36	209,194,188,52,295,205	241	149	0.000256273	0.02746685	0.059,0.049,0.108,0.052,0.073,0.062	0.091,0.13,0.126,0.056,0.09,0.098	-0.031
-0.12	0.012551616	SE.MATS.JC	64014	ENSMUSG00000022160.19	Mettl3	chr14	-	52536096	52536193	52535481	52535542	52537157	52537276	64014	53,19,28,88,17,83	11,5,12,26,10,24	62,53,47,25,65,73	17,8,11,5,10,8	245	149	0.012551616	0.422906655	0.746,0.698,0.587,0.673,0.508,0.678	0.689,0.801,0.722,0.753,0.798,0.847	-0.12
-0.064	0.005940405	SE.MATS.JC	64015	ENSMUSG00000022160.19	Mettl3	chr14	-	52536096	52536272	52535325	52535542	52537157	52537276	64015	149,72,95,229,52,232	11,5,12,26,10,24	173,173,151,57,187,187	17,8,11,5,10,8	298	149	0.005940405	0.259510294	0.871,0.878,0.798,0.815,0.722,0.829	0.836,0.915,0.873,0.851,0.903,0.921	-0.064
-0.025	0.049449638	SE.MATS.JC	64020	ENSMUSG00000033055.13	Ankrd54	chr15	-	78938465	78938514	78937773	78938284	78938695	78938803	64020	6,2,2,4,0,7	46,29,38,69,17,78	12,4,14,2,6,12	97,79,98,38,65,73	197	149	0.049449638	1	0.09,0.05,0.038,0.042,0.0,0.064	0.086,0.037,0.098,0.038,0.065,0.111	-0.025
-0.483	3.82E-07	SE.MATS.JC	64139	ENSMUSG00000053219.16	Raet1e	chr10	+	22047902	22048000	22034467	22034617	22049079	22049149	64139	3,0,3,5,2,5	2,3,1,0,2,2	5,1,1,2,10,6	0,0,0,0,0,0	246	149	3.82E-07	0.000158292	0.476,0.0,0.645,1.0,0.377,0.602	1.0,1.0,1.0,1.0,1.0,1.0	-0.483
-0.015	0.016913286	SE.MATS.JC	64209	ENSMUSG00000016933.18	Plcg1	chr2	+	160598789	160598886	160598460	160598564	160599133	160599203	64209	413,175,241,544,147,000	9,1,7,4,2,5	617,569,397,186,557,000	2,3,0,2,5,2	245	149	0.016913286	0.511807333	0.965,0.991,0.954,0.988,0.978,0.983	0.995,0.991,1.0,0.983,0.985,0.993	-0.015
-0.084	0.011540242	A3SS.MATS.JCEC	200	ENSMUSG00000040987.16	Mill2	chr7	+	18590236	18590606	18590330	18590606	18589864	18590128	200	46,8,12,63,28,70	84,27,48,114,48,102	63,50,36,16,74,43	76,64,62,21,95,64	243	149	0.011540242	0.261766291	0.251,0.154,0.133,0.253,0.263,0.296	0.337,0.324,0.263,0.318,0.323,0.292	-0.084
0.004	0.037548968	A3SS.MATS.JCEC	475	ENSMUSG00000074129.15	Rpl13a	chr7	-	44775538	44775677	44775538	44775661	44775901	44775961	475	128,51,94,122,50,168	544,718,993,521,531,000,000,000	120,80,187,45,125,140	677,438,708,996,219,000,000,000	165	149	0.037548968	0.517935758	0.021,0.024,0.024,0.02,0.022,0.022	0.016,0.018,0.018,0.018,0.02,0.02	0.004
0.101	0.000427594	A3SS.MATS.JCEC	481	ENSMUSG00000014599.11	Csf1	chr3	-	107655469	107656485	107655469	107655600	107657626	107657774	481	383,201,310,583,184,000	8,4,7,16,2,10	589,582,540,151,570,000	32,28,9,9,19,25	1034	149	0.000427594	0.029006059	0.873,0.879,0.865,0.84,0.93,0.886	0.726,0.75,0.896,0.707,0.812,0.775	0.101
0.05	5.80E-05	A3SS.MATS.JCEC	768	ENSMUSG00000024948.16	Map4k2	chr19	+	6391773	6391864	6391796	6391864	6391488	6391546	768	62,44,54,128,49,118	2,3,0,10,0,1	187,163,114,59,193,163	12,15,9,3,21,13	172	149	5.80E-05	0.007745919	0.964,0.927,1.0,0.917,1.0,0.99	0.931,0.904,0.916,0.945,0.888,0.916	0.05
0.033	0.014455764	A3SS.MATS.JCEC	769	ENSMUSG00000024948.16	Map4k2	chr19	+	6391773	6391864	6391799	6391864	6391488	6391546	769	69,44,55,132,52,121	5,2,2,9,7,11	195,169,116,63,199,166	30,24,16,3,22,11	175	149	0.014455764	0.300265274	0.922,0.949,0.959,0.926,0.863,0.904	0.847,0.857,0.861,0.947,0.885,0.928	0.033
0.076	0.028923817	A3SS.MATS.JCEC	949	ENSMUSG00000033767.15	Tmem131l	chr3	-	83807633	83807725	83807633	83807722	83808652	83808773	949	42,14,26,47,19,57	3,2,5,6,6,7	53,37,50,13,55,24	11,10,14,6,6,8	152	149	0.028923817	0.449283292	0.932,0.873,0.836,0.885,0.756,0.889	0.825,0.784,0.778,0.68,0.9,0.746	0.076
-0.015	0.043585836	A3SS.MATS.JCEC	1328	ENSMUSG00000040479.13	Dgkz	chr2	-	91772972	91773159	91772972	91773029	91774366	91774444	1328	16,4,22,23,10,14	167,79,153,290,96,222	57,38,35,12,21,19	281,238,247,101,402,000	279	149	0.043585836	0.560135482	0.049,0.026,0.071,0.041,0.053,0.033	0.098,0.079,0.07,0.06,0.027,0.032	-0.015
0.028	0.009388434	A3SS.MATS.JCEC	1375	ENSMUSG00000079557.12	Marchf2	chr17	-	33910488	33911177	33910488	33911127	33915010	33915220	1375	50,19,20,39,13,63	257,101,150,301,89,272	45,23,35,15,51,42	302,281,315,125,350,000	199	149	0.009388434	0.236209463	0.127,0.123,0.091,0.088,0.099,0.148	0.1,0.058,0.077,0.082,0.098,0.095	0.028
0.074	0.036468784	A3SS.MATS.JCEC	1400	ENSMUSG00000033467.13	Crlf2	chr5	-	109703372	109703526	109703372	109703493	109703884	109704047	1400	2,1,3,4,0,1	15,8,4,5,2,10	1,1,0,0,3,1	8,8,7,2,5,9	182	149	0.036468784	0.510277326	0.098,0.093,0.38,0.396,0.0,0.076	0.093,0.093,0.0,0.0,0.329,0.083	0.074
-0.142	0.000375027	A3SS.MATS.JCEC	1456	ENSMUSG00000027684.17	Mecom	chr3	-	30033749	30035106	30033749	30034134	30039489	30039643	1456	311,145,225,596,108,000	17,9,13,31,6,25	517,391,573,100,627,000	19,10,12,0,18,16	1121	149	0.000375027	0.026444365	0.709,0.682,0.697,0.719,0.705,0.754	0.783,0.839,0.864,1.0,0.822,0.81	-0.142
-0.015	0.001280632	A3SS.MATS.JCEC	1515	ENSMUSG00000041538.17	H2-Ob	chr17	+	34462812	34462890	34462861	34462890	34462441	34462552	1515	1,1,2,1,0,2	79,17,29,89,21,104	6,5,8,0,7,1	80,53,117,26,142,98	198	149	0.001280632	0.065989479	0.009,0.042,0.049,0.008,0.0,0.014	0.053,0.066,0.049,0.0,0.036,0.008	-0.015
-0.01	0.01283876	A3SS.MATS.JCEC	1525	ENSMUSG00000019471.11	Cdc37	chr9	-	21053717	21053973	21053717	21053826	21054242	21054521	1525	24,5,24,38,17,29	459,184,353,608,165,000	52,37,28,16,36,38	607,420,425,145,542,000	296	149	0.01283876	0.28430956	0.026,0.013,0.033,0.031,0.049,0.024	0.041,0.042,0.032,0.053,0.032,0.038	-0.01
0.018	0.040297718	A3SS.MATS.JCEC	1616	ENSMUSG00000022568.18	Scrib	chr15	-	75920782	75920942	75920782	75920920	75921051	75921150	1616	107,44,65,116,47,138	2,1,1,1,1,5	163,101,100,59,146,106	2,9,2,2,4,5	171	149	0.040297718	0.534543247	0.979,0.975,0.983,0.99,0.976,0.96	0.986,0.907,0.978,0.963,0.97,0.949	0.018
-0.07	1.48E-06	A3SS.MATS.JCEC	1639	ENSMUSG00000036989.17	Trim3	chr7	-	105268265	105268435	105268265	105268417	105268589	105268821	1639	5,2,2,3,1,5	60,27,45,118,37,88	20,16,11,4,18,11	129,94,98,21,127,108	167	149	1.48E-06	0.000712773	0.069,0.062,0.038,0.022,0.024,0.048	0.122,0.132,0.091,0.145,0.112,0.083	-0.07
0.092	0.010879274	A3SS.MATS.JCEC	1719	ENSMUSG00000026288.15	Inpp5d	chr1	+	87595610	87595785	87595613	87595785	87593108	87593259	1719	21,10,28,69,15,36	3,0,0,8,1,8	36,52,35,14,47,64	8,6,7,3,16,10	152	149	0.010879274	0.259120132	0.873,1.0,1.0,0.894,0.936,0.815	0.815,0.895,0.831,0.821,0.742,0.863	0.092
0.032	0.041836018	A3SS.MATS.JCEC	1739	ENSMUSG00000026883.18	Dab2ip	chr2	+	35609864	35610753	35609930	35610753	35608771	35608950	1739	106,38,68,186,34,103	10,2,11,19,7,13	212,173,123,24,169,131	27,30,17,2,34,27	215	149	0.041836018	0.546254877	0.88,0.929,0.811,0.872,0.771,0.846	0.845,0.8,0.834,0.893,0.775,0.771	0.032
0.036	0.001927242	A3SS.MATS.JCEC	1754	ENSMUSG00000031520.7	Vegfc	chr8	+	54612327	54612518	54612448	54612518	54609992	54610194	1754	139,51,53,167,49,114	3,1,0,2,0,0	188,169,96,63,148,145	4,3,3,4,1,6	270	149	0.001927242	0.086790693	0.962,0.966,1.0,0.979,1.0,1.0	0.963,0.969,0.946,0.897,0.988,0.93	0.036
-0.065	0.014097767	A3SS.MATS.JCEC	1819	ENSMUSG00000040751.13	Lat2	chr5	-	134634899	134634947	134634899	134634935	134635214	134635246	1819	0,1,1,0,0,0	9,4,8,6,7,12	1,3,3,1,1,0	5,11,16,9,10,5	161	149	0.014097767	0.298616339	0.0,0.188,0.104,0.0,0.0,0.0	0.156,0.202,0.148,0.093,0.085,0.0	-0.065
-0.113	1.14E-08	A3SS.MATS.JCEC	2231	ENSMUSG00000037440.9	Vnn1	chr10	+	23774305	23774498	23774327	23774498	23773190	23773321	2231	127,35,110,174,15,234	11,1,18,23,5,40	50,34,64,7,71,59	2,1,1,0,3,2	171	149	1.14E-08	8.75E-06	0.91,0.968,0.842,0.868,0.723,0.836	0.956,0.967,0.982,1.0,0.954,0.963	-0.113
0.046	0.001199834	A3SS.MATS.JCEC	2343	ENSMUSG00000034165.17	Ccnd3	chr17	+	47904533	47904777	47904569	47904777	47889633	47889698	2343	39,19,32,34,7,6	0,0,3,2,2,1	36,35,41,3,28,20	4,4,2,0,4,12	185	149	0.001199834	0.064594633	1.0,1.0,0.896,0.932,0.738,0.829	0.879,0.876,0.943,1.0,0.849,0.573	0.046
-0.122	0.032012781	A3SS.MATS.JCEC	2366	ENSMUSG00000000127.16	Fer	chr17	+	64288474	64288681	64288477	64288681	64280059	64280152	2366	37,13,30,46,9,52	27,2,13,30,8,41	49,37,34,12,55,46	20,16,13,1,12,21	152	149	0.032012781	0.470726731	0.573,0.864,0.693,0.6,0.524,0.554	0.706,0.694,0.719,0.922,0.818,0.682	-0.122
-0.007	0.023942009	A3SS.MATS.JCEC	2427	ENSMUSG00000044258.11	Ctla2a	chr13	-	61083360	61083889	61083360	61083483	61084304	61084385	2427	340,713,592,359,478,000,000,000	33,9,22,51,16,80	272,920,472,328,100,000,000,000	19,28,22,10,28,8	555	149	0.023942009	0.387944246	0.965,0.976,0.966,0.962,0.965,0.932	0.975,0.952,0.966,0.964,0.962,0.987	-0.007
-0.066	0.001205349	A3SS.MATS.JCEC	2438	ENSMUSG00000040447.16	Spns2	chr11	-	72344379	72344540	72344379	72344426	72344879	72345043	2438	24,10,12,29,14,32	85,24,67,127,21,112	28,25,25,11,40,28	57,45,66,18,85,49	263	149	0.001205349	0.064594633	0.138,0.191,0.092,0.115,0.274,0.139	0.218,0.239,0.177,0.257,0.21,0.245	-0.066
0.013	0.006086192	A3SS.MATS.JCEC	2466	ENSMUSG00000024978.12	Gpam	chr19	-	55063973	55064111	55063973	55064107	55064722	55064800	2466	120,59,75,258,22,193	2,1,3,6,2,3	164,152,157,22,215,170	8,5,11,1,4,11	153	149	0.006086192	0.180198345	0.983,0.983,0.961,0.977,0.915,0.984	0.952,0.967,0.933,0.955,0.981,0.938	0.013
-0.074	3.72E-06	A3SS.MATS.JCEC	2518	ENSMUSG00000056492.7	Adgrf5	chr17	+	43750566	43751051	43750841	43751051	43748406	43748577	2518	399,234,256,773,213,000	509,178,328,945,163,000	988,871,523,163,890,000	670,677,345,111,810,000	424	149	3.72E-06	0.001172571	0.216,0.316,0.215,0.223,0.315,0.212	0.341,0.311,0.348,0.34,0.279,0.32	-0.074
0.033	0.01634599	A3SS.MATS.JCEC	2575	ENSMUSG00000026283.14	Ing5	chr1	+	93739486	93739670	93739503	93739670	93733769	93733841	2575	3,2,2,3,1,1	38,22,24,69,20,63	0,2,0,1,0,0	57,35,57,14,52,28	166	149	0.01634599	0.321660982	0.066,0.075,0.07,0.038,0.043,0.014	0.0,0.049,0.0,0.06,0.0,0.0	0.033
0.073	0.02221113	A3SS.MATS.JCEC	2889	ENSMUSG00000028150.15	Rorc	chr3	+	94297706	94298513	94298380	94298513	94296781	94296903	2889	107,67,45,132,102,110	30,25,36,63,27,54	274,159,175,50,177,197	149,71,132,37,99,113	823	149	0.02221113	0.379074667	0.392,0.327,0.185,0.275,0.406,0.269	0.25,0.288,0.194,0.197,0.245,0.24	0.073
0.047	0.011576528	A3SS.MATS.JCEC	3053	ENSMUSG00000039239.15	Tgfb2	chr1	-	186362806	186362984	186362806	186362869	186364654	186364765	3053	148,82,138,280,50,238	6,3,4,6,1,12	98,103,142,28,162,151	7,8,4,2,13,9	264	149	0.011576528	0.261766291	0.933,0.939,0.951,0.963,0.966,0.918	0.888,0.879,0.952,0.888,0.876,0.904	0.047
-0.09	1.95E-05	A3SS.MATS.JCEC	3079	ENSMUSG00000030149.16	Klrk1	chr6	-	129593259	129593313	129593259	129593295	129593631	129593736	3079	0,0,0,2,0,1	39,7,22,19,13,19	5,1,3,1,4,3	22,31,28,7,16,26	167	149	1.95E-05	0.003554246	0.0,0.0,0.0,0.086,0.0,0.045	0.169,0.028,0.087,0.113,0.182,0.093	-0.09
-0.038	0.037255243	A3SS.MATS.JCEC	3159	ENSMUSG00000028064.18	Sema4a	chr3	-	88358651	88358774	88358651	88358757	88358994	88359093	3159	6,3,2,4,2,0	53,22,23,53,19,63	9,6,9,5,5,9	84,57,62,17,72,80	166	149	0.037255243	0.515893659	0.092,0.109,0.072,0.063,0.086,0.0	0.088,0.086,0.115,0.209,0.059,0.092	-0.038
0.259	0.032378289	A3SS.MATS.JCEC	3161	ENSMUSG00000028064.18	Sema4a	chr3	-	88358651	88358804	88358651	88358774	88358994	88359093	3161	2,1,2,7,4,3	4,3,0,1,1,0	7,2,5,1,6,7	6,4,5,2,3,8	179	149	0.032378289	0.472793599	0.294,0.217,1.0,0.854,0.769,1.0	0.493,0.294,0.454,0.294,0.625,0.421	0.259
-0.042	0.001779063	A3SS.MATS.JCEC	3289	ENSMUSG00000016494.10	Cd34	chr1	+	194642087	194643587	194642243	194643587	194641373	194641538	3289	397,173,230,396,87,509	641,237,374,774,205,000	266,255,304,82,398,222	360,368,348,131,586,000	305	149	0.001779063	0.081932314	0.232,0.263,0.231,0.2,0.172,0.228	0.265,0.253,0.299,0.234,0.249,0.28	-0.042
0.237	0.008770713	A3SS.MATS.JCEC	3580	ENSMUSG00000030707.16	Coro1a	chr7	-	126302147	126302367	126302147	126302346	126303140	126303392	3580	11,7,5,7,5,9	2,4,1,4,4,6	4,7,8,3,11,17	10,7,16,4,9,11	170	149	0.008770713	0.222759482	0.828,0.605,0.814,0.605,0.523,0.568	0.26,0.467,0.305,0.397,0.517,0.575	0.237
-0.022	0.000169859	A3SS.MATS.JCEC	3748	ENSMUSG00000026222.17	Sp100	chr1	+	85602375	85602987	85602915	85602987	85601345	85601492	3748	59,16,9,32,19,43	173,82,102,239,65,192	97,70,83,29,99,45	273,258,242,72,271,219	689	149	0.000169859	0.016550412	0.069,0.04,0.019,0.028,0.059,0.046	0.071,0.055,0.069,0.08,0.073,0.043	-0.022
0.103	0.001968208	A3SS.MATS.JCEC	3950	ENSMUSG00000021792.16	Prxl2a	chr14	-	40725997	40726177	40725997	40726160	40727597	40727678	3950	4,4,3,9,1,8	2,0,0,2,1,0	12,8,11,1,9,10	4,2,3,1,3,2	166	149	0.001968208	0.087896869	0.642,1.0,1.0,0.802,0.473,1.0	0.729,0.782,0.767,0.473,0.729,0.818	0.103
-0.248	0.008037138	A3SS.MATS.JCEC	3953	ENSMUSG00000021792.16	Prxl2a	chr14	-	40725997	40726177	40725997	40726160	40735582	40735728	3953	7,4,3,11,3,9	5,1,8,6,2,7	15,8,14,2,10,13	2,3,1,0,7,4	166	149	0.008037138	0.21382684	0.557,0.782,0.252,0.622,0.574,0.536	0.871,0.705,0.926,1.0,0.562,0.745	-0.248
0.061	0.016610595	A3SS.MATS.JCEC	4081	ENSMUSG00000025280.9	Polr3a	chr14	-	24519332	24519511	24519332	24519497	24520601	24520740	4081	4,2,3,2,1,1	15,13,6,34,10,29	1,1,1,2,0,2	26,27,24,5,22,28	163	149	0.016610595	0.321690547	0.196,0.123,0.314,0.051,0.084,0.031	0.034,0.033,0.037,0.268,0.0,0.061	0.061
0.076	0.044114086	A3SS.MATS.JCEC	4117	ENSMUSG00000022387.18	Brd1	chr15	-	88584975	88585473	88584975	88585080	88591236	88591497	4117	258,108,135,321,82,316	48,18,42,68,19,74	320,199,206,65,275,221	83,40,52,31,95,72	542	149	0.044114086	0.564218112	0.596,0.623,0.469,0.565,0.543,0.54	0.515,0.578,0.521,0.366,0.443,0.458	0.076
-0.026	0.019748117	A3SS.MATS.JCEC	4252	ENSMUSG00000031660.14	Brd7	chr8	-	89060732	89060847	89060732	89060844	89063708	89063765	4252	58,18,33,58,19,71	479,215,285,591,184,000	101,64,64,27,65,88	704,485,594,179,503,000	152	149	0.019748117	0.357534329	0.106,0.076,0.102,0.088,0.092,0.112	0.123,0.115,0.096,0.129,0.112,0.157	-0.026
0.066	6.60E-05	A3SS.MATS.JCEC	4326	ENSMUSG00000079363.8	Gbp4	chr5	-	105273382	105273616	105273382	105273492	105282932	105283056	4326	20,6,3,18,2,17	87,17,25,62,7,79	3,11,14,3,10,8	67,117,113,26,69,89	273	149	6.60E-05	0.008222254	0.111,0.162,0.061,0.137,0.135,0.105	0.024,0.049,0.063,0.059,0.073,0.047	0.066
-0.026	0.000243092	A3SS.MATS.JCEC	4689	ENSMUSG00000112023.2	Lilrb4b	chr10	+	51357235	51357965	51357662	51357965	51357001	51357037	4689	128,55,89,296,105,194	6,1,2,13,3,11	98,106,76,16,71,94	2,0,0,3,0,2	576	149	0.000243092	0.021011759	0.847,0.934,0.92,0.855,0.901,0.82	0.927,1.0,1.0,0.58,1.0,0.924	-0.026
-0.068	6.10E-05	A3SS.MATS.JCEC	4693	ENSMUSG00000112023.2	Lilrb4b	chr10	+	51360541	51360665	51360612	51360665	51360194	51360383	4693	49,17,35,61,28,61	0,2,4,3,2,5	21,18,15,8,10,19	0,0,0,1,0,0	220	149	6.10E-05	0.007780547	1.0,0.852,0.856,0.932,0.905,0.892	1.0,1.0,1.0,0.844,1.0,1.0	-0.068
0.053	0.015469775	A3SS.MATS.JCEC	4798	ENSMUSG00000033565.19	Rbfox2	chr15	-	77001120	77001267	77001120	77001264	77016916	77017141	4798	74,25,36,110,18,69	2,3,0,7,2,4	62,70,54,14,113,72	7,6,8,4,8,5	152	149	0.015469775	0.309774796	0.973,0.891,1.0,0.939,0.898,0.944	0.897,0.92,0.869,0.774,0.933,0.934	0.053
0.018	0.006535979	A3SS.MATS.JCEC	4883	ENSMUSG00000022770.18	Dlg1	chr16	+	31656862	31657044	31656867	31657044	31655007	31655122	4883	12,4,5,10,5,10	193,76,148,301,62,292	2,4,4,4,8,5	275,190,188,54,259,221	154	149	0.006535979	0.18933141	0.057,0.048,0.032,0.031,0.072,0.032	0.007,0.02,0.02,0.067,0.029,0.021	0.018
-0.012	0.011552736	A3SS.MATS.JCEC	5005	ENSMUSG00000003235.14	Eif2b5	chr16	+	20327687	20328073	20327710	20328073	20327458	20327569	5005	3,2,2,4,0,3	231,104,186,261,95,318	6,7,7,1,7,5	259,178,263,93,246,223	172	149	0.011552736	0.261766291	0.011,0.016,0.009,0.013,0.0,0.008	0.02,0.033,0.023,0.009,0.024,0.019	-0.012
0.036	0.007134049	A3SS.MATS.JCEC	5046	ENSMUSG00000028669.16	Pithd1	chr4	-	135713702	135713777	135713702	135713746	135714248	135714575	5046	4,1,1,4,2,8	34,10,32,48,13,56	5,0,0,2,1,2	50,37,45,12,48,38	180	149	0.007134049	0.196058305	0.089,0.076,0.025,0.065,0.113,0.106	0.076,0.0,0.0,0.121,0.017,0.042	0.036
-0.143	4.58E-06	A3SS.MATS.JCEC	5247	ENSMUSG00000024045.7	Akap8	chr17	-	32531259	32532236	32531259	32531347	32533084	32533118	5247	526,299,249,741,322,000	75,41,54,104,60,93	983,735,714,246,751,000	78,39,63,29,96,67	1038	149	4.58E-06	0.001364875	0.502,0.511,0.398,0.506,0.435,0.484	0.644,0.73,0.619,0.549,0.529,0.624	-0.143
-0.041	0.01372997	A3SS.MATS.JCEC	5360	ENSMUSG00000028099.9	Polr3c	chr3	-	96623982	96624121	96623982	96624063	96626549	96626642	5360	8,1,4,9,4,2	63,24,43,80,26,83	16,8,5,8,12,5	73,54,70,28,81,52	207	149	0.01372997	0.295497638	0.084,0.029,0.063,0.075,0.1,0.017	0.136,0.096,0.049,0.171,0.096,0.065	-0.041
-0.059	0.00584508	A3SS.MATS.JCEC	5718	ENSMUSG00000022827.15	Rabl3	chr16	+	37383977	37384128	37384030	37384128	37380356	37380471	5718	39,8,25,29,13,48	0,0,5,7,2,5	45,44,33,8,42,45	2,4,0,1,1,2	202	149	0.00584508	0.17597631	1.0,1.0,0.787,0.753,0.827,0.876	0.943,0.89,1.0,0.855,0.969,0.943	-0.059
-0.118	0.002517572	A3SS.MATS.JCEC	5824	ENSMUSG00000009281.7	Rarres2	chr6	-	48546874	48546996	48546874	48546993	48548716	48548821	5824	23,5,15,18,15,34	6,1,7,12,2,9	39,23,41,6,20,36	7,1,2,1,9,1	152	149	0.002517572	0.103782068	0.79,0.831,0.677,0.595,0.88,0.787	0.845,0.958,0.953,0.855,0.685,0.972	-0.118
0.088	0.000310565	A3SS.MATS.JCEC	5877	ENSMUSG00000073888.14	Ccl27a	chr4	-	41771137	41771235	41771137	41771213	41773464	41773524	5877	14,6,11,11,8,23	0,0,0,0,0,1	23,18,17,9,27,24	5,0,6,0,0,2	171	149	0.000310565	0.023472462	1.0,1.0,1.0,1.0,1.0,0.952	0.8,1.0,0.712,1.0,1.0,0.913	0.088
0.093	7.08E-05	A3SS.MATS.JCEC	5878	ENSMUSG00000073888.14	Ccl27a	chr4	-	41771137	41771290	41771137	41771213	41773464	41773524	5878	17,7,10,22,8,22	0,0,0,0,0,1	33,16,21,6,22,20	5,0,6,0,0,2	226	149	7.08E-05	0.008562562	1.0,1.0,1.0,1.0,1.0,0.936	0.813,1.0,0.698,1.0,1.0,0.868	0.093
-0.007	0.007972937	A3SS.MATS.JCEC	5907	ENSMUSG00000061232.17	H2-K1	chr17	-	34218244	34218520	34218244	34218484	34218707	34218977	5907	428,713,912,485,441,000,000,000	122,39,48,106,52,135	362,128,373,419,114,000,000,000	71,66,69,35,78,58	185	149	0.007972937	0.213634849	0.966,0.966,0.977,0.971,0.955,0.968	0.976,0.972,0.976,0.963,0.975,0.98	-0.007
-0.017	0.018719492	A3SS.MATS.JCEC	5954	ENSMUSG00000040296.16	Rigi	chr4	-	40227965	40228200	40227965	40228113	40229494	40229676	5954	4,2,1,5,2,11	49,24,51,135,13,112	5,7,5,2,16,13	75,69,66,16,108,95	236	149	0.018719492	0.343553958	0.049,0.05,0.012,0.023,0.089,0.058	0.04,0.06,0.046,0.073,0.086,0.08	-0.017
-0.067	0.000955246	A3SS.MATS.JCEC	5996	ENSMUSG00000010358.14	Ifi35	chr11	+	101348015	101348348	101348241	101348348	101347391	101347490	5996	292,94,138,326,104,288	14,9,9,14,9,24	423,332,318,136,386,000	14,13,17,5,8,10	375	149	0.000955246	0.055044795	0.892,0.806,0.859,0.902,0.821,0.827	0.923,0.91,0.881,0.915,0.95,0.927	-0.067
0.069	0.00742423	A3SS.MATS.JCEC	6009	ENSMUSG00000036748.17	Cuedc2	chr19	-	46319984	46320112	46319984	46320058	46320195	46320257	6009	149,66,114,189,56,200	73,22,45,74,28,93	186,130,147,60,136,158	109,80,101,28,87,71	203	149	0.00742423	0.202703861	0.6,0.688,0.65,0.652,0.595,0.612	0.556,0.544,0.517,0.611,0.534,0.62	0.069
-0.006	0.048264561	A3SS.MATS.JCEC	6090	ENSMUSG00000004207.15	Psap	chr10	+	60134870	60135008	60134876	60135008	60131725	60131782	6090	65,18,50,71,17,74	2,275,799,200,532,570,000,000	73,47,55,26,92,60	26,911,815,187,173,100,000,000	155	149	0.048264561	0.586507439	0.027,0.021,0.023,0.021,0.019,0.023	0.025,0.024,0.027,0.033,0.031,0.027	-0.006
-0.026	0.008059903	A3SS.MATS.JCEC	6212	ENSMUSG00000002983.18	Relb	chr7	-	19350270	19351328	19350270	19350362	19351686	19351844	6212	44,22,32,55,22,81	54,15,42,84,19,95	58,34,38,12,65,31	33,33,43,15,40,26	1115	149	0.008059903	0.21382684	0.098,0.164,0.092,0.08,0.134,0.102	0.19,0.121,0.106,0.097,0.178,0.137	-0.026
0.138	0.000629676	A3SS.MATS.JCEC	6374	ENSMUSG00000018501.18	Ncor1	chr11	-	62275543	62275671	62275543	62275668	62280516	62280618	6374	23,6,8,16,10,22	35,10,26,29,18,39	11,10,21,7,16,8	42,43,75,30,46,35	152	149	0.000629676	0.040171808	0.392,0.37,0.232,0.351,0.353,0.356	0.204,0.186,0.215,0.186,0.254,0.183	0.138
-0.041	0.003087537	A3SS.MATS.JCEC	6391	ENSMUSG00000030873.10	Scnn1b	chr7	+	121498450	121498772	121498453	121498772	121464299	121464360	6391	10,5,7,12,4,13	86,38,79,138,26,152	16,21,28,6,24,26	126,136,140,34,159,151	152	149	0.003087537	0.117521236	0.102,0.114,0.08,0.079,0.131,0.077	0.111,0.131,0.164,0.147,0.129,0.144	-0.041
-0.11	0.006725395	A3SS.MATS.JCEC	6771	ENSMUSG00000022570.8	Gfus	chr15	-	75798815	75798972	75798815	75798944	75800740	75800898	6771	6,1,2,4,2,9	1,0,0,5,1,2	10,6,9,4,5,2	0,0,1,0,1,1	177	149	0.006725395	0.19170954	0.835,1.0,1.0,0.402,0.627,0.791	1.0,1.0,0.883,1.0,0.808,0.627	-0.11
0.019	0.001512667	A3SS.MATS.JCEC	6806	ENSMUSG00000028041.18	Adam15	chr3	-	89247361	89247486	89247361	89247429	89248814	89248884	6806	268,90,150,240,74,258	3,0,2,1,1,4	347,274,264,144,289,000	9,2,3,5,10,7	206	149	0.001512667	0.072378392	0.985,1.0,0.982,0.994,0.982,0.979	0.965,0.99,0.985,0.954,0.954,0.962	0.019
-0.065	3.59E-05	A3SS.MATS.JCEC	7097	ENSMUSG00000043909.17	Trp53bp1	chr2	-	121033023	121033239	121033023	121033233	121034813	121035029	7097	38,23,23,56,32,90	7,1,4,3,0,4	54,42,49,21,48,46	0,0,1,0,0,2	155	149	3.59E-05	0.005347453	0.839,0.957,0.847,0.947,1.0,0.956	1.0,1.0,0.979,1.0,1.0,0.957	-0.065
-0.06	0.04981515	A3SS.MATS.JCEC	7098	ENSMUSG00000005763.16	Cd247	chr1	+	165686011	165686047	165686014	165686047	165684984	165685065	7098	45,16,22,38,14,35	2,2,5,10,1,8	31,32,33,12,27,25	1,2,6,0,1,5	152	149	0.04981515	0.598121061	0.957,0.887,0.812,0.788,0.932,0.811	0.968,0.94,0.844,1.0,0.964,0.831	-0.06
0.275	0.000273032	A3SS.MATS.JCEC	7214	ENSMUSG00000050335.18	Lgals3	chr14	+	47616935	47617001	47616979	47617001	47605702	47605825	7214	46,16,35,53,10,72	4,4,6,2,0,2	15,15,22,1,30,32	5,5,7,4,22,1	193	149	0.000273032	0.021838471	0.899,0.755,0.818,0.953,1.0,0.965	0.698,0.698,0.708,0.162,0.513,0.961	0.275
0.089	0.013569325	A5SS.MATS.JCEC	28	ENSMUSG00000028101.19	Pias3	chr3	+	96610841	96610975	96610841	96610944	96611054	96611223	28	64,36,47,97,33,93	10,14,5,21,2,13	101,92,70,30,91,89	30,19,22,12,23,24	180	149	0.013569325	0.251197962	0.841,0.68,0.886,0.793,0.932,0.856	0.736,0.8,0.725,0.674,0.766,0.754	0.089
-0.064	0.022183477	A5SS.MATS.JCEC	63	ENSMUSG00000043510.13	Hscb	chr5	-	110983840	110983935	110983845	110983935	110982520	110982665	63	4,5,7,9,3,13	35,34,38,62,22,89	20,8,16,7,9,18	82,63,67,20,48,58	154	149	0.022183477	0.338205128	0.1,0.125,0.151,0.123,0.117,0.124	0.191,0.109,0.188,0.253,0.154,0.231	-0.064
0.039	0.001150682	A5SS.MATS.JCEC	120	ENSMUSG00000039308.7	Ndst2	chr14	-	20774778	20774888	20774815	20774888	20774528	20774631	120	72,34,67,103,42,113	2,2,1,6,2,2	137,76,99,59,120,66	14,8,5,5,10,1	186	149	0.001150682	0.048559747	0.966,0.932,0.982,0.932,0.944,0.978	0.887,0.884,0.941,0.904,0.906,0.981	0.039
0.151	0.04463359	A5SS.MATS.JCEC	145	ENSMUSG00000034041.6	Lyl1	chr8	+	85429268	85429352	85429268	85429319	85429419	85429572	145	12,7,7,13,4,8	2,1,4,4,2,1	10,10,9,4,18,9	5,4,4,4,6,8	182	149	0.04463359	0.481284397	0.831,0.851,0.589,0.727,0.621,0.868	0.621,0.672,0.648,0.45,0.711,0.479	0.151
-0.018	0.004348293	A5SS.MATS.JCEC	243	ENSMUSG00000002028.14	Kmt2a	chr9	-	44728901	44729083	44729002	44729083	44727891	44727956	243	2,0,1,3,1,5	49,27,20,63,10,53	13,2,2,0,6,13	72,61,57,11,66,61	250	149	0.004348293	0.124363338	0.024,0.0,0.029,0.028,0.056,0.053	0.097,0.019,0.02,0.0,0.051,0.113	-0.018
-0.007	0.01538532	A5SS.MATS.JCEC	527	ENSMUSG00000074781.6	Ube2n	chr10	+	95377066	95377313	95377066	95377240	95377499	95377640	527	7,013,005,148,492,680,000	7,4,7,9,3,20	780,592,676,218,712,000	9,1,3,3,2,11	222	149	0.01538532	0.26837921	0.985,0.981,0.98,0.984,0.984,0.972	0.983,0.997,0.993,0.98,0.996,0.977	-0.007
-0.156	5.43E-09	A5SS.MATS.JCEC	633	ENSMUSG00000056962.12	Jmjd6	chr11	-	116730663	116731371	116731235	116731371	116729815	116729954	633	170,63,119,178,47,183	114,44,65,130,27,179	156,119,122,65,163,160	64,22,46,26,55,51	721	149	5.43E-09	2.21E-06	0.236,0.228,0.274,0.221,0.265,0.174	0.335,0.528,0.354,0.341,0.38,0.393	-0.156
-0.054	0.005987782	A5SS.MATS.JCEC	634	ENSMUSG00000056962.12	Jmjd6	chr11	-	116730663	116731371	116731273	116731371	116729815	116729954	634	236,90,150,259,67,275	9,1,4,9,2,4	214,166,160,86,203,207	3,0,1,2,4,3	759	149	0.005987782	0.150247257	0.837,0.946,0.88,0.85,0.868,0.931	0.933,1.0,0.969,0.894,0.909,0.931	-0.054
0.08	0.004409093	A5SS.MATS.JCEC	865	ENSMUSG00000046207.15	Pik3r6	chr11	+	68425018	68425109	68425018	68425097	68426929	68427052	865	23,3,12,27,7,29	0,0,0,3,0,4	25,13,30,18,35,36	4,4,5,0,2,4	161	149	0.004409093	0.124363338	1.0,1.0,1.0,0.893,1.0,0.87	0.853,0.75,0.847,1.0,0.942,0.893	0.08
-0.023	0.008965941	A5SS.MATS.JCEC	1046	ENSMUSG00000026883.18	Dab2ip	chr2	+	35533899	35534136	35533899	35534003	35551503	35551637	1046	2,0,0,4,0,2	2,4,6,27,3,9	5,5,4,0,3,8	26,15,11,2,16,21	282	149	0.008965941	0.189914941	0.346,0.0,0.0,0.073,0.0,0.105	0.092,0.15,0.161,0.0,0.09,0.168	-0.023
-0.086	0.016074442	A5SS.MATS.JCEC	1138	ENSMUSG00000109324.3	Prmt1	chr7	-	44633194	44633557	44633503	44633557	44632909	44633011	1138	12,2,4,12,3,13	14,6,21,27,5,36	15,14,13,4,10,18	20,12,34,5,16,12	458	149	0.016074442	0.275972797	0.218,0.098,0.058,0.126,0.163,0.105	0.196,0.275,0.111,0.207,0.169,0.328	-0.086
0.017	0.005525089	A5SS.MATS.JCEC	1218	ENSMUSG00000020115.4	Tbk1	chr10	-	121412178	121412308	121412182	121412308	121407747	121407929	1218	114,41,76,205,37,158	0,1,0,2,0,6	146,111,89,20,161,141	5,5,3,0,6,4	153	149	0.005525089	0.14534548	1.0,0.976,1.0,0.99,1.0,0.962	0.966,0.956,0.967,1.0,0.963,0.972	0.017
0.02	0.023492265	A5SS.MATS.JCEC	1445	ENSMUSG00000034165.17	Ccnd3	chr17	+	47889633	47889717	47889633	47889698	47904569	47904777	1445	20,9,18,17,17,9	0,0,3,2,2,1	56,34,28,9,37,41	4,4,2,0,4,12	168	149	0.023492265	0.346750082	1.0,1.0,0.842,0.883,0.883,0.889	0.925,0.883,0.925,1.0,0.891,0.752	0.02
-0.108	6.76E-10	A5SS.MATS.JCEC	1548	ENSMUSG00000056492.7	Adgrf5	chr17	+	43714808	43714988	43714808	43714934	43721392	43721447	1548	379,124,236,788,106,000	4,792,423,181,014,150,000	583,795,378,98,925,759	627,631,385,92,821,666	203	149	6.76E-10	3.67E-07	0.367,0.273,0.353,0.363,0.336,0.311	0.406,0.48,0.419,0.439,0.453,0.455	-0.108
-0.016	0.012921568	A5SS.MATS.JCEC	1582	ENSMUSG00000022982.11	Sod1	chr16	+	90017641	90021313	90017641	90017817	90022032	90022150	1582	498,818,313,083,548,000,000,000	11,3,1,7,3,11	727,648,566,615,214,000,000,000	4,3,6,1,7,5	3645	149	0.012921568	0.246492129	0.949,0.961,0.992,0.97,0.967,0.959	0.987,0.985,0.978,0.989,0.972,0.98	-0.016
-0.035	0.012553804	A5SS.MATS.JCEC	1614	ENSMUSG00000026471.15	Mr1	chr1	-	155013259	155013520	155013339	155013520	155012320	155012596	1614	53,44,43,78,23,95	3,3,3,7,0,10	57,68,57,9,86,30	4,2,0,0,3,3	229	149	0.012553804	0.244197272	0.92,0.905,0.903,0.879,1.0,0.861	0.903,0.957,1.0,1.0,0.949,0.867	-0.035
0.139	0.003785542	A5SS.MATS.JCEC	1615	ENSMUSG00000026471.15	Mr1	chr1	-	155013259	155013520	155013444	155013520	155012320	155012596	1615	106,69,71,159,45,194	29,8,10,33,11,44	105,121,95,23,184,92	42,32,39,13,44,32	334	149	0.003785542	0.112258517	0.62,0.794,0.76,0.682,0.646,0.663	0.527,0.628,0.521,0.441,0.651,0.562	0.139
0.133	0.009135378	A5SS.MATS.JCEC	1616	ENSMUSG00000026471.15	Mr1	chr1	-	155013339	155013520	155013444	155013520	155012320	155012596	1616	56,28,31,88,22,109	29,8,10,33,11,44	52,55,38,14,101,65	42,32,39,13,44,32	254	149	0.009135378	0.191023104	0.531,0.672,0.645,0.61,0.54,0.592	0.421,0.502,0.364,0.387,0.574,0.544	0.133
-0.25	0.000531423	A5SS.MATS.JCEC	1818	ENSMUSG00000042323.18	Pbrm1	chr14	+	30745023	30745136	30745023	30745127	30747454	30747607	1818	2,1,0,1,0,0	0,0,1,1,1,5	3,3,7,1,8,10	2,2,7,0,3,6	158	149	0.000531423	0.02841806	1.0,1.0,0.0,0.485,0.0,0.0	0.586,0.586,0.485,1.0,0.715,0.611	-0.25
0.041	0.028744611	A5SS.MATS.JCEC	1857	ENSMUSG00000020538.16	Srebf1	chr11	-	60096998	60097136	60097013	60097136	60096681	60096903	1857	60,42,59,91,29,132	4,2,10,10,5,5	135,143,123,29,169,113	21,16,12,7,16,21	164	149	0.028744611	0.382388778	0.932,0.95,0.843,0.892,0.84,0.96	0.854,0.89,0.903,0.79,0.906,0.83	0.041
-0.041	0.048745155	A5SS.MATS.JCEC	1950	ENSMUSG00000110206.2	Flt3l	chr7	-	44783305	44783450	44783321	44783450	44781651	44781836	1950	82,26,62,106,28,110	1,2,7,6,3,9	123,87,104,35,127,78	9,3,2,0,5,2	165	149	0.048745155	0.509636844	0.987,0.922,0.889,0.941,0.894,0.917	0.925,0.963,0.979,1.0,0.958,0.972	-0.041
-0.025	0.00153457	A5SS.MATS.JCEC	1953	ENSMUSG00000027944.14	Hax1	chr3	-	89904693	89905310	89905108	89905310	89903553	89903605	1953	568,239,415,649,194,000	5,2,4,6,2,6	655,467,552,184,622,000	1,0,1,0,4,1	564	149	0.00153457	0.058206615	0.968,0.969,0.965,0.966,0.962,0.975	0.994,1.0,0.993,1.0,0.976,0.993	-0.025
-0.03	0.000483829	A5SS.MATS.JCEC	1954	ENSMUSG00000027944.14	Hax1	chr3	-	89905044	89905310	89905108	89905310	89903553	89903605	1954	168,74,128,226,63,273	5,2,4,6,2,6	210,157,176,52,202,169	1,0,1,0,4,1	213	149	0.000483829	0.027688613	0.959,0.963,0.957,0.963,0.957,0.97	0.993,1.0,0.992,1.0,0.972,0.992	-0.03
-0.102	0.00769969	A5SS.MATS.JCEC	2005	ENSMUSG00000032577.17	Mapkapk3	chr9	-	107139621	107140963	107140823	107140963	107139076	107139156	2005	136,51,85,209,34,219	1,1,2,1,2,6	178,114,111,31,152,136	0,0,3,0,2,1	1351	149	0.00769969	0.173069887	0.937,0.849,0.824,0.958,0.652,0.801	1.0,1.0,0.803,1.0,0.893,0.937	-0.102
-0.099	0.035888535	A5SS.MATS.JCEC	2108	ENSMUSG00000005465.10	Il27ra	chr8	-	84762469	84762902	84762713	84762902	84760820	84760922	2108	3,1,3,14,3,6	3,5,6,15,5,15	11,13,7,2,16,22	11,10,9,9,11,12	393	149	0.035888535	0.433491875	0.275,0.07,0.159,0.261,0.185,0.132	0.275,0.33,0.228,0.078,0.355,0.41	-0.099
0.035	0.019171179	A5SS.MATS.JCEC	2184	ENSMUSG00000026656.16	Fcgr2b	chr1	-	170790893	170791034	170790977	170791034	170788764	170788802	2184	57,25,25,81,22,49	0,1,0,2,1,4	60,48,90,22,68,44	7,1,4,1,2,4	233	149	0.019171179	0.307882608	1.0,0.941,1.0,0.963,0.934,0.887	0.846,0.968,0.935,0.934,0.956,0.876	0.035
0.036	0.042737881	A5SS.MATS.JCEC	2223	ENSMUSG00000073418.5	C4b	chr17	-	34954678	34954849	34954709	34954849	34954377	34954581	2223	35,15,29,72,11,47	172,64,316,402,37,288	50,48,39,17,41,53	301,312,306,102,349,000	180	149	0.042737881	0.471473084	0.144,0.162,0.071,0.129,0.197,0.119	0.121,0.113,0.095,0.121,0.089,0.069	0.036
0.014	0.004156225	A5SS.MATS.JCEC	2342	ENSMUSG00000057948.13	Unc13d	chr11	-	115957462	115957595	115957515	115957595	115956267	115956373	2342	7,1,4,9,2,10	160,51,142,185,66,207	7,1,1,0,4,3	177,104,192,47,163,177	202	149	0.004156225	0.121050059	0.031,0.014,0.02,0.035,0.022,0.034	0.028,0.007,0.004,0.0,0.018,0.012	0.014
0.055	0.00017681	A5SS.MATS.JCEC	2764	ENSMUSG00000026648.19	Dclre1c	chr2	+	3438066	3438127	3438066	3438123	3438712	3438785	2764	6,9,1,23,6,9	0,2,1,2,0,0	13,7,17,2,12,15	6,2,3,0,2,5	153	149	0.00017681	0.013108049	1.0,0.814,0.493,0.918,1.0,1.0	0.678,0.773,0.847,1.0,0.854,0.745	0.055
0.22	0.006327129	A5SS.MATS.JCEC	2866	ENSMUSG00000112023.2	Lilrb4b	chr10	+	51356771	51356854	51356771	51356849	51357001	51357037	2866	27,17,21,66,33,42	34,6,27,48,14,33	13,11,7,1,14,17	24,18,12,10,14,21	154	149	0.006327129	0.155922103	0.434,0.733,0.429,0.571,0.695,0.552	0.344,0.372,0.361,0.088,0.492,0.439	0.22
-0.149	0.006548537	A5SS.MATS.JCEC	2867	ENSMUSG00000112023.2	Lilrb4b	chr10	+	51358964	51359023	51358964	51359000	51359857	51359974	2867	14,9,9,27,10,27	36,15,23,51,26,44	17,8,4,6,14,8	16,8,7,6,12,10	172	149	0.006548537	0.155922103	0.252,0.342,0.253,0.314,0.25,0.347	0.479,0.464,0.331,0.464,0.503,0.409	-0.149
-0.035	0.03601358	A5SS.MATS.JCEC	3062	ENSMUSG00000028096.14	Gpr89	chr3	-	96787838	96788025	96787936	96788025	96787389	96787482	3062	3,0,2,5,1,8	61,22,38,68,24,86	5,6,3,2,7,9	41,34,66,20,56,74	247	149	0.03601358	0.433491875	0.029,0.0,0.031,0.042,0.025,0.053	0.069,0.096,0.027,0.057,0.07,0.068	-0.035
-0.021	0.013178694	A5SS.MATS.JCEC	3525	ENSMUSG00000096727.4	Psmb9	chr17	-	34403129	34403387	34403255	34403387	34402588	34402718	3525	23,3,5,14,10,18	197,60,88,171,52,216	24,25,22,6,21,29	170,135,246,56,184,145	275	149	0.013178694	0.249935474	0.059,0.026,0.03,0.042,0.094,0.043	0.071,0.091,0.046,0.055,0.058,0.098	-0.021
-0.017	0.015347967	A5SS.MATS.JCEC	3811	ENSMUSG00000018669.15	Cdk5rap3	chr11	-	96806876	96807022	96806976	96807022	96804490	96804622	3811	3,3,5,8,1,5	75,32,47,106,39,134	15,4,17,4,12,14	133,85,117,41,178,154	249	149	0.015347967	0.26837921	0.023,0.053,0.06,0.043,0.015,0.022	0.063,0.027,0.08,0.055,0.039,0.052	-0.017
0.048	0.005728725	A5SS.MATS.JCEC	3818	ENSMUSG00000023259.18	Slc26a6	chr9	+	108734139	108734304	108734139	108734249	108734390	108734543	3818	5,2,9,7,2,10	2,0,2,1,0,1	7,9,9,4,13,13	0,3,5,0,2,3	204	149	0.005728725	0.146672811	0.646,1.0,0.767,0.836,1.0,0.88	1.0,0.687,0.568,1.0,0.826,0.76	0.048
0.026	0.014864109	A5SS.MATS.JCEC	3879	ENSMUSG00000018501.18	Ncor1	chr11	-	62245196	62245298	62245208	62245298	62244059	62244160	3879	104,55,70,187,53,161	12,4,5,7,4,10	152,164,125,24,187,148	22,16,8,2,16,20	161	149	0.014864109	0.263514805	0.889,0.927,0.928,0.961,0.925,0.937	0.865,0.905,0.935,0.917,0.915,0.873	0.026
-0.048	0.004611986	A5SS.MATS.JCEC	4004	ENSMUSG00000029826.15	Zc3hav1	chr6	-	38309076	38310123	38309424	38310123	38308697	38308796	4004	371,174,276,574,177,000	25,10,9,39,4,21	614,463,474,148,713,000	28,12,11,2,21,23	497	149	0.004611986	0.125272794	0.816,0.839,0.902,0.815,0.93,0.883	0.868,0.92,0.928,0.957,0.911,0.889	-0.048
-0.11	0.014433549	A5SS.MATS.JCEC	4097	ENSMUSG00000070000.14	Fcho1	chr8	-	72167522	72167571	72167526	72167571	72167343	72167416	4097	1,2,0,3,0,1	13,3,4,10,2,13	4,5,4,0,2,1	14,2,11,3,11,11	153	149	0.014433549	0.260122854	0.07,0.394,0.0,0.226,0.0,0.07	0.218,0.709,0.262,0.0,0.15,0.081	-0.11
0.065	0.040442123	A5SS.MATS.JCEC	4221	ENSMUSG00000027660.17	Skil	chr3	+	31167556	31167789	31167556	31167651	31170964	31171188	4221	46,16,33,88,12,66	44,30,24,92,25,93	37,29,30,7,32,37	65,43,53,13,52,67	287	149	0.040442123	0.461058451	0.352,0.217,0.417,0.332,0.199,0.269	0.228,0.259,0.227,0.218,0.242,0.223	0.065
0.023	0.004399215	MXE.MATS.JCEC	36	ENSMUSG00000047213.15	Ythdf3	chr3	+	16238085	16238110	16241130	16241279	16237399	16237684	16243641	16243727	36	79,37,45,146,31,108	5,1,8,7,3,8	63,64,91,29,124,125	16,2,15,2,12,18	174	298	0.004399215	0.23913209	0.964,0.984,0.906,0.973,0.947,0.959	0.871,0.982,0.912,0.961,0.947,0.922	0.023
0.149	0.021238709	MXE.MATS.JCEC	87	ENSMUSG00000022607.19	Ptk2	chr15	-	73231874	73232186	73236889	73237044	73214981	73215208	73266496	73266593	87	35,11,35,69,16,45	13,5,8,14,4,16	35,36,35,3,60,33	16,22,15,12,12,24	304	461	0.021238709	0.508617989	0.803,0.769,0.869,0.882,0.858,0.81	0.768,0.713,0.78,0.275,0.883,0.676	0.149
-0.204	0.023707663	MXE.MATS.JCEC	89	ENSMUSG00000022607.19	Ptk2	chr15	-	73236889	73237044	73263607	73263729	73214981	73215208	73264192	73264296	89	12,15,11,38,11,15	24,9,22,44,10,39	28,35,27,5,45,39	27,26,26,0,37,20	271	304	0.023707663	0.524411664	0.359,0.652,0.359,0.492,0.552,0.301	0.538,0.602,0.538,1.0,0.577,0.686	-0.204
0.043	0.018343273	MXE.MATS.JCEC	754	ENSMUSG00000074129.15	Rpl13a	chr7	-	44776132	44776218	44776414	44776516	44775901	44775961	44776632	44776698	754	669,820,744,978,756,000,000,000	302,010,302,107,308,000,000,000	4,700,333,210,676,250,000,000,000	368,021,765,023,125,000,000,000	251	235	0.018343273	0.479618532	0.675,0.653,0.689,0.696,0.675,0.686	0.545,0.589,0.666,0.655,0.667,0.693	0.043
-0.04	0.000694222	MXE.MATS.JCEC	756	ENSMUSG00000074129.15	Rpl13a	chr7	-	44776414	44776516	44776632	44776698	44776132	44776218	44776919	44776992	756	10,773,817,269,723,500,000	364,410,912,772,381,000,000,000	1,358,781,193,345,710,000,000	345,621,235,575,139,000,000,000	215	251	0.000694222	0.072423465	0.257,0.29,0.234,0.229,0.222,0.263	0.314,0.3,0.288,0.277,0.295,0.264	-0.04
0.095	0.000929136	MXE.MATS.JCEC	1209	ENSMUSG00000022378.15	Cyrib	chr15	-	63829433	63829516	63842778	63842817	63828448	63828531	63869746	63869818	1209	23,5,13,27,5,27	0,0,1,4,1,4	15,12,15,8,29,15	5,0,5,1,10,6	188	232	0.000929136	0.08968334	1.0,1.0,0.941,0.893,0.861,0.893	0.787,1.0,0.787,0.908,0.782,0.755	0.095
0.051	0.001171907	MXE.MATS.JCEC	1210	ENSMUSG00000022378.15	Cyrib	chr15	-	63829433	63829516	63842778	63842817	63828448	63828531	63894418	63894469	1210	41,8,22,41,7,48	0,0,1,4,1,4	37,21,32,17,50,24	6,0,5,1,10,6	188	232	0.001171907	0.103600577	1.0,1.0,0.964,0.927,0.896,0.937	0.884,1.0,0.888,0.955,0.861,0.832	0.051
0.022	0.024289386	MXE.MATS.JCEC	1276	ENSMUSG00000001175.17	Calm1	chr12	+	100168651	100168682	100169833	100169977	100165693	100165975	100171871	100171978	1276	503,146,401,622,181,000	29,981,141,183,533,600,000,000	470,443,622,191,686,000	443,431,563,693,106,000,000,000	180	293	0.024289386	0.5296827	0.215,0.172,0.262,0.231,0.239,0.246	0.147,0.186,0.215,0.226,0.224,0.236	0.022
-0.032	0.040044402	MXE.MATS.JCEC	1371	ENSMUSG00000020167.15	Tcf3	chr10	-	80246231	80246458	80248660	80248896	80245380	80246108	80249038	80249171	1371	71,28,29,62,24,84	193,68,151,262,66,298	71,68,95,28,104,100	253,157,233,96,281,249	385	376	0.040044402	0.625245987	0.264,0.287,0.158,0.188,0.262,0.216	0.215,0.297,0.285,0.222,0.265,0.282	-0.032
-0.062	0.026174241	MXE.MATS.JCEC	1378	ENSMUSG00000039294.15	Cybc1	chr11	-	121116629	121116726	121117594	121117668	121115374	121115519	121118068	121118110	1378	27,10,17,31,10,34	68,47,45,101,39,114	45,37,42,14,52,44	86,82,99,46,127,111	223	246	0.026174241	0.544896524	0.305,0.19,0.294,0.253,0.22,0.248	0.366,0.332,0.319,0.251,0.311,0.304	-0.062
-0.056	0.002717188	MXE.MATS.JCEC	1452	ENSMUSG00000023367.15	Tmem176a	chr6	+	48819522	48819633	48820718	48820775	48819137	48819335	48820894	48821113	1452	655,234,503,798,169,000	617,205,473,692,178,000	825,832,615,192,890,000	515,506,492,188,623,000	260	206	0.002717188	0.184625783	0.457,0.475,0.457,0.477,0.429,0.457	0.559,0.566,0.498,0.447,0.531,0.488	-0.056
-0.151	0.000102429	MXE.MATS.JCEC	1465	ENSMUSG00000023010.16	Tmbim6	chr15	+	99291575	99291611	99297537	99297752	99290866	99290921	99299460	99299544	1465	12,5,12,14,6,20	82,36,90,151,38,157	20,17,7,3,15,24	65,48,57,15,50,46	185	364	0.000102429	0.018890792	0.224,0.215,0.208,0.154,0.237,0.2	0.377,0.411,0.195,0.282,0.371,0.507	-0.151
0.05	0.032815087	MXE.MATS.JCEC	1552	ENSMUSG00000059923.14	Grb2	chr11	-	115546183	115546281	115589977	115590182	115540596	115540719	115599219	115599402	1552	271,114,217,386,110,000	174,80,117,238,81,189	299,200,304,93,361,333	271,209,196,73,232,192	354	247	0.032815087	0.582662754	0.521,0.499,0.564,0.531,0.487,0.59	0.435,0.4,0.52,0.471,0.521,0.548	0.05
0.041	0.041849959	MXE.MATS.JCEC	1684	ENSMUSG00000040249.16	Lrp1	chr10	-	127377507	127377684	127378053	127378170	127377102	127377243	127378435	127378542	1684	231,101,255,374,132,000	558,211,440,841,179,000	357,371,178,142,442,000	988,903,464,265,953,000	266	326	0.041849959	0.632284116	0.337,0.37,0.415,0.353,0.475,0.397	0.307,0.335,0.32,0.396,0.362,0.379	0.041
-0.058	0.001386611	MXE.MATS.JCEC	1742	ENSMUSG00000004936.9	Map2k1	chr9	-	64119865	64120012	64121680	64121891	64112392	64112470	64160494	64160913	1742	109,47,60,126,44,118	212,83,167,256,87,283	146,108,122,29,142,111	213,173,176,53,231,196	360	296	0.001386611	0.115077025	0.297,0.318,0.228,0.288,0.294,0.255	0.36,0.339,0.363,0.31,0.336,0.318	-0.058
0.097	0.040718394	MXE.MATS.JCEC	1954	ENSMUSG00000005087.18	Cd44	chr2	-	102668157	102668283	102679001	102679127	102658886	102658955	102683359	102683581	1954	3,3,1,0,0,2	13,5,6,22,2,25	0,0,0,0,0,3	20,13,8,6,24,12	275	275	0.040718394	0.625875596	0.188,0.375,0.143,0.0,0.0,0.074	0.0,0.0,0.0,0.0,0.0,0.2	0.097
-0.057	0.031569744	MXE.MATS.JCEC	1990	ENSMUSG00000029053.17	Prkcz	chr4	-	155440883	155440973	155441937	155442059	155439110	155439161	155445608	155445818	1990	33,13,11,30,8,25	56,20,43,94,18,89	44,29,39,9,39,37	86,44,67,22,66,73	271	239	0.031569744	0.576644911	0.342,0.364,0.184,0.22,0.282,0.199	0.311,0.368,0.339,0.265,0.343,0.309	-0.057
0.098	0.013306776	MXE.MATS.JCEC	2100	ENSMUSG00000030144.5	Clec4d	chr6	+	123242277	123242370	123244013	123244121	123239069	123239321	123245027	123245102	2100	22,12,14,18,61,28	0,1,1,2,3,2	18,8,16,8,13,22	1,4,3,2,1,4	242	257	0.013306776	0.412041296	1.0,0.927,0.937,0.905,0.956,0.937	0.95,0.68,0.85,0.809,0.932,0.854	0.098
0.037	0.045088623	MXE.MATS.JCEC	2401	ENSMUSG00000041058.16	Wwp1	chr4	-	19627871	19628005	19631045	19631205	19627632	19627773	19635253	19635342	2401	452,173,282,674,166,000	309,125,200,491,103,000	445,338,409,93,330,438	373,301,329,68,246,380	309	283	0.045088623	0.651974197	0.573,0.559,0.564,0.557,0.596,0.554	0.522,0.507,0.532,0.556,0.551,0.514	0.037
-0.027	0.002917446	MXE.MATS.JCEC	2430	ENSMUSG00000056999.17	Ide	chr19	-	37267442	37267587	37268068	37268213	37265496	37265607	37273281	37273364	2430	192,57,130,269,58,280	2,3,6,7,4,6	292,232,253,80,299,232	1,2,2,0,5,4	294	294	0.002917446	0.189913481	0.99,0.95,0.956,0.975,0.935,0.979	0.997,0.991,0.992,1.0,0.984,0.983	-0.027
-0.014	0.022181656	MXE.MATS.JCEC	2596	ENSMUSG00000024921.18	Smarca2	chr19	+	26737277	26737331	26748337	26748443	26729223	26729441	26748907	26749009	2596	43,26,29,58,21,58	8,083,295,381,070,360,000	77,43,55,19,76,54	972,638,738,295,982,000	203	255	0.022181656	0.515510567	0.063,0.09,0.063,0.064,0.068,0.073	0.091,0.078,0.086,0.075,0.089,0.088	-0.014
-0.058	0.004307916	MXE.MATS.JCEC	2608	ENSMUSG00000002981.11	Clptm1	chr7	-	19372041	19372942	19376976	19377094	19371393	19371638	19379766	19379925	2608	144,62,148,254,71,243	304,129,243,438,105,000	227,168,164,70,233,187	340,230,263,56,326,264	267	1050	0.004307916	0.236660432	0.651,0.654,0.705,0.695,0.727,0.699	0.724,0.742,0.71,0.831,0.738,0.736	-0.058
-0.048	0.000330492	MXE.MATS.JCEC	2719	ENSMUSG00000020717.20	Pecam1	chr11	-	106552827	106552850	106562567	106562624	106545043	106545988	106570374	106570437	2719	110,635,257,312,603,000,000	312,98,164,304,118,316	139,610,598,675,111,000,000	316,249,181,115,302,000	206	172	0.000330492	0.04432882	0.747,0.75,0.745,0.776,0.728,0.743	0.787,0.78,0.8,0.788,0.813,0.807	-0.048
0.032	0.049648852	MXE.MATS.JCEC	2721	ENSMUSG00000020717.20	Pecam1	chr11	-	106562567	106562624	106581761	106582010	106545043	106545988	106586579	106586855	2721	1,593,628,115,724,570,000,000	286,82,131,237,90,307	19,751,821,117,955,600,000,000	331,217,229,133,371,000	398	206	0.049648852	0.675469814	0.742,0.799,0.821,0.843,0.782,0.758	0.755,0.813,0.727,0.684,0.785,0.787	0.032
-0.145	0.03388411	MXE.MATS.JCEC	2852	ENSMUSG00000042349.14	Ikbke	chr1	-	131199844	131199955	131201107	131201268	131199499	131199679	131201377	131201559	2852	14,5,10,16,5,39	20,7,6,32,4,21	31,17,36,10,24,31	11,19,16,4,20,14	310	260	0.03388411	0.588159811	0.37,0.375,0.583,0.295,0.512,0.609	0.703,0.429,0.654,0.677,0.502,0.65	-0.145
0.023	7.38E-06	MXE.MATS.JCEC	2897	ENSMUSG00000079105.5	C7	chr15	-	5076345	5076490	5079026	5079168	5063667	5063835	5086501	5086577	2897	8,193,294,871,151,160,000	15,13,14,22,7,21	609,751,380,132,923,000	31,23,26,9,39,20	291	294	7.38E-06	0.00224061	0.982,0.962,0.972,0.981,0.96,0.972	0.952,0.971,0.937,0.937,0.96,0.935	0.023
-0.101	0.040730289	MXE.MATS.JCEC	2929	ENSMUSG00000079109.12	Pms2	chr5	+	143862038	143862319	143864916	143865084	143860294	143860450	143865759	143865860	2929	44,21,18,59,17,33	31,13,17,41,20,53	107,52,45,17,79,61	49,36,37,7,41,49	430	317	0.040730289	0.625875596	0.511,0.544,0.438,0.515,0.385,0.315	0.617,0.516,0.473,0.642,0.587,0.479	-0.101
-0.108	0.016975452	MXE.MATS.JCEC	2930	ENSMUSG00000079109.12	Pms2	chr5	+	143862038	143862891	143864916	143865084	143860294	143860450	143865759	143865860	2930	98,53,48,120,32,105	31,13,17,41,20,53	229,114,136,44,179,159	49,36,37,7,41,49	1002	317	0.016975452	0.462818795	0.5,0.563,0.472,0.481,0.336,0.385	0.597,0.5,0.538,0.665,0.58,0.507	-0.108
0.037	0.042887611	MXE.MATS.JCEC	3018	ENSMUSG00000024308.16	Tapbp	chr17	+	34144981	34145323	34145401	34145491	34139222	34139483	34145603	34145680	3018	706,279,629,843,227,000	178,94,150,241,64,265	666,535,708,269,856,000	260,193,203,96,262,243	491	239	0.042887611	0.63641271	0.659,0.591,0.671,0.63,0.633,0.642	0.555,0.574,0.629,0.577,0.614,0.654	0.037
-0.04	0.018652168	MXE.MATS.JCEC	3037	ENSMUSG00000001729.15	Akt1	chr12	-	112623501	112623630	112623701	112623827	112623210	112623425	112624100	112624169	3037	370,145,232,485,157,000	388,143,291,521,139,000	481,379,398,138,429,000	412,261,345,142,399,000	275	278	0.018652168	0.485238255	0.491,0.506,0.446,0.485,0.533,0.487	0.541,0.595,0.538,0.496,0.521,0.498	-0.04
-0.027	0.023438677	MXE.MATS.JCEC	3158	ENSMUSG00000039844.21	Rapgef1	chr2	+	29569144	29569281	29576116	29576295	29509731	29510075	29579118	29579275	3158	21,7,7,17,0,9	193,76,157,372,92,235	26,14,19,3,15,13	208,176,164,49,321,205	286	328	0.023438677	0.523127072	0.111,0.096,0.049,0.05,0.0,0.042	0.125,0.084,0.117,0.066,0.051,0.068	-0.027
0.091	1.15E-06	MXE.MATS.JCEC	3159	ENSMUSG00000039844.21	Rapgef1	chr2	+	29569144	29569281	29576116	29576295	29533826	29533926	29579118	29579275	3159	60,28,30,87,30,44	194,76,157,373,93,235	35,23,18,11,34,27	207,176,162,49,321,205	286	328	1.15E-06	0.000456152	0.262,0.297,0.18,0.211,0.27,0.177	0.162,0.13,0.113,0.205,0.108,0.131	0.091
0.018	0.034132091	MXE.MATS.JCEC	3258	ENSMUSG00000024425.5	Ndfip1	chr18	+	38589107	38589174	38593597	38593703	38585357	38585482	38597313	38597892	3258	441,186,298,529,151,000	43,20,28,49,11,61	505,372,422,137,481,000	79,59,58,13,48,44	216	255	0.034132091	0.589492037	0.924,0.917,0.926,0.927,0.942,0.915	0.883,0.882,0.896,0.926,0.922,0.933	0.018
0.063	0.026439823	MXE.MATS.JCEC	3263	ENSMUSG00000024778.14	Fas	chr19	+	34292578	34292716	34295989	34296051	34284524	34284678	34296182	34296236	3263	189,69,149,302,75,222	91,35,63,151,35,112	404,288,146,73,326,331	232,172,112,58,193,152	287	211	0.026439823	0.545050882	0.604,0.592,0.635,0.595,0.612,0.593	0.561,0.552,0.489,0.481,0.554,0.616	0.063
-0.027	0.04190662	MXE.MATS.JCEC	3397	ENSMUSG00000018583.6	G3bp1	chr11	+	55376451	55376564	55379844	55380018	55360510	55360627	55382789	55382880	3397	41,13,24,48,18,63	297,93,208,402,109,391	43,56,49,10,67,41	277,209,274,86,367,295	262	323	0.04190662	0.632284116	0.145,0.147,0.125,0.128,0.169,0.166	0.161,0.248,0.181,0.125,0.184,0.146	-0.027
-0.043	0.021283708	MXE.MATS.JCEC	3399	ENSMUSG00000018583.6	G3bp1	chr11	+	55378304	55378386	55379844	55380018	55376451	55376564	55382789	55382880	3399	84,42,64,122,28,128	307,103,216,413,114,000	100,89,119,29,129,113	281,216,280,92,378,305	231	323	0.021283708	0.508617989	0.277,0.363,0.293,0.292,0.256,0.303	0.332,0.366,0.373,0.306,0.323,0.341	-0.043
0.051	0.037060356	MXE.MATS.JCEC	3478	ENSMUSG00000021686.7	Ap3b1	chr13	+	94630176	94630249	94664672	94664904	94619720	94619868	94668489	94668574	3478	87,34,81,116,40,158	283,107,195,302,78,341	115,73,82,28,117,111	420,280,236,88,338,301	222	381	0.037060356	0.606040075	0.345,0.353,0.416,0.397,0.468,0.443	0.32,0.309,0.374,0.353,0.373,0.388	0.051
0.055	0.038477837	MXE.MATS.JCEC	3480	ENSMUSG00000021686.7	Ap3b1	chr13	+	94638425	94638532	94668489	94668574	94630176	94630249	94679286	94679384	3480	143,57,103,159,48,177	95,31,70,112,35,151	154,108,123,38,170,147	160,95,118,29,124,123	256	234	0.038477837	0.613270222	0.579,0.627,0.574,0.565,0.556,0.517	0.468,0.51,0.488,0.545,0.556,0.522	0.055
-0.037	0.032800378	MXE.MATS.JCEC	3659	ENSMUSG00000029860.17	Zyx	chr6	+	42333365	42333544	42334246	42334367	42333095	42333265	42334785	42334919	3659	665,201,545,967,332,000	87,725,866,010,215,100,000	716,564,611,242,782,000	716,505,685,335,805,000	328	270	0.032800378	0.582662754	0.384,0.391,0.405,0.438,0.345,0.373	0.452,0.479,0.423,0.373,0.444,0.385	-0.037
0.046	0.005124969	MXE.MATS.JCEC	3724	ENSMUSG00000025499.19	Hras	chr7	-	140771254	140771380	140772043	140772203	140769017	140771107	140772354	140772533	3724	596,225,410,633,244,000	208,68,124,192,55,214	615,426,642,227,545,000	243,205,279,67,192,210	309	275	0.005124969	0.260497266	0.718,0.746,0.746,0.746,0.798,0.737	0.693,0.649,0.672,0.751,0.716,0.731	0.046
0.087	0.004435382	MXE.MATS.JCEC	3787	ENSMUSG00000028917.15	Plekhm2	chr4	-	141364735	141364795	141366986	141367173	141361563	141361789	141368727	141368815	3787	78,50,80,133,40,158	18,3,6,15,8,18	104,86,94,19,144,91	21,19,17,5,37,16	336	209	0.004435382	0.239835732	0.729,0.912,0.892,0.847,0.757,0.845	0.755,0.738,0.775,0.703,0.708,0.78	0.087
-0.042	0.048196448	MXE.MATS.JCEC	3807	ENSMUSG00000056492.7	Adgrf5	chr17	+	43714808	43714988	43721392	43721447	43700372	43700598	43733388	43733547	3807	5,552,253,241,147,160,000	405,171,252,882,135,000	7,938,364,901,551,170,000	570,587,313,78,755,658	329	204	0.048196448	0.671420541	0.459,0.449,0.444,0.446,0.437,0.455	0.463,0.469,0.493,0.552,0.491,0.477	-0.042
-0.024	0.004285648	MXE.MATS.JCEC	3808	ENSMUSG00000056492.7	Adgrf5	chr17	+	43750566	43750686	43750841	43751051	43748406	43748577	43752674	43752893	3808	194,104,155,430,88,263	1,836,734,116,933,090,000,000	449,414,236,61,488,387	27,082,803,149,544,900,000,000	269	359	0.004285648	0.236660432	0.124,0.159,0.15,0.148,0.152,0.132	0.181,0.165,0.174,0.153,0.169,0.165	-0.024
0.03	0.001659044	MXE.MATS.JCEC	3981	ENSMUSG00000018217.13	Pmp22	chr11	+	63023950	63024070	63025246	63025346	63019807	63019976	63041944	63042085	3981	129,46,137,195,42,192	645,264,546,968,285,000	140,174,105,33,218,144	10,378,947,622,671,200,000	269	249	0.001659044	0.125070101	0.156,0.139,0.188,0.157,0.12,0.163	0.111,0.153,0.113,0.103,0.142,0.121	0.03
0.014	0.011299056	MXE.MATS.JCEC	3983	ENSMUSG00000018217.13	Pmp22	chr11	+	63023953	63024070	63025246	63025346	63019807	63019976	63041944	63042085	3983	57,20,61,112,15,95	645,264,546,968,285,000	60,76,52,17,110,77	10,378,947,622,671,200,000	266	249	0.011299056	0.383947851	0.076,0.066,0.095,0.098,0.047,0.089	0.051,0.074,0.06,0.056,0.078,0.069	0.014
-0.125	0.001520463	MXE.MATS.JCEC	4034	ENSMUSG00000031596.16	Slc7a2	chr8	+	41361092	41361232	41361434	41361571	41358541	41358764	41364031	41364134	4034	50,16,28,61,15,69	15,11,12,24,6,42	48,30,65,7,48,49	12,3,13,2,16,13	289	286	0.001520463	0.118964682	0.767,0.59,0.698,0.716,0.712,0.619	0.798,0.908,0.832,0.776,0.748,0.789	-0.125
0.009	0.027426455	MXE.MATS.JCEC	4233	ENSMUSG00000032497.20	Lrrfip2	chr9	+	111028732	111028903	111042880	111042982	111022108	111022186	111043208	111043341	4233	342,138,281,523,148,000	3,0,1,6,4,4	502,367,394,129,375,000	9,8,4,3,8,4	320	251	0.027426455	0.54971352	0.989,1.0,0.995,0.986,0.967,0.991	0.978,0.973,0.987,0.971,0.974,0.988	0.009
-0.05	0.014358553	MXE.MATS.JCEC	4234	ENSMUSG00000032497.20	Lrrfip2	chr9	+	111028732	111028903	111034822	111034915	111022114	111022186	111043208	111043341	4234	342,138,281,523,148,000	180,85,129,235,62,248	502,367,394,129,375,000	207,140,135,50,149,183	320	242	0.014358553	0.419873994	0.59,0.551,0.622,0.627,0.644,0.621	0.647,0.665,0.688,0.661,0.656,0.636	-0.05
0.021	0.002945974	MXE.MATS.JCEC	4238	ENSMUSG00000032497.20	Lrrfip2	chr9	+	111034822	111034915	111042880	111042982	111022108	111022186	111043208	111043341	4238	180,85,129,235,62,248	3,0,1,6,4,4	207,140,135,50,149,183	9,8,4,3,8,4	242	251	0.002945974	0.189913481	0.984,1.0,0.993,0.976,0.941,0.985	0.96,0.948,0.972,0.945,0.951,0.979	0.021
-0.027	0.028591389	MXE.MATS.JCEC	4394	ENSMUSG00000023951.19	Vegfa	chr17	-	46331916	46332048	46334990	46335020	46327918	46329805	46335369	46335446	4394	780,300,479,976,283,000	340,311,712,200,448,000,000,000	1,140,851,840,291,980,000	418,230,023,662,115,000,000,000	179	281	0.028591389	0.55569067	0.265,0.287,0.255,0.255,0.253,0.239	0.3,0.308,0.265,0.284,0.307,0.251	-0.027
0.034	0.007627824	MXE.MATS.JCEC	4490	ENSMUSG00000029484.13	Anxa3	chr5	+	96945259	96945312	96958908	96958996	96941243	96941422	96960700	96960795	4490	474,177,410,696,180,000	1,568,557,141,724,490,000,000	298,246,252,101,316,000	12,141,083,104,735,300,000,000	202	237	0.007627824	0.332405764	0.262,0.272,0.253,0.25,0.269,0.277	0.224,0.21,0.22,0.251,0.253,0.224	0.034
-0.094	0.00146374	MXE.MATS.JCEC	4520	ENSMUSG00000042228.15	Lyn	chr4	+	3738724	3738798	3742441	3742487	3678126	3678364	3743196	3743302	4520	29,18,20,53,14,49	58,30,42,108,17,84	71,44,47,14,72,49	78,48,51,17,100,58	223	195	0.00146374	0.118105552	0.304,0.344,0.294,0.3,0.419,0.338	0.443,0.445,0.446,0.419,0.386,0.425	-0.094
-0.088	0.001519932	MXE.MATS.JCEC	4521	ENSMUSG00000042228.15	Lyn	chr4	+	3738724	3738861	3742441	3742487	3678114	3678364	3743196	3743302	4521	82,42,39,122,20,88	58,30,42,108,17,84	136,81,86,24,159,113	78,48,51,17,100,58	286	195	0.001519932	0.118964682	0.491,0.488,0.388,0.435,0.445,0.417	0.543,0.535,0.535,0.49,0.52,0.571	-0.088
-0.066	0.009993874	MXE.MATS.JCEC	4734	ENSMUSG00000060038.15	Dhps	chr8	+	85799080	85799245	85800131	85800228	85798385	85798682	85800309	85800396	4734	50,15,37,67,27,45	113,40,79,139,51,147	81,59,61,22,54,54	98,69,116,50,100,114	314	246	0.009993874	0.371283194	0.257,0.227,0.268,0.274,0.293,0.193	0.393,0.401,0.292,0.256,0.297,0.271	-0.066
0.033	0.01134157	MXE.MATS.JCEC	4801	ENSMUSG00000005583.17	Mef2c	chr13	+	83773383	83773527	83773588	83773726	83740896	83741100	83781173	83781360	4801	45,11,16,53,15,79	0,0,1,4,1,4	51,63,40,7,80,64	9,1,6,0,8,3	293	287	0.01134157	0.383947851	1.0,1.0,0.94,0.928,0.936,0.951	0.847,0.984,0.867,1.0,0.907,0.954	0.033
0.111	0.000726931	MXE.MATS.JCEC	5102	ENSMUSG00000033788.16	Dysf	chr6	+	84176729	84176829	84180164	84180343	84172159	84172301	84182765	84182875	5102	60,22,28,53,19,48	69,29,49,71,29,88	43,37,38,25,62,38	118,100,88,66,117,71	249	328	0.000726931	0.074334099	0.534,0.5,0.429,0.496,0.463,0.418	0.324,0.328,0.363,0.333,0.411,0.413	0.111
-0.054	0.049681499	MXE.MATS.JCEC	5133	ENSMUSG00000019278.6	Dpep1	chr8	+	123926945	123927030	123927105	123927181	123926679	123926856	123927376	123927512	5133	145,65,102,236,34,188	158,59,144,237,65,228	394,341,155,95,312,217	312,289,156,109,337,000	234	225	0.049681499	0.675469814	0.469,0.514,0.405,0.489,0.335,0.442	0.548,0.532,0.489,0.456,0.471,0.48	-0.054
-0.056	0.032389511	MXE.MATS.JCEC	5228	ENSMUSG00000032596.15	Uba7	chr9	+	107853908	107853999	107854102	107854238	107853504	107853611	107854329	107854427	5228	48,18,25,62,19,59	65,23,39,108,22,116	79,72,65,17,95,60	72,98,93,21,90,80	240	285	0.032389511	0.581433372	0.467,0.482,0.432,0.405,0.506,0.377	0.566,0.466,0.454,0.49,0.556,0.471	-0.056
-0.019	0.00637984	MXE.MATS.JCEC	5425	ENSMUSG00000020516.16	Rps6kb1	chr11	-	86406916	86407017	86408175	86408218	86404443	86404463	86408408	86408466	5425	3,1,3,4,1,1	137,48,114,193,71,214	3,3,8,1,6,9	191,135,135,48,178,175	192	250	0.00637984	0.299504497	0.028,0.026,0.033,0.026,0.018,0.006	0.02,0.028,0.072,0.026,0.042,0.063	-0.019
-0.026	0.00430265	MXE.MATS.JCEC	5460	ENSMUSG00000026222.17	Sp100	chr1	+	85597722	85597803	85606779	85606830	85594634	85594724	85621979	85622030	5460	105,48,63,134,49,115	5,2,3,4,1,10	159,167,146,31,168,155	2,1,5,1,3,4	230	200	0.00430265	0.236660432	0.948,0.954,0.948,0.967,0.977,0.909	0.986,0.993,0.962,0.964,0.98,0.971	-0.026
0.032	0.024360891	MXE.MATS.JCEC	5463	ENSMUSG00000026222.17	Sp100	chr1	+	85606779	85606830	85619695	85619770	85597722	85597803	85621979	85622030	5463	5,2,3,5,1,9	79,23,56,83,35,72	2,1,5,1,3,4	92,76,61,31,95,90	200	224	0.024360891	0.5296827	0.066,0.089,0.057,0.063,0.031,0.123	0.024,0.015,0.084,0.035,0.034,0.047	0.032
0.069	0.023609365	MXE.MATS.JCEC	5471	ENSMUSG00000026222.17	Sp100	chr1	+	85634557	85634675	85634947	85635019	85632663	85632779	85635702	85635716	5471	75,39,58,109,50,117	70,35,36,72,32,66	114,104,94,32,145,88	103,87,93,33,129,84	267	221	0.023609365	0.524381757	0.47,0.48,0.571,0.556,0.564,0.595	0.478,0.497,0.456,0.445,0.482,0.464	0.069
-0.067	0.046720298	MXE.MATS.JCEC	5647	ENSMUSG00000029003.12	Mad2l2	chr4	+	148229110	148229184	148229560	148229653	148228720	148228815	148229828	148230156	5647	58,23,46,88,27,76	46,20,52,59,21,80	55,43,56,22,63,46	40,21,34,20,32,36	223	242	0.046720298	0.663563161	0.578,0.555,0.49,0.618,0.583,0.508	0.599,0.69,0.641,0.544,0.681,0.581	-0.067
-0.095	0.038637417	MXE.MATS.JCEC	5872	ENSMUSG00000041471.10	Shld2	chr14	-	33967118	33967325	33970840	33970975	33963243	33963472	33971133	33971328	5872	16,6,11,18,7,23	29,7,21,42,10,37	28,21,22,11,20,21	38,26,31,10,18,23	284	356	0.038637417	0.6146838	0.409,0.518,0.396,0.349,0.467,0.438	0.48,0.503,0.471,0.58,0.582,0.534	-0.095
0.024	0.017317519	MXE.MATS.JCEC	6011	ENSMUSG00000078853.9	Igtp	chr11	+	58092293	58092543	58096869	58097002	58090413	58090605	58097144	58098401	6011	199,56,87,191,57,175	3,0,2,7,0,2	255,284,184,66,198,247	4,12,6,3,5,8	399	282	0.017317519	0.466662691	0.979,1.0,0.968,0.951,1.0,0.984	0.978,0.944,0.956,0.94,0.966,0.956	0.024
-0.135	0.011868804	MXE.MATS.JCEC	6182	ENSMUSG00000028874.15	Fgr	chr4	+	132711462	132711525	132713463	132713663	132701412	132701581	132714499	132714602	6182	3,3,2,3,1,1	21,20,22,31,27,42	2,7,3,7,12,5	33,27,32,6,71,44	212	349	0.011868804	0.390303934	0.19,0.198,0.13,0.137,0.057,0.038	0.091,0.299,0.134,0.658,0.218,0.158	-0.135
0.033	3.28E-05	MXE.MATS.JCEC	6363	ENSMUSG00000031660.14	Brd7	chr8	-	89063708	89063765	89066036	89066148	89060732	89060847	89069362	89069462	6363	274,111,217,396,101,000	4,3,3,10,5,12	386,290,297,95,351,297	23,11,20,6,13,20	261	206	3.28E-05	0.007213822	0.982,0.967,0.983,0.969,0.941,0.961	0.93,0.954,0.921,0.926,0.955,0.921	0.033
-0.074	0.000268871	MXE.MATS.JCEC	6493	ENSMUSG00000003437.15	Paf1	chr7	+	28094467	28094560	28094842	28094964	28093093	28093123	28095053	28095120	6493	34,16,19,51,19,28	132,69,73,218,79,183	84,56,54,17,66,53	223,191,148,51,203,145	242	271	0.000268871	0.039111307	0.224,0.206,0.226,0.208,0.212,0.146	0.297,0.247,0.29,0.272,0.267,0.29	-0.074
-0.033	0.025511899	MXE.MATS.JCEC	6718	ENSMUSG00000017723.12	Wfdc2	chr2	+	164405227	164405371	164405976	164406132	164404498	164404724	164407711	164407858	6718	37,461,782,242,137,500,000,000	505,320,243,259,475,000,000,000	536,844,895,574,126,000,000,000	519,744,636,751,162,000,000,000	293	305	0.025511899	0.53867439	0.436,0.478,0.436,0.451,0.436,0.461	0.518,0.511,0.462,0.448,0.486,0.469	-0.033
-0.024	0.037914737	MXE.MATS.JCEC	6923	ENSMUSG00000055065.8	Ddx17	chr15	-	79426687	79426787	79427906	79428057	79425234	79425368	79430395	79430756	6923	129,90,105,232,68,176	395,168,249,721,176,000	221,196,196,34,226,221	449,430,450,85,558,532	300	249	0.037914737	0.609836343	0.213,0.308,0.259,0.211,0.243,0.209	0.29,0.274,0.266,0.249,0.252,0.256	-0.024
-0.018	0.019987426	MXE.MATS.JCEC	6932	ENSMUSG00000028955.4	Vamp3	chr4	-	151135373	151135532	151140618	151140700	151134451	151134503	151142330	151142410	6932	21,10,10,29,6,32	513,228,358,707,200,000	29,36,32,5,29,27	523,446,532,147,616,000	231	308	0.019987426	0.49983083	0.052,0.055,0.036,0.052,0.038,0.062	0.069,0.097,0.074,0.043,0.059,0.059	-0.018
0.186	0.003246518	MXE.MATS.JCEC	7092	ENSMUSG00000005102.14	Eif2ak4	chr2	+	118231015	118231128	118235527	118235630	118219098	118219333	118238832	118238985	7092	5,7,5,13,3,12	20,7,7,12,6,27	4,3,7,1,8,4	27,14,18,5,32,17	262	252	0.003246518	0.199583534	0.194,0.49,0.407,0.51,0.325,0.299	0.125,0.171,0.272,0.161,0.194,0.185	0.186
0.01	0.011402014	MXE.MATS.JCEC	7161	ENSMUSG00000033565.19	Rbfox2	chr15	-	76976011	76976054	76978650	76978690	76970266	76970355	76982139	76982272	7161	56,21,38,84,20,72	2,4,1,3,0,2	72,50,56,14,99,79	11,1,3,0,10,4	189	192	0.011402014	0.383947851	0.966,0.842,0.975,0.966,1.0,0.973	0.869,0.981,0.95,1.0,0.91,0.953	0.01
-0.032	0.028259525	MXE.MATS.JCEC	7171	ENSMUSG00000022018.8	Rgcc	chr14	-	79527683	79527746	79529110	79529218	79526195	79526559	79538154	79538340	7171	430,166,306,480,227,000	746,242,489,821,387,000	929,472,552,225,535,000	11,906,818,283,617,200,000	257	212	0.028259525	0.55569067	0.322,0.361,0.34,0.325,0.326,0.324	0.392,0.364,0.355,0.34,0.378,0.36	-0.032
0.068	0.040769993	MXE.MATS.JCEC	7301	ENSMUSG00000031875.8	Cmtm3	chr8	+	105070389	105070545	105071408	105071504	105067225	105067527	105071903	105072024	7301	123,43,81,170,58,201	134,39,71,162,36,148	86,75,100,37,126,77	105,83,93,54,117,91	305	245	0.040769993	0.625875596	0.424,0.47,0.478,0.457,0.564,0.522	0.397,0.421,0.463,0.355,0.464,0.405	0.068
-0.07	0.029569586	MXE.MATS.JCEC	7423	ENSMUSG00000022899.11	Slc15a2	chr16	-	36594903	36595003	36595959	36596052	36592783	36592874	36601927	36602069	7423	34,21,29,48,13,56	36,17,22,38,10,56	91,49,72,17,115,73	52,29,42,12,91,46	242	249	0.029569586	0.564513427	0.493,0.56,0.576,0.565,0.572,0.507	0.643,0.635,0.638,0.593,0.565,0.62	-0.07
0.016	0.005716749	MXE.MATS.JCEC	7757	ENSMUSG00000030352.16	Tspan9	chr6	-	128054989	128055089	128060344	128060444	128011128	128011208	128101178	128101279	7757	200,92,188,348,49,197	1,3,4,14,2,8	349,345,192,79,436,327	18,10,11,3,28,15	249	249	0.005716749	0.275899946	0.995,0.968,0.979,0.961,0.961,0.961	0.951,0.972,0.946,0.963,0.94,0.956	0.016
0.107	0.039359274	MXE.MATS.JCEC	7809	ENSMUSG00000052917.16	Senp7	chr16	+	55944141	55944333	55959347	55959463	55931968	55932166	55971636	55971821	7809	27,15,16,43,8,34	20,7,14,37,6,24	34,38,36,8,29,43	30,31,40,10,49,49	341	265	0.039359274	0.620614633	0.512,0.625,0.47,0.475,0.509,0.524	0.468,0.488,0.412,0.383,0.315,0.405	0.107
0.058	0.040394778	MXE.MATS.JCEC	7923	ENSMUSG00000059714.14	Flot1	chr17	+	36135170	36135261	36135457	36135601	36135018	36135094	36136322	36136418	7923	77,44,78,108,46,151	21,6,17,34,12,34	102,96,97,37,120,114	33,37,44,18,29,25	240	293	0.040394778	0.625875596	0.817,0.9,0.849,0.795,0.824,0.844	0.791,0.76,0.729,0.715,0.835,0.848	0.058
-0.047	0.021558406	MXE.MATS.JCEC	7942	ENSMUSG00000020612.17	Prkar1a	chr11	+	109544604	109544787	109550824	109550995	109541746	109541899	109551860	109551952	7942	448,228,356,536,150,000	7,423,414,691,025,270,000	613,490,591,169,663,000	9,257,857,752,131,010,000	332	320	0.021558406	0.508617989	0.368,0.392,0.423,0.335,0.343,0.251	0.39,0.376,0.424,0.433,0.386,0.387	-0.047
-0.174	0.043642721	MXE.MATS.JCEC	8189	ENSMUSG00000022708.17	Zbtb20	chr16	+	43013827	43013901	43053121	43053183	42845300	42845350	43122931	43122978	8189	11,0,7,17,6,18	19,8,17,25,8,36	17,15,8,9,26,14	15,16,17,5,31,17	223	211	0.043642721	0.641842083	0.354,0.0,0.28,0.392,0.415,0.321	0.517,0.47,0.308,0.63,0.442,0.438	-0.174
0.073	0.048363173	MXE.MATS.JCEC	8193	ENSMUSG00000022708.17	Zbtb20	chr16	+	43013827	43013901	43122931	43122978	42892786	42892832	43283309	43283349	8193	3,4,6,11,3,8	30,15,20,53,10,29	5,7,1,1,5,5	30,34,24,10,59,28	223	196	0.048363173	0.671420541	0.081,0.19,0.209,0.154,0.209,0.195	0.128,0.153,0.035,0.081,0.069,0.136	0.073
-0.068	0.046090235	MXE.MATS.JCEC	8203	ENSMUSG00000022708.17	Zbtb20	chr16	+	43122931	43122978	43283309	43283349	42967259	42967306	43390043	43390144	8203	1,1,2,7,3,2	18,16,23,47,14,23	1,4,7,2,14,5	31,34,31,7,48,17	196	189	0.046090235	0.658395508	0.051,0.057,0.077,0.126,0.171,0.077	0.03,0.102,0.179,0.216,0.22,0.221	-0.068
-0.163	2.20E-05	MXE.MATS.JCEC	8466	ENSMUSG00000031712.11	Il15	chr8	-	83069867	83069952	83070587	83070665	83061097	83061187	83071003	83071101	8466	1,0,1,3,1,0	13,6,4,18,5,18	4,3,3,3,6,5	15,10,14,6,20,9	227	234	2.20E-05	0.005296077	0.073,0.0,0.205,0.147,0.171,0.0	0.216,0.236,0.181,0.34,0.236,0.364	-0.163
-0.014	0.039080907	MXE.MATS.JCEC	8476	ENSMUSG00000060802.9	B2m	chr2	+	121981353	121981632	121982127	121982156	121978166	121978285	121983131	121983564	8476	2,601,584,351,541,620,000,000,000,000	177,153,092,817,545,000,000	26,568,204,341,882,900,000,000,000,000	14,151,061,124,441,800,000,000	428	178	0.039080907	0.618112729	0.859,0.869,0.874,0.87,0.846,0.865	0.886,0.889,0.863,0.864,0.888,0.876	-0.014
0.074	0.025045859	MXE.MATS.JCEC	8688	ENSMUSG00000025986.7	Slc39a10	chr1	-	46865252	46865441	46866502	46866672	46859682	46859803	46871715	46871923	8688	45,19,39,88,26,64	57,29,36,87,29,65	50,45,35,11,79,86	120,97,66,11,94,94	319	338	0.025045859	0.535669441	0.455,0.41,0.534,0.517,0.487,0.511	0.306,0.33,0.36,0.514,0.471,0.492	0.074
0.038	0.010103399	MXE.MATS.JCEC	8835	ENSMUSG00000027523.21	Gnas	chr2	+	174178539	174178584	174183442	174183500	174176004	174176077	174184992	174185090	8835	418,180,321,625,167,000	146,79,112,231,59,195	522,440,508,150,553,000	222,215,208,62,262,206	194	207	0.010103399	0.37144702	0.753,0.709,0.754,0.743,0.751,0.752	0.715,0.686,0.723,0.721,0.693,0.696	0.038
-0.012	0.022422445	MXE.MATS.JCEC	8838	ENSMUSG00000027523.21	Gnas	chr2	+	174183442	174183500	174183602	174183722	174176004	174176077	174184992	174185090	8838	146,79,112,231,59,195	2,263,949,189,230,930,000,000	222,215,208,62,262,206	29,052,361,273,393,700,000,000	207	269	0.022422445	0.515510567	0.077,0.098,0.071,0.088,0.072,0.07	0.09,0.106,0.09,0.079,0.092,0.092	-0.012
-0.006	0.011546585	MXE.MATS.JCEC	8859	ENSMUSG00000032966.15	Fkbp1a	chr2	+	151384737	151384785	151399305	151399418	151384402	151384664	151401377	151401540	8859	94,35,59,54,16,26	31,359,742,014,322,100,000,000	93,83,75,19,50,28	251,019,092,301,105,000,000,000	197	262	0.011546585	0.383947851	0.038,0.046,0.037,0.022,0.021,0.009	0.047,0.055,0.042,0.024,0.023,0.016	-0.006
0.257	0.027794622	MXE.MATS.JCEC	8861	ENSMUSG00000032966.15	Fkbp1a	chr2	+	151385932	151386060	151387344	151387435	151384737	151384785	151401377	151401540	8861	12,3,3,7,3,9	3,0,4,1,0,2	13,12,5,1,5,6	3,5,6,2,5,3	277	240	0.027794622	0.552043961	0.776,1.0,0.394,0.858,1.0,0.796	0.79,0.675,0.419,0.302,0.464,0.634	0.257
-0.007	0.009056501	MXE.MATS.JCEC	8958	ENSMUSG00000002944.16	Cd36	chr5	-	18003226	18003296	18040615	18040669	18001993	18002181	18054654	18054727	8958	36,18,37,84,15,67	1,937,809,153,533,840,000,000	59,56,43,13,86,79	28,932,353,156,555,300,000,000	203	219	0.009056501	0.36164384	0.02,0.023,0.025,0.026,0.021,0.023	0.022,0.025,0.029,0.025,0.04,0.042	-0.007
-0.006	0.00148443	MXE.MATS.JCEC	8960	ENSMUSG00000002944.16	Cd36	chr5	-	18033772	18033979	18040615	18040669	18025437	18025598	18054654	18054727	8960	36,18,38,84,15,67	447,720,564,101,883,000,000,000	59,57,43,13,86,80	581,456,913,302,103,000,000,000	203	356	0.00148443	0.118846457	0.014,0.015,0.016,0.016,0.016,0.016	0.017,0.017,0.022,0.021,0.025,0.027	-0.006
-0.067	0.013827389	MXE.MATS.JCEC	9280	ENSMUSG00000002983.18	Relb	chr7	-	19351686	19351844	19353438	19353767	19350270	19350362	19356850	19356859	9280	31,12,21,21,5,11	56,15,43,87,20,104	30,24,17,3,28,19	34,35,47,16,43,26	478	307	0.013827389	0.417825392	0.262,0.339,0.239,0.134,0.138,0.064	0.362,0.306,0.189,0.107,0.295,0.319	-0.067
0.13	0.005654421	MXE.MATS.JCEC	9864	ENSMUSG00000071203.7	Naip5	chr13	-	100356171	100356339	100357960	100360072	100353966	100354119	100364136	100364194	9864	218,86,105,190,96,228	11,6,3,11,4,18	321,215,265,77,325,251	26,15,33,9,27,27	2261	317	0.005654421	0.274173064	0.735,0.668,0.831,0.708,0.771,0.64	0.634,0.668,0.53,0.545,0.628,0.566	0.13
0.002	0.041066632	MXE.MATS.JCEC	9867	ENSMUSG00000040952.17	Rps19	chr7	+	24585531	24585612	24587706	24587890	24584876	24584977	24588331	24588386	9867	87,30,75,112,29,112	105,213,730,730,410,000,000,000,000	62,53,91,34,71,78	103,056,353,131,693,000,000,000,000	230	333	0.041066632	0.628349895	0.012,0.012,0.015,0.015,0.01,0.013	0.009,0.012,0.01,0.013,0.012,0.01	0.002
0.022	0.001456399	MXE.MATS.JCEC	9950	ENSMUSG00000044456.17	Rin3	chr12	+	102317140	102317213	102324963	102325055	102279233	102279441	102334622	102336107	9950	3,1,2,6,0,8	78,23,51,132,33,56	1,1,3,2,0,2	132,96,49,28,101,101	222	241	0.001456399	0.118105552	0.04,0.045,0.041,0.047,0.0,0.134	0.008,0.011,0.062,0.072,0.0,0.021	0.022
-0.127	0.024922763	MXE.MATS.JCEC	10191	ENSMUSG00000051331.17	Cacna1c	chr6	-	118651306	118651366	118651515	118651575	118647310	118647417	118652780	118652910	10191	29,13,7,33,5,33	6,6,4,14,0,5	20,18,17,2,41,12	6,3,0,0,7,0	209	209	0.024922763	0.535669441	0.829,0.684,0.636,0.702,1.0,0.868	0.769,0.857,1.0,1.0,0.854,1.0	-0.127
-0.022	0.002941502	MXE.MATS.JCEC	10257	ENSMUSG00000045098.20	Kmt5b	chr19	+	3832219	3832279	3836388	3836627	3818021	3818340	3843067	3843215	10257	2,5,6,9,3,1	156,84,99,302,77,256	8,10,13,1,14,14	218,162,210,48,276,268	209	388	0.002941502	0.189913481	0.023,0.1,0.101,0.052,0.067,0.007	0.064,0.103,0.103,0.037,0.086,0.088	-0.022
0.015	0.008830592	MXE.MATS.JCEC	10270	ENSMUSG00000055447.20	Cd47	chr16	+	49728416	49728441	49729065	49729098	49727143	49727175	49731231	49731444	10270	71,56,54,90,35,117	1,1,1,1,1,2	132,82,75,32,102,97	3,3,3,0,9,2	174	182	0.008830592	0.354872992	0.987,0.983,0.983,0.989,0.973,0.984	0.979,0.966,0.963,1.0,0.922,0.981	0.015
-0.124	0.020707888	MXE.MATS.JCEC	10530	ENSMUSG00000040506.17	Ambra1	chr2	+	91635368	91635455	91640374	91640554	91603055	91604092	91654804	91654885	10530	16,7,11,20,5,25	50,32,48,108,27,85	23,39,10,14,44,32	91,63,77,17,83,69	236	329	0.020707888	0.507596026	0.308,0.234,0.242,0.205,0.205,0.291	0.261,0.463,0.153,0.534,0.425,0.393	-0.124
0.061	0.000378646	MXE.MATS.JCEC	10571	ENSMUSG00000061981.15	Flot2	chr11	+	77944188	77944279	77945610	77945701	77940303	77940385	77946582	77946706	10571	23,10,37,45,12,43	185,74,145,232,62,236	28,28,9,2,25,12	193,147,140,48,221,204	240	240	0.000378646	0.04950193	0.111,0.119,0.203,0.162,0.162,0.154	0.127,0.16,0.06,0.04,0.102,0.056	0.061
-0.091	0.038779609	MXE.MATS.JCEC	10707	ENSMUSG00000028028.12	Alpk1	chr3	-	127466968	127467131	127471334	127471488	127463958	127464780	127473009	127475101	10707	14,9,11,28,7,31	8,5,1,12,3,15	16,12,22,9,16,8	3,2,5,2,5,3	303	312	0.038779609	0.6146838	0.643,0.65,0.919,0.706,0.706,0.68	0.846,0.861,0.819,0.822,0.767,0.733	-0.091
0.023	0.049865283	MXE.MATS.JCEC	10722	ENSMUSG00000021709.15	Erbin	chr13	-	103964414	103964531	103966695	103966839	103961227	103961434	103970005	103971536	10722	70,28,40,117,31,127	334,144,191,489,138,000	79,59,88,15,77,76	457,310,347,90,453,437	293	266	0.049865283	0.675864366	0.16,0.15,0.16,0.178,0.169,0.193	0.136,0.147,0.187,0.131,0.134,0.136	0.023
-0.306	0.00411723	MXE.MATS.JCEC	10746	ENSMUSG00000053219.16	Raet1e	chr10	+	22047902	22048000	22049079	22049149	22034467	22034617	22049774	22049865	10746	1,0,3,1,0,2	9,5,2,5,4,6	3,1,0,1,5,3	0,1,5,2,4,2	247	219	0.00411723	0.233641508	0.09,0.0,0.571,0.151,0.0,0.228	1.0,0.47,0.0,0.307,0.526,0.571	-0.306
-0.073	0.026379576	MXE.MATS.JCEC	10762	ENSMUSG00000047879.18	Usp14	chr18	-	10017990	10018095	10022817	10022850	10016540	10016644	10024533	10024679	10762	34,17,34,53,16,61	90,50,61,176,32,143	57,31,48,11,54,47	94,44,88,20,92,121	182	254	0.026379576	0.544896524	0.345,0.322,0.438,0.296,0.411,0.373	0.458,0.496,0.432,0.434,0.45,0.352	-0.073
0.051	0.013539348	RI.MATS.JCEC	49	ENSMUSG00000028101.19	Pias3	chr3	+	96606735	96607153	96606735	96606969	96607074	96607153	49	31,14,24,34,24,27	1,1,2,3,0,0	26,27,31,16,47,26	2,5,2,0,5,2	254	149	0.013539348	0.111567745	0.948,0.891,0.876,0.869,1.0,1.0	0.884,0.76,0.901,1.0,0.846,0.884	0.051
0.079	0.002010973	RI.MATS.JCEC	130	ENSMUSG00000039308.7	Ndst2	chr14	-	20774528	20774888	20774528	20774631	20774815	20774888	130	87,35,51,82,30,98	2,2,1,6,2,2	132,80,91,30,88,67	14,8,5,5,10,1	333	149	0.002010973	0.029371408	0.951,0.887,0.958,0.859,0.87,0.956	0.808,0.817,0.891,0.729,0.797,0.968	0.079
-0.105	0.000886241	RI.MATS.JCEC	137	ENSMUSG00000029298.16	Gbp9	chr5	-	105230569	105231719	105230569	105230776	105231438	105231719	137	196,93,71,225,49,232	66,24,29,124,15,64	280,335,297,80,261,334	63,71,69,16,89,50	811	149	0.000886241	0.016299126	0.353,0.416,0.31,0.25,0.375,0.4	0.45,0.464,0.442,0.479,0.35,0.551	-0.105
-0.034	0.001342204	RI.MATS.JCEC	332	ENSMUSG00000059552.14	Trp53	chr11	+	69478197	69479373	69478197	69478458	69479189	69479373	332	77,53,44,134,58,146	127,38,79,157,46,174	186,107,102,41,129,136	134,89,91,36,146,101	880	149	0.001342204	0.021930342	0.093,0.191,0.086,0.126,0.176,0.124	0.19,0.169,0.16,0.162,0.13,0.186	-0.034
-0.135	0.000494639	RI.MATS.JCEC	440	ENSMUSG00000026177.12	Slc11a1	chr1	+	74418941	74419426	74418941	74419048	74419355	74419426	440	1,1,0,3,1,2	4,2,5,10,4,20	2,3,5,2,4,3	6,5,5,3,5,2	456	149	0.000494639	0.010822353	0.076,0.14,0.0,0.089,0.076,0.032	0.098,0.164,0.246,0.179,0.207,0.329	-0.135
-0.063	0.010157841	RI.MATS.JCEC	458	ENSMUSG00000024948.16	Map4k2	chr19	+	6391773	6391997	6391773	6391864	6391932	6391997	458	57,27,33,93,32,79	76,24,46,113,31,94	181,138,112,63,164,113	147,138,95,49,146,112	217	149	0.010157841	0.091772592	0.34,0.436,0.33,0.361,0.415,0.366	0.458,0.407,0.447,0.469,0.435,0.409	-0.063
0.026	0.006826023	RI.MATS.JCEC	471	ENSMUSG00000090083.12	Rnf8	chr17	+	29845479	29846223	29845479	29845816	29845920	29846223	471	136,54,87,193,64,189	5,2,2,5,0,4	183,162,181,56,167,199	8,7,11,0,12,6	253	149	0.006826023	0.070332413	0.941,0.941,0.962,0.958,1.0,0.965	0.931,0.932,0.906,1.0,0.891,0.951	0.026
-0.087	0.008056998	RI.MATS.JCEC	758	ENSMUSG00000112148.2	Lilrb4a	chr10	+	51367529	51368259	51367529	51367814	51367956	51368259	758	58,38,35,159,34,98	96,33,83,153,49,143	74,61,70,23,72,61	67,43,57,18,81,74	291	149	0.008056998	0.078048325	0.236,0.371,0.178,0.347,0.262,0.26	0.361,0.421,0.386,0.395,0.313,0.297	-0.087
0.053	5.98E-07	RI.MATS.JCEC	767	ENSMUSG00000021453.3	Gadd45g	chr13	+	52001387	52001805	52001387	52001489	52001591	52001805	767	41,8,26,41,13,114	177,63,81,145,74,237	54,23,39,21,42,39	244,184,369,126,290,000	251	149	5.98E-07	4.64E-05	0.121,0.07,0.16,0.144,0.094,0.222	0.116,0.069,0.059,0.09,0.079,0.079	0.053
-0.007	0.020946107	RI.MATS.JCEC	806	ENSMUSG00000024327.17	Slc39a7	chr17	-	34249063	34249395	34249063	34249228	34249341	34249395	806	19,3,8,15,6,14	352,157,265,517,138,000	38,15,19,8,18,23	605,377,502,146,440,000	262	149	0.020946107	0.149490016	0.03,0.011,0.017,0.016,0.024,0.015	0.034,0.022,0.021,0.03,0.023,0.026	-0.007
-0.131	3.07E-13	RI.MATS.JCEC	863	ENSMUSG00000001918.18	Slc1a5	chr7	+	16529682	16530083	16529682	16529877	16529948	16530083	863	455,159,311,543,196,000	350,117,319,510,157,000	756,465,617,255,617,000	354,232,287,112,320,000	220	149	3.07E-13	1.30E-10	0.468,0.479,0.398,0.419,0.458,0.454	0.591,0.576,0.593,0.607,0.566,0.532	-0.131
-0.025	2.12E-07	RI.MATS.JCEC	872	ENSMUSG00000067212.9	H2-T23	chr17	-	36341713	36342805	36341713	36341989	36342529	36342805	872	291,151,141,294,117,000	826,225,492,847,278,000	716,498,497,192,544,000	122,293,310,463,531,000,000	689	149	2.12E-07	1.97E-05	0.071,0.127,0.058,0.07,0.083,0.065	0.112,0.103,0.093,0.105,0.105,0.108	-0.025
0.007	0.046331798	RI.MATS.JCEC	992	ENSMUSG00000004567.17	Mcoln1	chr8	+	3558683	3559235	3558683	3558780	3559135	3559235	992	20,11,11,37,0,38	93,37,75,159,41,137	27,15,11,7,9,18	122,88,93,28,131,103	504	149	0.046331798	0.250191707	0.06,0.081,0.042,0.064,0.0,0.076	0.061,0.048,0.034,0.069,0.02,0.049	0.007
-0.02	7.38E-06	RI.MATS.JCEC	1063	ENSMUSG00000028086.16	Fbxw7	chr3	+	84874746	84876608	84874746	84874870	84876471	84876608	1063	13,5,6,31,14,15	71,25,43,79,23,84	27,37,48,7,27,37	88,72,52,26,66,48	1750	149	7.38E-06	0.000370349	0.015,0.017,0.012,0.032,0.049,0.015	0.025,0.042,0.073,0.022,0.034,0.062	-0.02
0.047	0.013067235	RI.MATS.JCEC	1105	ENSMUSG00000022488.10	Nckap1l	chr15	+	103384028	103384524	103384028	103384161	103384404	103384524	1105	12,7,16,22,5,16	42,18,21,62,18,51	8,10,19,5,13,10	60,41,58,16,72,46	392	149	0.013067235	0.108821367	0.098,0.129,0.225,0.119,0.096,0.107	0.048,0.085,0.111,0.106,0.064,0.076	0.047
-0.112	0.044951382	RI.MATS.JCEC	1130	ENSMUSG00000058818.14	Pirb	chr7	-	3719592	3720425	3719592	3719889	3720116	3720425	1130	40,12,31,41,50,42	18,6,22,19,16,20	61,58,73,19,66,70	21,17,16,4,26,28	376	149	0.044951382	0.244122556	0.468,0.442,0.358,0.461,0.553,0.454	0.535,0.575,0.644,0.653,0.501,0.498	-0.112
-0.005	0.010555768	RI.MATS.JCEC	1139	ENSMUSG00000020745.16	Pafah1b1	chr11	-	74575231	74576890	74575231	74575334	74576721	74576890	1139	121,57,58,171,87,136	471,198,332,787,172,000	136,154,165,68,124,213	571,472,496,150,521,000	1536	149	0.010555768	0.093022703	0.024,0.027,0.017,0.021,0.047,0.02	0.023,0.031,0.031,0.042,0.023,0.035	-0.005
0.015	0.000575886	RI.MATS.JCEC	1432	ENSMUSG00000019850.12	Tnfaip3	chr10	-	18881298	18882781	18881298	18881479	18882610	18882781	1432	5,6,0,12,2,26	24,18,18,39,12,60	0,6,12,0,1,2	38,28,34,9,31,29	1280	149	0.000575886	0.012136898	0.024,0.037,0.0,0.035,0.019,0.048	0.0,0.024,0.039,0.0,0.004,0.008	0.015
0.088	2.88E-05	RI.MATS.JCEC	1469	ENSMUSG00000053158.11	Fes	chr7	-	80032817	80033154	80032817	80032937	80033016	80033154	1469	8,7,15,29,20,24	61,19,49,75,38,66	14,13,8,4,15,15	98,74,64,23,129,68	228	149	2.88E-05	0.001179062	0.079,0.194,0.167,0.202,0.256,0.192	0.085,0.103,0.076,0.102,0.071,0.126	0.088
-0.034	0.048760511	RI.MATS.JCEC	1472	ENSMUSG00000074272.11	Ceacam1	chr7	-	25164273	25165862	25164273	25164305	25165741	25165862	1472	147,73,80,225,78,208	61,25,51,102,27,88	330,301,235,89,359,269	104,100,68,24,146,134	1585	149	0.048760511	0.257821199	0.185,0.215,0.129,0.172,0.214,0.182	0.23,0.221,0.245,0.258,0.188,0.159	-0.034
0.023	0	RI.MATS.JCEC	1562	ENSMUSG00000044258.11	Ctla2a	chr13	-	61083360	61083889	61083360	61083483	61083771	61083889	1562	4,381,162,987,542,140,000	356,915,422,423,473,000,000,000	239,126,192,152,151,000	310,821,902,682,100,000,000,000	437	149	0	0	0.04,0.025,0.04,0.051,0.041,0.092	0.026,0.019,0.024,0.049,0.017,0.018	0.023
-0.006	0.007382328	RI.MATS.JCEC	1569	ENSMUSG00000022216.18	Psme1	chr14	+	55817051	55817498	55817051	55817084	55817227	55817498	1569	19,12,18,30,14,25	528,259,403,675,201,000	52,38,30,7,29,30	644,528,627,168,578,000	292	149	0.007382328	0.073572052	0.018,0.023,0.022,0.022,0.034,0.016	0.04,0.035,0.024,0.021,0.025,0.027	-0.006
-0.01	0.00402205	RI.MATS.JCEC	1571	ENSMUSG00000022216.18	Psme1	chr14	+	55817227	55817498	55817227	55817290	55817387	55817498	1571	58,31,31,63,23,55	672,318,488,880,246,000	97,84,61,12,77,55	865,593,778,208,702,000	246	149	0.00402205	0.04755262	0.05,0.056,0.037,0.042,0.054,0.036	0.064,0.079,0.045,0.034,0.062,0.05	-0.01
-0.062	1.20E-07	RI.MATS.JCEC	1592	ENSMUSG00000022475.20	Hdac7	chr15	-	97698575	97700006	97698575	97698683	97699956	97700006	1592	376,208,231,529,221,000	186,64,147,289,122,264	698,707,572,226,741,000	269,177,206,91,260,238	1422	149	1.20E-07	1.20E-05	0.175,0.254,0.141,0.161,0.16,0.14	0.214,0.295,0.225,0.206,0.23,0.236	-0.062
0.086	0.000240777	RI.MATS.JCEC	1601	ENSMUSG00000060216.16	Arrb2	chr11	+	70328769	70329217	70328769	70328854	70329144	70329217	1601	135,40,76,125,74,189	68,41,49,110,68,104	115,81,99,50,122,113	161,99,111,56,117,102	439	149	0.000240777	0.00615194	0.403,0.249,0.345,0.278,0.27,0.381	0.195,0.217,0.232,0.233,0.261,0.273	0.086
0.028	0.022915242	RI.MATS.JCEC	1631	ENSMUSG00000025473.17	Adam8	chr7	-	139566215	139566721	139566215	139566381	139566645	139566721	1631	10,7,2,12,2,13	37,22,21,46,27,81	5,9,6,2,14,0	40,54,45,16,127,38	413	149	0.022915242	0.158040449	0.089,0.103,0.033,0.086,0.026,0.055	0.043,0.057,0.046,0.043,0.038,0.0	0.028
-0.109	0.010416292	RI.MATS.JCEC	1633	ENSMUSG00000025473.17	Adam8	chr7	-	139567091	139567650	139567091	139567181	139567472	139567650	1633	49,26,18,50,20,110	21,22,9,33,28,72	57,123,61,14,283,31	32,35,39,9,82,10	440	149	0.010416292	0.092006551	0.441,0.286,0.404,0.339,0.195,0.341	0.376,0.543,0.346,0.345,0.539,0.512	-0.109
0.049	0.016057	RI.MATS.JCEC	1639	ENSMUSG00000037447.17	Arid5a	chr1	+	36356284	36356743	36356284	36356405	36356690	36356743	1639	18,5,16,32,3,37	36,13,14,62,6,53	10,7,7,1,7,14	30,22,15,2,36,20	434	149	0.016057	0.127340548	0.147,0.117,0.282,0.151,0.147,0.193	0.103,0.098,0.138,0.147,0.063,0.194	0.049
-0.106	0.000153879	RI.MATS.JCEC	1640	ENSMUSG00000037447.17	Arid5a	chr1	+	36355289	36357262	36355289	36355408	36357164	36357262	1640	65,17,55,132,14,193	1,1,0,3,1,11	50,27,19,8,29,45	0,1,0,2,0,0	1905	149	0.000153879	0.004339399	0.836,0.571,1.0,0.775,0.523,0.578	1.0,0.679,1.0,0.238,1.0,1.0	-0.106
-0.005	0.032121444	RI.MATS.JCEC	1695	ENSMUSG00000000134.18	Tfe3	chrX	+	7635668	7637069	7635668	7635786	7637012	7637069	1695	58,29,29,44,40,66	92,50,52,120,26,109	98,58,35,12,70,57	102,78,71,20,72,72	1375	149	0.032121444	0.197236029	0.064,0.059,0.057,0.038,0.143,0.062	0.094,0.075,0.051,0.061,0.095,0.079	-0.005
-0.014	0.021786363	RI.MATS.JCEC	1704	ENSMUSG00000028455.16	Stoml2	chr4	-	43028937	43029358	43028937	43029066	43029278	43029358	1704	28,3,21,40,10,25	260,97,225,363,80,387	33,40,27,14,31,32	282,198,284,107,304,000	361	149	0.021786363	0.152745275	0.043,0.013,0.037,0.044,0.049,0.026	0.046,0.077,0.038,0.051,0.04,0.044	-0.014
-0.017	0.001161794	RI.MATS.JCEC	1705	ENSMUSG00000066232.5	Ipo7	chr7	+	109643824	109645458	109643824	109643941	109645368	109645458	1705	65,38,22,94,21,89	103,43,70,226,37,181	85,73,73,17,51,141	81,92,104,24,140,160	1576	149	0.001161794	0.020013353	0.056,0.077,0.029,0.038,0.051,0.044	0.09,0.07,0.062,0.063,0.033,0.077	-0.017
0.024	0.017920479	RI.MATS.JCEC	1712	ENSMUSG00000022556.12	Hsf1	chr15	+	76381967	76382248	76381967	76382029	76382151	76382248	1712	41,14,32,67,26,89	204,75,165,259,93,283	30,23,47,15,36,41	157,147,185,90,230,223	271	149	0.017920479	0.137546906	0.1,0.093,0.096,0.125,0.133,0.147	0.095,0.079,0.123,0.084,0.079,0.092	0.024
0.124	0.017124259	RI.MATS.JCEC	1767	ENSMUSG00000033728.15	Lrrc14	chr15	+	76597066	76598185	76597066	76597420	76597600	76598185	1767	13,5,14,10,11,23	22,6,14,43,7,41	17,5,11,2,13,11	30,26,34,10,48,26	329	149	0.017124259	0.133045008	0.211,0.274,0.312,0.095,0.416,0.203	0.204,0.08,0.128,0.083,0.109,0.161	0.124
0.149	0.000535712	RI.MATS.JCEC	1784	ENSMUSG00000030263.14	Irag2	chr6	+	145093361	145093570	145093361	145093408	145093505	145093570	1784	6,2,3,6,1,6	16,5,3,15,6,13	2,1,5,0,3,5	34,26,18,4,35,23	246	149	0.000535712	0.011457622	0.185,0.195,0.377,0.195,0.092,0.218	0.034,0.023,0.144,0.0,0.049,0.116	0.149
-0.005	0.0002448	RI.MATS.JCEC	1839	ENSMUSG00000032383.8	Ppib	chr9	+	65970270	65972953	65970270	65970364	65972768	65972953	1839	621,250,411,854,311,000	1,869,804,143,122,640,000,000	1,013,779,906,328,920,000	22,881,689,230,672,400,000,000	2553	149	0.0002448	0.006213014	0.019,0.018,0.016,0.022,0.025,0.017	0.025,0.026,0.022,0.026,0.025,0.023	-0.005
0.017	0.023537399	RI.MATS.JCEC	1949	ENSMUSG00000005566.15	Trim28	chr7	+	12761759	12762062	12761759	12761876	12761947	12762062	1949	31,6,9,31,14,32	268,123,189,400,96,342	31,8,14,5,17,22	316,266,299,88,306,296	220	149	0.023537399	0.160828468	0.073,0.032,0.031,0.05,0.09,0.06	0.062,0.02,0.031,0.037,0.036,0.048	0.017
-0.006	0.049256062	RI.MATS.JCEC	1980	ENSMUSG00000000902.14	Smarcb1	chr10	-	75740217	75742030	75740217	75740408	75741863	75742030	1980	66,23,39,73,22,85	240,88,157,277,81,329	99,54,57,30,83,50	245,171,224,73,221,213	1604	149	0.049256062	0.259464217	0.025,0.024,0.023,0.024,0.025,0.023	0.036,0.028,0.023,0.037,0.034,0.021	-0.006
-0.005	1.74E-05	RI.MATS.JCEC	2020	ENSMUSG00000015452.15	Ager	chr17	+	34818969	34819834	34818969	34819111	34819324	34819834	2020	194,61,87,117,77,145	468,816,483,156,476,000,000,000	345,228,280,106,254,000	676,742,368,015,196,000,000,000	362	149	1.74E-05	0.00078879	0.017,0.015,0.011,0.01,0.017,0.012	0.021,0.022,0.014,0.022,0.02,0.014	-0.005
-0.007	0.04927571	RI.MATS.JCEC	2021	ENSMUSG00000015452.15	Ager	chr17	+	34818969	34819595	34818969	34819111	34819468	34819595	2021	345,118,176,232,199,000	156,453,699,016,225,000,000	646,420,465,183,433,000	24,311,450,270,865,000,000,000	506	149	0.04927571	0.259464217	0.061,0.061,0.05,0.04,0.097,0.051	0.073,0.079,0.048,0.077,0.068,0.054	-0.007
0.031	0.039373398	RI.MATS.JCEC	2061	ENSMUSG00000002799.7	Jag2	chr12	-	112880223	112880559	112880223	112880343	112880428	112880559	2061	13,1,1,7,7,12	54,30,22,82,22,60	2,8,8,2,9,10	97,67,59,30,116,78	234	149	0.039373398	0.2254053	0.133,0.021,0.028,0.052,0.168,0.113	0.013,0.071,0.079,0.041,0.047,0.075	0.031
-0.051	0.028750161	RI.MATS.JCEC	2070	ENSMUSG00000110206.2	Flt3l	chr7	-	44781651	44783450	44781651	44781836	44783321	44783450	2070	695,270,389,796,289,000	1,2,7,6,3,9	10,506,926,822,751,100,000	9,3,2,0,5,2	1634	149	0.028750161	0.183029874	0.984,0.925,0.835,0.924,0.898,0.883	0.914,0.955,0.969,1.0,0.954,0.963	-0.051
-0.025	0.02451858	RI.MATS.JCEC	2158	ENSMUSG00000035900.19	Gramd4	chr15	+	86017015	86017960	86017015	86017109	86017875	86017960	2158	20,12,10,30,12,44	29,19,29,48,12,57	50,51,29,7,54,39	50,41,37,16,53,52	915	149	0.02451858	0.164047214	0.101,0.093,0.053,0.092,0.14,0.112	0.14,0.168,0.113,0.067,0.142,0.109	-0.025
-0.058	0.002662872	RI.MATS.JCEC	2160	ENSMUSG00000037921.16	Ddx60	chr8	+	62476183	62478025	62476183	62476331	62477882	62478025	2160	18,6,5,15,7,21	13,5,3,24,9,20	44,28,45,11,47,50	29,23,26,3,28,23	1700	149	0.002662872	0.036229898	0.108,0.095,0.127,0.052,0.064,0.084	0.117,0.096,0.132,0.243,0.128,0.16	-0.058
-0.011	0.037162293	RI.MATS.JCEC	2262	ENSMUSG00000031652.12	N4bp1	chr8	-	87573442	87575182	87573442	87573550	87575074	87575182	2262	113,35,72,162,43,138	150,45,65,160,41,185	130,125,105,22,109,126	128,87,80,40,112,115	1673	149	0.037162293	0.215816596	0.063,0.065,0.09,0.083,0.085,0.062	0.083,0.113,0.105,0.047,0.08,0.089	-0.011
-0.01	0.010792965	RI.MATS.JCEC	2274	ENSMUSG00000037318.11	Traf3ip3	chr1	-	192877132	192877730	192877132	192877157	192877582	192877730	2274	8,2,2,3,3,2	1,0,0,1,0,1	11,8,7,1,13,8	0,1,4,0,3,0	574	149	0.010792965	0.093596395	0.675,1.0,1.0,0.438,1.0,0.342	1.0,0.675,0.312,1.0,0.529,1.0	-0.01
-0.029	0.016763961	RI.MATS.JCEC	2275	ENSMUSG00000037318.11	Traf3ip3	chr1	-	192877132	192877730	192877132	192877444	192877582	192877730	2275	2,2,1,0,2,1	4,4,3,13,5,11	5,2,3,2,6,7	10,7,19,4,21,14	287	149	0.016763961	0.130879739	0.206,0.206,0.148,0.0,0.172,0.045	0.206,0.129,0.076,0.206,0.129,0.206	-0.029
-0.092	0.003484689	RI.MATS.JCEC	2302	ENSMUSG00000032596.15	Uba7	chr9	+	107856592	107856890	107856592	107856657	107856742	107856890	2302	51,25,32,82,19,87	97,35,63,104,37,119	94,94,70,36,103,73	88,73,102,33,110,100	234	149	0.003484689	0.04392785	0.251,0.313,0.244,0.334,0.246,0.318	0.405,0.451,0.304,0.41,0.374,0.317	-0.092
-0.016	0.026131657	RI.MATS.JCEC	2324	ENSMUSG00000058427.11	Cxcl2	chr5	+	91052215	91053797	91052215	91052299	91053047	91053797	2324	2,0,1,6,4,44	3,2,1,4,1,9	3,0,4,0,4,2	0,2,4,2,3,5	897	149	0.026131657	0.171819032	0.1,0.0,0.142,0.199,0.399,0.448	1.0,0.0,0.142,0.0,0.181,0.062	-0.016
0.028	2.62E-08	RI.MATS.JCEC	2347	ENSMUSG00000073418.5	C4b	chr17	-	34947738	34948239	34947738	34947871	34948155	34948239	2347	204,53,148,190,30,134	632,214,728,992,120,000	140,100,117,34,103,158	8,226,447,822,976,780,000	433	149	2.62E-08	3.22E-06	0.1,0.079,0.065,0.062,0.079,0.059	0.055,0.051,0.049,0.038,0.05,0.035	0.028
0.012	0.02589252	RI.MATS.JCEC	2427	ENSMUSG00000031311.18	Nono	chrX	+	100488293	100488940	100488293	100488396	100488900	100488940	2427	149,80,66,213,74,226	356,168,273,520,202,000	191,136,125,53,180,174	629,340,496,174,618,000	653	149	0.02589252	0.170541214	0.087,0.098,0.052,0.085,0.077,0.087	0.065,0.084,0.054,0.065,0.062,0.084	0.012
0.058	0.04692083	RI.MATS.JCEC	2481	ENSMUSG00000042594.17	Sh2b3	chr5	-	121956527	121956917	121956527	121956742	121956822	121956917	2481	44,25,29,82,33,79	78,34,80,119,39,112	69,42,42,19,61,40	125,96,88,44,119,92	229	149	0.04692083	0.251588171	0.268,0.324,0.191,0.31,0.355,0.315	0.264,0.222,0.237,0.219,0.25,0.221	0.058
0.041	0.031682206	RI.MATS.JCEC	2483	ENSMUSG00000062312.6	Erbb2	chr11	+	98323736	98324079	98323736	98323875	98323956	98324079	2483	17,6,7,21,5,34	72,44,47,89,20,77	29,12,9,2,21,19	109,72,119,30,109,104	230	149	0.031682206	0.195484858	0.133,0.081,0.088,0.133,0.139,0.222	0.147,0.097,0.047,0.041,0.111,0.106	0.041
-0.004	0.002664663	RI.MATS.JCEC	2501	ENSMUSG00000020134.14	Peli1	chr11	+	21090563	21092657	21090563	21090693	21092555	21092657	2501	20,13,15,40,6,23	150,60,92,244,66,219	48,28,45,5,36,64	231,166,186,57,227,190	2011	149	0.002664663	0.036229898	0.01,0.016,0.012,0.012,0.007,0.008	0.015,0.012,0.018,0.006,0.012,0.024	-0.004
0.058	0.003406329	RI.MATS.JCEC	2512	ENSMUSG00000053841.16	Txlna	chr4	-	129525072	129525503	129525072	129525147	129525383	129525503	2512	99,34,60,133,48,176	74,28,61,155,47,145	100,100,99,25,103,113	149,101,125,29,166,114	385	149	0.003406329	0.04337089	0.341,0.32,0.276,0.249,0.283,0.32	0.206,0.277,0.235,0.25,0.194,0.277	0.058
0.072	0.010712199	RI.MATS.JCEC	2556	ENSMUSG00000090077.10	Lime1	chr2	+	181024279	181024496	181024279	181024337	181024408	181024496	2556	30,9,17,34,21,52	73,39,46,82,30,110	41,27,26,5,40,19	125,91,98,46,109,83	220	149	0.010712199	0.093344825	0.218,0.135,0.2,0.219,0.322,0.243	0.182,0.167,0.152,0.069,0.199,0.134	0.072
-0.036	0.001033554	RI.MATS.JCEC	2581	ENSMUSG00000009585.19	Apobec3	chr15	+	79789644	79790803	79789644	79789801	79790541	79790803	2581	147,73,95,236,71,228	162,76,104,199,56,250	367,283,305,77,343,258	261,231,194,60,244,234	889	149	0.001033554	0.018473077	0.132,0.139,0.133,0.166,0.175,0.133	0.191,0.17,0.209,0.177,0.191,0.156	-0.036
-0.103	0.001266091	RI.MATS.JCEC	3016	ENSMUSG00000112023.2	Lilrb4b	chr10	+	51358964	51359974	51358964	51359000	51359857	51359974	3016	397,170,267,732,393,000	36,15,23,51,26,44	304,245,164,89,213,237	16,8,7,6,12,10	1006	149	0.001266091	0.021210081	0.62,0.627,0.632,0.68,0.691,0.657	0.738,0.819,0.776,0.687,0.724,0.778	-0.103
-0.051	0.044173825	RI.MATS.JCEC	3072	ENSMUSG00000024287.9	Thoc1	chr18	+	9959097	9959315	9959097	9959171	9959254	9959315	3072	10,4,5,16,4,23	47,28,35,83,32,85	13,19,18,4,18,16	61,55,50,18,73,49	232	149	0.044173825	0.241868838	0.12,0.084,0.084,0.11,0.074,0.148	0.12,0.182,0.188,0.125,0.137,0.173	-0.051
0.061	0.001224478	RI.MATS.JCEC	3241	ENSMUSG00000042289.12	Hsd3b7	chr7	+	127400246	127400788	127400246	127400418	127400563	127400788	3241	48,15,40,67,13,68	1,0,1,0,0,0	74,48,47,30,68,48	4,0,2,2,2,3	294	149	0.001224478	0.020810657	0.961,1.0,0.953,1.0,1.0,1.0	0.904,1.0,0.923,0.884,0.945,0.89	0.061
0.06	0.011094207	RI.MATS.JCEC	3242	ENSMUSG00000042289.12	Hsd3b7	chr7	+	127400246	127400788	127400246	127400418	127400632	127400788	3242	63,23,47,84,18,77	92,20,45,101,24,64	87,57,52,35,86,65	99,107,102,35,137,115	363	149	0.011094207	0.095125331	0.219,0.321,0.3,0.254,0.235,0.331	0.265,0.179,0.173,0.291,0.205,0.188	0.06
0.068	0.025621699	RI.MATS.JCEC	3245	ENSMUSG00000042289.12	Hsd3b7	chr7	+	127401407	127402974	127401407	127401570	127401957	127402974	3245	157,82,90,199,73,204	79,42,69,130,24,106	279,172,162,71,159,178	150,130,110,57,142,130	536	149	0.025621699	0.169343415	0.356,0.352,0.266,0.299,0.458,0.349	0.341,0.269,0.29,0.257,0.237,0.276	0.068
0.086	0.007917752	RI.MATS.JCEC	3418	ENSMUSG00000024045.7	Akap8	chr17	-	32531259	32532236	32531259	32531347	32532078	32532236	3418	475,277,221,645,288,000	30,8,22,47,13,36	870,655,631,208,653,000	74,53,47,22,67,67	880	149	0.007917752	0.077488124	0.728,0.854,0.63,0.699,0.79,0.72	0.666,0.677,0.694,0.616,0.623,0.628	0.086
-0.086	0.019682092	RI.MATS.JCEC	3420	ENSMUSG00000024045.7	Akap8	chr17	-	32535160	32536320	32535160	32535641	32536040	32536320	3420	162,107,67,264,120,198	29,20,30,59,33,92	333,249,241,53,326,299	55,49,40,12,71,59	548	149	0.019682092	0.145219858	0.603,0.593,0.378,0.549,0.497,0.369	0.622,0.58,0.621,0.546,0.555,0.579	-0.086
-0.032	0.000988083	RI.MATS.JCEC	3453	ENSMUSG00000024339.13	Tap2	chr17	+	34430843	34431332	34430843	34431041	34431203	34431332	3453	36,14,17,45,17,45	163,50,121,204,85,255	50,40,34,14,57,57	145,129,169,72,166,159	311	149	0.000988083	0.018084776	0.096,0.118,0.063,0.096,0.087,0.078	0.142,0.129,0.088,0.085,0.141,0.147	-0.032
-0.02	0.001385568	RI.MATS.JCEC	3457	ENSMUSG00000005262.14	Ufd1	chr16	+	18645004	18645856	18645004	18645052	18645767	18645856	3457	111,58,71,130,66,133	240,89,137,291,96,281	192,139,167,56,163,171	296,212,238,81,240,238	864	149	0.001385568	0.022351088	0.074,0.101,0.082,0.072,0.106,0.075	0.101,0.102,0.108,0.107,0.105,0.11	-0.02
-0.006	5.88E-06	RI.MATS.JCEC	3661	ENSMUSG00000032359.15	Ctsh	chr9	+	89949079	89950526	89949079	89949161	89950457	89950526	3661	281,132,173,478,210,000	1,445,496,130,319,340,000,000	794,468,597,191,719,000	27,621,758,193,762,700,000,000	1445	149	5.88E-06	0.000324363	0.02,0.027,0.014,0.025,0.041,0.019	0.029,0.027,0.031,0.03,0.042,0.025	-0.006
0.055	0.00109558	RI.MATS.JCEC	3693	ENSMUSG00000021948.18	Prkcd	chr14	-	30327396	30327858	30327396	30327526	30327772	30327858	3693	160,54,82,152,61,173	169,55,125,200,77,172	206,143,152,36,136,134	229,192,239,76,281,268	395	149	0.00109558	0.019309598	0.263,0.27,0.198,0.223,0.23,0.275	0.253,0.219,0.193,0.152,0.154,0.159	0.055
-0.051	7.94E-08	RI.MATS.JCEC	3741	ENSMUSG00000096727.4	Psmb9	chr17	-	34402588	34403387	34402588	34402718	34403255	34403387	3741	77,27,27,69,28,76	197,60,88,171,52,216	119,114,104,39,118,133	170,135,246,56,184,145	686	149	7.94E-08	8.39E-06	0.078,0.089,0.062,0.081,0.105,0.071	0.132,0.155,0.084,0.131,0.122,0.166	-0.051
-0.042	0.002923731	RI.MATS.JCEC	3885	ENSMUSG00000042726.15	Trafd1	chr5	-	121511200	121512130	121511200	121511537	121512009	121512130	3885	212,97,131,231,78,305	170,55,114,207,49,234	380,283,338,129,324,000	218,170,161,74,217,201	621	149	0.002923731	0.038881557	0.23,0.297,0.216,0.211,0.276,0.238	0.295,0.285,0.335,0.295,0.264,0.246	-0.042
-0.027	0.001025551	RI.MATS.JCEC	3886	ENSMUSG00000042726.15	Trafd1	chr5	-	121513078	121513935	121513078	121513309	121513858	121513935	3886	130,64,93,172,81,209	214,67,148,313,85,304	322,236,206,96,273,242	319,266,247,102,339,000	698	149	0.001025551	0.018473077	0.115,0.169,0.118,0.105,0.169,0.128	0.177,0.159,0.151,0.167,0.147,0.163	-0.027
-0.051	0.004712198	RI.MATS.JCEC	3945	ENSMUSG00000021901.11	Bap1	chr14	+	30978617	30979724	30978617	30978748	30979245	30979724	3945	42,23,29,33,15,47	64,24,47,88,31,84	73,45,56,21,43,46	77,56,49,15,81,66	646	149	0.004712198	0.053550266	0.131,0.181,0.125,0.08,0.1,0.114	0.179,0.156,0.209,0.244,0.109,0.138	-0.051
-0.04	2.10E-06	RI.MATS.JCEC	3986	ENSMUSG00000027367.17	Stard7	chr2	+	127126014	127126501	127126014	127126223	127126451	127126501	3986	23,6,5,19,4,19	144,68,93,218,61,191	32,23,35,10,24,37	169,121,146,50,188,132	377	149	2.10E-06	0.000135374	0.059,0.034,0.021,0.033,0.025,0.038	0.07,0.07,0.087,0.073,0.048,0.1	-0.04
0.077	0.00022723	RI.MATS.JCEC	3999	ENSMUSG00000024190.8	Dusp1	chr17	-	26725958	26726693	26725958	26726178	26726547	26726693	3999	2,641,401,753,492,450,000	289,117,243,428,156,000	245,175,197,198,204,000	386,202,227,270,331,000	518	149	0.00022723	0.005884791	0.208,0.256,0.172,0.19,0.311,0.396	0.154,0.199,0.2,0.174,0.151,0.191	0.077
-0.004	0.00033936	RI.MATS.JCEC	4107	ENSMUSG00000024913.17	Lrp5	chr19	-	3643515	3647480	3643515	3643626	3647243	3647480	4107	84,67,56,151,53,128	293,112,228,368,116,000	165,174,153,49,162,151	371,327,227,125,317,000	3766	149	0.00033936	0.00791717	0.011,0.023,0.01,0.016,0.018,0.014	0.017,0.021,0.026,0.015,0.02,0.019	-0.004
0.054	0.045176037	RI.MATS.JCEC	4144	ENSMUSG00000032322.15	Pstpip1	chr9	+	56031031	56031957	56031031	56031077	56031877	56031957	4144	28,13,18,31,53,40	22,7,10,19,24,26	57,25,45,16,37,37	31,23,46,14,35,33	949	149	0.045176037	0.244644628	0.167,0.226,0.22,0.204,0.257,0.195	0.224,0.146,0.133,0.152,0.142,0.15	0.054
-0.033	0.036983117	RI.MATS.JCEC	4159	ENSMUSG00000004788.12	Eif2b2	chr12	+	85266595	85267019	85266595	85266716	85266870	85267019	4159	15,2,12,10,4,26	90,38,80,150,32,166	27,16,27,14,21,22	150,117,146,33,168,136	303	149	0.036983117	0.215433625	0.076,0.025,0.069,0.032,0.058,0.072	0.081,0.063,0.083,0.173,0.058,0.074	-0.033
-0.104	0.000325676	RI.MATS.JCEC	4172	ENSMUSG00000054099.12	Slc25a40	chr5	+	8490720	8492571	8490720	8490788	8492446	8492571	4172	49,45,21,80,34,48	14,10,16,37,4,32	111,72,84,16,108,137	16,16,16,3,22,20	1807	149	0.000325676	0.007749061	0.224,0.271,0.098,0.151,0.412,0.11	0.364,0.271,0.302,0.305,0.288,0.361	-0.104
-0.044	0.004460806	RI.MATS.JCEC	4214	ENSMUSG00000024334.10	H2-Oa	chr17	+	34312806	34313563	34312806	34313055	34313281	34313563	4214	1,1,1,5,2,3	13,4,8,22,10,34	9,7,8,5,10,3	24,23,30,14,29,27	375	149	0.004460806	0.051431777	0.03,0.09,0.047,0.083,0.074,0.034	0.13,0.108,0.096,0.124,0.121,0.042	-0.044
-0.067	0.022565163	RI.MATS.JCEC	4215	ENSMUSG00000024334.10	H2-Oa	chr17	+	34312806	34313792	34312806	34313563	34313656	34313792	4215	2,0,0,0,0,0	18,9,12,23,3,8	2,1,0,4,3,2	24,14,22,7,32,20	242	149	0.022565163	0.15661776	0.064,0.0,0.0,0.0,0.0,0.0	0.049,0.042,0.0,0.26,0.055,0.058	-0.067
-0.133	0.009795077	RI.MATS.JCEC	4308	ENSMUSG00000025498.16	Irf7	chr7	-	140844405	140844696	140844405	140844472	140844637	140844696	4308	44,21,35,77,22,75	19,6,13,16,7,19	142,116,121,55,186,129	31,31,16,4,30,22	314	149	0.009795077	0.090018138	0.524,0.624,0.561,0.695,0.599,0.652	0.685,0.64,0.782,0.867,0.746,0.736	-0.133
-0.128	0.02098065	RI.MATS.JCEC	4309	ENSMUSG00000025498.16	Irf7	chr7	-	140844405	140844696	140844405	140844568	140844637	140844696	4309	18,6,13,31,11,38	13,10,13,30,6,28	69,46,59,30,92,70	29,41,27,15,55,27	218	149	0.02098065	0.149490016	0.486,0.291,0.406,0.414,0.556,0.481	0.619,0.434,0.599,0.578,0.533,0.639	-0.128
0.169	0.005819373	RI.MATS.JCEC	4379	ENSMUSG00000070000.14	Fcho1	chr8	-	72161569	72162029	72161569	72161734	72161973	72162029	4379	26,2,11,21,11,25	1,0,0,2,0,4	33,26,21,15,23,7	5,3,2,1,4,2	388	149	0.005819373	0.062760203	0.909,1.0,1.0,0.801,1.0,0.706	0.717,0.769,0.801,0.852,0.688,0.573	0.169
-0.019	0.009083473	RI.MATS.JCEC	4384	ENSMUSG00000032193.10	Ldlr	chr9	+	21650150	21650853	21650150	21650276	21650681	21650853	4384	20,8,13,24,12,24	59,39,60,109,20,117	63,36,35,11,29,33	114,89,92,26,132,115	554	149	0.009083473	0.085595993	0.084,0.052,0.055,0.056,0.139,0.052	0.129,0.098,0.093,0.102,0.056,0.072	-0.019
0.043	1.20E-06	RI.MATS.JCEC	4420	ENSMUSG00000028041.18	Adam15	chr3	-	89254458	89254792	89254458	89254535	89254713	89254792	4420	39,10,25,35,22,33	161,84,113,218,53,179	28,42,19,12,23,27	301,308,187,77,317,257	327	149	1.20E-06	8.30E-05	0.099,0.051,0.092,0.068,0.159,0.077	0.041,0.059,0.044,0.066,0.032,0.046	0.043
-0.049	0.020258985	RI.MATS.JCEC	4494	ENSMUSG00000070034.14	Sp110	chr1	-	85506777	85507466	85506777	85506920	85507364	85507466	4494	179,111,83,246,82,227	111,39,43,103,30,162	334,283,316,103,301,000	145,92,106,51,116,82	593	149	0.020258985	0.146960445	0.288,0.417,0.327,0.375,0.407,0.26	0.367,0.436,0.428,0.337,0.395,0.406	-0.049
-0.039	8.35E-05	RI.MATS.JCEC	4579	ENSMUSG00000035929.12	H2-Q4	chr17	+	35598795	35599612	35598795	35599149	35599336	35599612	4579	225,78,64,205,60,292	787,211,310,706,247,000	166,157,215,70,192,166	520,412,474,154,452,000	336	149	8.35E-05	0.002628468	0.113,0.141,0.084,0.114,0.097,0.129	0.124,0.145,0.167,0.168,0.159,0.147	-0.039
-0.15	0.000499195	RI.MATS.JCEC	4684	ENSMUSG00000028028.12	Alpk1	chr3	-	127477990	127479992	127477990	127478086	127479905	127479992	4684	147,50,38,243,41,239	0,0,1,5,1,4	138,112,72,20,117,87	0,0,0,0,0,0	1968	149	0.000499195	0.010859621	1.0,1.0,0.742,0.786,0.756,0.819	1.0,1.0,1.0,1.0,1.0,1.0	-0.15
0.007	0.006726867	SE.MATS.JCEC	117	ENSMUSG00000104713.5	Gbp6	chr5	-	105436792	105436920	105427940	105428430	105441491	105441562	117	48,8,7,32,10,44	1,2,0,0,0,2	38,39,48,3,38,47	2,2,3,0,0,6	277	149	0.006726867	0.27434081	0.963,0.683,1.0,1.0,1.0,0.922	0.911,0.913,0.896,1.0,1.0,0.808	0.007
0.013	0.01077568	SE.MATS.JCEC	118	ENSMUSG00000104713.5	Gbp6	chr5	-	105438702	105438892	105428320	105428430	105441491	105441550	118	37,11,9,36,6,35	1,2,0,0,0,2	28,53,39,10,68,63	2,2,3,0,0,6	339	149	0.01077568	0.376473862	0.942,0.707,1.0,1.0,1.0,0.885	0.86,0.921,0.851,1.0,1.0,0.822	0.013
-0.029	0.017885567	SE.MATS.JCEC	239	ENSMUSG00000047213.15	Ythdf3	chr3	+	16238085	16238110	16237375	16237684	16243641	16243727	239	79,37,45,146,31,108	15,3,4,12,0,17	63,64,91,29,124,125	5,1,5,3,9,9	174	149	0.017885567	0.512308004	0.819,0.914,0.906,0.912,1.0,0.845	0.915,0.982,0.94,0.892,0.922,0.922	-0.029
-0.074	0.033368712	SE.MATS.JCEC	425	ENSMUSG00000060550.17	H2-Q7	chr17	+	35661242	35661518	35658884	35659160	35661653	35661703	425	57,20,24,27,12,35	3,1,1,2,0,1	74,56,54,22,43,53	0,0,1,0,2,0	425	149	0.033368712	0.774399641	0.869,0.875,0.894,0.826,1.0,0.925	1.0,1.0,0.95,1.0,0.883,1.0	-0.074
-0.163	0	SE.MATS.JCEC	427	ENSMUSG00000060550.17	H2-Q7	chr17	+	35661242	35661527	35658884	35659160	35661942	35661975	427	64,20,26,31,13,38	168,40,78,120,57,192	78,57,59,24,46,59	60,59,70,22,50,56	434	149	0	0	0.116,0.147,0.103,0.081,0.073,0.064	0.309,0.249,0.224,0.272,0.24,0.266	-0.163
-0.284	0	SE.MATS.JCEC	428	ENSMUSG00000060550.17	H2-Q7	chr17	+	35661653	35661770	35658884	35659160	35661942	35661975	428	91,21,38,83,25,101	168,40,78,120,57,192	119,95,114,50,115,93	60,59,70,22,50,56	266	149	0	0	0.233,0.227,0.214,0.279,0.197,0.228	0.526,0.474,0.477,0.56,0.563,0.482	-0.284
-0.014	0.000857156	SE.MATS.JCEC	442	ENSMUSG00000022607.19	Ptk2	chr15	-	73147469	73147490	73146335	73146433	73148705	73148762	442	8,1,0,1,2,4	113,35,76,244,65,202	9,11,6,0,11,11	194,188,173,60,224,161	170	149	0.000857156	0.063698023	0.058,0.024,0.0,0.004,0.026,0.017	0.039,0.049,0.03,0.0,0.041,0.056	-0.014
0.216	0.030366719	SE.MATS.JCEC	465	ENSMUSG00000022607.19	Ptk2	chr15	-	73236889	73237044	73214981	73215208	73263607	73263729	465	30,12,22,49,11,38	5,9,5,24,10,12	30,32,29,0,43,24	21,19,21,3,30,27	304	149	0.030366719	0.731648131	0.746,0.395,0.683,0.5,0.35,0.608	0.412,0.452,0.404,0.0,0.413,0.303	0.216
0.191	0.009271892	SE.MATS.JCEC	468	ENSMUSG00000022607.19	Ptk2	chr15	-	73236889	73237044	73214981	73215208	73294857	73294965	468	24,9,22,44,10,37	2,1,0,1,1,0	27,25,26,0,37,22	3,4,1,1,2,1	304	149	0.009271892	0.340410895	0.855,0.815,1.0,0.956,0.831,1.0	0.815,0.754,0.927,0.0,0.901,0.915	0.191
-0.039	0.006654508	SE.MATS.JCEC	475	ENSMUSG00000022607.19	Ptk2	chr15	-	73263607	73263729	73214981	73215208	73266496	73266593	475	6,7,9,24,8,12	58,16,25,79,27,58	28,21,19,2,32,29	77,58,47,9,75,57	271	149	0.006654508	0.272824989	0.054,0.194,0.165,0.143,0.14,0.102	0.167,0.166,0.182,0.109,0.19,0.219	-0.039
0.048	0.013816553	SE.MATS.JCEC	476	ENSMUSG00000022607.19	Ptk2	chr15	-	73263607	73263729	73214981	73215208	73294857	73294927	476	4,6,5,20,8,10	2,1,0,1,1,0	20,18,18,2,25,24	3,4,1,1,2,1	271	149	0.013816553	0.435481622	0.524,0.767,1.0,0.917,0.815,1.0	0.786,0.712,0.908,0.524,0.873,0.93	0.048
0.017	0.011121098	SE.MATS.JCEC	1095	ENSMUSG00000028530.15	Jak1	chr4	-	101054972	101055177	101050979	101051060	101122238	101122420	1095	9,1,5,35,1,8	52,28,38,107,23,93	12,12,3,1,13,9	99,120,76,24,109,93	354	149	0.011121098	0.38368557	0.068,0.015,0.052,0.121,0.018,0.035	0.049,0.04,0.016,0.017,0.048,0.039	0.017
-0.114	0.023086329	SE.MATS.JCEC	1169	ENSMUSG00000031392.19	Irak1	chrX	-	73061506	73061623	73060735	73061036	73061735	73061972	1169	4,1,7,9,2,7	16,6,12,24,5,25	10,3,9,2,16,13	28,8,15,5,9,13	266	149	0.023086329	0.605656106	0.123,0.085,0.246,0.174,0.183,0.136	0.167,0.174,0.252,0.183,0.499,0.359	-0.114
-0.019	0.00801552	SE.MATS.JCEC	1170	ENSMUSG00000031392.19	Irak1	chrX	-	73061506	73061623	73060735	73061117	73061735	73061972	1170	11,3,14,17,5,15	115,43,84,160,37,152	26,8,20,1,28,24	129,97,103,34,122,127	266	149	0.00801552	0.310479955	0.051,0.038,0.085,0.056,0.07,0.052	0.101,0.044,0.098,0.016,0.114,0.096	-0.019
0.023	0.039502452	SE.MATS.JCEC	1805	ENSMUSG00000030165.17	Klrd1	chr6	+	129573509	129573684	129572401	129572524	129573824	129573928	1805	5,2,2,5,1,10	31,13,25,59,4,52	4,0,6,2,5,4	61,31,84,6,65,62	324	149	0.039502452	0.85984241	0.069,0.066,0.035,0.038,0.103,0.081	0.029,0.0,0.032,0.133,0.034,0.029	0.023
-0.018	0.003730007	SE.MATS.JCEC	1859	ENSMUSG00000059518.15	Znhit1	chr5	-	137014979	137015109	137013732	137013903	137016342	137016362	1859	2,4,5,7,2,4	97,31,62,81,34,91	21,11,10,2,5,11	102,94,100,33,102,97	279	149	0.003730007	0.183087925	0.011,0.064,0.041,0.044,0.03,0.023	0.099,0.059,0.051,0.031,0.026,0.057	-0.018
-0.014	0.008035985	SE.MATS.JCEC	2054	ENSMUSG00000056116.19	H2-T22	chr17	-	36351116	36351221	36350233	36350266	36351369	36351645	2054	917,202,456,752,223,000	11,5,14,23,4,29	825,552,810,221,631,000	15,6,13,4,13,7	254	149	0.008035985	0.310833858	0.98,0.96,0.95,0.95,0.97,0.953	0.97,0.982,0.973,0.97,0.966,0.985	-0.014
-0.063	0.007997201	SE.MATS.JCEC	2090	ENSMUSG00000029298.16	Gbp9	chr5	-	105229516	105229619	105228995	105229189	105230569	105230629	2090	150,79,82,216,32,174	16,15,7,27,1,31	222,256,188,51,202,213	25,22,10,0,22,10	252	149	0.007997201	0.310231032	0.847,0.757,0.874,0.825,0.95,0.768	0.84,0.873,0.917,1.0,0.844,0.926	-0.063
-0.12	0.012347631	SE.MATS.JCEC	2963	ENSMUSG00000025949.17	Pikfyve	chr1	+	65231692	65231725	65231303	65231453	65234814	65234933	2963	1,0,0,2,0,5	9,5,5,11,9,9	2,6,6,1,3,5	16,13,14,2,17,16	182	149	0.012347631	0.408974761	0.083,0.0,0.0,0.13,0.0,0.313	0.093,0.274,0.26,0.29,0.126,0.204	-0.12
0.039	0.02124153	SE.MATS.JCEC	2988	ENSMUSG00000024457.17	Trim26	chr17	+	37148356	37148464	37148032	37148156	37161547	37162020	2988	71,28,53,92,14,58	2,0,1,4,1,2	78,53,60,32,97,76	2,3,6,2,7,3	257	149	0.02124153	0.572407671	0.954,1.0,0.968,0.93,0.89,0.944	0.958,0.911,0.853,0.903,0.889,0.936	0.039
0.046	0.023479409	SE.MATS.JCEC	2990	ENSMUSG00000024457.17	Trim26	chr17	+	37148388	37148464	37148032	37148156	37161547	37162020	2990	49,23,43,74,17,50	2,0,1,4,1,2	66,47,56,23,76,57	2,3,6,2,7,3	225	149	0.023479409	0.612326101	0.942,1.0,0.966,0.925,0.918,0.943	0.956,0.912,0.861,0.884,0.878,0.926	0.046
-0.05	0.004869298	SE.MATS.JCEC	3236	ENSMUSG00000029561.18	Oasl2	chr5	+	115037802	115038091	115034996	115035923	115039300	115039476	3236	190,89,176,340,65,297	7,3,6,8,2,6	353,374,342,99,574,504	2,4,7,0,9,6	438	149	0.004869298	0.220251289	0.902,0.91,0.909,0.935,0.917,0.944	0.984,0.97,0.943,1.0,0.956,0.966	-0.05
-0.068	0.002220363	SE.MATS.JCEC	3378	ENSMUSG00000039456.11	Morc3	chr16	+	93641840	93641936	93641081	93641214	93642027	93642242	3378	6,3,1,11,4,5	42,17,12,75,15,64	18,16,9,3,11,8	37,25,50,15,55,57	245	149	0.002220363	0.12746308	0.08,0.097,0.048,0.082,0.14,0.045	0.228,0.28,0.099,0.108,0.108,0.079	-0.068
-0.049	0.005900085	SE.MATS.JCEC	3421	ENSMUSG00000057554.14	Lgals8	chr13	-	12466281	12466308	12463299	12463388	12467602	12467659	3421	156,50,83,168,59,188	25,9,14,34,7,26	197,167,146,52,176,181	18,20,9,6,22,22	176	149	0.005900085	0.251169884	0.841,0.825,0.834,0.807,0.877,0.86	0.903,0.876,0.932,0.88,0.871,0.874	-0.049
0.129	0.000101493	SE.MATS.JCEC	3698	ENSMUSG00000039232.13	Stx11	chr10	-	12819895	12820030	12813952	12817727	12839858	12840002	3698	8,11,18,29,3,20	0,0,0,2,1,2	33,16,18,8,30,18	1,2,5,6,3,1	284	149	0.000101493	0.013446462	1.0,1.0,1.0,0.884,0.611,0.84	0.945,0.808,0.654,0.412,0.84,0.904	0.129
-0.154	1.49E-05	SE.MATS.JCEC	4292	ENSMUSG00000014599.11	Csf1	chr3	-	107664304	107664444	107663932	107664055	107667340	107667537	4292	0,2,4,2,1,0	10,10,18,23,5,6	6,7,5,0,11,12	26,15,13,5,9,9	289	149	1.49E-05	0.002967964	0.0,0.093,0.103,0.043,0.093,0.0	0.106,0.194,0.165,0.0,0.387,0.407	-0.154
-0.044	1.87E-05	SE.MATS.JCEC	4638	ENSMUSG00000022442.17	Ttll1	chr15	-	83393863	83393997	83390480	83390528	83394934	83394994	4638	3,0,0,2,0,0	36,17,30,70,8,54	5,4,3,0,8,3	32,34,43,9,37,31	283	149	1.87E-05	0.003594052	0.042,0.0,0.0,0.015,0.0,0.0	0.076,0.058,0.035,0.0,0.102,0.048	-0.044
0.03	0.013301698	SE.MATS.JCEC	5192	ENSMUSG00000043008.10	Klhl6	chr16	-	19784683	19784849	19775653	19776103	19801466	19801787	5192	61,34,40,118,27,67	1,0,0,1,0,4	115,69,89,23,126,83	4,0,3,1,5,2	315	149	0.013301698	0.426330187	0.967,1.0,1.0,0.982,1.0,0.888	0.932,1.0,0.933,0.916,0.923,0.952	0.03
-0.013	0.019858962	SE.MATS.JCEC	5502	ENSMUSG00000039304.12	Tnfsf10	chr3	+	27383201	27383244	27380081	27380219	27388212	27388317	5502	155,83,74,261,42,215	5,0,7,9,0,7	146,230,155,24,201,174	2,6,4,1,3,0	192	149	0.019858962	0.549556681	0.96,1.0,0.891,0.957,1.0,0.96	0.983,0.967,0.968,0.949,0.981,1.0	-0.013
0.044	0.022518916	SE.MATS.JCEC	5861	ENSMUSG00000025060.16	Slk	chr19	+	47616086	47616179	47613743	47613923	47623907	47624037	5861	57,34,57,103,32,65	118,60,91,215,75,172	82,43,72,17,65,84	211,177,129,46,189,226	242	149	0.022518916	0.595271468	0.229,0.259,0.278,0.228,0.208,0.189	0.193,0.13,0.256,0.185,0.175,0.186	0.044
-0.08	0.000124031	SE.MATS.JCEC	5983	ENSMUSG00000037992.17	Rara	chr11	+	98838396	98838551	98828543	98828705	98841070	98841187	5983	1,1,1,1,1,0	8,2,9,16,3,9	2,8,3,2,3,1	11,7,6,4,18,10	304	149	0.000124031	0.01540855	0.058,0.197,0.052,0.03,0.14,0.0	0.082,0.359,0.197,0.197,0.076,0.047	-0.08
-0.082	0.010195363	SE.MATS.JCEC	6400	ENSMUSG00000026977.18	Marchf7	chr2	+	60075555	60075604	60073900	60074014	60078233	60078301	6400	132,60,58,158,92,108	32,12,19,47,6,47	194,133,157,67,181,130	26,20,36,5,27,22	198	149	0.010195363	0.362101707	0.756,0.79,0.697,0.717,0.92,0.634	0.849,0.833,0.766,0.91,0.835,0.816	-0.082
-0.08	0.001145792	SE.MATS.JCEC	6827	ENSMUSG00000022378.15	Cyrib	chr15	-	63829433	63829516	63828448	63828531	63842778	63842817	6827	3,0,2,8,1,8	43,8,24,42,7,52	8,3,10,4,18,9	42,22,32,17,49,27	232	149	0.001145792	0.078524953	0.043,0.0,0.051,0.109,0.084,0.09	0.109,0.081,0.167,0.131,0.191,0.176	-0.08
-0.026	0.00478811	SE.MATS.JCEC	7057	ENSMUSG00000016493.14	Cd46	chr1	-	194758838	194758911	194757817	194757865	194759961	194760144	7057	0,0,0,1,2,1	4,2,5,8,2,5	3,0,1,2,5,3	15,16,16,3,22,11	222	149	0.00478811	0.218045601	0.0,0.0,0.0,0.077,0.402,0.118	0.118,0.0,0.04,0.309,0.132,0.155	-0.026
0.046	0.000607365	SE.MATS.JCEC	7487	ENSMUSG00000039089.16	L3mbtl3	chr10	-	26220074	26220149	26218405	26218565	26220509	26220621	7487	50,19,23,74,17,50	1,0,0,1,0,1	85,64,66,26,85,78	6,4,3,1,2,1	224	149	0.000607365	0.049077225	0.971,1.0,1.0,0.98,1.0,0.971	0.904,0.914,0.936,0.945,0.966,0.981	0.046
-0.047	0.017530531	SE.MATS.JCEC	7543	ENSMUSG00000021998.17	Lcp1	chr14	+	75414254	75414373	75368938	75369151	75435516	75435582	7543	157,78,158,272,69,215	16,9,13,30,3,27	155,123,150,39,245,182	13,9,8,1,20,10	268	149	0.017530531	0.506324043	0.845,0.828,0.871,0.834,0.927,0.816	0.869,0.884,0.912,0.956,0.872,0.91	-0.047
-0.059	0.003155282	SE.MATS.JCEC	7633	ENSMUSG00000020167.15	Tcf3	chr10	-	80248660	80248896	80246231	80246458	80249038	80249171	7633	46,16,17,43,18,59	58,23,58,90,30,113	45,48,63,24,76,75	77,44,82,35,93,85	385	149	0.003155282	0.163087521	0.235,0.212,0.102,0.156,0.188,0.168	0.184,0.297,0.229,0.21,0.24,0.255	-0.059
0.02	0	SE.MATS.JCEC	8078	ENSMUSG00000023010.16	Tmbim6	chr15	+	99297537	99297752	99290866	99290921	99299460	99299544	8078	82,36,90,151,38,157	110,847,190,514,244,000,000	65,48,57,15,50,46	14,141,045,129,543,800,000,000	364	149	0	0	0.029,0.03,0.039,0.042,0.036,0.037	0.018,0.018,0.018,0.014,0.011,0.012	0.02
0.268	1.18E-07	SE.MATS.JCEC	8080	ENSMUSG00000023010.16	Tmbim6	chr15	+	99297537	99297752	99291099	99291264	99299460	99299544	8080	72,32,81,138,34,140	8,5,14,24,2,29	50,31,39,9,39,36	19,18,15,3,26,17	364	149	1.18E-07	5.71E-05	0.787,0.724,0.703,0.702,0.874,0.664	0.519,0.413,0.516,0.551,0.38,0.464	0.268
0.209	5.94E-05	SE.MATS.JCEC	8081	ENSMUSG00000023010.16	Tmbim6	chr15	+	99297537	99297752	99291575	99291611	99299460	99299544	8081	74,32,81,138,34,140	16,5,15,15,11,26	51,31,39,9,39,35	24,20,7,4,17,28	364	149	5.94E-05	0.00904026	0.654,0.724,0.689,0.79,0.559,0.688	0.465,0.388,0.695,0.479,0.484,0.338	0.209
-0.083	0.000996742	SE.MATS.JCEC	8132	ENSMUSG00000019966.19	Kitl	chr10	+	99916718	99916802	99915835	99915992	99923208	99923318	8132	286,157,117,527,101,000	114,59,57,217,49,118	435,429,346,61,461,351	83,105,109,32,114,96	233	149	0.000996742	0.070755915	0.616,0.63,0.568,0.608,0.569,0.643	0.77,0.723,0.67,0.549,0.721,0.7	-0.083
-0.04	0.030682122	SE.MATS.JCEC	8169	ENSMUSG00000033767.15	Tmem131l	chr3	-	83816458	83816641	83813653	83813732	83817675	83817815	8169	83,48,70,73,22,155	7,4,2,1,2,11	102,60,77,30,130,78	0,3,7,2,1,2	332	149	0.030682122	0.736689431	0.842,0.843,0.94,0.97,0.832,0.863	1.0,0.9,0.832,0.871,0.983,0.946	-0.04
0.025	0.015176431	SE.MATS.JCEC	8429	ENSMUSG00000006611.16	Hfe	chr13	-	23892010	23892274	23890749	23891049	23894609	23894837	8429	253,94,224,344,100,391	1,1,1,0,0,1	308,202,258,82,388,244	6,1,2,2,4,3	413	149	0.015176431	0.462389702	0.989,0.971,0.988,1.0,1.0,0.993	0.949,0.986,0.979,0.937,0.972,0.967	0.025
-0.055	0.007947872	SE.MATS.JCEC	8495	ENSMUSG00000028268.15	Gbp3	chr3	+	142266481	142266619	142265905	142266044	142267500	142267696	8495	1,2,0,2,0,7	16,7,17,32,2,38	6,1,3,1,7,8	22,12,26,5,21,25	287	149	0.007947872	0.30896519	0.031,0.129,0.0,0.031,0.0,0.087	0.124,0.041,0.057,0.094,0.148,0.142	-0.055
-0.047	0.000224834	SE.MATS.JCEC	8496	ENSMUSG00000028268.15	Gbp3	chr3	+	142266481	142266693	142265903	142266044	142267500	142267696	8496	3,2,4,4,1,3	16,7,17,32,2,38	12,2,5,1,10,19	22,12,26,5,21,25	361	149	0.000224834	0.023773268	0.072,0.105,0.089,0.049,0.171,0.032	0.184,0.064,0.074,0.076,0.164,0.239	-0.047
-0.029	4.87E-05	SE.MATS.JCEC	9066	ENSMUSG00000008855.18	Hdac5	chr11	-	102092058	102092230	102091225	102091359	102092878	102093160	9066	280,142,266,462,106,000	4,3,6,8,3,10	507,374,399,164,506,000	4,1,3,2,5,1	321	149	4.87E-05	0.007719431	0.97,0.956,0.954,0.964,0.943,0.946	0.983,0.994,0.984,0.974,0.979,0.995	-0.029
-0.027	0.034048707	SE.MATS.JCEC	9220	ENSMUSG00000038058.15	Nod1	chr6	-	54915122	54915206	54914338	54914422	54916288	54916372	9220	128,65,65,168,42,137	2,2,4,2,0,7	251,150,140,65,211,138	6,1,1,0,4,0	233	149	0.034048707	0.783628454	0.976,0.954,0.912,0.982,1.0,0.926	0.964,0.99,0.989,1.0,0.971,1.0	-0.027
-0.112	2.22E-07	SE.MATS.JCEC	9661	ENSMUSG00000056962.12	Jmjd6	chr11	-	116730663	116730752	116729815	116729954	116731235	116731371	9661	19,10,14,16,8,19	114,44,65,130,27,179	24,18,19,13,15,18	64,22,46,26,55,51	238	149	2.22E-07	9.63E-05	0.094,0.125,0.119,0.072,0.156,0.062	0.19,0.339,0.205,0.238,0.146,0.181	-0.112
-0.162	0.003532935	SE.MATS.JCEC	9662	ENSMUSG00000056962.12	Jmjd6	chr11	-	116730663	116730752	116729815	116729954	116731273	116731371	9662	18,12,15,14,9,22	9,1,4,9,2,4	24,17,22,15,17,19	3,0,1,2,4,3	238	149	0.003532935	0.176525915	0.556,0.883,0.701,0.493,0.738,0.775	0.834,1.0,0.932,0.824,0.727,0.799	-0.162
-0.15	3.87E-07	SE.MATS.JCEC	9663	ENSMUSG00000056962.12	Jmjd6	chr11	-	116730663	116730757	116729815	116729954	116731235	116731371	9663	27,14,32,31,6,33	114,44,65,130,27,179	35,30,31,19,25,27	64,22,46,26,55,51	243	149	3.87E-07	0.000151621	0.127,0.163,0.232,0.128,0.12,0.102	0.251,0.455,0.292,0.309,0.218,0.245	-0.15
-0.156	0.004339521	SE.MATS.JCEC	9664	ENSMUSG00000056962.12	Jmjd6	chr11	-	116730663	116730757	116729815	116729954	116731273	116731371	9664	22,10,16,18,5,29	9,1,4,9,2,4	26,22,20,13,14,24	3,0,1,2,4,3	243	149	0.004339521	0.204669044	0.6,0.86,0.71,0.551,0.605,0.816	0.842,1.0,0.925,0.799,0.682,0.831	-0.156
0.056	0.000193319	SE.MATS.JCEC	9858	ENSMUSG00000022892.12	App	chr16	-	84837138	84837195	84827119	84827253	84840463	84840631	9858	2,014,838,158,933,590,000,000	90,841,081,214,613,000,000	24,102,093,178,959,900,000,000	14,581,110,109,230,400,000,000	206	149	0.000193319	0.021237432	0.616,0.597,0.586,0.624,0.679,0.616	0.545,0.577,0.542,0.588,0.576,0.551	0.056
-0.016	0.020976505	SE.MATS.JCEC	9860	ENSMUSG00000022892.12	App	chr16	-	84840463	84840631	84827119	84827253	84853211	84853414	9860	297,912,572,592,481,000,000,000	146,91,147,291,79,230	41,193,217,309,886,800,000,000	217,135,151,58,236,181	317	149	0.020976505	0.567746335	0.906,0.867,0.892,0.886,0.878,0.899	0.899,0.918,0.906,0.876,0.905,0.917	-0.016
0.01	0.037415664	SE.MATS.JCEC	10684	ENSMUSG00000028161.18	Ppp3ca	chr3	+	136637771	136637801	136634282	136634380	136640789	136641540	10684	54,25,19,54,21,48	712,277,422,773,263,000	61,25,52,24,23,40	1,012,615,805,259,810,000	179	149	0.037415664	0.829480172	0.059,0.07,0.036,0.055,0.062,0.046	0.048,0.033,0.051,0.072,0.023,0.042	0.01
-0.01	0.033787598	SE.MATS.JCEC	11011	ENSMUSG00000005087.18	Cd44	chr2	-	102664578	102664680	102658886	102658955	102683359	102683581	11011	2,2,2,5,0,6	113,55,98,220,64,139	10,7,3,1,6,6	151,117,119,34,209,157	251	149	0.033787598	0.780339651	0.01,0.021,0.012,0.013,0.0,0.025	0.038,0.034,0.015,0.017,0.017,0.022	-0.01
0.073	0.021918707	SE.MATS.JCEC	11020	ENSMUSG00000005087.18	Cd44	chr2	-	102668157	102668283	102664578	102664680	102683359	102683581	11020	62,22,43,91,9,105	2,4,3,7,0,8	72,48,47,14,90,79	12,8,6,1,9,9	275	149	0.021918707	0.584414642	0.944,0.749,0.886,0.876,1.0,0.877	0.765,0.765,0.809,0.884,0.844,0.826	0.073
-0.057	0.025647845	SE.MATS.JCEC	11305	ENSMUSG00000024926.11	Kat5	chr19	-	5658829	5658985	5658665	5658740	5659263	5659400	11305	37,26,57,66,22,78	68,29,59,75,19,114	88,59,81,26,85,73	63,46,61,31,109,70	305	149	0.025647845	0.652802932	0.21,0.305,0.321,0.301,0.361,0.251	0.406,0.385,0.393,0.291,0.276,0.338	-0.057
-0.044	0.000110096	SE.MATS.JCEC	11433	ENSMUSG00000112148.2	Lilrb4a	chr10	+	51370817	51370941	51369265	51370274	51372089	51372155	11433	65,36,38,73,27,82	2,0,0,4,1,12	61,34,41,19,37,45	4,1,0,0,0,0	273	149	0.000110096	0.014346607	0.947,1.0,1.0,0.909,0.936,0.789	0.893,0.949,1.0,1.0,1.0,1.0	-0.044
-0.014	0.032101671	SE.MATS.JCEC	11434	ENSMUSG00000112148.2	Lilrb4a	chr10	+	51370888	51370941	51369217	51370274	51372089	51372155	11434	176,103,103,238,76,194	2,0,0,4,1,12	154,99,101,47,119,124	4,1,0,0,0,0	202	149	0.032101671	0.756701022	0.985,1.0,1.0,0.978,0.982,0.923	0.966,0.986,1.0,1.0,1.0,1.0	-0.014
-0.043	0.000158519	SE.MATS.JCEC	11436	ENSMUSG00000112148.2	Lilrb4a	chr10	+	51370888	51370989	51367100	51370274	51372089	51372155	11436	54,40,26,92,35,63	2,0,0,4,1,12	52,39,29,17,51,36	4,1,0,0,0,0	250	149	0.000158519	0.018360728	0.941,1.0,1.0,0.932,0.954,0.758	0.886,0.959,1.0,1.0,1.0,1.0	-0.043
-0.018	0.004150434	SE.MATS.JCEC	11839	ENSMUSG00000006386.16	Tek	chr4	+	94699524	94699663	94693079	94693190	94708320	94708431	11839	281,118,202,658,106,000	4,2,1,12,1,6	524,566,343,106,626,000	6,2,1,0,0,1	288	149	0.004150434	0.197992996	0.973,0.968,0.991,0.966,0.982,0.974	0.978,0.993,0.994,1.0,1.0,0.995	-0.018
0.058	0.046617032	SE.MATS.JCEC	12037	ENSMUSG00000004707.15	Ly9	chr1	-	171428549	171428888	171427214	171427484	171434767	171434897	12037	19,11,23,34,14,28	0,0,1,0,0,0	44,32,39,25,81,53	2,0,1,0,3,3	488	149	0.046617032	0.958703561	1.0,1.0,0.875,1.0,1.0,1.0	0.87,1.0,0.923,1.0,0.892,0.844	0.058
-0.189	0.038140739	SE.MATS.JCEC	12276	ENSMUSG00000022504.11	Ciita	chr16	+	10311510	10311738	10298027	10298290	10319630	10319777	12276	2,2,0,2,2,5	1,2,2,6,2,1	11,11,6,5,7,10	2,6,7,1,9,2	377	149	0.038140739	0.83985272	0.441,0.283,0.0,0.116,0.283,0.664	0.685,0.42,0.253,0.664,0.235,0.664	-0.189
-0.015	0.012711802	SE.MATS.JCEC	12467	ENSMUSG00000069874.8	Irgm2	chr11	+	58107781	58107827	58105833	58105996	58110289	58113608	12467	10,5,1,5,3,2	69,35,44,66,18,51	15,33,9,0,21,16	124,145,105,17,124,119	195	149	0.012711802	0.414394481	0.1,0.098,0.017,0.055,0.113,0.029	0.085,0.148,0.061,0.0,0.115,0.093	-0.015
-0.047	0.005128555	SE.MATS.JCEC	12520	ENSMUSG00000037523.14	Mavs	chr2	+	131081371	131081462	131080655	131080830	131082234	131082412	12520	1,1,1,3,3,8	30,10,29,53,14,48	8,10,8,3,12,1	39,40,44,11,55,38	240	149	0.005128555	0.229039692	0.02,0.058,0.021,0.034,0.117,0.094	0.113,0.134,0.101,0.145,0.119,0.016	-0.047
-0.066	0.00022003	SE.MATS.JCEC	12652	ENSMUSG00000020827.19	Mink1	chr11	+	70500233	70500257	70499991	70500080	70500379	70500543	12652	10,5,7,14,3,17	84,41,62,149,31,123	14,30,26,3,28,18	121,115,74,28,118,76	173	149	0.00022003	0.023399016	0.093,0.095,0.089,0.075,0.077,0.106	0.091,0.183,0.232,0.084,0.17,0.169	-0.066
-0.035	0.044645493	SE.MATS.JCEC	13278	ENSMUSG00000056144.15	Trim34a	chr7	+	103908619	103908642	103898601	103898832	103909324	103909425	13278	72,27,36,83,32,86	3,0,4,1,2,3	108,83,88,41,156,113	1,0,1,0,1,4	172	149	0.044645493	0.933918009	0.954,1.0,0.886,0.986,0.933,0.961	0.989,1.0,0.987,1.0,0.993,0.961	-0.035
-0.026	0.00048201	SE.MATS.JCEC	13356	ENSMUSG00000024404.8	Riok3	chr18	+	12275992	12276120	12272203	12272517	12281847	12282045	13356	540,228,354,745,266,000	20,10,12,17,9,23	660,462,495,164,598,000	6,11,9,4,4,17	277	149	0.00048201	0.041228557	0.936,0.925,0.941,0.959,0.941,0.945	0.983,0.958,0.967,0.957,0.988,0.948	-0.026
-0.064	0.000277136	SE.MATS.JCEC	13357	ENSMUSG00000024404.8	Riok3	chr18	+	12275992	12276251	12272373	12272517	12281847	12281902	13357	306,115,206,424,150,000	20,10,12,17,9,23	396,275,274,98,327,344	6,11,9,4,4,17	408	149	0.000277136	0.027472055	0.848,0.808,0.862,0.901,0.859,0.866	0.96,0.901,0.917,0.899,0.968,0.881	-0.064
0.013	0.012099522	SE.MATS.JCEC	13455	ENSMUSG00000041058.16	Wwp1	chr4	-	19661965	19662032	19659562	19659747	19672418	19672543	13455	92,30,69,190,48,143	2,0,0,0,4,3	104,79,118,21,96,143	2,2,5,0,7,3	216	149	0.012099522	0.403477146	0.969,1.0,1.0,1.0,0.892,0.97	0.973,0.965,0.942,1.0,0.904,0.97	0.013
-0.041	1.02E-05	SE.MATS.JCEC	13604	ENSMUSG00000042626.14	Shc1	chr3	+	89331496	89331550	89331003	89331123	89331861	89331913	13604	214,78,198,367,78,323	6,0,9,12,10,14	317,243,261,82,294,303	2,3,2,0,9,5	203	149	1.02E-05	0.002177455	0.963,1.0,0.942,0.957,0.851,0.944	0.991,0.983,0.99,1.0,0.96,0.978	-0.041
0.015	0.036819588	SE.MATS.JCEC	13676	ENSMUSG00000056999.17	Ide	chr19	-	37267442	37267587	37265496	37265607	37268068	37268277	13676	2,3,4,6,0,9	88,28,56,117,29,113	2,1,2,0,6,7	141,106,113,28,139,113	294	149	0.036819588	0.821825163	0.011,0.052,0.035,0.025,0.0,0.039	0.007,0.005,0.009,0.0,0.021,0.03	0.015
-0.065	0.001204502	SE.MATS.JCEC	14323	ENSMUSG00000022568.18	Scrib	chr15	-	75921305	75921389	75921051	75921150	75921898	75921961	14323	22,3,9,15,11,23	73,32,65,94,29,107	38,26,23,9,38,22	100,72,74,25,81,93	233	149	0.001204502	0.08131204	0.162,0.057,0.081,0.093,0.195,0.121	0.195,0.188,0.166,0.187,0.231,0.131	-0.065
-0.018	0.000193332	SE.MATS.JCEC	14650	ENSMUSG00000021764.9	Ndufs4	chr13	-	114444352	114444426	114424330	114425402	114453392	114453565	14650	656,277,355,741,191,000	16,3,3,10,8,12	620,488,801,208,598,000	5,2,9,0,5,2	223	149	0.000193332	0.021237432	0.965,0.984,0.988,0.98,0.941,0.979	0.988,0.994,0.983,1.0,0.988,0.995	-0.018
0.171	0.031071922	SE.MATS.JCEC	14800	ENSMUSG00000079164.11	Tlr5	chr1	+	182785510	182785634	182782386	182782447	182796578	182796706	14800	6,1,2,12,0,13	3,0,0,0,2,2	9,9,12,0,8,13	2,3,2,3,3,5	273	149	0.031071922	0.742196441	0.522,1.0,1.0,1.0,0.0,0.78	0.711,0.621,0.766,0.0,0.593,0.587	0.171
0.015	0.010274315	SE.MATS.JCEC	14836	ENSMUSG00000024921.18	Smarca2	chr19	+	26727251	26727347	26698128	26698347	26729223	26729441	14836	32,10,12,44,10,37	260,137,164,311,110,000	25,33,25,3,24,14	359,223,298,112,419,000	245	149	0.010274315	0.363974325	0.07,0.043,0.043,0.079,0.052,0.06	0.041,0.083,0.049,0.016,0.034,0.032	0.015
-0.063	0.015851684	SE.MATS.JCEC	14837	ENSMUSG00000024921.18	Smarca2	chr19	+	26727251	26727347	26725588	26725740	26729223	26729441	14837	32,10,12,42,10,38	2,0,0,1,2,5	25,31,25,3,24,14	1,0,2,0,0,0	245	149	0.015851684	0.477201009	0.907,1.0,1.0,0.962,0.753,0.822	0.938,1.0,0.884,1.0,1.0,1.0	-0.063
-0.021	0.007447622	SE.MATS.JCEC	14920	ENSMUSG00000002981.11	Clptm1	chr7	-	19396069	19396158	19389642	19389755	19398858	19398880	14920	2,0,0,4,0,4	65,36,80,92,13,57	8,4,5,1,2,5	90,74,81,16,75,77	238	149	0.007447622	0.294257937	0.019,0.0,0.0,0.026,0.0,0.042	0.053,0.033,0.037,0.038,0.016,0.039	-0.021
-0.006	0.01951867	SE.MATS.JCEC	14922	ENSMUSG00000002981.11	Clptm1	chr7	-	19396069	19396267	19389642	19389755	19398858	19398880	14922	3,0,2,7,4,8	65,36,80,92,13,57	9,7,12,1,8,12	90,74,81,16,75,77	347	149	0.01951867	0.544056524	0.019,0.0,0.011,0.032,0.117,0.057	0.041,0.039,0.06,0.026,0.044,0.063	-0.006
0.04	0.005147093	SE.MATS.JCEC	15032	ENSMUSG00000004612.10	Nkg7	chr7	+	43087198	43087333	43086927	43087107	43087462	43087673	15032	87,16,45,73,28,86	2,0,0,0,0,4	67,72,90,36,109,77	3,1,5,0,2,6	284	149	0.005147093	0.229498316	0.958,1.0,1.0,1.0,1.0,0.919	0.921,0.974,0.904,1.0,0.966,0.871	0.04
-0.029	0.018075516	SE.MATS.JCEC	15430	ENSMUSG00000028086.16	Fbxw7	chr3	+	84797401	84797559	84771270	84771318	84810807	84811386	15430	1,0,1,3,0,2	14,18,11,13,8,13	7,2,4,0,5,0	23,18,12,5,21,25	307	149	0.018075516	0.516687967	0.034,0.0,0.042,0.101,0.0,0.069	0.129,0.051,0.139,0.0,0.104,0.0	-0.029
-0.029	0.036616328	SE.MATS.JCEC	15431	ENSMUSG00000028086.16	Fbxw7	chr3	+	84797401	84797559	84771451	84771507	84810807	84811386	15431	1,0,2,4,0,2	12,10,14,25,12,16	8,1,6,0,6,1	22,26,19,5,31,23	307	149	0.036616328	0.82127094	0.039,0.0,0.065,0.072,0.0,0.057	0.15,0.018,0.133,0.0,0.086,0.021	-0.029
-0.066	9.21E-05	SE.MATS.JCEC	15598	ENSMUSG00000020717.20	Pecam1	chr11	-	106562567	106562624	106545043	106545988	106570374	106570437	15598	110,635,257,312,603,000,000	708,248,389,767,286,000	139,610,598,675,111,000,000	778,567,478,274,733,000	206	149	9.21E-05	0.012630207	0.53,0.507,0.516,0.543,0.489,0.506	0.565,0.575,0.567,0.574,0.608,0.598	-0.066
-0.048	2.43E-06	SE.MATS.JCEC	15601	ENSMUSG00000020717.20	Pecam1	chr11	-	106562567	106562624	106552622	106552850	106570374	106570437	15601	99,832,057,711,923,500,000	165,49,83,156,55,160	131,010,457,494,271,000,000	125,106,81,53,132,80	206	149	2.43E-06	0.000694953	0.814,0.825,0.834,0.847,0.825,0.825	0.883,0.877,0.87,0.854,0.889,0.885	-0.048
0.025	0.02283322	SE.MATS.JCEC	15606	ENSMUSG00000020717.20	Pecam1	chr11	-	106571857	106571911	106570374	106570437	106573705	106573779	15606	2,126,752,123,125,140,000,000	223,59,135,275,52,196	28,182,043,156,181,400,000,000	264,291,159,134,295,000	203	149	0.02283322	0.60100412	0.875,0.903,0.87,0.87,0.921,0.882	0.887,0.837,0.878,0.817,0.876,0.878	0.025
-0.025	2.49E-07	SE.MATS.JCEC	15988	ENSMUSG00000032187.17	Smarca4	chr9	+	21589248	21589347	21588745	21588973	21589611	21589689	15988	4,5,2,5,3,2	220,88,161,272,82,286	10,12,19,7,12,12	262,172,219,59,269,228	248	149	2.49E-07	0.000105346	0.011,0.033,0.007,0.011,0.022,0.004	0.022,0.04,0.05,0.067,0.026,0.031	-0.025
-0.04	0.000711401	SE.MATS.JCEC	16034	ENSMUSG00000031304.19	Il2rg	chrX	-	100309235	100309332	100308981	100309048	100309786	100309949	16034	369,132,211,432,105,000	25,7,11,29,8,36	388,299,262,112,462,000	14,15,11,3,22,8	246	149	0.000711401	0.055543342	0.899,0.919,0.921,0.9,0.888,0.877	0.944,0.924,0.935,0.958,0.927,0.955	-0.04
0.012	0.026517916	SE.MATS.JCEC	16482	ENSMUSG00000036461.17	Elf1	chr14	+	79802901	79803012	79798186	79798367	79804589	79804754	16482	173,87,105,299,73,280	5,1,2,6,4,4	266,220,189,64,321,235	11,6,13,0,9,7	260	149	0.026517916	0.667602073	0.952,0.98,0.968,0.966,0.913,0.976	0.933,0.955,0.893,1.0,0.953,0.951	0.012
0.026	2.21E-07	SE.MATS.JCEC	16617	ENSMUSG00000079105.5	C7	chr15	-	5075126	5075265	5063667	5063835	5076345	5076490	16617	1,520,670,115,923,330,000,000	15,13,14,22,7,20	103,912,706,642,731,000,000	31,23,25,9,38,20	288	149	2.21E-07	9.63E-05	0.981,0.964,0.977,0.982,0.963,0.974	0.945,0.966,0.932,0.94,0.96,0.942	0.026
-0.016	0.02503585	SE.MATS.JCEC	16729	ENSMUSG00000109324.3	Prmt1	chr7	-	44633194	44633557	44632909	44633011	44635706	44635770	16729	9,2,5,11,3,12	113,44,78,131,56,159	14,12,8,4,8,18	114,66,99,32,159,98	512	149	0.02503585	0.639572078	0.023,0.013,0.018,0.024,0.015,0.021	0.035,0.05,0.023,0.035,0.014,0.051	-0.016
-0.039	0.018210053	SE.MATS.JCEC	16740	ENSMUSG00000003518.14	Dusp3	chr11	-	101872442	101872669	101861968	101865765	101875437	101875577	16740	7,193,485,981,364,230,000	78,40,70,127,30,82	769,675,542,172,892,000	62,78,29,21,69,45	376	149	0.018210053	0.518664176	0.785,0.775,0.772,0.81,0.753,0.819	0.831,0.774,0.881,0.764,0.837,0.863	-0.039
-0.008	0.024013556	SE.MATS.JCEC	17126	ENSMUSG00000022285.18	Ywhaz	chr15	-	36793722	36793919	36790927	36791232	36794388	36794782	17126	563,340,483,632,130,000	8,1,4,15,2,1	1,018,761,771,141,630,000	6,6,1,2,8,2	346	149	0.024013556	0.62030736	0.968,0.993,0.981,0.948,0.966,0.993	0.986,0.982,0.997,0.968,0.972,0.991	-0.008
0.27	9.66E-08	SE.MATS.JCEC	18389	ENSMUSG00000024670.18	Cd6	chr19	-	10770191	10770308	10768745	10768817	10771505	10771601	18389	5,5,3,15,9,7	2,0,0,0,0,0	12,16,10,2,19,11	0,4,6,3,2,3	266	149	9.66E-08	4.83E-05	0.583,1.0,1.0,1.0,1.0,1.0	1.0,0.691,0.483,0.272,0.842,0.673	0.27
0.071	0.013064837	SE.MATS.JCEC	18621	ENSMUSG00000010047.13	Hyal2	chr9	+	107446181	107446432	107445143	107445175	107447302	107448269	18621	67,26,68,101,33,89	35,12,34,52,16,44	134,113,72,43,133,122	102,91,48,24,101,64	400	149	0.013064837	0.421415019	0.416,0.447,0.427,0.42,0.434,0.43	0.329,0.316,0.358,0.4,0.329,0.415	0.071
0.098	0.044650137	SE.MATS.JCEC	18759	ENSMUSG00000026313.17	Hdac4	chr1	-	92019453	92019540	91982622	91982694	92075977	92076216	18759	1,0,1,2,2,5	18,9,11,24,2,20	0,0,0,0,2,1	13,17,12,5,22,31	236	149	0.044650137	0.933918009	0.034,0.0,0.054,0.05,0.387,0.136	0.0,0.0,0.0,0.0,0.054,0.02	0.098
-0.022	0.000238616	SE.MATS.JCEC	19136	ENSMUSG00000024778.14	Fas	chr19	+	34287411	34287569	34284524	34284678	34292578	34292716	19136	13,11,4,36,6,30	196,73,156,309,80,236	49,65,31,3,59,42	419,299,157,76,342,341	307	149	0.000238616	0.024805284	0.031,0.068,0.012,0.054,0.035,0.058	0.054,0.095,0.087,0.019,0.077,0.056	-0.022
0.138	0.001503933	SE.MATS.JCEC	19266	ENSMUSG00000030147.13	Clec4b1	chr6	+	123042897	123042996	123027569	123027659	123045395	123045553	19266	14,9,13,26,7,16	1,0,1,3,0,2	30,20,27,12,27,28	3,5,7,3,3,4	248	149	0.001503933	0.095631538	0.894,1.0,0.886,0.839,1.0,0.828	0.857,0.706,0.699,0.706,0.844,0.808	0.138
-0.182	0.013608091	SE.MATS.JCEC	19267	ENSMUSG00000030147.13	Clec4b1	chr6	+	123042897	123042996	123027569	123027659	123046614	123046727	19267	9,3,6,19,4,10	2,2,2,2,0,6	19,13,15,6,19,19	0,1,2,0,3,3	248	149	0.013608091	0.432417053	0.73,0.474,0.643,0.851,1.0,0.5	1.0,0.886,0.818,1.0,0.792,0.792	-0.182
-0.168	0.013795552	SE.MATS.JCEC	19268	ENSMUSG00000030147.13	Clec4b1	chr6	+	123045395	123045553	123027569	123027659	123046614	123046727	19268	14,3,9,24,7,19	2,2,2,2,0,6	23,17,40,12,18,25	0,1,2,0,3,3	307	149	0.013795552	0.435481622	0.773,0.421,0.686,0.853,1.0,0.606	1.0,0.892,0.907,1.0,0.744,0.802	-0.168
0.051	0.042301826	SE.MATS.JCEC	19480	ENSMUSG00000044350.15	Lacc1	chr14	-	77271444	77271623	77269779	77270791	77272232	77272845	19480	49,24,53,90,21,75	1,0,0,2,1,3	40,35,45,14,43,42	3,4,0,0,3,2	328	149	0.042301826	0.901442983	0.957,1.0,1.0,0.953,0.905,0.919	0.858,0.799,1.0,1.0,0.867,0.905	0.051
-0.017	0.004695744	SE.MATS.JCEC	19592	ENSMUSG00000031657.17	Heatr3	chr8	+	88888505	88888594	88884756	88884893	88891515	88891659	19592	152,55,92,159,68,174	1,1,1,9,1,6	152,102,117,37,147,113	2,0,1,1,1,2	238	149	0.004695744	0.215965314	0.99,0.972,0.983,0.917,0.977,0.948	0.979,1.0,0.987,0.959,0.989,0.973	-0.017
-0.021	0.007105259	SE.MATS.JCEC	19812	ENSMUSG00000018583.6	G3bp1	chr11	+	55378304	55378386	55376451	55376564	55379844	55380018	19812	331,149,288,456,122,000	10,10,8,11,5,20	375,326,417,114,480,000	5,7,6,6,11,10	231	149	0.007105259	0.285196791	0.955,0.906,0.959,0.964,0.94,0.936	0.98,0.968,0.978,0.925,0.966,0.967	-0.021
-0.05	0.004400372	SE.MATS.JCEC	20248	ENSMUSG00000028277.14	Ube2j1	chr4	+	33045079	33045199	33043856	33043986	33049681	33052363	20248	227,76,166,321,98,348	20,7,30,50,8,44	343,294,271,84,345,313	27,25,19,5,22,41	269	149	0.004400372	0.206615349	0.863,0.857,0.754,0.781,0.872,0.814	0.876,0.867,0.888,0.903,0.897,0.809	-0.05
-0.007	0.025597081	SE.MATS.JCEC	20361	ENSMUSG00000034165.17	Ccnd3	chr17	+	47886830	47886958	47816143	47816191	47889633	47890211	20361	1,2,3,3,2,7	58,16,42,61,41,41	20,14,4,2,9,19	172,113,102,37,105,129	277	149	0.025597081	0.651809706	0.009,0.063,0.037,0.026,0.026,0.084	0.059,0.062,0.021,0.028,0.044,0.073	-0.007
0.219	0.018434699	SE.MATS.JCEC	21186	ENSMUSG00000042208.16	Sanbr	chr11	-	23572435	23572525	23567137	23567196	23574935	23575122	21186	1,2,1,1,1,3	3,0,3,5,1,8	0,0,1,1,1,0	3,1,2,2,2,2	239	149	0.018434699	0.523719047	0.172,1.0,0.172,0.111,0.384,0.189	0.0,0.0,0.238,0.238,0.238,0.0	0.219
0.162	0.024140023	SE.MATS.JCEC	21283	ENSMUSG00000031309.16	Rps6ka3	chrX	+	158062162	158062199	158038920	158039184	158068261	158068318	21283	3,7,4,5,1,9	15,8,6,24,2,13	3,4,7,0,5,3	13,18,24,2,25,29	186	149	0.024140023	0.622704903	0.138,0.412,0.348,0.143,0.286,0.357	0.156,0.151,0.189,0.0,0.138,0.077	0.162
-0.006	0.002975958	SE.MATS.JCEC	21379	ENSMUSG00000044258.11	Ctla2a	chr13	-	61083771	61083930	61083360	61083483	61084304	61084371	21379	312,713,592,111,401,000,000,000	33,9,22,51,16,80	27,551,925,230,287,500,000,000	19,28,22,10,28,8	308	149	0.002975958	0.15688641	0.979,0.986,0.979,0.974,0.978,0.952	0.986,0.971,0.981,0.977,0.978,0.992	-0.006
-0.093	1.33E-06	SE.MATS.JCEC	21383	ENSMUSG00000029860.17	Zyx	chr6	+	42327879	42328082	42326966	42327410	42328408	42328903	21383	185,60,177,259,89,308	13,7,12,21,4,21	195,222,185,56,252,138	10,2,2,1,9,4	352	149	1.33E-06	0.000428652	0.858,0.784,0.862,0.839,0.904,0.861	0.892,0.979,0.975,0.96,0.922,0.936	-0.093
-0.075	3.00E-06	SE.MATS.JCEC	21384	ENSMUSG00000029860.17	Zyx	chr6	+	42328203	42328296	42327190	42327410	42328408	42328541	21384	137,55,153,263,82,272	13,7,12,21,4,21	159,149,146,69,253,120	10,2,2,1,9,4	242	149	3.00E-06	0.000827537	0.866,0.829,0.887,0.885,0.927,0.889	0.907,0.979,0.978,0.977,0.945,0.949	-0.075
-0.009	0.029943955	SE.MATS.JCEC	21457	ENSMUSG00000040447.16	Spns2	chr11	-	72344879	72345043	72342467	72344426	72347128	72347194	21457	97,26,78,146,22,130	6,0,8,3,0,1	70,57,81,25,105,58	1,0,0,2,3,2	313	149	0.029943955	0.726507359	0.885,1.0,0.823,0.959,1.0,0.984	0.971,1.0,1.0,0.856,0.943,0.932	-0.009
-0.107	0.002867894	SE.MATS.JCEC	21668	ENSMUSG00000022475.20	Hdac7	chr15	-	97706540	97706651	97706233	97706414	97706847	97706939	21668	85,45,52,115,27,101	67,17,44,85,34,106	156,132,124,41,175,120	89,69,54,26,83,54	260	149	0.002867894	0.152639036	0.421,0.603,0.404,0.437,0.313,0.353	0.501,0.523,0.568,0.475,0.547,0.56	-0.107
0.03	0.04480379	SE.MATS.JCEC	21737	ENSMUSG00000024978.12	Gpam	chr19	-	55091397	55091559	55085928	55086059	55115445	55115648	21737	85,44,50,96,15,111	4,4,3,8,7,7	102,84,105,13,155,133	14,9,13,1,30,22	311	149	0.04480379	0.935018032	0.911,0.841,0.889,0.852,0.507,0.884	0.777,0.817,0.795,0.862,0.712,0.743	0.03
-0.055	0.000501152	SE.MATS.JCEC	22250	ENSMUSG00000056492.7	Adgrf5	chr17	+	43750566	43750686	43748406	43748577	43750841	43751051	22250	452,253,363,978,167,000	509,178,328,945,163,000	9,268,735,371,321,070,000	670,677,345,111,810,000	269	149	0.000501152	0.042571243	0.33,0.44,0.38,0.364,0.362,0.353	0.434,0.417,0.463,0.397,0.425,0.423	-0.055
-0.04	0.041593893	SE.MATS.JCEC	22321	ENSMUSG00000020063.17	Sirt1	chr10	-	63172758	63172875	63171414	63171656	63174343	63174811	22321	47,11,25,80,17,77	4,0,2,2,1,2	61,34,41,18,50,65	1,2,0,0,0,3	266	149	0.041593893	0.891834751	0.868,1.0,0.875,0.957,0.905,0.956	0.972,0.905,1.0,1.0,1.0,0.924	-0.04
-0.086	1.75E-06	SE.MATS.JCEC	22519	ENSMUSG00000037447.17	Arid5a	chr1	+	36356284	36356405	36355072	36355408	36357164	36357217	22519	35,10,12,49,8,44	1,1,0,3,1,11	21,25,11,13,24,16	0,1,0,2,0,0	270	149	1.75E-06	0.000535488	0.951,0.847,1.0,0.9,0.815,0.688	1.0,0.932,1.0,0.782,1.0,1.0	-0.086
-0.071	3.13E-06	SE.MATS.JCEC	22521	ENSMUSG00000037447.17	Arid5a	chr1	+	36356284	36356743	36355292	36355408	36357164	36357262	22521	69,20,53,123,26,102	1,1,0,3,1,11	50,45,25,25,44,43	0,1,0,2,0,0	608	149	3.13E-06	0.000855802	0.944,0.831,1.0,0.909,0.864,0.694	1.0,0.917,1.0,0.754,1.0,1.0	-0.071
-0.059	0.000120359	SE.MATS.JCEC	22522	ENSMUSG00000037447.17	Arid5a	chr1	+	36356690	36356743	36355289	36355408	36357164	36357213	22522	31,6,36,67,18,48	1,1,0,3,1,11	29,17,18,14,20,25	0,1,0,2,0,0	202	149	0.000120359	0.015082056	0.958,0.816,1.0,0.943,0.93,0.763	1.0,0.926,1.0,0.838,1.0,1.0	-0.059
-0.314	0.011806095	SE.MATS.JCEC	22663	ENSMUSG00000068966.11	Zbtb34	chr2	-	33318112	33318232	33296119	33302507	33321242	33321336	22663	8,2,3,10,5,5	3,4,4,5,2,4	6,9,7,1,18,14	1,5,1,0,2,5	269	149	0.011806095	0.397923478	0.596,0.217,0.293,0.526,0.581,0.409	0.769,0.499,0.795,1.0,0.833,0.608	-0.314
-0.031	0.018126988	SE.MATS.JCEC	22671	ENSMUSG00000022906.16	Parp9	chr16	+	35766138	35766322	35763738	35763772	35767870	35768056	22671	2,1,4,4,0,6	39,18,18,52,8,46	5,9,9,1,11,11	60,55,34,7,87,51	333	149	0.018126988	0.517626214	0.022,0.024,0.09,0.033,0.0,0.055	0.036,0.068,0.106,0.06,0.054,0.088	-0.031
-0.086	0.008108921	SE.MATS.JCEC	22672	ENSMUSG00000022906.16	Parp9	chr16	+	35766138	35766322	35763738	35763880	35767870	35768056	22672	1,0,1,3,0,3	15,4,3,15,1,11	4,4,3,1,7,6	16,22,17,1,17,15	333	149	0.008108921	0.311732962	0.029,0.0,0.13,0.082,0.0,0.109	0.101,0.075,0.073,0.309,0.156,0.152	-0.086
0.05	0.016881044	SE.MATS.JCEC	23231	ENSMUSG00000032006.16	Pdgfd	chr9	+	6337242	6337441	6333323	6333386	6376894	6378850	23231	132,59,76,179,37,163	1,3,0,4,0,3	167,121,103,36,142,111	5,1,2,4,7,4	348	149	0.016881044	0.496072874	0.983,0.894,1.0,0.95,1.0,0.959	0.935,0.981,0.957,0.794,0.897,0.922	0.05
0.108	0.006750366	SE.MATS.JCEC	23232	ENSMUSG00000032006.16	Pdgfd	chr9	+	6359702	6359917	6333323	6333386	6376894	6377519	23232	74,41,43,122,15,88	1,3,0,4,0,3	78,69,58,14,90,49	5,1,2,4,7,4	364	149	0.006750366	0.274726048	0.968,0.848,1.0,0.926,1.0,0.923	0.865,0.966,0.922,0.589,0.84,0.834	0.108
0.098	0.01815667	SE.MATS.JCEC	23233	ENSMUSG00000032006.16	Pdgfd	chr9	+	6359702	6359917	6337242	6337441	6376894	6377519	23233	123,65,70,200,27,142	40,16,26,40,7,41	119,100,89,23,138,85	51,45,27,15,46,33	364	149	0.01815667	0.517940939	0.557,0.624,0.524,0.672,0.612,0.586	0.489,0.476,0.574,0.386,0.551,0.513	0.098
-0.148	3.03E-14	SE.MATS.JCEC	23323	ENSMUSG00000029470.16	P2rx4	chr5	+	122862656	122862737	122857192	122857289	122863052	122863194	23323	193,79,136,290,66,314	42,20,28,43,16,50	281,223,221,86,371,272	17,15,14,6,28,14	230	149	3.03E-14	8.86E-11	0.749,0.719,0.759,0.814,0.728,0.803	0.915,0.906,0.911,0.903,0.896,0.926	-0.148
-0.067	0.001629515	SE.MATS.JCEC	23390	ENSMUSG00000000134.18	Tfe3	chrX	+	7634131	7634236	7632793	7633923	7635668	7635786	23390	90,42,53,120,29,102	8,1,4,14,2,17	142,102,88,26,94,87	6,7,0,0,5,7	254	149	0.001629515	0.100620261	0.868,0.961,0.886,0.834,0.895,0.779	0.933,0.895,1.0,1.0,0.917,0.879	-0.067
-0.079	0.002015843	SE.MATS.JCEC	23674	ENSMUSG00000022556.12	Hsf1	chr15	+	76382353	76382490	76381967	76382115	76382621	76382891	23674	87,39,60,148,46,143	18,2,13,14,8,26	118,89,79,34,116,112	4,7,11,7,4,7	286	149	0.002015843	0.118166283	0.716,0.91,0.706,0.846,0.75,0.741	0.939,0.869,0.789,0.717,0.938,0.893	-0.079
0.096	0.008106966	SE.MATS.JCEC	23741	ENSMUSG00000031596.16	Slc7a2	chr8	+	41361434	41361571	41361092	41361232	41364031	41364134	23741	6,5,9,12,5,19	24,7,16,23,8,44	9,2,6,2,5,5	25,11,32,6,25,22	286	149	0.008106966	0.311732962	0.115,0.271,0.227,0.214,0.246,0.184	0.158,0.087,0.089,0.148,0.094,0.106	0.096
-0.036	0.009250303	SE.MATS.JCEC	23941	ENSMUSG00000021147.18	Wdr37	chr13	-	8885332	8885474	8870446	8870581	8886818	8887059	23941	69,42,40,105,33,79	2,0,5,11,0,2	106,87,66,39,101,87	1,1,3,1,1,3	291	149	0.009250303	0.340156896	0.946,1.0,0.804,0.83,1.0,0.953	0.982,0.978,0.918,0.952,0.981,0.937	-0.036
-0.066	0.02211707	SE.MATS.JCEC	24202	ENSMUSG00000032312.8	Csk	chr9	-	57541277	57541328	57538649	57538726	57559114	57559275	24202	9,5,7,14,1,19	1,0,1,2,0,4	23,19,16,3,15,10	0,0,1,0,1,1	200	149	0.02211707	0.588009005	0.87,1.0,0.839,0.839,1.0,0.78	1.0,1.0,0.923,1.0,0.918,0.882	-0.066
-0.123	0.003521409	SE.MATS.JCEC	24723	ENSMUSG00000032497.20	Lrrfip2	chr9	+	110996267	110996312	110990370	110990457	110999323	110999392	24723	14,6,6,22,6,22	5,0,3,2,1,2	24,22,23,15,23,24	5,0,1,0,0,2	194	149	0.003521409	0.176108506	0.683,1.0,0.606,0.894,0.822,0.894	0.787,1.0,0.946,1.0,1.0,0.902	-0.123
-0.01	0.002664715	SE.MATS.JCEC	24731	ENSMUSG00000032497.20	Lrrfip2	chr9	+	110999323	110999392	110990370	110990457	111017829	111017874	24731	10,4,3,9,2,4	264,109,184,380,75,357	18,9,9,1,9,12	303,191,200,63,255,281	218	149	0.002664715	0.144456703	0.025,0.024,0.011,0.016,0.018,0.008	0.039,0.031,0.03,0.011,0.024,0.028	-0.01
-0.21	0.00141844	SE.MATS.JCEC	24734	ENSMUSG00000032497.20	Lrrfip2	chr9	+	110999323	110999392	110996267	110996312	111017829	111017874	24734	7,5,3,16,3,16	15,6,10,27,4,20	25,26,23,7,25,24	15,8,11,11,14,30	218	149	0.00141844	0.092122013	0.242,0.363,0.17,0.288,0.339,0.353	0.533,0.69,0.588,0.303,0.55,0.353	-0.21
-0.019	0.030727363	SE.MATS.JCEC	24882	ENSMUSG00000003500.14	Impdh1	chr6	-	29206373	29206511	29206064	29206152	29206921	29206996	24882	247,104,154,388,86,259	3,1,5,2,1,7	278,231,159,92,342,200	1,5,1,0,1,0	287	149	0.030727363	0.73683758	0.977,0.982,0.941,0.99,0.978,0.951	0.993,0.96,0.988,1.0,0.994,1.0	-0.019
-0.034	1.15E-06	SE.MATS.JCEC	24940	ENSMUSG00000026672.12	Optn	chr2	-	5028877	5028960	5025452	5026292	5031924	5032055	24940	203,78,199,307,86,284	10,2,3,16,3,9	203,116,152,46,151,164	2,1,0,1,1,3	232	149	1.15E-06	0.000383889	0.929,0.962,0.977,0.925,0.948,0.953	0.985,0.987,1.0,0.967,0.99,0.972	-0.034
0.049	0.010755525	SE.MATS.JCEC	25263	ENSMUSG00000018774.14	Cd68	chr11	-	69556301	69556762	69556072	69556192	69556845	69556888	25263	334,153,517,512,163,000	14,6,12,19,3,21	327,220,350,116,462,000	20,11,22,3,18,19	610	149	0.010755525	0.37621973	0.854,0.862,0.913,0.868,0.93,0.868	0.8,0.83,0.795,0.904,0.862,0.809	0.049
0.036	0.014988029	SE.MATS.JCEC	25264	ENSMUSG00000018774.14	Cd68	chr11	-	69556328	69556762	69556072	69556192	69556845	69556979	25264	457,206,655,691,204,000	14,6,12,19,3,21	496,303,447,159,606,000	20,11,22,3,18,19	583	149	0.014988029	0.457933156	0.893,0.898,0.933,0.903,0.946,0.902	0.864,0.876,0.839,0.931,0.896,0.856	0.036
-0.033	1.02E-05	SE.MATS.JCEC	25459	ENSMUSG00000062867.14	Impdh2	chr9	+	108441111	108441183	108440794	108440890	108441833	108441977	25459	11,3,10,18,3,23	238,101,211,345,100,000	20,20,25,5,30,25	269,159,237,88,236,222	221	149	1.02E-05	0.002177455	0.03,0.02,0.031,0.034,0.02,0.045	0.048,0.078,0.066,0.037,0.079,0.071	-0.033
-0.016	0.016925386	SE.MATS.JCEC	25584	ENSMUSG00000025290.18	Rps24	chr14	+	24544119	24544137	24543450	24543561	24545842	24545913	25584	98,39,76,127,66,150	140,152,768,612,533,000,000	203,99,167,69,121,126	1,234,755,182,141,210,000,000	167	149	0.016925386	0.496072874	0.059,0.062,0.09,0.083,0.129,0.079	0.128,0.105,0.076,0.13,0.08,0.08	-0.016
0.037	0.009455094	SE.MATS.JCEC	25766	ENSMUSG00000070780.12	Rbm47	chr5	-	66182295	66182502	66179970	66180176	66183472	66184632	25766	78,69,63,168,51,196	1,0,0,1,1,1	139,91,170,24,167,188	7,3,1,1,1,2	356	149	0.009455094	0.345309993	0.97,1.0,1.0,0.986,0.955,0.988	0.893,0.927,0.986,0.909,0.986,0.975	0.037
-0.063	0.009149938	SE.MATS.JCEC	25768	ENSMUSG00000070780.12	Rbm47	chr5	-	66226140	66226229	66203429	66203556	66238281	66238327	25768	0,0,0,3,3,2	7,5,4,12,1,31	4,3,3,1,4,1	6,4,11,3,13,5	238	149	0.009149938	0.337048002	0.0,0.0,0.0,0.135,0.653,0.039	0.294,0.32,0.146,0.173,0.162,0.111	-0.063
0.016	0.028272237	SE.MATS.JCEC	25937	ENSMUSG00000023951.19	Vegfa	chr17	-	46331916	46332048	46327918	46329805	46334990	46335020	25937	382,313,662,468,520,000,000,000	252,95,160,304,99,315	478,234,794,127,134,000,000,000	405,236,283,120,340,000	281	149	0.028272237	0.699086154	0.889,0.884,0.891,0.901,0.889,0.897	0.862,0.887,0.885,0.856,0.864,0.899	0.016
-0.123	8.40E-06	SE.MATS.JCEC	26416	ENSMUSG00000042323.18	Pbrm1	chr14	+	30745023	30745136	30744676	30744816	30747454	30747607	26416	4,2,1,4,0,1	18,10,13,45,3,20	6,5,10,1,15,12	26,24,23,4,17,29	262	149	8.40E-06	0.00188076	0.112,0.102,0.042,0.048,0.0,0.028	0.116,0.106,0.198,0.124,0.334,0.19	-0.123
-0.08	0.000579368	SE.MATS.JCEC	26420	ENSMUSG00000042323.18	Pbrm1	chr14	+	30778192	30778237	30776114	30776212	30783425	30783702	26420	11,3,10,17,5,19	63,37,50,88,18,89	25,21,31,5,27,29	88,64,72,16,62,113	194	149	0.000579368	0.047227414	0.118,0.059,0.133,0.129,0.176,0.141	0.179,0.201,0.249,0.194,0.251,0.165	-0.08
-0.02	0.033199717	SE.MATS.JCEC	26703	ENSMUSG00000031015.9	Swap70	chr7	+	109842590	109842731	109820917	109821116	109854941	109855115	26703	289,119,201,523,98,356	3,3,7,4,1,4	303,255,305,74,404,287	3,2,2,0,4,0	290	149	0.033199717	0.772081894	0.98,0.953,0.937,0.985,0.981,0.979	0.981,0.985,0.987,1.0,0.981,1.0	-0.02
0.108	0.029624895	SE.MATS.JCEC	26853	ENSMUSG00000018654.19	Ikzf1	chr11	+	11698310	11698571	11657784	11657904	11704006	11704174	26853	47,11,30,46,20,37	5,3,3,8,2,4	52,44,34,15,60,39	15,5,9,3,11,14	410	149	0.029624895	0.721380253	0.774,0.571,0.784,0.676,0.784,0.771	0.557,0.762,0.579,0.645,0.665,0.503	0.108
0.053	0.019065623	SE.MATS.JCEC	27714	ENSMUSG00000041301.16	Cftr	chr6	+	18299681	18299933	18285545	18285646	18305830	18305986	27714	38,30,60,127,30,76	1,1,3,2,3,0	83,57,56,9,46,83	5,2,5,1,0,7	401	149	0.019065623	0.535796791	0.934,0.918,0.881,0.959,0.788,1.0	0.86,0.914,0.806,0.77,1.0,0.815	0.053
-0.023	0.019918932	SE.MATS.JCEC	28216	ENSMUSG00000060038.15	Dhps	chr8	+	85800131	85800228	85799080	85799245	85800309	85800396	28216	113,40,81,140,51,147	1,0,1,6,2,4	101,69,116,51,100,115	0,1,0,1,0,1	246	149	0.019918932	0.550726544	0.986,1.0,0.98,0.934,0.939,0.957	1.0,0.977,1.0,0.969,1.0,0.986	-0.023
-0.036	0.035158881	SE.MATS.JCEC	28230	ENSMUSG00000028580.16	Pum1	chr4	+	130457588	130457859	130428352	130428421	130468773	130468867	28230	113,55,81,235,32,161	10,0,10,13,1,13	183,128,122,33,213,177	8,5,5,2,8,6	420	149	0.035158881	0.799238243	0.8,1.0,0.742,0.865,0.919,0.815	0.89,0.901,0.896,0.854,0.904,0.913	-0.036
-0.05	0.006906249	SE.MATS.JCEC	28235	ENSMUSG00000028580.16	Pum1	chr4	+	130481252	130481489	130479886	130480183	130490064	130490332	28235	161,93,113,276,80,253	18,7,13,28,4,21	219,215,178,70,292,252	14,9,11,7,20,9	386	149	0.006906249	0.279839189	0.775,0.837,0.77,0.792,0.885,0.823	0.858,0.902,0.862,0.794,0.849,0.915	-0.05
-0.139	0.014078194	SE.MATS.JCEC	28291	ENSMUSG00000110206.2	Flt3l	chr7	-	44781090	44781164	44780798	44780990	44781492	44781561	28291	45,14,30,41,13,44	32,7,19,18,10,27	68,37,51,30,67,38	19,23,19,4,33,10	223	149	0.014078194	0.43963611	0.484,0.572,0.513,0.603,0.465,0.521	0.705,0.518,0.642,0.834,0.576,0.717	-0.139
-0.105	2.32E-08	SE.MATS.JCEC	28295	ENSMUSG00000110206.2	Flt3l	chr7	-	44782846	44782925	44781651	44781836	44783305	44783333	28295	10,4,7,10,4,11	71,21,53,86,25,96	47,34,24,14,29,17	106,75,84,29,111,67	228	149	2.32E-08	1.55E-05	0.084,0.111,0.079,0.071,0.095,0.07	0.225,0.229,0.157,0.24,0.146,0.142	-0.105
-0.39	3.49E-05	SE.MATS.JCEC	28296	ENSMUSG00000110206.2	Flt3l	chr7	-	44782846	44782925	44781651	44781836	44783321	44783450	28296	6,3,8,8,1,8	1,2,7,6,3,9	36,27,25,10,22,19	9,3,2,0,5,2	228	149	3.49E-05	0.005810496	0.797,0.495,0.428,0.466,0.179,0.367	0.723,0.855,0.891,1.0,0.742,0.861	-0.39
-0.029	0.000745448	SE.MATS.JCEC	28309	ENSMUSG00000027944.14	Hax1	chr3	-	89904693	89904872	89903553	89903605	89905108	89905310	28309	316,125,226,325,95,462	5,2,4,6,2,6	344,227,296,111,330,000	1,0,1,0,4,1	328	149	0.000745448	0.05747405	0.966,0.966,0.962,0.961,0.956,0.972	0.994,1.0,0.993,1.0,0.974,0.993	-0.029
-0.028	0.000894805	SE.MATS.JCEC	28311	ENSMUSG00000027944.14	Hax1	chr3	-	89904693	89904881	89903553	89903605	89905108	89905310	28311	336,130,238,337,101,000	5,2,4,6,2,6	359,243,311,112,350,000	1,0,1,0,4,1	337	149	0.000894805	0.065617458	0.967,0.966,0.963,0.961,0.957,0.973	0.994,1.0,0.993,1.0,0.975,0.993	-0.028
-0.011	0.007270916	SE.MATS.JCEC	28634	ENSMUSG00000005583.17	Mef2c	chr13	+	83773383	83773443	83740896	83741100	83773588	83773726	28634	8,5,1,16,3,11	0,0,1,2,0,1	15,16,9,2,16,21	5,0,1,0,3,2	209	149	0.007270916	0.29016756	1.0,1.0,0.416,0.851,1.0,0.887	0.681,1.0,0.865,1.0,0.792,0.882	-0.011
-0.128	0.00034672	SE.MATS.JCEC	28880	ENSMUSG00000020593.17	Lpin1	chr12	-	16621164	16621263	16618390	16618520	16623660	16623786	28880	18,9,21,41,6,34	26,9,34,88,15,32	65,44,26,9,72,39	44,32,24,9,60,35	248	149	0.00034672	0.032567065	0.294,0.375,0.271,0.219,0.194,0.39	0.47,0.452,0.394,0.375,0.419,0.401	-0.128
-0.056	0.014960359	SE.MATS.JCEC	28954	ENSMUSG00000027111.17	Itga6	chr2	+	71683877	71684007	71679724	71679850	71686197	71687102	28954	274,135,192,507,100,000	151,43,112,240,44,180	409,360,243,115,412,000	157,152,84,42,157,96	279	149	0.014960359	0.457640303	0.492,0.626,0.478,0.53,0.548,0.514	0.582,0.558,0.607,0.594,0.584,0.599	-0.056
0.077	0.001076245	SE.MATS.JCEC	29035	ENSMUSG00000039883.6	Lrrc17	chr5	+	21765397	21766297	21748560	21748717	21775217	21775373	29035	131,25,93,158,34,236	1,0,0,0,0,0	166,144,132,43,225,78	6,3,0,0,1,2	1049	149	0.001076245	0.074494379	0.949,1.0,1.0,1.0,1.0,1.0	0.797,0.872,1.0,1.0,0.97,0.847	0.077
-0.022	0.04631846	SE.MATS.JCEC	29292	ENSMUSG00000032035.17	Ets1	chr9	+	32649394	32649655	32645235	32645484	32664094	32664213	29292	473,237,308,831,182,000	5,5,9,9,5,11	8,249,096,261,771,210,000	10,7,11,1,5,11	410	149	0.04631846	0.954428488	0.972,0.945,0.926,0.971,0.93,0.958	0.968,0.979,0.954,0.985,0.989,0.961	-0.022
-0.195	0.002594959	SE.MATS.JCEC	29659	ENSMUSG00000030223.15	Ptpro	chr6	+	137397321	137397405	137395206	137395275	137403762	137403798	29659	4,0,3,0,0,0	5,1,4,6,5,6	6,1,3,4,4,2	6,2,15,2,4,8	233	149	0.002594959	0.142202703	0.338,0.0,0.324,0.0,0.0,0.0	0.39,0.242,0.113,0.561,0.39,0.138	-0.195
0.032	0.0124115	SE.MATS.JCEC	29853	ENSMUSG00000022812.15	Gsk3b	chr16	+	38037474	38037513	38028356	38028452	38040333	38040520	29853	19,7,21,23,8,22	86,50,70,165,30,166	12,13,19,8,13,14	120,137,128,20,167,152	188	149	0.0124115	0.410255456	0.149,0.1,0.192,0.099,0.174,0.095	0.073,0.07,0.105,0.241,0.058,0.068	0.032
0.012	0.011981874	SE.MATS.JCEC	29866	ENSMUSG00000031627.10	Irf2	chr8	+	47246527	47246620	47192766	47192971	47259505	47259605	29866	302,132,195,380,137,000	0,4,1,7,0,2	409,337,314,128,498,000	7,7,6,2,4,9	242	149	0.011981874	0.40141085	1.0,0.953,0.992,0.971,1.0,0.991	0.973,0.967,0.97,0.975,0.987,0.962	0.012
0.057	0.047144317	SE.MATS.JCEC	30032	ENSMUSG00000037860.16	Aim2	chr1	+	173248136	173248252	173247022	173247121	173255324	173255464	30032	4,3,1,7,2,3	0,0,0,1,3,2	11,7,7,2,7,12	2,3,1,0,5,4	265	149	0.047144317	0.965710458	1.0,1.0,1.0,0.797,0.273,0.458	0.756,0.567,0.797,1.0,0.44,0.628	0.057
0.09	0.002624723	SE.MATS.JCEC	30034	ENSMUSG00000037860.16	Aim2	chr1	+	173255324	173255464	173248136	173248252	173280393	173280514	30034	9,6,4,25,3,12	1,0,0,1,0,1	24,15,24,6,21,24	1,2,1,1,1,4	289	149	0.002624723	0.143268071	0.823,1.0,1.0,0.928,1.0,0.861	0.925,0.795,0.925,0.756,0.915,0.756	0.09
-0.008	0.034696992	SE.MATS.JCEC	30094	ENSMUSG00000032372.15	Plscr2	chr9	+	92163293	92163836	92157798	92158066	92164164	92164245	30094	33,24,35,81,15,54	180,71,127,277,75,250	58,38,64,7,65,89	198,168,181,45,201,219	692	149	0.034696992	0.793940401	0.038,0.068,0.056,0.059,0.041,0.044	0.059,0.046,0.071,0.032,0.065,0.08	-0.008
-0.115	9.85E-06	SE.MATS.JCEC	31096	ENSMUSG00000037318.11	Traf3ip3	chr1	-	192859129	192859242	192857801	192858067	192860471	192860608	31096	0,2,0,0,0,2	16,4,5,7,8,9	4,9,6,2,4,2	23,6,28,4,32,14	262	149	9.85E-06	0.002128665	0.0,0.221,0.0,0.0,0.0,0.112	0.09,0.46,0.109,0.221,0.066,0.075	-0.115
-0.011	0.02740713	SE.MATS.JCEC	31569	ENSMUSG00000017485.12	Top2b	chr14	-	6055769	6055861	6053050	6053206	6056006	6056046	31569	423,213,255,575,184,000	5,1,3,13,4,8	616,474,501,132,604,000	4,5,4,0,2,9	241	149	0.02740713	0.684709553	0.981,0.992,0.981,0.965,0.966,0.977	0.99,0.983,0.987,1.0,0.995,0.971	-0.011
-0.08	0.000461144	SE.MATS.JCEC	31681	ENSMUSG00000013846.11	St3gal1	chr15	-	67034835	67034900	67024891	67025019	67048480	67048561	31681	16,5,17,53,6,39	81,42,75,175,41,133	37,51,29,6,45,51	91,100,91,29,121,105	214	149	0.000461144	0.040298789	0.121,0.077,0.136,0.174,0.092,0.17	0.221,0.262,0.182,0.126,0.206,0.253	-0.08
-0.04	0.012054319	SE.MATS.JCEC	31857	ENSMUSG00000026656.16	Fcgr2b	chr1	-	170790977	170791034	170788764	170788802	170793270	170793393	31857	4,3,4,4,2,8	59,23,51,76,22,69	13,7,14,5,12,12	107,85,63,22,103,73	206	149	0.012054319	0.402622959	0.047,0.086,0.054,0.037,0.062,0.077	0.081,0.056,0.138,0.141,0.078,0.106	-0.04
-0.204	3.97E-10	SE.MATS.JCEC	32414	ENSMUSG00000054072.13	Iigp1	chr18	+	60515683	60515866	60509100	60509202	60522863	60525699	32414	19,4,13,23,1,20	70,22,29,65,7,68	57,70,47,8,78,53	47,101,65,9,36,62	332	149	3.97E-10	4.40E-07	0.109,0.075,0.167,0.137,0.06,0.117	0.352,0.237,0.245,0.285,0.493,0.277	-0.204
-0.064	0.001543984	SE.MATS.JCEC	32695	ENSMUSG00000020516.16	Rps6kb1	chr11	-	86407569	86407813	86404808	86407017	86408408	86408466	32695	29,9,9,45,4,38	76,24,58,100,31,104	44,47,34,15,31,40	85,61,67,28,86,76	393	149	0.001543984	0.097093258	0.126,0.124,0.056,0.146,0.047,0.122	0.164,0.226,0.161,0.169,0.12,0.166	-0.064
-0.027	0.011190377	SE.MATS.JCEC	32698	ENSMUSG00000020516.16	Rps6kb1	chr11	-	86408175	86408218	86404808	86407017	86408408	86408466	32698	5,1,5,5,2,4	76,24,58,100,31,104	9,5,8,1,9,10	85,61,67,28,86,76	192	149	0.011190377	0.38512101	0.049,0.031,0.063,0.037,0.048,0.029	0.076,0.06,0.085,0.027,0.075,0.093	-0.027
-0.029	6.51E-05	SE.MATS.JCEC	32805	ENSMUSG00000000244.18	Tspan32	chr7	+	142565894	142566083	142564770	142564845	142568695	142568797	32805	1,0,0,0,1,1	17,8,13,15,2,14	1,3,4,0,9,2	17,11,20,5,21,20	338	149	6.51E-05	0.00948348	0.025,0.0,0.0,0.0,0.181,0.031	0.025,0.107,0.081,0.0,0.159,0.042	-0.029
0.065	0.022209103	SE.MATS.JCEC	32807	ENSMUSG00000000244.18	Tspan32	chr7	+	142568695	142568797	142564770	142564845	142569317	142569404	32807	39,14,22,41,7,28	3,0,0,2,0,1	34,23,48,13,52,35	2,1,3,2,3,2	251	149	0.022209103	0.589890771	0.885,1.0,1.0,0.924,1.0,0.943	0.91,0.932,0.905,0.794,0.911,0.912	0.065
-0.017	0.022174987	SE.MATS.JCEC	33996	ENSMUSG00000022200.9	Golph3	chr15	+	12339713	12339845	12321535	12322042	12349453	12351351	33996	122,54,86,155,47,120	4,1,0,8,0,2	131,107,112,36,154,164	2,2,0,0,2,2	281	149	0.022174987	0.589266588	0.942,0.966,1.0,0.911,1.0,0.97	0.972,0.966,1.0,1.0,0.976,0.978	-0.017
-0.016	0.019297561	SE.MATS.JCEC	34766	ENSMUSG00000038160.8	Atg5	chr10	+	44170591	44170670	44165858	44165986	44179562	44179725	34766	177,85,115,265,88,210	3,2,3,10,0,2	212,164,182,52,239,214	2,0,3,0,4,1	228	149	0.019297561	0.540214919	0.975,0.965,0.962,0.945,1.0,0.986	0.986,1.0,0.975,1.0,0.975,0.993	-0.016
-0.012	0.037237202	SE.MATS.JCEC	35186	ENSMUSG00000021756.13	Il6st	chr13	+	112602260	112602460	112600645	112600784	112609120	112609207	35186	3,0,1,8,1,1	121,51,96,222,36,151	0,15,4,3,8,15	118,159,168,32,328,290	349	149	0.037237202	0.828002696	0.01,0.0,0.004,0.015,0.012,0.003	0.0,0.039,0.01,0.038,0.01,0.022	-0.012
-0.046	0.00753918	SE.MATS.JCEC	35385	ENSMUSG00000039199.7	Zdhhc1	chr8	-	106203245	106203370	106203002	106203161	106203648	106203750	35385	188,89,163,249,96,388	16,5,10,21,11,31	530,353,361,139,470,000	38,11,19,5,25,16	274	149	0.00753918	0.296554515	0.865,0.906,0.899,0.866,0.826,0.872	0.884,0.946,0.912,0.938,0.911,0.92	-0.046
0.025	0.020364971	SE.MATS.JCEC	35440	ENSMUSG00000029106.15	Add1	chr5	+	34778175	34778262	34777388	34777478	34782622	34782779	35440	98,57,84,152,45,126	421,177,339,633,180,000	141,120,104,38,158,117	791,604,511,185,732,000	236	149	0.020364971	0.557720897	0.128,0.169,0.135,0.132,0.136,0.114	0.101,0.111,0.114,0.115,0.12,0.103	0.025
-0.019	0.00254177	SE.MATS.JCEC	35442	ENSMUSG00000029106.15	Add1	chr5	+	34786479	34786516	34785758	34785857	34787813	34789649	35442	22,17,29,51,15,34	354,135,312,467,141,000	51,61,43,15,69,68	519,440,367,153,539,000	186	149	0.00254177	0.140216226	0.047,0.092,0.069,0.08,0.079,0.05	0.073,0.1,0.086,0.073,0.093,0.106	-0.019
-0.09	0.000265056	SE.MATS.JCEC	35445	ENSMUSG00000029106.15	Add1	chr5	+	34787578	34787628	34786479	34786516	34787813	34789652	35445	1,2,1,8,0,2	19,17,29,48,16,29	13,9,4,5,14,14	53,54,37,13,65,64	199	149	0.000265056	0.026559154	0.038,0.081,0.025,0.111,0.0,0.049	0.155,0.111,0.075,0.224,0.139,0.141	-0.09
-0.104	0.00215044	SE.MATS.JCEC	36110	ENSMUSG00000025280.9	Polr3a	chr14	-	24532854	24533026	24532447	24532602	24534185	24534323	36110	28,22,39,71,10,57	2,0,0,5,4,1	58,44,47,13,87,59	0,0,0,1,0,0	321	149	0.00215044	0.124219822	0.867,1.0,1.0,0.868,0.537,0.964	1.0,1.0,1.0,0.858,1.0,1.0	-0.104
-0.011	0.004857427	SE.MATS.JCEC	36372	ENSMUSG00000020263.15	Appl2	chr10	-	83444563	83444616	83441508	83441798	83444800	83444959	36372	577,256,311,678,231,000	7,3,4,11,8,15	654,433,493,125,642,000	4,3,4,2,6,3	202	149	0.004857427	0.219939217	0.984,0.984,0.983,0.978,0.955,0.979	0.992,0.991,0.989,0.979,0.987,0.99	-0.011
0.119	0.048040411	SE.MATS.JCEC	36790	ENSMUSG00000050357.10	Carmil2	chr8	+	106424192	106424273	106423848	106424070	106424499	106424577	36790	10,7,1,6,1,7	1,1,0,1,1,2	13,7,7,1,11,2	2,0,4,2,1,2	230	149	0.048040411	0.977016563	0.866,0.819,1.0,0.795,0.393,0.694	0.808,1.0,0.531,0.245,0.877,0.393	0.119
-0.071	0.011589062	SE.MATS.JCEC	37768	ENSMUSG00000032688.10	Malt1	chr18	+	65582645	65582678	65581992	65582089	65584617	65584644	37768	1,1,3,7,1,2	16,10,4,26,4,22	11,10,4,2,9,13	24,25,28,5,26,31	182	149	0.011589062	0.393254155	0.049,0.076,0.38,0.181,0.17,0.069	0.273,0.247,0.105,0.247,0.221,0.256	-0.071
-0.075	0.005101057	SE.MATS.JCEC	37773	ENSMUSG00000032688.10	Malt1	chr18	+	65606070	65606228	65603428	65603609	65608203	65608323	37773	59,29,42,88,34,85	5,3,3,8,0,7	125,133,94,15,128,110	7,4,3,0,2,3	307	149	0.005101057	0.22836279	0.851,0.824,0.872,0.842,1.0,0.855	0.897,0.942,0.938,1.0,0.969,0.947	-0.075
-0.012	0.01030917	SE.MATS.JCEC	37921	ENSMUSG00000055204.16	Ankrd17	chr5	-	90378664	90378829	90375024	90377200	90380099	90380278	37921	436,131,297,490,143,000	6,1,3,7,1,19	425,317,327,174,509,000	5,1,0,1,5,8	314	149	0.01030917	0.364511254	0.972,0.984,0.979,0.971,0.985,0.935	0.976,0.993,1.0,0.988,0.98,0.96	-0.012
-0.077	0.000594909	SE.MATS.JCEC	38447	ENSMUSG00000064147.8	Rab44	chr17	+	29350437	29350546	29339815	29340034	29352611	29352786	38447	14,7,4,22,15,14	3,0,0,2,0,8	22,14,21,4,46,15	1,0,1,0,1,3	258	149	0.000594909	0.04821104	0.729,1.0,1.0,0.864,1.0,0.503	0.927,1.0,0.924,1.0,0.964,0.743	-0.077
-0.042	0.019167322	SE.MATS.JCEC	38543	ENSMUSG00000030468.13	Siglecg	chr7	+	43060837	43060885	43058666	43060630	43060985	43061180	38543	4,7,1,2,1,8	1,1,1,0,0,1	20,14,17,1,12,7	1,1,3,0,1,4	197	149	0.019167322	0.537382011	0.752,0.841,0.431,1.0,1.0,0.858	0.938,0.914,0.811,1.0,0.901,0.57	-0.042
0.023	0.003292175	SE.MATS.JCEC	38667	ENSMUSG00000059994.11	Fcrl1	chr3	+	87292957	87293086	87292343	87292622	87294052	87294077	38667	11,6,4,25,7,20	2,1,0,1,2,0	26,26,27,6,33,25	2,4,3,0,4,7	278	149	0.003292175	0.168128067	0.747,0.763,1.0,0.931,0.652,1.0	0.874,0.777,0.828,1.0,0.816,0.657	0.023
-0.008	1.74E-05	SE.MATS.JCEC	39708	ENSMUSG00000030122.13	Ptms	chr6	-	124891370	124891429	124890643	124891195	124891597	124891676	39708	1,319,491,103,514,110,000,000	22,7,18,19,5,43	19,571,322,202,272,600,000,000	11,13,14,12,18,16	208	149	1.74E-05	0.003410618	0.977,0.98,0.976,0.982,0.989,0.967	0.992,0.986,0.99,0.977,0.987,0.988	-0.008
0.099	0.000226821	SE.MATS.JCEC	39723	ENSMUSG00000026866.18	Kynu	chr2	+	43518964	43519063	43494153	43494300	43521557	43521631	39723	13,9,11,11,1,15	0,0,1,2,0,2	26,5,16,5,32,21	5,2,2,0,3,3	248	149	0.000226821	0.023847174	1.0,1.0,0.869,0.768,1.0,0.818	0.758,0.6,0.828,1.0,0.865,0.808	0.099
-0.009	0.003251408	SE.MATS.JCEC	40050	ENSMUSG00000035000.9	Dpp4	chr2	-	62164599	62164673	62160416	62163063	62164940	62165013	40050	533,247,484,801,217,000	5,1,6,17,3,11	674,494,627,220,674,000	4,2,8,2,2,3	223	149	0.003251408	0.166694728	0.986,0.994,0.982,0.969,0.98,0.977	0.991,0.994,0.981,0.987,0.996,0.995	-0.009
-0.02	9.89E-11	SE.MATS.JCEC	40094	ENSMUSG00000017723.12	Wfdc2	chr2	+	164405227	164405371	164404498	164404724	164407711	164407858	40094	37,461,782,242,137,500,000,000	95,33,81,95,17,136	536,844,895,574,126,000,000,000	54,71,83,12,64,59	293	149	9.89E-11	1.37E-07	0.952,0.965,0.938,0.953,0.966,0.957	0.981,0.97,0.972,0.982,0.978,0.969	-0.02
-0.013	7.81E-07	SE.MATS.JCEC	40096	ENSMUSG00000017723.12	Wfdc2	chr2	+	164405976	164406132	164404498	164404724	164407711	164407858	40096	505,320,243,259,475,000,000,000	95,33,81,95,17,136	519,744,636,751,162,000,000,000	54,71,83,12,64,59	305	149	7.81E-07	0.000283218	0.963,0.968,0.952,0.961,0.974,0.963	0.979,0.968,0.975,0.985,0.979,0.972	-0.013
-0.056	0.001222582	SE.MATS.JCEC	40420	ENSMUSG00000036867.8	Smad6	chr9	-	63919496	63919553	63860357	63861338	63927486	63929341	40420	31,17,20,39,14,35	2,0,0,4,1,5	46,22,34,28,40,30	0,0,0,1,1,1	206	149	0.001222582	0.082065239	0.918,1.0,1.0,0.876,0.91,0.835	1.0,1.0,1.0,0.953,0.967,0.956	-0.056
0.015	0.007865471	SE.MATS.JCEC	40771	ENSMUSG00000034201.14	Gas2l1	chr11	-	5012414	5012511	5010469	5012326	5012593	5012701	40771	149,43,112,239,54,248	1,1,3,1,1,3	244,157,150,74,256,214	5,3,7,2,6,3	246	149	0.007865471	0.305976182	0.989,0.963,0.958,0.993,0.97,0.98	0.967,0.969,0.928,0.957,0.963,0.977	0.015
-0.044	2.27E-09	SE.MATS.JCEC	41126	ENSMUSG00000003068.18	Stk11	chr10	+	79964224	79965534	79963737	79963934	79965738	79965945	41126	344,167,261,444,163,000	325,106,246,426,122,000	824,484,616,244,669,000	425,299,331,138,386,000	1459	149	2.27E-09	1.91E-06	0.098,0.139,0.098,0.096,0.12,0.092	0.165,0.142,0.16,0.153,0.15,0.139	-0.044
-0.107	0.011379748	SE.MATS.JCEC	41273	ENSMUSG00000090272.10	Mndal	chr1	-	173695765	173695885	173692964	173693123	173698943	173699111	41273	49,30,17,51,13,68	52,17,31,61,9,49	111,74,59,29,103,64	81,34,48,16,44,42	269	149	0.011379748	0.388746193	0.343,0.494,0.233,0.317,0.444,0.435	0.432,0.547,0.405,0.501,0.565,0.458	-0.107
-0.03	0.000249598	SE.MATS.JCEC	41378	ENSMUSG00000112023.2	Lilrb4b	chr10	+	51357235	51357520	51357001	51357037	51357662	51357965	41378	108,51,82,204,72,160	6,1,2,13,3,11	61,74,49,17,67,63	2,0,0,3,0,2	434	149	0.000249598	0.025469974	0.861,0.946,0.934,0.843,0.892,0.833	0.913,1.0,1.0,0.66,1.0,0.915	-0.03
0.085	0.000714767	SE.MATS.JCEC	41384	ENSMUSG00000112023.2	Lilrb4b	chr10	+	51360345	51360435	51359857	51359974	51360541	51360665	41384	1,1,2,10,3,0	5,1,3,5,1,5	3,0,0,0,1,0	2,2,1,1,0,2	239	149	0.000714767	0.055727761	0.111,0.384,0.294,0.555,0.652,0.0	0.483,0.0,0.0,0.0,1.0,0.0	0.085
-0.037	0.000729063	SE.MATS.JCEC	42452	ENSMUSG00000033565.19	Rbfox2	chr15	-	76976011	76976054	76970266	76970355	76978650	76978690	42452	4,4,2,1,0,4	49,15,32,58,17,65	16,1,6,1,13,8	55,42,45,13,76,63	192	149	0.000729063	0.05660384	0.06,0.171,0.046,0.013,0.0,0.046	0.184,0.018,0.094,0.056,0.117,0.09	-0.037
-0.076	0.029654665	SE.MATS.JCEC	42489	ENSMUSG00000022789.16	Dnm1l	chr16	-	16136308	16136341	16134465	16134642	16137315	16137372	42489	43,18,14,51,15,51	57,25,53,97,23,92	64,40,34,17,66,49	72,62,44,18,86,67	182	149	0.029654665	0.721380253	0.382,0.371,0.178,0.301,0.348,0.312	0.421,0.346,0.387,0.436,0.386,0.375	-0.076
0.021	5.33E-08	SE.MATS.JCEC	42944	ENSMUSG00000026193.16	Fn1	chr1	-	71652921	71653194	71651626	71651809	71654518	71654710	42944	12,13,10,17,4,36	230,91,188,435,89,332	6,9,1,1,0,0	156,291,157,150,402,000	422	149	5.33E-08	3.07E-05	0.018,0.048,0.018,0.014,0.016,0.037	0.013,0.011,0.002,0.002,0.0,0.0	0.021
-0.082	0.021058324	SE.MATS.JCEC	42964	ENSMUSG00000036940.16	Kdm1a	chr4	-	136309350	136309410	136304381	136304515	136320275	136320441	42964	45,30,56,82,32,101	19,17,24,48,8,43	96,93,78,23,131,59	15,24,22,8,44,29	209	149	0.021058324	0.569128378	0.628,0.557,0.625,0.549,0.74,0.626	0.82,0.734,0.717,0.672,0.68,0.592	-0.082
-0.129	0.026385432	SE.MATS.JCEC	43033	ENSMUSG00000023206.17	Il15ra	chr2	+	11724823	11724916	11723074	11723269	11728223	11728421	43033	17,7,9,28,2,24	1,1,1,3,1,5	22,19,21,9,39,27	1,2,0,1,2,1	242	149	0.026385432	0.665926795	0.913,0.812,0.847,0.852,0.552,0.747	0.931,0.854,1.0,0.847,0.923,0.943	-0.129
-0.047	0.017439004	SE.MATS.JCEC	43068	ENSMUSG00000027639.17	Samhd1	chr2	-	156943240	156943363	156941320	156941423	156943640	156943778	43068	546,172,417,685,293,000	224,88,180,258,82,304	583,371,660,187,640,000	161,127,239,78,210,204	272	149	0.017439004	0.50473096	0.572,0.517,0.559,0.593,0.662,0.558	0.665,0.615,0.602,0.568,0.625,0.666	-0.047
-0.029	0.000468107	SE.MATS.JCEC	43178	ENSMUSG00000031875.8	Cmtm3	chr8	+	105070389	105070545	105067225	105067527	105071903	105071931	43178	123,43,81,170,58,201	1,0,3,4,1,10	86,75,100,37,126,77	0,0,3,0,0,1	305	149	0.000468107	0.040729739	0.984,1.0,0.93,0.954,0.966,0.908	1.0,1.0,0.942,1.0,1.0,0.974	-0.029
-0.032	0.000453498	SE.MATS.JCEC	43179	ENSMUSG00000031875.8	Cmtm3	chr8	+	105071408	105071504	105067225	105067527	105071903	105071931	43179	134,39,71,162,36,148	1,0,3,4,1,10	105,83,93,54,117,91	0,0,3,0,0,1	245	149	0.000453498	0.039833219	0.988,1.0,0.935,0.961,0.956,0.9	1.0,1.0,0.95,1.0,1.0,0.982	-0.032
-0.074	0.015819179	SE.MATS.JCEC	43393	ENSMUSG00000020455.17	Trim11	chr11	+	58878458	58878506	58872818	58873049	58879550	58879573	43393	6,1,4,2,2,5	42,14,27,41,24,60	5,3,4,7,11,5	52,25,28,12,38,30	197	149	0.015819179	0.476931708	0.098,0.051,0.101,0.036,0.059,0.059	0.068,0.083,0.098,0.306,0.18,0.112	-0.074
-0.046	1.94E-07	SE.MATS.JCEC	43733	ENSMUSG00000024610.16	Cd74	chr18	+	60944365	60944557	60943399	60943490	60944930	60944993	43733	1,988,635,147,919,500,000,000	500,416,023,286,479,000,000,000	319,721,303,249,101,000,000,000	549,337,535,967,177,000,000,000	341	149	1.94E-07	8.75E-05	0.148,0.148,0.164,0.151,0.153,0.164	0.203,0.199,0.192,0.199,0.2,0.211	-0.046
-0.044	0.04313864	SE.MATS.JCEC	44171	ENSMUSG00000029810.16	Tmem176b	chr6	-	48817294	48817387	48815105	48815296	48818281	48818304	44171	163,62,95,193,51,231	10,4,12,20,7,18	154,168,146,49,208,147	13,10,10,2,8,10	242	149	0.04313864	0.910858073	0.909,0.905,0.83,0.856,0.818,0.888	0.879,0.912,0.9,0.938,0.941,0.901	-0.044
0.061	0.002090559	SE.MATS.JCEC	44230	ENSMUSG00000004709.15	Cd244a	chr1	+	171406666	171406738	171405382	171405537	171408325	171408388	44230	17,4,9,15,4,12	3,1,0,0,1,0	8,9,9,2,16,17	3,0,3,0,3,3	221	149	0.002090559	0.121646867	0.793,0.729,1.0,1.0,0.729,1.0	0.643,1.0,0.669,1.0,0.782,0.793	0.061
-0.014	0.00084957	SE.MATS.JCEC	44827	ENSMUSG00000006519.12	Cyba	chr8	-	123153674	123153758	123152924	123153006	123153967	123154042	44827	9,553,287,449,823,530,000	14,13,21,18,4,35	981,653,129,244,611,000,000	12,16,13,3,14,16	233	149	0.00084957	0.063303804	0.978,0.942,0.958,0.972,0.983,0.961	0.981,0.963,0.985,0.99,0.982,0.979	-0.014
-0.123	1.75E-06	SE.MATS.JCEC	44978	ENSMUSG00000044583.14	Tlr7	chrX	-	166091784	166091852	166087924	166091481	166112996	166113095	44978	0,0,0,0,1,0	9,2,3,14,3,13	3,4,4,0,2,2	10,6,9,1,10,15	217	149	1.75E-06	0.000535488	0.0,0.0,0.0,0.0,0.186,0.0	0.171,0.314,0.234,0.0,0.121,0.084	-0.123
-0.053	2.92E-07	SE.MATS.JCEC	45139	ENSMUSG00000066568.13	Lsm14a	chr7	-	34047350	34047407	34044070	34045383	34050710	34050838	45139	8,003,125,699,963,170,000	118,39,79,162,36,154	699,518,720,272,817,000	48,42,65,22,101,64	206	149	2.92E-07	0.000120121	0.831,0.853,0.839,0.816,0.864,0.827	0.913,0.899,0.889,0.899,0.854,0.895	-0.053
0.022	0.012108966	SE.MATS.JCEC	45254	ENSMUSG00000029657.16	Hsph1	chr5	-	149555756	149555875	149555562	149555639	149557294	149557352	45254	11,0,2,10,2,12	118,43,58,165,11,157	4,2,4,3,16,5	147,170,196,83,243,159	268	149	0.012108966	0.403477146	0.049,0.0,0.019,0.033,0.092,0.041	0.015,0.006,0.011,0.02,0.035,0.017	0.022
-0.124	0.004746694	SE.MATS.JCEC	45528	ENSMUSG00000041481.18	Serpina3g	chr12	+	104203453	104203545	104202503	104202577	104204136	104204518	45528	4,0,2,4,1,5	2,5,1,0,0,2	2,4,3,3,7,4	1,1,2,0,0,1	241	149	0.004746694	0.217049801	0.553,0.0,0.553,1.0,1.0,0.607	0.553,0.712,0.481,1.0,1.0,0.712	-0.124
-0.125	2.41E-05	SE.MATS.JCEC	45711	ENSMUSG00000030281.17	Il17rc	chr6	+	113451513	113451558	113451121	113451233	113453359	113453499	45711	51,29,57,75,20,95	16,8,17,17,5,23	82,61,81,34,86,92	12,8,9,4,11,7	194	149	2.41E-05	0.00439687	0.71,0.736,0.72,0.772,0.754,0.76	0.84,0.854,0.874,0.867,0.857,0.91	-0.125
0.055	0.019072875	SE.MATS.JCEC	45916	ENSMUSG00000021461.18	Fancc	chr13	-	63508009	63508074	63495233	63495398	63545896	63545981	45916	34,13,24,35,11,39	1,1,0,3,0,1	32,21,29,7,32,32	3,0,2,1,3,3	214	149	0.019072875	0.535796791	0.959,0.901,1.0,0.89,1.0,0.964	0.881,1.0,0.91,0.83,0.881,0.881	0.055
0.133	0.003197039	SE.MATS.JCEC	45917	ENSMUSG00000021461.18	Fancc	chr13	-	63509392	63509506	63495233	63495398	63545896	63545981	45917	19,6,11,33,6,31	1,1,0,3,0,1	13,9,14,4,24,11	3,0,2,1,3,3	263	149	0.003197039	0.164574623	0.915,0.773,1.0,0.862,1.0,0.946	0.711,1.0,0.799,0.694,0.819,0.675	0.133
-0.027	0.000674886	SE.MATS.JCEC	46035	ENSMUSG00000030352.16	Tspan9	chr6	-	128054989	128055089	128011128	128011208	128060344	128060444	46035	14,8,8,41,3,19	193,73,154,293,59,201	46,39,31,5,60,45	278,274,197,88,384,293	249	149	0.000674886	0.053291964	0.042,0.062,0.03,0.077,0.03,0.054	0.09,0.078,0.086,0.033,0.086,0.084	-0.027
0.034	0.000128058	SE.MATS.JCEC	46136	ENSMUSG00000032076.21	Cadm1	chr9	+	47730031	47730115	47725070	47725243	47759464	47759596	46136	546,243,451,782,186,000	13,6,16,21,8,19	702,468,671,180,679,000	42,14,23,20,32,35	233	149	0.000128058	0.015762186	0.964,0.963,0.947,0.96,0.937,0.96	0.914,0.955,0.949,0.852,0.931,0.928	0.034
-0.208	2.24E-10	SE.MATS.JCEC	46230	ENSMUSG00000024045.7	Akap8	chr17	-	32532078	32532236	32531259	32531347	32533084	32533118	46230	81,30,50,143,49,97	75,41,54,104,60,93	187,134,130,60,167,175	78,39,63,29,96,67	307	149	2.24E-10	2.83E-07	0.344,0.262,0.31,0.4,0.284,0.336	0.538,0.625,0.5,0.501,0.458,0.559	-0.208
-0.012	0.004434536	SE.MATS.JCEC	46593	ENSMUSG00000029629.18	Phf14	chr6	+	12045583	12045763	12006983	12007105	12047825	12047943	46593	7,0,1,2,5,3	160,57,68,102,59,152	14,3,9,4,7,10	205,101,182,47,139,141	329	149	0.004434536	0.207804153	0.019,0.0,0.007,0.009,0.037,0.009	0.03,0.013,0.022,0.037,0.022,0.031	-0.012
-0.357	0.000502309	SE.MATS.JCEC	46594	ENSMUSG00000029629.18	Phf14	chr6	+	12045583	12045763	12044377	12044489	12047825	12047943	46594	8,0,0,2,4,2	0,2,2,5,4,4	14,3,10,3,9,8	3,1,1,2,2,2	329	149	0.000502309	0.042571243	1.0,0.0,0.0,0.153,0.312,0.185	0.679,0.576,0.819,0.405,0.671,0.644	-0.357
-0.033	0.023120165	SE.MATS.JCEC	46684	ENSMUSG00000024483.20	Ankhd1	chr18	+	36714120	36714268	36711670	36711827	36716664	36716734	46684	103,55,55,174,48,162	1,1,2,5,1,3	153,131,150,34,127,163	1,1,0,0,1,1	297	149	0.023120165	0.605930969	0.981,0.965,0.932,0.946,0.96,0.964	0.987,0.985,1.0,1.0,0.985,0.988	-0.033
-0.009	0.003923597	SE.MATS.JCEC	46746	ENSMUSG00000005262.14	Ufd1	chr16	+	18634601	18634766	18634078	18634111	18636652	18636774	46746	5,2,1,6,1,8	217,107,158,270,94,330	9,16,5,1,11,15	279,237,208,74,342,257	314	149	0.003923597	0.19080318	0.011,0.009,0.003,0.01,0.005,0.011	0.015,0.031,0.011,0.006,0.015,0.027	-0.009
-0.029	0.02839798	SE.MATS.JCEC	46964	ENSMUSG00000040268.18	Plekha1	chr7	+	130511317	130511358	130510065	130510155	130512561	130512631	46964	182,73,111,257,69,231	10,3,11,24,5,28	209,192,195,42,254,198	13,3,10,1,14,23	190	149	0.02839798	0.700888844	0.935,0.95,0.888,0.894,0.915,0.866	0.927,0.98,0.939,0.971,0.934,0.871	-0.029
0.021	0.005064857	SE.MATS.JCEC	47033	ENSMUSG00000045962.17	Wnk1	chr6	-	119921661	119921745	119920766	119920827	119923197	119923281	47033	584,222,375,946,203,000	17,10,8,22,2,13	648,572,566,123,636,000	18,25,21,7,20,28	233	149	0.005064857	0.226925224	0.956,0.934,0.968,0.965,0.985,0.972	0.958,0.936,0.945,0.918,0.953,0.941	0.021
0.048	0.01158198	SE.MATS.JCEC	47034	ENSMUSG00000045962.17	Wnk1	chr6	-	119921661	119921761	119920766	119920827	119923197	119923281	47034	225,99,154,364,76,275	17,10,8,22,2,13	268,250,208,50,276,279	18,25,21,7,20,28	249	149	0.01158198	0.393254155	0.888,0.856,0.92,0.908,0.958,0.927	0.899,0.857,0.856,0.81,0.892,0.856	0.048
-0.012	0.012651169	SE.MATS.JCEC	47042	ENSMUSG00000045962.17	Wnk1	chr6	-	119930731	119930863	119929645	119929930	119933031	119933131	47042	0,0,2,1,1,4	44,22,28,86,10,65	2,6,6,0,3,3	38,42,59,6,52,93	281	149	0.012651169	0.413112774	0.0,0.0,0.036,0.006,0.05,0.032	0.027,0.07,0.051,0.0,0.03,0.017	-0.012
-0.043	6.92E-06	SE.MATS.JCEC	47043	ENSMUSG00000045962.17	Wnk1	chr6	-	119930731	119931193	119929645	119929930	119933031	119933157	47043	7,4,5,1,1,6	44,22,28,86,10,65	13,12,21,3,18,7	38,42,59,6,52,93	611	149	6.92E-06	0.001606948	0.037,0.042,0.042,0.003,0.024,0.022	0.077,0.065,0.08,0.109,0.078,0.018	-0.043
0.006	0.043626585	SE.MATS.JCEC	47044	ENSMUSG00000045962.17	Wnk1	chr6	-	119939357	119940593	119937604	119937685	119945436	119945624	47044	29,2,16,39,3,27	198,65,76,280,45,226	19,5,21,0,15,9	199,187,213,22,167,237	1385	149	0.043626585	0.916306843	0.016,0.003,0.022,0.015,0.007,0.013	0.01,0.003,0.01,0.0,0.01,0.004	0.006
-0.056	0.035211934	SE.MATS.JCEC	47161	ENSMUSG00000031537.16	Ikbkb	chr8	-	23159622	23159741	23158960	23159112	23161646	23161761	47161	60,25,36,76,25,74	0,1,0,2,2,6	119,104,81,27,109,74	1,1,0,0,0,0	268	149	0.035211934	0.799789227	1.0,0.933,1.0,0.955,0.874,0.873	0.985,0.983,1.0,1.0,1.0,1.0	-0.056
-0.054	0.01550803	SE.MATS.JCEC	47615	ENSMUSG00000052534.16	Pbx1	chr1	-	168012524	168012637	168011098	168011188	168018846	168019006	47615	22,21,38,72,12,56	122,52,74,187,52,219	61,61,40,23,89,84	197,128,125,30,175,181	262	149	0.01550803	0.469657252	0.093,0.187,0.226,0.18,0.116,0.127	0.15,0.213,0.154,0.304,0.224,0.209	-0.054
0.024	0.010602564	SE.MATS.JCEC	47948	ENSMUSG00000029203.17	Ube2k	chr5	+	65723331	65723425	65694575	65694889	65738728	65738811	47948	154,74,115,220,63,226	1,0,1,4,0,1	172,134,152,41,217,156	5,0,6,1,4,3	243	149	0.010602564	0.372041432	0.99,1.0,0.986,0.971,1.0,0.993	0.955,1.0,0.94,0.962,0.971,0.97	0.024
0.027	0.005382274	SE.MATS.JCEC	47953	ENSMUSG00000029203.17	Ube2k	chr5	+	65728874	65728933	65694633	65694889	65738728	65738811	47953	142,69,85,210,37,176	1,0,1,4,0,1	159,112,125,36,135,103	5,0,6,1,4,3	208	149	0.005382274	0.235445877	0.99,1.0,0.984,0.974,1.0,0.992	0.958,1.0,0.937,0.963,0.96,0.961	0.027
0.109	0.002634929	SE.MATS.JCEC	48183	ENSMUSG00000020400.18	Tnip1	chr11	-	54831536	54831708	54830423	54830561	54853658	54853738	48183	23,12,20,44,3,56	3,1,0,1,2,2	28,38,23,7,37,32	5,7,1,4,8,4	321	149	0.002634929	0.143402162	0.781,0.848,1.0,0.953,0.41,0.929	0.722,0.716,0.914,0.448,0.682,0.788	0.109
-0.178	0.005476062	SE.MATS.JCEC	48186	ENSMUSG00000020400.18	Tnip1	chr11	-	54846846	54847004	54831536	54831708	54853658	54853743	48186	6,5,9,14,1,16	3,2,1,7,0,11	12,14,11,3,18,17	0,6,0,1,2,1	307	149	0.005476062	0.238165543	0.493,0.548,0.814,0.493,1.0,0.414	1.0,0.531,1.0,0.593,0.814,0.892	-0.178
-0.052	0.006491971	SE.MATS.JCEC	48317	ENSMUSG00000068015.9	Lrch1	chr14	-	75032350	75032431	75023720	75023830	75032736	75032809	48317	19,7,10,35,5,27	111,54,74,177,50,173	31,25,19,10,41,28	145,106,95,29,168,105	230	149	0.006491971	0.268010856	0.1,0.077,0.08,0.114,0.061,0.092	0.122,0.133,0.115,0.183,0.137,0.147	-0.052
0.077	0.003849452	SE.MATS.JCEC	48684	ENSMUSG00000022708.17	Zbtb20	chr16	+	42827380	42827449	42728014	42728084	42845300	42845350	48684	14,8,12,20,6,16	36,18,38,71,21,63	7,5,12,2,12,10	41,61,44,17,76,41	218	149	0.003849452	0.188108091	0.21,0.233,0.178,0.161,0.163,0.148	0.104,0.053,0.157,0.074,0.097,0.143	0.077
-0.078	0.019841099	SE.MATS.JCEC	48697	ENSMUSG00000022708.17	Zbtb20	chr16	+	42967259	42967306	42892786	42892832	43013827	43013901	48697	56,23,54,98,29,88	4,5,11,13,6,12	71,69,54,26,116,79	6,8,3,1,10,8	196	149	0.019841099	0.549336196	0.914,0.778,0.789,0.851,0.786,0.848	0.9,0.868,0.932,0.952,0.898,0.882	-0.078
0.005	0.007160257	SE.MATS.JCEC	48717	ENSMUSG00000022708.17	Zbtb20	chr16	+	43053121	43053183	42967259	42967306	43103333	43103368	48717	8,4,13,23,6,14	1,1,0,1,0,1	9,11,18,4,23,16	1,0,1,0,7,1	211	149	0.007160257	0.2869121	0.85,0.739,1.0,0.942,1.0,0.908	0.864,1.0,0.927,1.0,0.699,0.919	0.005
0.139	0.013368324	SE.MATS.JCEC	48718	ENSMUSG00000022708.17	Zbtb20	chr16	+	43053121	43053183	42967259	42967306	43122931	43122978	48718	26,16,26,51,11,41	6,3,12,18,5,15	22,26,31,7,49,34	10,17,16,6,41,14	211	149	0.013368324	0.428218363	0.754,0.79,0.605,0.667,0.608,0.659	0.608,0.519,0.578,0.452,0.458,0.632	0.139
0.136	0.025277689	SE.MATS.JCEC	48720	ENSMUSG00000022708.17	Zbtb20	chr16	+	43053121	43053183	43013827	43013901	43103333	43103368	48720	19,6,15,30,10,23	0,0,0,0,0,1	20,20,11,3,20,15	3,0,1,1,3,1	211	149	0.025277689	0.644267698	1.0,1.0,1.0,1.0,1.0,0.942	0.825,1.0,0.886,0.679,0.825,0.914	0.136
0.166	0.014741794	SE.MATS.JCEC	48721	ENSMUSG00000022708.17	Zbtb20	chr16	+	43053121	43053183	43013827	43013901	43122931	43122978	48721	41,16,31,55,20,54	15,4,16,24,8,25	30,40,31,5,55,34	29,22,14,11,42,22	211	149	0.014741794	0.45362886	0.659,0.739,0.578,0.618,0.638,0.604	0.422,0.562,0.61,0.243,0.48,0.522	0.166
-0.311	0.000401487	SE.MATS.JCEC	49319	ENSMUSG00000047798.16	Cd300lf	chr11	-	115015073	115015182	115011089	115011244	115016936	115017278	49319	12,5,13,17,21,24	9,6,7,11,4,13	36,12,12,7,21,12	7,0,4,0,3,3	258	149	0.000401487	0.036298594	0.435,0.325,0.517,0.472,0.752,0.516	0.748,1.0,0.634,1.0,0.802,0.698	-0.311
-0.33	2.90E-05	SE.MATS.JCEC	49321	ENSMUSG00000047798.16	Cd300lf	chr11	-	115015073	115015203	115011089	115011244	115016936	115017278	49321	16,6,16,20,26,24	9,6,7,11,4,13	45,19,25,5,26,18	7,0,4,0,3,3	279	149	2.90E-05	0.005042263	0.487,0.348,0.55,0.493,0.776,0.496	0.774,1.0,0.769,1.0,0.822,0.762	-0.33
-0.026	0.008510267	SE.MATS.JCEC	49714	ENSMUSG00000032679.13	Cd59a	chr2	+	103928069	103928189	103926145	103926272	103934515	103934594	49714	6,0,6,3,4,2	83,42,41,119,23,88	7,10,5,2,7,9	65,48,52,11,125,91	269	149	0.008510267	0.322717298	0.038,0.0,0.075,0.014,0.088,0.012	0.056,0.103,0.051,0.091,0.03,0.052	-0.026
0.031	0.016086447	SE.MATS.JCEC	49772	ENSMUSG00000032359.15	Ctsh	chr9	+	89942531	89942563	89936319	89936687	89944769	89944840	49772	46,14,40,65,15,62	5,1,0,2,0,1	57,46,80,18,70,102	3,4,7,1,5,4	181	149	0.016086447	0.481218487	0.883,0.92,1.0,0.964,1.0,0.981	0.94,0.904,0.904,0.937,0.92,0.955	0.031
-0.015	0.002497181	SE.MATS.JCEC	49807	ENSMUSG00000030060.15	Hmces	chr6	+	87909840	87909964	87902613	87902792	87910223	87910407	49807	2,2,0,4,0,6	110,39,119,147,65,183	5,5,7,0,9,5	134,62,108,51,128,97	273	149	0.002497181	0.138494182	0.01,0.027,0.0,0.015,0.0,0.018	0.02,0.042,0.034,0.0,0.037,0.027	-0.015
0.018	0.001758699	SE.MATS.JCEC	49823	ENSMUSG00000022425.17	Enpp2	chr15	-	54714743	54714818	54713386	54713523	54723438	54723490	49823	10,4,7,18,5,16	180,74,126,283,69,258	10,5,4,4,6,15	347,216,168,131,320,000	224	149	0.001758699	0.105888205	0.036,0.035,0.036,0.041,0.046,0.04	0.019,0.015,0.016,0.02,0.012,0.042	0.018
0.091	0.002147822	SE.MATS.JCEC	50165	ENSMUSG00000001053.16	N4bp3	chr11	-	51538834	51538989	51536753	51537101	51540975	51541181	50165	8,2,4,5,2,7	0,0,1,0,1,0	5,2,6,1,7,12	1,0,8,0,2,0	304	149	0.002147822	0.124197818	1.0,1.0,0.662,1.0,0.495,1.0	0.71,1.0,0.269,1.0,0.632,1.0	0.091
-0.02	0.000529831	SE.MATS.JCEC	50167	ENSMUSG00000001053.16	N4bp3	chr11	-	51540975	51541181	51536753	51537101	51541504	51541664	50167	3,1,5,3,1,5	87,32,63,103,35,107	10,8,20,1,9,3	130,93,76,43,107,91	355	149	0.000529831	0.043833062	0.014,0.013,0.032,0.012,0.012,0.019	0.031,0.035,0.099,0.01,0.034,0.014	-0.02
-0.051	0.005205241	SE.MATS.JCEC	50276	ENSMUSG00000038909.17	Kat7	chr11	-	95167268	95167375	95165084	95166713	95168294	95168441	50276	239,85,150,365,73,309	32,7,18,41,11,33	414,299,278,74,312,280	32,24,12,5,28,29	256	149	0.005205241	0.231347753	0.813,0.876,0.829,0.838,0.794,0.845	0.883,0.879,0.931,0.896,0.866,0.849	-0.051
-0.09	0.000223795	SE.MATS.JCEC	50278	ENSMUSG00000038909.17	Kat7	chr11	-	95182345	95182435	95180597	95180696	95185388	95185471	50278	162,71,117,243,70,206	23,17,33,61,22,35	232,182,149,49,247,227	34,26,23,8,31,19	239	149	0.000223795	0.023753922	0.815,0.723,0.689,0.713,0.665,0.786	0.81,0.814,0.802,0.792,0.832,0.882	-0.09
-0.098	2.07E-06	SE.MATS.JCEC	50483	ENSMUSG00000031712.11	Il15	chr8	-	83070587	83070665	83069867	83069952	83071003	83071101	50483	2,3,1,4,3,1	30,17,19,33,11,39	11,7,17,7,15,7	45,26,45,19,41,30	227	149	2.07E-06	0.000618878	0.042,0.104,0.033,0.074,0.152,0.017	0.138,0.15,0.199,0.195,0.194,0.133	-0.098
0.049	0.024254498	SE.MATS.JCEC	50485	ENSMUSG00000031712.11	Il15	chr8	-	83106122	83106244	83072228	83072327	83128928	83129199	50485	21,10,15,23,10,30	0,1,1,0,0,1	43,36,31,8,47,27	1,0,2,1,2,4	271	149	0.024254498	0.62449708	1.0,0.846,0.892,1.0,1.0,0.943	0.959,1.0,0.895,0.815,0.928,0.788	0.049
-0.046	0.021304553	SE.MATS.JCEC	50495	ENSMUSG00000025958.15	Creb1	chr1	+	64600911	64601024	64597661	64597808	64605375	64605476	50495	6,1,0,8,0,4	31,13,13,67,17,37	8,8,7,0,4,11	28,28,40,9,51,43	262	149	0.021304553	0.573271124	0.099,0.042,0.0,0.064,0.0,0.058	0.14,0.14,0.091,0.0,0.043,0.127	-0.046
-0.057	3.39E-05	SE.MATS.JCEC	50784	ENSMUSG00000029004.16	Kmt2e	chr5	+	23651523	23651596	23639446	23639781	23655149	23655334	50784	16,6,20,20,9,19	103,50,62,163,42,144	31,38,37,3,40,31	115,94,91,28,143,102	222	149	3.39E-05	0.005728174	0.094,0.075,0.178,0.076,0.126,0.081	0.153,0.213,0.214,0.067,0.158,0.169	-0.057
-0.032	0.036892713	SE.MATS.JCEC	50792	ENSMUSG00000029004.16	Kmt2e	chr5	+	23700983	23701238	23698196	23698505	23701401	23701498	50792	427,200,244,569,171,000	19,9,17,25,6,26	506,501,428,167,508,000	28,10,22,4,11,14	404	149	0.036892713	0.821825163	0.892,0.891,0.841,0.894,0.913,0.883	0.87,0.949,0.878,0.939,0.945,0.928	-0.032
-0.026	0.000931321	SE.MATS.JCEC	50794	ENSMUSG00000029004.16	Kmt2e	chr5	+	23703885	23704000	23703266	23703292	23704279	23704590	50794	10,1,3,11,0,6	131,64,131,267,71,213	15,15,7,6,12,11	196,195,149,39,193,177	264	149	0.000931321	0.067426778	0.041,0.009,0.013,0.023,0.0,0.016	0.041,0.042,0.026,0.08,0.034,0.034	-0.026
-0.023	0.023443618	SE.MATS.JCEC	50796	ENSMUSG00000029004.16	Kmt2e	chr5	+	23705448	23705574	23705253	23705342	23705724	23705810	50796	250,140,231,528,172,000	29,2,23,42,12,29	396,341,300,115,461,000	23,22,12,9,28,16	275	149	0.023443618	0.612136454	0.824,0.974,0.845,0.872,0.886,0.896	0.903,0.894,0.931,0.874,0.899,0.936	-0.023
0.045	5.25E-06	SE.MATS.JCEC	51381	ENSMUSG00000064326.14	Siva1	chr12	+	112613271	112613466	112611112	112611518	112614258	112614415	51381	463,154,316,469,176,000	7,1,3,10,5,4	454,299,551,169,405,000	10,14,14,9,16,15	344	149	5.25E-06	0.001278355	0.966,0.985,0.979,0.953,0.938,0.987	0.952,0.902,0.945,0.891,0.916,0.933	0.045
-0.01	0.000888991	SE.MATS.JCEC	51818	ENSMUSG00000009281.7	Rarres2	chr6	-	48549021	48549224	48548716	48548821	48549527	48549622	51818	2,440,874,234,132,500,000,000	24,5,15,17,14,22	366,926,653,548,115,000,000,000	11,18,13,4,11,21	352	149	0.000888991	0.065440463	0.977,0.987,0.985,0.988,0.96,0.984	0.993,0.984,0.991,0.992,0.991,0.989	-0.01
-0.403	2.16E-05	SE.MATS.JCEC	52507	ENSMUSG00000042632.18	Pla2g6	chr15	-	79187773	79187802	79186818	79186897	79188504	79188692	52507	1,0,0,3,0,4	12,1,3,4,2,10	8,13,7,2,11,3	13,2,8,3,2,5	178	149	2.16E-05	0.004035342	0.065,0.0,0.0,0.386,0.0,0.251	0.34,0.845,0.423,0.358,0.822,0.334	-0.403
0.007	0.001073055	SE.MATS.JCEC	52515	ENSMUSG00000022636.14	Alcam	chr16	-	52089152	52089191	52088523	52088862	52091009	52091142	52515	122,753,783,417,414,000,000	11,2,7,18,7,18	16,731,044,150,431,600,000,000	25,20,25,2,15,36	188	149	0.001073055	0.074459302	0.989,0.995,0.99,0.987,0.979,0.986	0.981,0.976,0.979,0.992,0.986,0.97	0.007
0.048	0.000632712	SE.MATS.JCEC	52712	ENSMUSG00000027523.21	Gnas	chr2	+	174169900	174172227	174169560	174169734	174176004	174176077	52712	1,400,673,107,921,550,000,000	6,1,5,8,4,6	20,281,743,186,754,800,000,000	17,14,9,4,14,16	2476	149	0.000632712	0.050682732	0.934,0.976,0.929,0.942,0.894,0.953	0.878,0.882,0.926,0.892,0.9,0.862	0.048
0.026	0.003267914	SE.MATS.JCEC	52717	ENSMUSG00000027523.21	Gnas	chr2	+	174178539	174178584	174176004	174176077	174183445	174183500	52717	1,653,655,130,623,810,000,000	182,80,141,261,58,257	19,351,567,188,360,100,000,000	275,231,234,80,301,241	194	149	0.003267914	0.16719671	0.875,0.863,0.877,0.875,0.897,0.873	0.844,0.839,0.861,0.852,0.856,0.85	0.026
-0.349	0.000174702	SE.MATS.JCEC	52837	ENSMUSG00000032966.15	Fkbp1a	chr2	+	151387344	151387435	151384737	151384785	151401377	151401540	52837	3,0,4,1,0,2	4,4,4,5,8,9	3,5,6,2,5,3	1,3,2,1,6,4	240	149	0.000174702	0.019832464	0.318,0.0,0.383,0.11,0.0,0.121	0.651,0.509,0.651,0.554,0.341,0.318	-0.349
-0.048	0.008234219	SE.MATS.JCEC	53398	ENSMUSG00000002944.16	Cd36	chr5	-	18040615	18040669	18034453	18034547	18054654	18054727	53398	74,136,280,616,092,900,000	64,426,451,813,351,600,000	1,147,129,075,921,410,000,000	829,791,412,128,825,000	203	149	0.008234219	0.314156662	0.458,0.502,0.533,0.469,0.566,0.451	0.504,0.545,0.575,0.551,0.54,0.55	-0.048
-0.054	0.00353988	SE.MATS.JCEC	53399	ENSMUSG00000002944.16	Cd36	chr5	-	18040615	18040669	18034453	18034547	18093708	18093745	53399	5,942,836,061,304,240,000	333,145,212,622,133,000	8,299,945,671,641,060,000	334,369,209,65,474,302	203	149	0.00353988	0.176713843	0.567,0.589,0.677,0.606,0.573,0.583	0.646,0.664,0.666,0.649,0.622,0.671	-0.054
-0.032	0.001743995	SE.MATS.JCEC	53487	ENSMUSG00000010358.14	Ifi35	chr11	+	101348015	101348163	101347391	101347490	101348241	101348348	53487	503,177,258,607,170,000	14,9,9,14,9,24	754,568,578,213,666,000	14,13,17,5,8,10	297	149	0.001743995	0.105460392	0.947,0.908,0.935,0.956,0.905,0.917	0.964,0.956,0.945,0.955,0.977,0.965	-0.032
-0.087	0.000353811	SE.MATS.JCEC	53524	ENSMUSG00000042726.15	Trafd1	chr5	-	121522807	121522908	121522102	121522167	121523587	121523640	53524	8,0,5,5,2,4	30,9,22,36,19,47	6,11,15,3,22,12	25,24,41,13,59,45	250	149	0.000353811	0.032844103	0.137,0.0,0.119,0.076,0.059,0.048	0.125,0.215,0.179,0.121,0.182,0.137	-0.087
-0.105	0.027942169	SE.MATS.JCEC	53839	ENSMUSG00000073643.12	Wdfy1	chr1	-	79699930	79699985	79696690	79696991	79702361	79702474	53839	19,10,5,24,10,18	4,2,1,10,0,4	26,16,18,9,27,22	4,1,5,0,2,0	204	149	0.027942169	0.694326616	0.776,0.785,0.785,0.637,1.0,0.767	0.826,0.921,0.724,1.0,0.908,1.0	-0.105
0.08	0.009502967	SE.MATS.JCEC	53901	ENSMUSG00000020594.15	Pum2	chr12	+	8783272	8783509	8778855	8779149	8793760	8794028	53901	190,73,122,296,60,209	84,41,48,146,26,106	177,149,155,33,190,222	105,100,94,33,126,111	386	149	0.009502967	0.346255874	0.466,0.407,0.495,0.439,0.471,0.432	0.394,0.365,0.389,0.279,0.368,0.436	0.08
0.026	0.008867724	SE.MATS.JCEC	54023	ENSMUSG00000034453.9	Polr3b	chr10	+	84531418	84531577	84528660	84528870	84532812	84532930	54023	76,29,57,137,15,130	0,0,1,1,1,1	112,74,104,17,113,111	3,3,2,1,2,2	308	149	0.008867724	0.330157658	1.0,1.0,0.965,0.985,0.879,0.984	0.948,0.923,0.962,0.892,0.965,0.964	0.026
0.034	0.003437551	SE.MATS.JCEC	54175	ENSMUSG00000031750.16	Il34	chr8	-	111473449	111473567	111469275	111469411	111474874	111475036	54175	16,7,12,25,4,30	94,35,59,95,27,103	8,18,10,7,11,10	116,74,77,47,84,84	267	149	0.003437551	0.173319995	0.087,0.1,0.102,0.128,0.076,0.14	0.037,0.12,0.068,0.077,0.068,0.062	0.034
-0.058	3.91E-07	SE.MATS.JCEC	54533	ENSMUSG00000036908.18	Unc93b1	chr19	+	3991519	3991681	3986268	3986422	3991884	3992017	54533	255,81,141,314,104,342	8,2,14,11,3,22	387,307,331,104,463,000	6,5,2,1,7,9	311	149	3.91E-07	0.000151621	0.939,0.951,0.828,0.932,0.943,0.882	0.969,0.967,0.988,0.98,0.969,0.949	-0.058
0.089	5.81E-05	SE.MATS.JCEC	55103	ENSMUSG00000039997.17	Ifi203	chr1	-	173755840	173757082	173754371	173754788	173761348	173761492	55103	231,119,131,414,57,312	1,2,1,2,1,2	373,386,375,116,456,000	12,6,7,5,9,3	1391	149	5.81E-05	0.008915224	0.961,0.864,0.933,0.957,0.859,0.944	0.769,0.873,0.852,0.713,0.844,0.933	0.089
0.099	0.043370663	SE.MATS.JCEC	55104	ENSMUSG00000039997.17	Ifi203	chr1	-	173755840	173757082	173754371	173754788	173762575	173762743	55104	225,115,120,386,55,297	28,7,10,26,3,29	347,368,356,108,433,000	41,35,46,13,50,46	1391	149	0.043370663	0.912658158	0.463,0.638,0.562,0.614,0.663,0.523	0.475,0.53,0.453,0.471,0.481,0.457	0.099
0.012	0.026241014	SE.MATS.JCEC	55183	ENSMUSG00000079197.11	Psme2	chr14	-	55827075	55827162	55825900	55825969	55827489	55827552	55183	606,205,440,625,198,000	8,2,2,5,1,8	496,424,733,185,670,000	12,6,11,4,9,5	236	149	0.026241014	0.663943098	0.98,0.985,0.993,0.987,0.992,0.985	0.963,0.978,0.977,0.967,0.979,0.989	0.012
-0.019	0.008150363	SE.MATS.JCEC	55442	ENSMUSG00000002983.18	Relb	chr7	-	19351628	19351844	19350299	19350362	19353438	19353767	55442	37,13,31,48,11,64	2,2,1,4,0,3	26,21,28,6,41,19	3,0,0,1,0,1	365	149	0.008150363	0.312403542	0.883,0.726,0.927,0.83,1.0,0.897	0.78,1.0,1.0,0.71,1.0,0.886	-0.019
0.069	0.045544004	SE.MATS.JCEC	55485	ENSMUSG00000028399.19	Ptprd	chr4	-	75958116	75958158	75957517	75957615	75968563	75968676	55485	28,13,18,41,8,33	40,16,24,58,25,51	14,19,21,4,19,15	33,32,47,8,40,44	191	149	0.045544004	0.944482951	0.353,0.388,0.369,0.355,0.2,0.335	0.249,0.317,0.258,0.281,0.27,0.21	0.069
-0.026	0.033968279	SE.MATS.JCEC	55913	ENSMUSG00000024947.18	Men1	chr19	+	6389368	6389533	6388312	6388991	6389716	6390202	55913	123,63,106,199,64,223	3,0,5,3,1,2	231,206,166,72,221,217	3,1,0,1,0,0	314	149	0.033968279	0.782750973	0.951,1.0,0.91,0.969,0.968,0.981	0.973,0.99,1.0,0.972,1.0,1.0	-0.026
0.086	0.008506216	SE.MATS.JCEC	56445	ENSMUSG00000032440.14	Tgfbr2	chr9	-	115987338	115987413	115960612	115960781	116004011	116004333	56445	132,50,120,257,56,213	87,26,74,156,37,107	96,187,120,24,194,166	108,111,88,27,138,145	224	149	0.008506216	0.322717298	0.502,0.561,0.519,0.523,0.502,0.57	0.372,0.528,0.476,0.372,0.483,0.432	0.086
-0.042	0.010092893	SE.MATS.JCEC	57579	ENSMUSG00000025702.16	Marchf8	chr6	+	116353096	116353136	116315346	116315451	116353653	116353763	57579	0,0,2,1,0,1	58,18,44,76,10,62	4,3,4,1,0,3	58,36,49,8,54,51	189	149	0.010092893	0.359715136	0.0,0.0,0.035,0.01,0.0,0.013	0.052,0.062,0.06,0.09,0.0,0.044	-0.042
0.042	0.03021562	SE.MATS.JCEC	58366	ENSMUSG00000025278.10	Flnb	chr14	-	14547026	14547098	14546215	14546318	14550415	14550663	58366	91,28,65,184,32,120	4,5,3,6,0,4	105,134,70,27,130,133	9,7,6,5,11,5	221	149	0.03021562	0.729974611	0.939,0.791,0.936,0.954,1.0,0.953	0.887,0.928,0.887,0.785,0.888,0.947	0.042
-0.14	0.013406007	SE.MATS.JCEC	58740	ENSMUSG00000025498.16	Irf7	chr7	-	140844135	140844228	140843571	140843961	140844987	140845204	58740	20,9,21,19,4,35	2,1,1,2,2,2	42,32,36,14,54,38	0,2,0,0,0,3	242	149	0.013406007	0.42917776	0.86,0.847,0.928,0.854,0.552,0.915	1.0,0.908,1.0,1.0,1.0,0.886	-0.14
-0.264	0.000292956	SE.MATS.JCEC	58743	ENSMUSG00000025498.16	Irf7	chr7	-	140844405	140844568	140843571	140843961	140844987	140845204	58743	7,4,3,9,7,13	2,1,1,2,2,2	19,14,16,5,25,19	0,2,0,0,0,3	312	149	0.000292956	0.028681767	0.626,0.656,0.589,0.682,0.626,0.756	1.0,0.77,1.0,1.0,1.0,0.752	-0.264
0.018	0.002814588	SE.MATS.JCEC	58962	ENSMUSG00000018920.12	Cxcl16	chr11	-	70348901	70348971	70346480	70346888	70349570	70349993	58962	55,17,40,62,28,63	610,232,576,843,218,000	32,25,27,6,26,31	570,397,538,137,457,000	219	149	0.002814588	0.150234021	0.058,0.047,0.045,0.048,0.08,0.045	0.037,0.041,0.033,0.029,0.037,0.038	0.018
-0.061	0.01123471	SE.MATS.JCEC	58963	ENSMUSG00000018920.12	Cxcl16	chr11	-	70348901	70348971	70347766	70347817	70349570	70349993	58963	14,7,11,18,7,13	1,0,2,4,0,2	9,6,11,2,6,5	1,0,0,0,0,1	219	149	0.01123471	0.385928978	0.905,1.0,0.789,0.754,1.0,0.816	0.86,1.0,1.0,1.0,1.0,0.773	-0.061
0.063	0.021793903	SE.MATS.JCEC	59258	ENSMUSG00000071203.7	Naip5	chr13	-	100357960	100360072	100356171	100356339	100364136	100364194	59258	236,96,109,203,103,235	0,1,0,0,0,2	348,230,289,81,347,273	3,0,2,2,1,2	2261	149	0.021793903	0.581645749	1.0,0.864,1.0,1.0,1.0,0.886	0.884,1.0,0.905,0.727,0.958,0.9	0.063
-0.043	0.015405314	SE.MATS.JCEC	59266	ENSMUSG00000001366.15	Fbxo9	chr9	-	78002426	78002541	77994751	77994870	78003149	78003280	59266	124,55,101,207,44,149	2,4,2,5,3,5	302,210,231,90,298,268	8,1,3,1,3,2	264	149	0.015405314	0.468072835	0.972,0.886,0.966,0.959,0.892,0.944	0.955,0.992,0.978,0.981,0.982,0.987	-0.043
0.005	0.005991747	SE.MATS.JCEC	59271	ENSMUSG00000040952.17	Rps19	chr7	+	24585531	24585612	24584876	24584977	24587706	24587890	59271	280,91,194,330,88,361	563,320,044,041,610,000,000,000	215,154,241,86,212,213	518,632,696,925,201,000,000,000	230	149	0.005991747	0.25409767	0.031,0.029,0.03,0.034,0.025,0.033	0.026,0.03,0.022,0.027,0.027,0.021	0.005
-0.019	0.00430777	SE.MATS.JCEC	59689	ENSMUSG00000044456.17	Rin3	chr12	+	102292053	102292171	102279233	102279441	102317140	102317213	59689	179,50,140,306,82,165	4,1,3,8,1,11	209,236,113,86,233,272	6,2,2,3,2,0	267	149	0.00430777	0.20368429	0.961,0.965,0.963,0.955,0.979,0.893	0.951,0.985,0.969,0.941,0.985,1.0	-0.019
-0.136	8.26E-05	SE.MATS.JCEC	59815	ENSMUSG00000021816.12	Ppp3cb	chr14	-	20553314	20553344	20549431	20551730	20558691	20558789	59815	72,32,75,125,32,148	59,18,30,56,14,53	152,88,111,25,133,108	40,22,26,5,40,31	179	149	8.26E-05	0.011469573	0.504,0.597,0.675,0.65,0.655,0.699	0.76,0.769,0.78,0.806,0.735,0.744	-0.136
-0.033	0.000723474	SE.MATS.JCEC	60385	ENSMUSG00000028041.18	Adam15	chr3	-	89247707	89247779	89247361	89247486	89248814	89248884	60385	8,3,10,9,3,12	164,59,80,138,44,155	20,21,20,11,22,24	230,169,152,90,178,131	221	149	0.000723474	0.056248564	0.032,0.033,0.078,0.042,0.044,0.05	0.055,0.077,0.081,0.076,0.077,0.11	-0.033
0.177	0.023666037	SE.MATS.JCEC	60387	ENSMUSG00000028041.18	Adam15	chr3	-	89248169	89248244	89247361	89247429	89248814	89248884	60387	11,5,2,8,1,17	3,0,2,1,1,4	16,12,5,2,16,8	9,2,3,5,10,7	224	149	0.023666037	0.614475701	0.709,1.0,0.399,0.842,0.399,0.739	0.542,0.8,0.526,0.21,0.516,0.432	0.177
-0.174	0.045158161	SE.MATS.JCEC	60558	ENSMUSG00000020707.7	Rnf135	chr11	+	80084711	80084874	80080049	80080193	80087698	80087773	60558	58,2,22,61,23,67	5,5,3,6,1,3	69,55,69,16,91,59	5,4,2,0,3,4	312	149	0.045158161	0.940292511	0.847,0.16,0.778,0.829,0.917,0.914	0.868,0.868,0.943,1.0,0.935,0.876	-0.174
-0.064	0.014834243	SE.MATS.JCEC	60709	ENSMUSG00000015605.7	Srf	chr17	-	46860770	46860962	46860361	46860438	46861826	46861946	60709	282,66,203,422,99,463	9,8,16,22,7,23	224,166,245,67,229,182	6,4,9,0,10,11	341	149	0.014834243	0.455183345	0.932,0.783,0.847,0.893,0.861,0.898	0.942,0.948,0.922,1.0,0.909,0.878	-0.064
0.037	0.00043027	SE.MATS.JCEC	60823	ENSMUSG00000020160.19	Meis1	chr11	-	18961241	18961388	18936773	18938379	18962809	18962860	60823	132,74,104,229,75,253	3,1,1,4,0,2	282,316,167,80,302,177	8,11,3,5,9,4	296	149	0.00043027	0.038338944	0.957,0.974,0.981,0.966,1.0,0.985	0.947,0.935,0.966,0.89,0.944,0.957	0.037
-0.148	0.002769728	SE.MATS.JCEC	61308	ENSMUSG00000045098.20	Kmt5b	chr19	+	3832219	3832279	3818021	3818340	3836388	3836627	61308	17,10,12,20,4,11	22,8,16,34,8,37	24,21,27,6,36,33	25,14,22,6,37,17	209	149	0.002769728	0.148410387	0.355,0.471,0.348,0.295,0.263,0.175	0.406,0.517,0.467,0.416,0.41,0.581	-0.148
-0.064	0.020617953	SE.MATS.JCEC	61377	ENSMUSG00000031497.11	Tnfsf13b	chr8	+	10071372	10071429	10064168	10064261	10081309	10081422	61377	96,42,52,128,29,135	15,9,12,20,3,25	114,106,82,23,117,84	12,11,11,2,19,5	206	149	0.020617953	0.562153136	0.822,0.771,0.758,0.822,0.875,0.796	0.873,0.875,0.844,0.893,0.817,0.924	-0.064
0.009	0.040827239	SE.MATS.JCEC	61577	ENSMUSG00000016206.7	H2-M3	chr17	+	37581412	37581682	37581110	37581225	37584609	37584642	61577	165,65,98,164,46,242	1,2,2,2,1,3	207,191,199,40,186,163	3,7,6,0,1,7	419	149	0.040827239	0.881055964	0.983,0.92,0.946,0.967,0.942,0.966	0.961,0.907,0.922,1.0,0.985,0.892	0.009
0.027	0.019921078	SE.MATS.JCEC	61580	ENSMUSG00000016206.7	H2-M3	chr17	+	37583538	37583643	37581110	37581225	37584609	37584642	61580	65,12,33,59,32,60	1,2,2,2,1,3	42,37,55,15,70,65	3,7,6,0,1,7	254	149	0.019921078	0.550726544	0.974,0.779,0.906,0.945,0.949,0.921	0.891,0.756,0.843,1.0,0.976,0.845	0.027
-0.045	0.035609123	SE.MATS.JCEC	61749	ENSMUSG00000030148.16	Clec4a2	chr6	+	123117614	123117727	123116209	123116367	123119321	123119475	61749	51,23,37,54,32,47	3,0,2,4,0,1	67,59,164,31,80,67	0,0,2,0,2,0	262	149	0.035609123	0.806500874	0.906,1.0,0.913,0.885,1.0,0.964	1.0,1.0,0.979,1.0,0.958,1.0	-0.045
0.133	0.000664451	SE.MATS.JCEC	62461	ENSMUSG00000027339.16	Rassf2	chr2	-	131871611	131871796	131854481	131854572	131872078	131872178	62461	13,3,3,23,3,23	0,0,0,1,0,2	14,13,18,3,19,27	2,3,2,0,2,1	334	149	0.000664451	0.052692896	1.0,1.0,1.0,0.911,1.0,0.837	0.757,0.659,0.801,1.0,0.809,0.923	0.133
-0.043	0.020250327	SE.MATS.JCEC	62777	ENSMUSG00000004677.19	Myo9b	chr8	+	71783351	71783473	71781189	71781324	71785897	71786039	62777	99,49,71,202,50,145	2,2,2,3,2,3	166,148,130,29,186,137	0,0,0,0,1,1	271	149	0.020250327	0.555403249	0.965,0.931,0.951,0.974,0.932,0.964	1.0,1.0,1.0,1.0,0.99,0.987	-0.043
-0.113	0.010473238	SE.MATS.JCEC	62780	ENSMUSG00000004677.19	Myo9b	chr8	+	71791550	71791664	71789519	71789609	71793403	71793443	62780	68,33,36,109,24,64	5,6,15,18,4,13	79,53,71,23,98,72	4,5,6,1,8,15	263	149	0.010473238	0.368201639	0.885,0.757,0.576,0.774,0.773,0.736	0.918,0.857,0.87,0.929,0.874,0.731	-0.113
-0.005	0.048642333	SE.MATS.JCEC	62860	ENSMUSG00000025608.10	Podxl	chr6	-	31500362	31500471	31499926	31500154	31501239	31501246	62860	18,9,6,36,13,27	6,022,694,281,003,240,000	45,39,36,10,63,40	984,109,763,832,413,000,000	258	149	0.048642333	0.982975319	0.017,0.019,0.008,0.02,0.029,0.022	0.026,0.02,0.032,0.018,0.025,0.021	-0.005
-0.161	0.000264104	SE.MATS.JCEC	62900	ENSMUSG00000040506.17	Ambra1	chr2	+	91635368	91635455	91602635	91604092	91640374	91640554	62900	38,20,28,58,14,59	12,8,10,26,7,15	70,81,40,29,104,82	17,16,6,4,15,12	236	149	0.000264104	0.026511641	0.667,0.612,0.639,0.585,0.558,0.713	0.722,0.762,0.808,0.821,0.814,0.812	-0.161
-0.104	0.003843042	SE.MATS.JCEC	63174	ENSMUSG00000061981.15	Flot2	chr11	+	77945610	77945701	77944188	77944279	77946582	77946706	63174	96,33,74,126,32,138	11,8,23,31,5,23	117,94,63,27,116,115	17,20,6,1,11,6	240	149	0.003843042	0.188108091	0.844,0.719,0.666,0.716,0.799,0.788	0.81,0.745,0.867,0.944,0.867,0.922	-0.104
0.047	0.005687529	SE.MATS.JCEC	63179	ENSMUSG00000067367.10	Lyar	chr5	+	38380477	38380571	38377863	38377979	38381970	38382141	63179	4,3,5,7,2,7	70,15,37,61,13,69	3,2,3,0,4,2	51,54,72,12,58,47	243	149	0.005687529	0.243992369	0.034,0.109,0.077,0.066,0.086,0.059	0.035,0.022,0.025,0.0,0.041,0.025	0.047
0.03	0.016238017	SE.MATS.JCEC	63181	ENSMUSG00000067367.10	Lyar	chr5	+	38380477	38380575	38377825	38377979	38381970	38382141	63181	1,2,2,14,2,11	70,15,37,61,13,69	5,4,2,1,4,2	51,54,72,12,58,47	247	149	0.016238017	0.483307991	0.009,0.074,0.032,0.122,0.085,0.088	0.056,0.043,0.016,0.048,0.04,0.025	0.03
-0.021	0.001078132	SE.MATS.JCEC	63185	ENSMUSG00000067367.10	Lyar	chr5	+	38383232	38383347	38381970	38382141	38385198	38385259	63185	228,77,119,285,94,285	8,0,0,6,3,7	235,171,232,75,226,179	3,1,0,0,2,2	264	149	0.001078132	0.074532084	0.941,1.0,1.0,0.964,0.946,0.958	0.978,0.99,1.0,1.0,0.985,0.981	-0.021
-0.08	0.016746591	SE.MATS.JCEC	63340	ENSMUSG00000043909.17	Trp53bp1	chr2	-	121081457	121081595	121078644	121078771	121082348	121082508	63340	0,4,0,5,2,8	10,7,11,30,12,38	6,3,5,1,9,8	10,10,18,3,29,19	287	149	0.016746591	0.492653297	0.0,0.229,0.0,0.08,0.08,0.099	0.238,0.135,0.126,0.148,0.139,0.179	-0.08
-0.054	0.016920194	SE.MATS.JCEC	63423	ENSMUSG00000024392.18	Bag6	chr17	+	35357998	35358052	35357548	35357758	35358210	35358285	63423	142,86,156,312,53,250	19,16,23,31,9,35	233,259,171,80,332,216	32,21,17,5,31,17	203	149	0.016920194	0.496072874	0.846,0.798,0.833,0.881,0.812,0.84	0.842,0.901,0.881,0.922,0.887,0.903	-0.054
-0.071	6.08E-05	SE.MATS.JCEC	63432	ENSMUSG00000024392.18	Bag6	chr17	+	35365732	35365879	35365221	35365329	35366116	35366281	63432	432,148,307,483,183,000	120,37,94,138,56,195	558,376,507,219,544,000	124,84,87,62,109,83	296	149	6.08E-05	0.009192733	0.644,0.668,0.622,0.638,0.622,0.58	0.694,0.693,0.746,0.64,0.715,0.711	-0.071
-0.031	0.000256242	SE.MATS.JCEC	63681	ENSMUSG00000025369.16	Smarcc2	chr10	+	128317550	128317643	128316719	128316873	128317951	128318071	63681	16,5,24,23,10,22	158,60,122,261,79,206	34,47,44,5,47,36	209,194,188,52,295,205	242	149	0.000256242	0.025862757	0.059,0.049,0.108,0.051,0.072,0.062	0.091,0.13,0.126,0.056,0.089,0.098	-0.031
-0.12	0.012581262	SE.MATS.JCEC	64014	ENSMUSG00000022160.19	Mettl3	chr14	-	52536096	52536193	52535481	52535542	52537157	52537276	64014	53,19,28,88,17,83	11,5,12,26,10,24	62,53,47,25,65,73	17,8,11,5,10,8	246	149	0.012581262	0.41278218	0.745,0.697,0.586,0.672,0.507,0.677	0.688,0.801,0.721,0.752,0.797,0.847	-0.12
-0.066	0.004728591	SE.MATS.JCEC	64015	ENSMUSG00000022160.19	Mettl3	chr14	-	52536096	52536272	52535325	52535542	52537157	52537276	64015	157,81,99,253,56,256	11,5,12,26,10,24	194,184,171,60,210,204	17,8,11,5,10,8	325	149	0.004728591	0.216936808	0.867,0.881,0.791,0.817,0.72,0.83	0.84,0.913,0.877,0.846,0.906,0.921	-0.066
-0.025	0.049504964	SE.MATS.JCEC	64020	ENSMUSG00000033055.13	Ankrd54	chr15	-	78938465	78938514	78937773	78938284	78938695	78938803	64020	6,2,2,4,0,7	46,29,38,69,17,78	12,4,14,2,6,12	97,79,98,38,65,73	198	149	0.049504964	0.993176576	0.089,0.049,0.038,0.042,0.0,0.063	0.085,0.037,0.097,0.038,0.065,0.11	-0.025
-0.484	3.65E-07	SE.MATS.JCEC	64139	ENSMUSG00000053219.16	Raet1e	chr10	+	22047902	22048000	22034467	22034617	22049079	22049149	64139	3,0,3,5,2,5	2,3,1,0,2,2	5,1,1,2,10,6	0,0,0,0,0,0	247	149	3.65E-07	0.000145606	0.475,0.0,0.644,1.0,0.376,0.601	1.0,1.0,1.0,1.0,1.0,1.0	-0.484
-0.015	0.016151612	SE.MATS.JCEC	64209	ENSMUSG00000016933.18	Plcg1	chr2	+	160598789	160598886	160598460	160598564	160599133	160599203	64209	413,175,241,544,147,000	9,1,7,4,2,5	617,569,397,186,557,000	2,3,0,2,5,2	246	149	0.016151612	0.481809452	0.965,0.991,0.954,0.988,0.978,0.983	0.995,0.991,1.0,0.983,0.985,0.993	-0.015
