# Supplementary material for: Deciphering regulatory patterns in a mouse model of hyperoxia-induced acute lung injury
Source: PeerJ. 2024 Sep 26;12:e18069. doi: 10.7717/peerj.18069 (PMC11439394; doi:10.7717/peerj.18069)
Supplement: Supplemental Information 9 [file peerj-12-18069-s009.csv]

# AS events associated with ferroptosis
IncLevelDifference	PValue	A3SS.MATS.JC	ID	GeneID	geneSymbol	chr	strand	longExonStart_0base	longExonEnd	shortES	shortEE	flankingES	flankingEE	ID	IJC_SAMPLE_1	SJC_SAMPLE_1	IJC_SAMPLE_2	SJC_SAMPLE_2	IncFormLen	SkipFormLen	PValue	FDR	IncLevel1	IncLevel2	IncLevelDifference
-0.006	0.350801521	A3SS.MATS.JC.txt	535	ENSMUSG00000059552.14	Trp53	chr11	+	69482079	69482698	69482175	69482698	69481481	69481588	535	57,24,38,55,24,46	155,51,120,191,63,230	65,33,55,23,55,45	157,141,130,59,189,128	244	149	0.350801521	1	0.183,0.223,0.162,0.15,0.189,0.109	0.202,0.125,0.205,0.192,0.151,0.177	-0.006
-0.007	0.673473309	A3SS.MATS.JC.txt	613	ENSMUSG00000056851.15	Pcbp2	chr15	+	102392588	102392675	102392600	102392675	102391594	102391723	613	8,022,906,179,893,770,000	109,746,985,714,344,000,000	962,606,813,260,876,000	1,299,894,110,136,410,000,000	160	149	0.673473309	1	0.405,0.365,0.401,0.391,0.414,0.377	0.408,0.387,0.407,0.399,0.404,0.388	-0.007
0.003	0.886044352	A3SS.MATS.JC.txt	614	ENSMUSG00000056851.15	Pcbp2	chr15	+	102398186	102398242	102398189	102398242	102396639	102396712	614	92,34,76,81,43,116	24,4,18,20,10,40	99,82,64,42,103,96	35,20,15,7,24,22	151	149	0.886044352	1	0.791,0.893,0.806,0.8,0.809,0.741	0.736,0.802,0.808,0.856,0.809,0.812	0.003
-0.007	0.602106294	A3SS.MATS.JC.txt	615	ENSMUSG00000056851.15	Pcbp2	chr15	+	102398186	102398242	102398189	102398242	102397210	102397249	615	97,440,368,011,843,700,000	435,161,292,478,178,000	130,781,910,263,441,000,000	539,322,426,147,427,000	151	149	0.602106294	1	0.688,0.712,0.697,0.71,0.678,0.686	0.705,0.715,0.704,0.698,0.705,0.689	-0.007
0.001	1	A3SS.MATS.JC.txt	2794	ENSMUSG00000018796.14	Acsl1	chr8	+	46986402	46986504	46986418	46986504	46984824	46984968	2794	170,54,115,203,65,291	3,0,0,1,0,2	284,182,301,82,432,214	4,1,1,0,1,2	164	149	1	1	0.981,1.0,1.0,0.995,1.0,0.992	0.985,0.994,0.996,1.0,0.997,0.99	0.001
-0.001	1	A3SS.MATS.JC.txt	3139	ENSMUSG00000027610.18	Gss	chr2	-	155408722	155409807	155408722	155408804	155413438	155413505	3139	190,71,160,273,70,302	0,0,0,1,0,0	179,142,157,50,180,146	0,0,0,0,0,0	298	149	1	1	1.0,1.0,1.0,0.993,1.0,1.0	1.0,1.0,1.0,1.0,1.0,1.0	-0.001
-0.001	1	A3SS.MATS.JC.txt	3842	ENSMUSG00000032554.16	Trf	chr9	-	103094561	103094732	103094561	103094717	103096421	103096454	3842	124,349,285,514,333,000,000	11,2,3,4,1,8	22,791,610,180,351,200,000,000	6,3,5,2,10,7	163	149	1	1	0.99,0.996,0.996,0.997,0.997,0.995	0.997,0.998,0.997,0.996,0.995,0.996	-0.001
0.002	0.113312512	A3SS.MATS.JC.txt	4741	ENSMUSG00000050708.17	Ftl1	chr7	-	45107958	45108105	45107958	45108084	45108507	45108654	4741	386,113,333,494,131,000	1,830,660,971,485,920,000,000,000,000	162,131,182,73,178,197	987,373,799,232,333,000,000,000	169	149	0.113312512	0.887435355	0.018,0.016,0.019,0.019,0.018,0.021	0.014,0.015,0.017,0.019,0.017,0.019	0.002
0.005	0.342834607	A3SS.MATS.JC.txt	5187	ENSMUSG00000056234.16	Ncoa4	chr14	+	31896346	31896490	31896349	31896490	31895357	31895447	5187	118,45,91,194,31,155	6,3,8,12,2,10	225,160,123,30,221,212	13,10,15,1,16,18	151	149	0.342834607	1	0.951,0.937,0.918,0.941,0.939,0.939	0.945,0.94,0.89,0.967,0.932,0.921	0.005
0.016	0.850550152	A3SS.MATS.JC.txt	6396	ENSMUSG00000003617.17	Cp	chr3	+	20029022	20029222	20029025	20029222	20027940	20028093	6396	124,76,68,159,28,170	372,166,202,546,68,563	153,170,103,16,179,96	490,507,333,56,517,271	151	149	0.850550152	1	0.248,0.311,0.249,0.223,0.289,0.23	0.236,0.249,0.234,0.22,0.255,0.259	0.016
0.085	1	A3SS.MATS.JC.txt	6670	ENSMUSG00000026207.17	Speg	chr1	+	75360677	75360712	75360682	75360712	75359780	75359823	6670	0,0,1,0,0,2	2,0,0,1,0,0	0,1,0,0,1,0	0,0,1,0,3,0	153	149	1	1	0.0,NA,1.0,0.0,NA,1.0	NA,1.0,0.0,NA,0.245,NA	0.085
0.144	1	A3SS.MATS.JC.txt	6671	ENSMUSG00000026207.17	Speg	chr1	+	75364441	75365748	75364444	75365748	75361471	75361808	6671	1,2,2,1,2,6	0,0,0,0,0,1	2,4,1,2,2,2	1,0,2,0,0,0	151	149	1	1	1.0,1.0,1.0,1.0,1.0,0.856	0.664,1.0,0.33,1.0,1.0,1.0	0.144
-0.001	1	A5SS.MATS.JC.txt	359	ENSMUSG00000056851.15	Pcbp2	chr15	+	102395522	102395564	102395522	102395563	102396639	102396867	359	133,353,794,617,445,000,000	0,0,0,0,2,0	17,441,206,136,248,400,000,000	1,0,0,0,0,0	149	149	1	1	1.0,1.0,1.0,1.0,0.996,1.0	0.999,1.0,1.0,1.0,1.0,1.0	-0.001
0	1	A5SS.MATS.JC.txt	1301	ENSMUSG00000021771.15	Vdac2	chr14	+	21887811	21887964	21887811	21887885	21888058	21888111	1301	1,518,573,113,021,390,000,000	1,0,0,0,0,0	15,711,101,141,336,600,000,000	0,0,0,0,0,0	227	149	1	1	0.999,1.0,1.0,1.0,1.0,1.0	1.0,1.0,1.0,1.0,1.0,1.0	0
0.007	1	A5SS.MATS.JC.txt	1698	ENSMUSG00000018796.14	Acsl1	chr8	+	46958685	46958803	46958685	46958768	46961369	46961434	1698	94,48,64,144,35,182	0,0,0,0,0,1	177,123,159,24,311,157	2,2,2,0,0,0	183	149	1	1	1.0,1.0,1.0,1.0,1.0,0.993	0.986,0.98,0.985,1.0,1.0,1.0	0.007
-0.004	1	A5SS.MATS.JC.txt	1891	ENSMUSG00000027610.18	Gss	chr2	-	155409612	155409807	155409702	155409807	155408722	155408804	1891	270,104,213,353,102,000	1,3,1,0,0,2	275,217,233,69,218,178	0,0,6,0,0,0	238	149	1	1	0.994,0.956,0.993,1.0,1.0,0.992	1.0,1.0,0.96,1.0,1.0,1.0	-0.004
0.001	1	A5SS.MATS.JC.txt	2333	ENSMUSG00000032554.16	Trf	chr9	-	103098091	103098243	103098093	103098243	103097000	103097091	2333	115,647,783,912,673,000,000	0,0,0,0,0,0	19,711,480,163,150,900,000,000	0,0,0,1,1,0	150	149	1	1	1.0,1.0,1.0,1.0,1.0,1.0	1.0,1.0,1.0,0.998,0.999,1.0	0.001
0	1	A5SS.MATS.JC.txt	2568	ENSMUSG00000024661.8	Fth1	chr19	+	9960067	9961691	9960067	9960347	9961923	9962049	2568	2,031,876,181,555,720,000,000,000,000	1,0,0,0,0,0	25,487,174,011,882,600,000,000,000,000	0,0,0,0,0,0	298	149	1	1	1.0,1.0,1.0,1.0,1.0,1.0	1.0,1.0,1.0,1.0,1.0,1.0	0
0	1	A5SS.MATS.JC.txt	3178	ENSMUSG00000056234.16	Ncoa4	chr14	+	31894259	31894405	31894259	31894400	31894563	31894652	3178	1,0,0,1,0,0	101,33,115,174,51,139	0,1,1,0,0,0	197,138,125,33,216,211	153	149	1	1	0.01,0.0,0.0,0.006,0.0,0.0	0.0,0.007,0.008,0.0,0.0,0.0	0
0	1	A5SS.MATS.JC.txt	3891	ENSMUSG00000003617.17	Cp	chr3	+	20043216	20043404	20043216	20043382	20059630	20059735	3891	5,2,2,3,0,3	277,90,115,298,78,304	4,4,2,1,2,2	243,240,196,56,271,149	170	149	1	1	0.016,0.019,0.015,0.009,0.0,0.009	0.014,0.014,0.009,0.015,0.006,0.012	0
-0.009	0.022720482	A5SS.MATS.JC.txt	3926	ENSMUSG00000008892.13	Vdac3	chr8	-	23077565	23077618	23077568	23077618	23073599	23073752	3926	34,10,21,50,19,52	75,331,252,010,762,700,000	39,58,49,7,64,40	856,715,803,268,876,000	151	149	0.022720482	0.359591129	0.043,0.031,0.038,0.044,0.063,0.044	0.043,0.074,0.057,0.025,0.067,0.05	-0.009
0.133	1	A5SS.MATS.JC.txt	4080	ENSMUSG00000026207.17	Speg	chr1	+	75403407	75403855	75403407	75403524	75403957	75404080	4080	3,1,0,2,1,9	0,0,0,0,0,0	6,4,1,0,12,8	0,0,1,0,0,0	298	149	1	1	1.0,1.0,NA,1.0,1.0,1.0	1.0,1.0,0.333,NA,1.0,1.0	0.133
0.014	0.347612739	MXE.MATS.JC.txt	904	ENSMUSG00000056851.15	Pcbp2	chr15	+	102394382	102394475	102395522	102395564	102392588	102392675	102396639	102396712	904	499,237,399,696,232,000	112,946,080,714,774,000,000	689,439,547,158,555,000	15,021,017,113,941,700,000,000	241	190	0.347612739	1	0.258,0.289,0.28,0.271,0.27,0.271	0.266,0.254,0.275,0.23,0.262,0.265	0.014
-0.003	0.782910644	MXE.MATS.JC.txt	1880	ENSMUSG00000075706.12	Gpx4	chr10	+	79890533	79890678	79890801	79890953	79890347	79890442	79891756	79891781	1880	1,884,648,148,519,910,000,000	2,456,809,166,424,780,000,000	21,851,601,259,762,700,000,000	27,971,779,318,087,900,000,000	293	298	0.782910644	1	0.438,0.449,0.476,0.45,0.466,0.45	0.443,0.478,0.454,0.42,0.48,0.474	-0.003
-0.013	0.739817061	MXE.MATS.JC.txt	2293	ENSMUSG00000030314.17	Atg7	chr6	+	114661361	114661478	114663030	114663180	114657122	114657200	114672583	114672672	2293	41,12,31,55,12,41	50,13,39,74,20,83	48,41,38,17,73,44	77,46,51,18,93,74	265	298	0.739817061	1	0.48,0.509,0.472,0.455,0.403,0.357	0.412,0.501,0.456,0.515,0.469,0.401	-0.013
-0.01	0.465494514	MXE.MATS.JC.txt	3200	ENSMUSG00000021771.15	Vdac2	chr14	+	21888458	21888686	21890486	21890637	21888058	21888111	21893949	21894007	3200	89,532,763,812,153,000,000	120,341,573,012,393,000,000	992,664,820,223,955,000	10,557,011,022,344,900,000	298	298	0.465494514	1	0.427,0.441,0.466,0.495,0.449,0.441	0.485,0.486,0.445,0.393,0.497,0.473	-0.01
0.006	1	MXE.MATS.JC.txt	4188	ENSMUSG00000018796.14	Acsl1	chr8	+	46974304	46974382	46974446	46974524	46971997	46972071	46977979	46978114	4188	165,78,133,240,71,331	0,0,0,0,0,0	316,180,346,69,441,245	3,0,3,0,6,2	226	226	1	1	1.0,1.0,1.0,1.0,1.0,1.0	0.991,1.0,0.991,1.0,0.987,0.992	0.006
0.016	0.484752743	MXE.MATS.JC.txt	4642	ENSMUSG00000027610.18	Gss	chr2	-	155408722	155408804	155409612	155409807	155406679	155406869	155413438	155413505	4642	178,69,159,263,64,291	36,21,21,53,11,71	163,129,152,50,170,140	43,21,43,13,36,27	298	230	0.484752743	1	0.792,0.717,0.854,0.793,0.818,0.76	0.745,0.826,0.732,0.748,0.785,0.8	0.016
-0.008	0.944008387	MXE.MATS.JC.txt	4643	ENSMUSG00000027610.18	Gss	chr2	-	155409612	155409807	155413438	155413505	155408722	155408804	155414843	155414921	4643	75,14,63,107,27,139	167,64,126,216,50,249	69,47,65,18,59,73	169,138,139,37,131,108	215	298	0.944008387	1	0.384,0.233,0.409,0.407,0.428,0.436	0.361,0.321,0.393,0.403,0.384,0.484	-0.008
-0.019	1	MXE.MATS.JC.txt	4644	ENSMUSG00000027610.18	Gss	chr2	-	155409702	155409807	155413438	155413505	155408722	155408804	155414843	155414924	4644	75,14,63,107,27,139	1,2,3,0,0,1	69,47,65,18,59,73	0,0,4,0,0,0	215	253	1	1	0.989,0.892,0.961,1.0,1.0,0.994	1.0,1.0,0.95,1.0,1.0,1.0	-0.019
0.038	0.352162024	MXE.MATS.JC.txt	5827	ENSMUSG00000038160.8	Atg5	chr10	+	44195455	44195550	44222952	44223070	44179562	44179725	44238911	44240287	5827	82,39,57,121,27,129	102,46,74,150,39,153	100,85,96,15,108,113	159,117,138,40,124,126	243	266	0.352162024	1	0.468,0.481,0.457,0.469,0.431,0.48	0.408,0.443,0.432,0.291,0.488,0.495	0.038
-0.02	0.132171799	MXE.MATS.JC.txt	6221	ENSMUSG00000024661.8	Fth1	chr19	+	9961544	9961691	9961923	9962049	9959731	9960347	9962144	9962456	6221	105,994,073,883,712,000,000,000,000	1,893,672,341,515,620,000,000,000,000	13,761,972,110,487,300,000,000,000	20,957,142,211,811,500,000,000,000,000	295	274	0.132171799	0.916925169	0.342,0.343,0.351,0.336,0.307,0.299	0.379,0.388,0.35,0.317,0.34,0.324	-0.02
0	1	MXE.MATS.JC.txt	6222	ENSMUSG00000024661.8	Fth1	chr19	+	9961616	9961691	9961923	9962049	9960067	9960347	9962144	9962179	6222	0,0,0,0,0,0	1,893,672,341,515,620,000,000,000,000	0,0,0,0,1,0	20,957,142,211,811,500,000,000,000,000	223	274	1	1	0.0,0.0,0.0,0.0,0.0,0.0	0.0,0.0,0.0,0.0,0.0,0.0	0
-0.012	0.652427475	MXE.MATS.JC.txt	6525	ENSMUSG00000004270.14	Lpcat3	chr6	+	124677635	124677814	124678431	124678540	124676969	124677241	124679198	124679285	6525	106,53,76,157,35,162	91,38,77,157,38,152	190,165,150,53,201,179	186,156,119,43,184,155	298	257	0.652427475	1	0.501,0.546,0.46,0.463,0.443,0.479	0.468,0.477,0.521,0.515,0.485,0.499	-0.012
-0.004	0.64843002	MXE.MATS.JC.txt	9504	ENSMUSG00000003617.17	Cp	chr3	+	20043216	20043382	20059630	20059735	20042096	20042236	20062703	20063309	9504	9,163,204,599,792,220,000	157,56,85,196,49,204	108,210,467,821,921,000,000	169,149,125,44,176,118	298	253	0.64843002	1	0.832,0.829,0.821,0.809,0.794,0.86	0.845,0.856,0.842,0.787,0.837,0.803	-0.004
0.007	0.687035196	MXE.MATS.JC.txt	9593	ENSMUSG00000008892.13	Vdac3	chr8	-	23069007	23069158	23070355	23070583	23068058	23068116	23072098	23072151	9593	730,298,428,938,212,000	797,290,481,871,228,000	889,619,690,234,795,000	978,665,800,261,773,000	298	298	0.687035196	1	0.478,0.507,0.471,0.519,0.482,0.5	0.476,0.482,0.463,0.473,0.507,0.516	0.007
0.002	1	MXE.MATS.JC.txt	9594	ENSMUSG00000008892.13	Vdac3	chr8	-	23070355	23070583	23072098	23072151	23068058	23068116	23073599	23073752	9594	235,79,133,292,91,335	2,0,1,3,0,3	283,198,225,54,268,242	3,2,3,0,2,3	201	298	1	1	0.994,1.0,0.995,0.993,1.0,0.994	0.993,0.993,0.991,1.0,0.995,0.992	0.002
0.006	0.891590946	MXE.MATS.JC.txt	9595	ENSMUSG00000008892.13	Vdac3	chr8	-	23070355	23070583	23072098	23072151	23069007	23069158	23073599	23073752	9595	235,78,133,285,91,333	8,103,194,459,482,500,000	282,197,223,54,267,239	973,687,804,237,797,000	201	298	0.891590946	1	0.301,0.266,0.307,0.308,0.351,0.33	0.301,0.298,0.291,0.253,0.332,0.352	0.006
-0.039	0.00040809	RI.MATS.JC.txt	332	ENSMUSG00000059552.14	Trp53	chr11	+	69478197	69479373	69478197	69478458	69479189	69479373	332	17,18,10,31,7,31	127,38,79,157,46,174	51,29,27,8,34,38	134,89,91,36,146,101	298	149	0.00040809	0.01240266	0.063,0.191,0.06,0.09,0.071,0.082	0.16,0.14,0.129,0.1,0.104,0.158	-0.039
-0.006	1	RI.MATS.JC.txt	1769	ENSMUSG00000018796.14	Acsl1	chr8	+	46964396	46966427	46964396	46964498	46966327	46966427	1769	1,0,0,4,1,4	89,35,64,110,36,155	3,4,2,1,1,7	147,121,165,17,225,133	298	149	1	1	0.006,0.0,0.0,0.018,0.014,0.013	0.01,0.016,0.006,0.029,0.002,0.026	-0.006
-0.018	0.011550416	RI.MATS.JC.txt	1997	ENSMUSG00000027610.18	Gss	chr2	-	155408722	155409807	155408722	155408804	155409612	155409807	1997	15,7,7,22,9,23	167,64,124,216,50,249	24,26,19,6,18,12	169,138,139,37,131,108	298	149	0.011550416	0.121527835	0.043,0.052,0.027,0.048,0.083,0.044	0.066,0.086,0.064,0.075,0.064,0.053	-0.018
-0.012	1	RI.MATS.JC.txt	1998	ENSMUSG00000027610.18	Gss	chr2	-	155408722	155409807	155408722	155408804	155409702	155409807	1998	118,46,94,151,60,186	1,3,1,0,0,2	128,99,106,36,101,81	0,0,6,0,0,0	298	149	1	1	0.983,0.885,0.979,1.0,1.0,0.979	1.0,1.0,0.898,1.0,1.0,1.0	-0.012
-0.039	0.000109457	RI.MATS.JC.txt	1999	ENSMUSG00000027610.18	Gss	chr2	-	155420208	155420707	155420208	155420348	155420631	155420707	1999	13,6,4,16,10,23	102,41,74,157,36,175	36,29,19,6,25,17	134,103,99,23,115,96	298	149	0.000109457	0.004377108	0.06,0.068,0.026,0.048,0.122,0.062	0.118,0.123,0.088,0.115,0.098,0.081	-0.039
0.002	0.120727018	RI.MATS.JC.txt	2673	ENSMUSG00000024661.8	Fth1	chr19	+	9961544	9962049	9961544	9961691	9961923	9962049	2673	5,072,353,716,311,770,000	2,030,576,121,555,020,000,000,000,000	582,419,488,173,463,000	25,477,173,911,881,200,000,000,000,000	298	149	0.120727018	0.481766746	0.012,0.015,0.012,0.013,0.011,0.02	0.011,0.012,0.013,0.012,0.012,0.014	0.002
-0.006	0.750148477	RI.MATS.JC.txt	2795	ENSMUSG00000004270.14	Lpcat3	chr6	+	124676969	124677241	124676969	124677063	124677203	124677241	2795	3,0,1,8,0,9	89,51,77,145,29,141	12,7,1,2,7,3	172,135,127,40,195,161	288	149	0.750148477	1	0.017,0.0,0.007,0.028,0.0,0.032	0.035,0.026,0.004,0.025,0.018,0.01	-0.006
-0.005	1	RI.MATS.JC.txt	4365	ENSMUSG00000026207.17	Speg	chr1	+	75403407	75403855	75403407	75403524	75403687	75403855	4365	1,0,0,1,0,1	2,0,2,4,3,8	2,2,0,0,0,0	6,3,2,1,9,0	298	149	1	1	0.2,NA,0.0,0.111,0.0,0.059	0.143,0.25,0.0,0.0,0.0,NA	-0.005
0	1	SE.MATS.JC.txt	5103	ENSMUSG00000056851.15	Pcbp2	chr15	+	102387050	102387182	102383009	102383126	102391594	102391723	5103	25,439,692,008,363,100,000,000	1,0,0,2,1,1	30,602,098,243,184,600,000,000	4,0,0,1,0,1	280	149	1	1	0.999,1.0,1.0,0.999,0.998,0.999	0.998,1.0,1.0,0.998,1.0,0.999	0
0.001	1	SE.MATS.JC.txt	5104	ENSMUSG00000056851.15	Pcbp2	chr15	+	102391594	102391723	102383009	102383126	102392600	102392675	5104	91,639,873,611,894,100,000	0,0,0,0,0,0	1,094,724,947,297,980,000	2,0,0,0,0,0	277	149	1	1	1.0,1.0,1.0,1.0,1.0,1.0	0.997,1.0,1.0,1.0,1.0,1.0	0.001
0.007	0.687224317	SE.MATS.JC.txt	5105	ENSMUSG00000056851.15	Pcbp2	chr15	+	102394382	102394475	102392588	102392675	102395522	102395563	5105	120,952,490,515,365,000,000	79,632,857,710,403,700,000	15,891,026,124,839,200,000,000	1,074,717,811,292,850,000	241	149	0.687224317	1	0.484,0.497,0.492,0.477,0.461,0.479	0.478,0.469,0.488,0.454,0.485,0.472	0.007
0.001	0.953895102	SE.MATS.JC.txt	5106	ENSMUSG00000056851.15	Pcbp2	chr15	+	102394382	102394475	102392588	102392675	102396639	102396712	5106	499,237,399,696,232,000	9,4,4,12,2,8	689,439,547,158,555,000	12,7,6,3,5,7	241	149	0.953895102	1	0.972,0.973,0.984,0.973,0.986,0.983	0.973,0.975,0.983,0.97,0.986,0.979	0.001
0.003	1	SE.MATS.JC.txt	5107	ENSMUSG00000056851.15	Pcbp2	chr15	+	102395522	102395563	102394382	102394475	102396639	102396867	5107	264,95,204,300,97,347	1,0,0,5,0,3	337,200,213,81,272,216	2,3,1,0,1,3	189	149	1	1	0.995,1.0,1.0,0.979,1.0,0.989	0.993,0.981,0.994,1.0,0.995,0.983	0.003
0	1	SE.MATS.JC.txt	5108	ENSMUSG00000056851.15	Pcbp2	chr15	+	102395522	102395564	102392588	102392675	102396639	102396690	5108	112,946,080,714,774,000,000	9,4,4,12,2,8	15,021,017,113,941,700,000,000	12,7,6,3,5,7	190	149	1	1	0.99,0.989,0.994,0.99,0.995,0.994	0.99,0.991,0.993,0.991,0.995,0.992	0
0.001	1	SE.MATS.JC.txt	5109	ENSMUSG00000056851.15	Pcbp2	chr15	+	102395522	102395564	102394318	102394475	102396639	102396690	5109	106,642,675,213,154,000,000	1,0,0,5,0,3	135,390,610,543,671,000,000	2,3,1,0,1,3	190	149	1	1	0.999,1.0,1.0,0.995,1.0,0.997	0.998,0.996,0.999,1.0,0.999,0.996	0.001
0.001	0.967340245	SE.MATS.JC.txt	5110	ENSMUSG00000056851.15	Pcbp2	chr15	+	102397210	102397249	102396639	102396712	102398186	102398232	5110	119,150,088,115,494,000,000	69,29,64,66,31,84	16,181,021,125,843,900,000,000	78,63,54,38,78,64	187	149	0.967340245	1	0.932,0.932,0.916,0.949,0.926,0.939	0.943,0.928,0.949,0.902,0.93,0.935	0.001
0.002	0.887063895	SE.MATS.JC.txt	5111	ENSMUSG00000056851.15	Pcbp2	chr15	+	102397210	102397249	102396639	102396712	102398189	102398193	5111	683,271,510,870,297,000	24,4,18,20,10,40	886,549,684,244,726,000	35,20,15,7,24,22	187	149	0.887063895	1	0.958,0.982,0.958,0.972,0.959,0.951	0.953,0.956,0.973,0.965,0.96,0.961	0.002
-0.002	1	SE.MATS.JC.txt	5157	ENSMUSG00000028124.16	Gclm	chr3	+	122055516	122055576	122052855	122052940	122056248	122056451	5157	419,178,323,604,192,000	0,0,0,2,1,0	344,309,214,76,299,260	0,0,0,0,0,0	208	149	1	1	1.0,1.0,1.0,0.995,0.993,1.0	1.0,1.0,1.0,1.0,1.0,1.0	-0.002
0.001	1	SE.MATS.JC.txt	5158	ENSMUSG00000028124.16	Gclm	chr3	+	122058442	122058557	122056248	122056451	122059876	122059904	5158	76,634,158,911,323,200,000	0,0,1,2,0,1	633,565,441,160,616,000	0,0,1,0,1,1	263	149	1	1	1.0,1.0,0.997,0.997,1.0,0.999	1.0,1.0,0.996,1.0,0.997,0.996	0.001
-0.001	1	SE.MATS.JC.txt	10691	ENSMUSG00000075706.12	Gpx4	chr10	+	79890533	79890678	79890298	79890442	79890801	79890941	10691	433,815,423,132,457,000,000,000	2,2,2,1,0,0	536,737,335,710,143,000,000,000	1,0,3,0,0,3	293	149	1	1	0.999,0.997,0.999,1.0,1.0,1.0	1.0,1.0,0.999,1.0,1.0,0.999	-0.001
0	1	SE.MATS.JC.txt	10692	ENSMUSG00000075706.12	Gpx4	chr10	+	79890801	79890953	79890533	79890678	79891756	79891781	10692	495,717,233,336,512,000,000,000	0,0,0,0,0,0	604,139,516,361,169,000,000,000	0,0,0,0,1,0	298	149	1	1	1.0,1.0,1.0,1.0,1.0,1.0	1.0,1.0,1.0,1.0,1.0,1.0	0
0.009	0.841340731	SE.MATS.JC.txt	12763	ENSMUSG00000030314.17	Atg7	chr6	+	114623897	114624018	114620087	114620111	114649934	114650101	12763	4,2,3,9,1,6	10,4,12,13,6,21	11,3,2,0,5,5	11,9,11,1,23,8	269	149	0.841340731	1	0.181,0.217,0.122,0.277,0.085,0.137	0.356,0.156,0.091,0.0,0.107,0.257	0.009
-0.5	1	SE.MATS.JC.txt	12764	ENSMUSG00000030314.17	Atg7	chr6	+	114648062	114648213	114620072	114620111	114649751	114649804	12764	2,0,0,0,0,0	1,0,0,0,0,0	0,1,0,0,0,0	0,0,0,0,0,0	298	149	1	1	0.5,NA,NA,NA,NA,NA	NA,1.0,NA,NA,NA,NA	-0.5
-0.009	1	SE.MATS.JC.txt	12766	ENSMUSG00000030314.17	Atg7	chr6	+	114649751	114649804	114620091	114620111	114649934	114650076	12766	1,1,0,0,0,1	10,4,12,13,6,21	1,0,1,0,1,2	11,9,11,1,23,8	201	149	1	1	0.069,0.156,0.0,0.0,0.0,0.034	0.063,0.0,0.063,0.0,0.031,0.156	-0.009
0.025	1	SE.MATS.JC.txt	12767	ENSMUSG00000030314.17	Atg7	chr6	+	114649751	114649804	114623897	114624018	114649934	114650076	12767	0,1,0,0,2,1	4,2,3,9,1,6	1,0,1,0,1,2	11,3,2,0,5,5	201	149	1	1	0.0,0.27,0.0,0.0,0.597,0.11	0.063,0.0,0.27,NA,0.129,0.229	0.025
0.096	0.183350172	SE.MATS.JC.txt	12768	ENSMUSG00000030314.17	Atg7	chr6	+	114649751	114649804	114625806	114625921	114649934	114650076	12768	0,1,1,0,1,2	14,2,1,10,1,5	2,0,3,0,1,2	9,9,5,1,3,10	201	149	0.183350172	1	0.0,0.27,0.426,0.0,0.426,0.229	0.141,0.0,0.308,0.0,0.198,0.129	0.096
0.003	1	SE.MATS.JC.txt	12771	ENSMUSG00000030314.17	Atg7	chr6	+	114663030	114663180	114661361	114661478	114672583	114672672	12771	89,30,99,168,33,160	0,0,0,0,0,0	148,95,112,38,164,136	0,1,0,0,0,0	298	149	1	1	1.0,1.0,1.0,1.0,1.0,1.0	1.0,0.979,1.0,1.0,1.0,1.0	0.003
0.003	1	SE.MATS.JC.txt	12772	ENSMUSG00000030314.17	Atg7	chr6	+	114701854	114701935	114690253	114690329	114753917	114754040	12772	113,30,70,161,26,146	1,0,1,0,0,0	149,104,116,29,124,140	0,0,2,0,1,1	229	149	1	1	0.987,1.0,0.979,1.0,1.0,1.0	1.0,1.0,0.974,1.0,0.988,0.989	0.003
0.002	1	SE.MATS.JC.txt	12773	ENSMUSG00000030314.17	Atg7	chr6	+	114753917	114754040	114701854	114701935	114835951	114836182	12773	134,44,95,179,49,173	0,0,0,0,0,0	181,134,139,47,135,165	0,0,0,0,1,0	271	149	1	1	1.0,1.0,1.0,1.0,1.0,1.0	1.0,1.0,1.0,1.0,0.987,1.0	0.002
-0.001	1	SE.MATS.JC.txt	13637	ENSMUSG00000032350.10	Gclc	chr9	+	77673448	77673581	77661816	77662241	77682360	77682473	13637	1,2,0,10,1,5	270,104,262,540,90,539	3,4,1,0,2,1	155,164,132,25,170,186	281	149	1	1	0.002,0.01,0.0,0.01,0.006,0.005	0.01,0.013,0.004,0.0,0.006,0.003	-0.001
0.009	1	SE.MATS.JC.txt	13638	ENSMUSG00000032350.10	Gclc	chr9	+	77673448	77673581	77671264	77671443	77682360	77682473	13638	4,2,1,13,3,10	4,1,2,5,1,5	3,8,7,0,4,1	2,3,6,0,2,1	281	149	1	1	0.347,0.515,0.21,0.58,0.614,0.515	0.443,0.586,0.382,NA,0.515,0.347	0.009
-0.001	1	SE.MATS.JC.txt	13639	ENSMUSG00000032350.10	Gclc	chr9	+	77682360	77682473	77661816	77662241	77683407	77683590	13639	99,937,499,616,903,200,000	0,2,0,0,0,0	467,460,456,104,578,000	0,0,0,0,1,0	261	149	1	1	1.0,0.991,1.0,1.0,1.0,1.0	1.0,1.0,1.0,1.0,0.997,1.0	-0.001
0	1	SE.MATS.JC.txt	13640	ENSMUSG00000032350.10	Gclc	chr9	+	77686803	77686917	77683407	77683590	77688365	77688424	13640	1,247,483,123,720,680,000,000	0,0,0,1,0,2	642,588,496,113,708,000	0,0,0,0,0,1	262	149	1	1	1.0,1.0,1.0,0.999,1.0,0.998	1.0,1.0,1.0,1.0,1.0,0.997	0
0	1	SE.MATS.JC.txt	13641	ENSMUSG00000032350.10	Gclc	chr9	+	77695088	77695181	77694558	77694671	77695469	77695574	13641	1,685,707,147,927,450,000,000	1,0,0,0,0,0	871,826,698,197,946,000	0,0,0,0,0,0	241	149	1	1	0.999,1.0,1.0,1.0,1.0,1.0	1.0,1.0,1.0,1.0,1.0,1.0	0
-0.001	1	SE.MATS.JC.txt	13642	ENSMUSG00000032350.10	Gclc	chr9	+	77695469	77695574	77694558	77694671	77698996	77699078	13642	609,216,528,968,206,000	0,0,2,0,0,1	267,283,249,74,304,277	0,0,0,0,0,0	253	149	1	1	1.0,1.0,0.994,1.0,1.0,0.998	1.0,1.0,1.0,1.0,1.0,1.0	-0.001
0.001	1	SE.MATS.JC.txt	13643	ENSMUSG00000032350.10	Gclc	chr9	+	77699334	77699455	77699161	77699265	77700321	77701767	13643	2,251,984,188,334,510,000,000	0,0,0,1,0,0	116,611,069,082,499,000,000	1,1,0,0,0,0	269	149	1	1	1.0,1.0,1.0,0.999,1.0,1.0	0.998,0.998,1.0,1.0,1.0,1.0	0.001
0.009	1	SE.MATS.JC.txt	18537	ENSMUSG00000021771.15	Vdac2	chr14	+	21881645	21881735	21881338	21881512	21881918	21881977	18537	283,109,247,352,101,000	1,0,1,3,1,0	330,254,268,58,338,306	2,1,1,2,0,4	238	149	1	1	0.994,1.0,0.994,0.987,0.984,1.0	0.99,0.994,0.994,0.948,1.0,0.98	0.009
0.001	1	SE.MATS.JC.txt	18538	ENSMUSG00000021771.15	Vdac2	chr14	+	21881918	21881977	21881336	21881735	21882951	21883020	18538	626,233,520,871,233,000	0,0,0,0,0,0	696,556,621,146,753,000	0,0,0,0,1,1	207	149	1	1	1.0,1.0,1.0,1.0,1.0,1.0	1.0,1.0,1.0,1.0,0.998,0.998	0.001
0	1	SE.MATS.JC.txt	18539	ENSMUSG00000021771.15	Vdac2	chr14	+	21888458	21888686	21887801	21888111	21890486	21890503	18539	2,095,754,144,225,870,000,000	1,0,0,0,0,1	21,881,455,186,053,600,000,000	0,0,0,0,0,0	298	149	1	1	0.999,1.0,1.0,1.0,1.0,0.999	1.0,1.0,1.0,1.0,1.0,1.0	0
0	1	SE.MATS.JC.txt	18540	ENSMUSG00000021771.15	Vdac2	chr14	+	21890486	21890637	21888458	21888686	21893949	21894007	18540	2,401,843,153,526,100,000,000	0,1,0,0,0,0	22,501,491,206,065,600,000,000	0,0,0,0,0,0	298	149	1	1	1.0,0.998,1.0,1.0,1.0,1.0	1.0,1.0,1.0,1.0,1.0,1.0	0
-0.006	0.733447896	SE.MATS.JC.txt	24630	ENSMUSG00000018796.14	Acsl1	chr8	+	46924909	46925086	46924213	46924267	46945836	46946063	24630	5,1,0,2,0,4	38,13,28,39,14,65	4,0,4,4,5,1	58,40,100,16,145,49	298	149	0.733447896	1	0.062,0.037,0.0,0.025,0.0,0.03	0.033,0.0,0.02,0.111,0.017,0.01	-0.006
-0.006	1	SE.MATS.JC.txt	24631	ENSMUSG00000018796.14	Acsl1	chr8	+	46945836	46946063	46924073	46924267	46958685	46958749	24631	92,41,65,136,44,176	2,0,0,0,0,2	160,132,235,37,339,141	0,0,0,0,2,1	298	149	1	1	0.958,1.0,1.0,1.0,1.0,0.978	1.0,1.0,1.0,1.0,0.988,0.986	-0.006
0	1	SE.MATS.JC.txt	24632	ENSMUSG00000018796.14	Acsl1	chr8	+	46986402	46986504	46984824	46984968	46986601	46986673	24632	226,83,157,311,88,393	0,0,0,1,0,0	422,269,447,111,614,000	0,0,1,0,0,0	250	149	1	1	1.0,1.0,1.0,0.995,1.0,1.0	1.0,1.0,0.996,1.0,1.0,1.0	0
-0.001	1	SE.MATS.JC.txt	24633	ENSMUSG00000018796.14	Acsl1	chr8	+	46986418	46986504	46984824	46984968	46986601	46986673	24633	59,29,43,113,23,108	0,0,0,1,0,0	142,90,147,29,189,98	0,0,1,0,0,0	234	149	1	1	1.0,1.0,1.0,0.986,1.0,1.0	1.0,1.0,0.989,1.0,1.0,1.0	-0.001
0.002	1	SE.MATS.JC.txt	27528	ENSMUSG00000027610.18	Gss	chr2	-	155408722	155408804	155406679	155406869	155409612	155409807	27528	202,85,145,268,61,319	1,0,2,0,0,0	211,158,180,50,167,135	0,0,1,1,0,0	230	149	1	1	0.992,1.0,0.979,1.0,1.0,1.0	1.0,1.0,0.991,0.97,1.0,1.0	0.002
-0.001	1	SE.MATS.JC.txt	27529	ENSMUSG00000027610.18	Gss	chr2	-	155409612	155409807	155408722	155408804	155413438	155413505	27529	344,133,281,479,114,000	0,0,0,1,0,0	332,267,290,86,301,248	0,0,0,0,0,0	298	149	1	1	1.0,1.0,1.0,0.996,1.0,1.0	1.0,1.0,1.0,1.0,1.0,1.0	-0.001
-0.002	1	SE.MATS.JC.txt	27530	ENSMUSG00000027610.18	Gss	chr2	-	155409702	155409807	155408722	155408804	155413438	155413505	27530	140,54,111,198,42,219	0,0,0,1,0,0	111,91,114,35,136,103	0,0,0,0,0,0	253	149	1	1	1.0,1.0,1.0,0.991,1.0,1.0	1.0,1.0,1.0,1.0,1.0,1.0	-0.002
-0.002	1	SE.MATS.JC.txt	27531	ENSMUSG00000027610.18	Gss	chr2	-	155413438	155413505	155408722	155409807	155414843	155414921	27531	252,84,220,369,91,431	0,0,2,0,0,0	232,176,218,67,229,213	0,0,0,0,0,0	215	149	1	1	1.0,1.0,0.987,1.0,1.0,1.0	1.0,1.0,1.0,1.0,1.0,1.0	-0.002
0.004	0.652336674	SE.MATS.JC.txt	27532	ENSMUSG00000027610.18	Gss	chr2	-	155429361	155429496	155423807	155423953	155434613	155434647	27532	156,54,113,189,52,248	1,0,2,5,1,3	147,110,143,33,138,142	1,1,2,0,5,4	283	149	0.652336674	1	0.988,1.0,0.967,0.952,0.965,0.978	0.987,0.983,0.974,1.0,0.936,0.949	0.004
0.001	1	SE.MATS.JC.txt	28987	ENSMUSG00000079037.10	Prnp	chr2	+	131759305	131759333	131754114	131754212	131778339	131780349	28987	0,0,0,4,0,1	400,158,371,646,142,000	1,0,0,0,1,0	560,414,506,151,630,000	176	149	1	1	0.0,0.0,0.0,0.005,0.0,0.001	0.002,0.0,0.0,0.0,0.001,0.0	0.001
0	1	SE.MATS.JC.txt	33987	ENSMUSG00000032554.16	Trf	chr9	-	103089010	103089195	103087693	103087877	103092391	103092456	33987	31,341,152,187,430,700,000,000	0,0,1,0,0,2	569,536,554,227,134,000,000,000	0,0,0,0,0,0	298	149	1	1	1.0,1.0,0.999,1.0,1.0,0.999	1.0,1.0,1.0,1.0,1.0,1.0	0
0.002	1	SE.MATS.JC.txt	33988	ENSMUSG00000032554.16	Trf	chr9	-	103096421	103096454	103094561	103094717	103097000	103097039	33988	334,126,234,332,89,431	0,0,0,1,0,2	466,325,465,128,471,000	2,0,0,1,3,0	181	149	1	1	1.0,1.0,1.0,0.996,1.0,0.994	0.995,1.0,1.0,0.991,0.992,1.0	0.002
0.011	0.861368331	SE.MATS.JC.txt	34765	ENSMUSG00000038160.8	Atg5	chr10	+	44165858	44165986	44162027	44162193	44170591	44170670	34765	192,86,132,302,92,205	1,0,0,3,0,1	252,160,216,66,265,228	2,1,0,1,1,6	276	149	0.861368331	1	0.99,1.0,1.0,0.982,1.0,0.991	0.986,0.989,1.0,0.973,0.993,0.954	0.011
-0.016	0.01961037	SE.MATS.JC.txt	34766	ENSMUSG00000038160.8	Atg5	chr10	+	44170591	44170670	44165858	44165986	44179562	44179725	34766	177,85,115,265,88,210	3,2,3,10,0,2	212,164,182,52,239,214	2,0,3,0,4,1	227	149	0.01961037	0.560501869	0.975,0.965,0.962,0.946,1.0,0.986	0.986,1.0,0.976,1.0,0.975,0.993	-0.016
-0.004	0.265680212	SE.MATS.JC.txt	34767	ENSMUSG00000038160.8	Atg5	chr10	+	44195455	44195550	44179562	44179725	44222952	44223070	34767	205,86,149,277,66,303	7,0,5,9,2,6	258,189,221,49,259,255	7,2,4,2,5,4	243	149	0.265680212	1	0.947,1.0,0.948,0.95,0.953,0.969	0.958,0.983,0.971,0.938,0.969,0.975	-0.004
0	1	SE.MATS.JC.txt	34768	ENSMUSG00000038160.8	Atg5	chr10	+	44222952	44223070	44195455	44195550	44238911	44240287	34768	221,93,166,303,76,327	0,0,0,0,0,2	316,226,263,72,274,267	1,0,1,0,0,0	266	149	1	1	1.0,1.0,1.0,1.0,1.0,0.989	0.994,1.0,0.993,1.0,1.0,1.0	0
0	1	SE.MATS.JC.txt	37205	ENSMUSG00000024661.8	Fth1	chr19	+	9961544	9961691	9959731	9960347	9961923	9962049	37205	309,041,168,524,385,000,000,000,000,000	1,0,0,0,0,0	392,362,711,129,299,000,000,000,000,000	0,0,0,0,0,0	295	149	1	1	1.0,1.0,1.0,1.0,1.0,1.0	1.0,1.0,1.0,1.0,1.0,1.0	0
0	1	SE.MATS.JC.txt	37206	ENSMUSG00000024661.8	Fth1	chr19	+	9961616	9961691	9960067	9960347	9961923	9962049	37206	108,143,978,841,512,000,000,000,000	1,0,0,0,0,0	130,348,538,100,083,000,000,000,000	0,0,0,0,0,0	223	149	1	1	1.0,1.0,1.0,1.0,1.0,1.0	1.0,1.0,1.0,1.0,1.0,1.0	0
0	1	SE.MATS.JC.txt	37207	ENSMUSG00000024661.8	Fth1	chr19	+	9961923	9962049	9960067	9961691	9962144	9962179	37207	392,371,484,330,703,000,000,000,000,000	0,0,0,0,0,1	464,303,160,936,925,000,000,000,000,000	0,0,0,0,1,1	274	149	1	1	1.0,1.0,1.0,1.0,1.0,1.0	1.0,1.0,1.0,1.0,1.0,1.0	0
0.035	0.009004824	SE.MATS.JC.txt	38923	ENSMUSG00000004270.14	Lpcat3	chr6	+	124676201	124676308	124675032	124675140	124676969	124677063	38923	138,60,148,223,49,222	5,1,3,1,0,7	270,183,183,49,293,276	12,7,3,4,14,5	255	149	0.009004824	0.342536246	0.942,0.972,0.966,0.992,1.0,0.949	0.929,0.939,0.973,0.877,0.924,0.97	0.035
-0.002	1	SE.MATS.JC.txt	38924	ENSMUSG00000004270.14	Lpcat3	chr6	+	124677635	124677814	124676969	124677241	124678431	124678540	38924	211,93,175,285,77,309	0,0,0,2,0,5	363,323,304,105,407,000	1,1,1,0,0,2	298	149	1	1	1.0,1.0,1.0,0.986,1.0,0.969	0.995,0.994,0.993,1.0,1.0,0.988	-0.002
0.001	1	SE.MATS.JC.txt	38925	ENSMUSG00000004270.14	Lpcat3	chr6	+	124678431	124678540	124677635	124677814	124679198	124679253	38925	196,78,176,283,80,294	0,0,0,0,0,0	359,313,272,95,390,314	1,0,0,0,0,0	257	149	1	1	1.0,1.0,1.0,1.0,1.0,1.0	0.995,1.0,1.0,1.0,1.0,1.0	0.001
0.006	1	SE.MATS.JC.txt	43363	ENSMUSG00000015340.11	Cybb	chrX	-	9315879	9315972	9312931	9313185	9316920	9317050	43363	56,31,80,134,27,85	0,0,0,0,0,0	85,62,83,38,188,104	0,0,2,0,0,0	241	149	1	1	1.0,1.0,1.0,1.0,1.0,1.0	1.0,1.0,0.962,1.0,1.0,1.0	0.006
-0.015	1	SE.MATS.JC.txt	43365	ENSMUSG00000015340.11	Cybb	chrX	-	9331882	9331993	9323198	9323283	9335444	9335508	43365	16,6,21,49,9,36	0,0,0,0,0,2	45,25,36,11,84,43	0,0,0,0,0,0	259	149	1	1	1.0,1.0,1.0,1.0,1.0,0.912	1.0,1.0,1.0,1.0,1.0,1.0	-0.015
-0.003	1	SE.MATS.JC.txt	43366	ENSMUSG00000015340.11	Cybb	chrX	-	9333321	9333417	9331226	9331993	9335444	9335508	43366	41,10,38,80,13,57	0,0,0,1,0,0	62,42,63,28,186,78	0,0,0,0,0,0	244	149	1	1	1.0,1.0,1.0,0.98,1.0,1.0	1.0,1.0,1.0,1.0,1.0,1.0	-0.003
-0.008	1	SE.MATS.JC.txt	45688	ENSMUSG00000056234.16	Ncoa4	chr14	+	31888192	31888227	31887748	31887779	31892704	31892859	45688	1,0,1,1,0,0	8,2,15,16,4,17	1,1,0,0,4,1	34,15,10,2,20,33	183	149	1	1	0.092,0.0,0.051,0.048,0.0,0.0	0.023,0.051,0.0,0.0,0.14,0.024	-0.008
0.002	1	SE.MATS.JC.txt	45690	ENSMUSG00000056234.16	Ncoa4	chr14	+	31892704	31892859	31881821	31881967	31894259	31894356	45690	207,78,189,348,86,310	0,0,0,0,0,0	273,276,273,54,469,323	0,1,1,0,0,0	298	149	1	1	1.0,1.0,1.0,1.0,1.0,1.0	1.0,0.993,0.993,1.0,1.0,1.0	0.002
-0.003	1	SE.MATS.JC.txt	45691	ENSMUSG00000056234.16	Ncoa4	chr14	+	31894563	31894652	31894259	31894400	31894845	31894954	45691	189,62,194,329,85,265	0,0,0,0,1,0	355,257,244,62,384,367	0,0,0,0,0,0	237	149	1	1	1.0,1.0,1.0,1.0,0.982,1.0	1.0,1.0,1.0,1.0,1.0,1.0	-0.003
-0.001	1	SE.MATS.JC.txt	45692	ENSMUSG00000056234.16	Ncoa4	chr14	+	31896346	31896490	31895357	31895447	31897895	31898083	45692	201,70,181,356,57,252	0,0,1,0,0,0	435,290,249,55,374,375	0,0,0,0,1,0	292	149	1	1	1.0,1.0,0.989,1.0,1.0,1.0	1.0,1.0,1.0,1.0,0.995,1.0	-0.001
-0.001	1	SE.MATS.JC.txt	45693	ENSMUSG00000056234.16	Ncoa4	chr14	+	31896349	31896490	31895357	31895447	31897895	31898198	45693	89,28,98,174,28,107	0,0,1,0,0,0	224,140,141,26,169,182	0,0,0,0,1,0	289	149	1	1	1.0,1.0,0.981,1.0,1.0,1.0	1.0,1.0,1.0,1.0,0.989,1.0	-0.001
-0.001	1	SE.MATS.JC.txt	56884	ENSMUSG00000003617.17	Cp	chr3	+	20018443	20018691	20011217	20011593	20020402	20020612	56884	61,235,435,110,001,100,000	0,0,0,2,0,2	7,669,396,311,111,040,000	0,0,0,0,0,0	298	149	1	1	1.0,1.0,1.0,0.996,1.0,0.996	1.0,1.0,1.0,1.0,1.0,1.0	-0.001
0	1	SE.MATS.JC.txt	56885	ENSMUSG00000003617.17	Cp	chr3	+	20023939	20024194	20022203	20022377	20025075	20025247	56885	5,312,893,609,071,380,000	0,0,0,0,0,1	761,842,555,115,942,000	0,0,0,0,1,0	298	149	1	1	1.0,1.0,1.0,1.0,1.0,0.998	1.0,1.0,1.0,1.0,0.998,1.0	0
-0.002	1	SE.MATS.JC.txt	56886	ENSMUSG00000003617.17	Cp	chr3	+	20037556	20037685	20036126	20036266	20039723	20039830	56886	129,655,574,814,863,000,000	6,1,1,10,0,5	1,633,158,010,072,860,000,000	1,4,0,1,5,0	277	149	1	1	0.991,0.997,0.998,0.988,1.0,0.995	0.999,0.995,1.0,0.994,0.994,1.0	-0.002
-0.001	1	SE.MATS.JC.txt	56887	ENSMUSG00000003617.17	Cp	chr3	+	20041522	20041739	20039723	20039830	20042096	20042236	56887	164,065,482,818,663,000,000	2,1,3,4,1,0	2,019,203,413,803,640,000,000	4,5,2,0,0,1	298	149	1	1	0.998,0.997,0.993,0.996,0.995,1.0	0.996,0.995,0.997,1.0,1.0,0.998	-0.001
-0.003	1	SE.MATS.JC.txt	56888	ENSMUSG00000003617.17	Cp	chr3	+	20043216	20043382	20042096	20042236	20046672	20046689	56888	118,443,555,712,122,000,000	1,0,1,4,1,4	136,913,369,992,341,000,000	1,1,0,0,3,1	298	149	1	1	0.998,1.0,0.996,0.993,0.992,0.996	0.999,0.999,1.0,1.0,0.996,0.997	-0.003
-0.011	0.404500818	SE.MATS.JC.txt	56889	ENSMUSG00000003617.17	Cp	chr3	+	20043216	20043382	20042096	20042236	20059630	20059735	56889	119,341,057,412,753,000,000	10,4,6,14,10,10	132,312,829,772,481,000,000	12,13,7,0,11,6	298	149	0.404500818	1	0.984,0.981,0.98,0.979,0.938,0.989	0.982,0.98,0.986,1.0,0.984,0.983	-0.011
0.001	1	SE.MATS.JC.txt	56890	ENSMUSG00000003617.17	Cp	chr3	+	20043216	20043382	20042096	20042236	20062703	20063309	56890	9,163,204,599,792,220,000	0,0,0,0,0,0	108,210,467,821,921,000,000	2,1,0,0,0,0	298	149	1	1	1.0,1.0,1.0,1.0,1.0,1.0	0.996,0.998,1.0,1.0,1.0,1.0	0.001
-0.002	1	SE.MATS.JC.txt	56891	ENSMUSG00000003617.17	Cp	chr3	+	20043216	20043404	20042096	20042236	20046672	20046746	56891	9,163,204,599,772,220,000	1,0,1,4,1,4	108,010,437,811,921,000,000	1,1,0,0,3,1	298	149	1	1	0.998,1.0,0.996,0.992,0.991,0.995	0.998,0.998,1.0,1.0,0.994,0.996	-0.002
-0.015	0.361219165	SE.MATS.JC.txt	56892	ENSMUSG00000003617.17	Cp	chr3	+	20043216	20043404	20042096	20042236	20059630	20059735	56892	9,163,204,609,772,220,000	10,4,6,14,10,10	108,010,427,811,921,000,000	12,13,7,0,11,6	298	149	0.361219165	1	0.979,0.976,0.975,0.972,0.917,0.987	0.978,0.976,0.982,1.0,0.98,0.979	-0.015
0.005	1	SE.MATS.JC.txt	56893	ENSMUSG00000003617.17	Cp	chr3	+	20059630	20059735	20042096	20042236	20062703	20063309	56893	157,56,85,196,49,204	0,0,0,0,0,0	169,149,125,44,176,118	2,1,0,0,0,0	253	149	1	1	1.0,1.0,1.0,1.0,1.0,1.0	0.98,0.989,1.0,1.0,1.0,1.0	0.005
0.005	1	SE.MATS.JC.txt	56894	ENSMUSG00000003617.17	Cp	chr3	+	20059630	20059735	20043216	20043382	20062703	20063309	56894	402,139,188,459,111,000	0,0,0,2,0,0	391,359,308,96,418,250	2,4,1,0,1,0	253	149	1	1	1.0,1.0,1.0,0.993,1.0,1.0	0.991,0.981,0.995,1.0,0.996,1.0	0.005
0	1	SE.MATS.JC.txt	57440	ENSMUSG00000008892.13	Vdac3	chr8	-	23069007	23069158	23068058	23068116	23070355	23070583	57440	160,660,992,518,184,000,000	1,0,1,2,0,3	19,481,352,160,349,800,000,000	0,2,2,0,0,1	298	149	1	1	0.999,1.0,0.998,0.998,1.0,0.997	1.0,0.997,0.998,1.0,1.0,0.998	0
-0.002	1	SE.MATS.JC.txt	57441	ENSMUSG00000008892.13	Vdac3	chr8	-	23069007	23069158	23068058	23068116	23072098	23072151	57441	797,290,481,871,228,000	0,1,2,7,0,2	978,665,800,261,773,000	1,1,2,0,1,3	298	149	1	1	1.0,0.993,0.992,0.984,1.0,0.996	0.998,0.997,0.995,1.0,0.997,0.99	-0.002
-0.002	1	SE.MATS.JC.txt	57442	ENSMUSG00000008892.13	Vdac3	chr8	-	23070355	23070583	23068058	23068116	23072098	23072151	57442	730,298,428,938,212,000	0,1,2,7,0,2	889,619,690,234,795,000	1,1,2,0,1,3	298	149	1	1	1.0,0.993,0.991,0.985,1.0,0.996	0.998,0.997,0.994,1.0,0.997,0.99	-0.002
0	1	SE.MATS.JC.txt	57443	ENSMUSG00000008892.13	Vdac3	chr8	-	23070355	23070583	23069007	23069158	23072098	23072151	57443	153,861,787,218,834,000,000	0,0,1,0,0,0	18,591,304,149,147,100,000,000	0,0,0,0,0,0	298	149	1	1	1.0,1.0,0.998,1.0,1.0,1.0	1.0,1.0,1.0,1.0,1.0,1.0	0
0.002	1	SE.MATS.JC.txt	57444	ENSMUSG00000008892.13	Vdac3	chr8	-	23072098	23072151	23070355	23070583	23073599	23073752	57444	93,636,754,711,962,900,000	1,0,0,1,0,0	11,397,908,772,791,000,000	3,0,1,0,2,2	201	149	1	1	0.999,1.0,1.0,0.999,1.0,1.0	0.996,1.0,0.998,1.0,0.997,0.997	0.002
0	1	SE.MATS.JC.txt	57445	ENSMUSG00000008892.13	Vdac3	chr8	-	23078741	23078810	23077565	23077618	23083699	23083727	57445	7,072,654,378,812,440,000	0,0,0,0,0,1	776,683,720,238,776,000	0,0,0,0,0,0	217	149	1	1	1.0,1.0,1.0,1.0,1.0,0.999	1.0,1.0,1.0,1.0,1.0,1.0	0
0.001	1	SE.MATS.JC.txt	58626	ENSMUSG00000022797.17	Tfrc	chr16	+	32434010	32434212	32433383	32433585	32435566	32435716	58626	228,86,176,421,51,420	0,0,0,0,0,0	360,332,410,66,434,560	1,0,0,0,0,0	298	149	1	1	1.0,1.0,1.0,1.0,1.0,1.0	0.994,1.0,1.0,1.0,1.0,1.0	0.001
0.001	1	SE.MATS.JC.txt	58627	ENSMUSG00000022797.17	Tfrc	chr16	+	32439992	32440115	32439183	32439341	32441874	32441960	58627	235,114,146,387,53,328	0,0,0,0,0,0	300,258,364,56,303,448	0,1,0,0,0,0	271	149	1	1	1.0,1.0,1.0,1.0,1.0,1.0	1.0,0.993,1.0,1.0,1.0,1.0	0.001
-0.004	1	SE.MATS.JC.txt	58628	ENSMUSG00000022797.17	Tfrc	chr16	+	32443186	32443254	32442189	32442253	32443585	32443644	58628	163,80,105,263,41,235	1,0,0,0,0,2	180,168,225,46,195,360	0,0,0,0,0,0	216	149	1	1	0.991,1.0,1.0,1.0,1.0,0.988	1.0,1.0,1.0,1.0,1.0,1.0	-0.004
0	1	SE.MATS.JC.txt	58629	ENSMUSG00000022797.17	Tfrc	chr16	+	32447293	32447434	32445366	32445588	32448911	32451608	58629	431,187,252,603,144,000	1,0,0,1,0,0	673,411,626,125,582,000	0,0,1,0,0,1	289	149	1	1	0.996,1.0,1.0,0.997,1.0,1.0	1.0,1.0,0.997,1.0,1.0,0.997	0
-0.276	1	SE.MATS.JC.txt	59379	ENSMUSG00000026207.17	Speg	chr1	+	75360677	75360712	75359780	75359823	75361299	75361389	59379	2,0,2,0,1,2	0,0,0,2,0,1	2,2,1,0,3,0	0,0,0,0,0,0	183	149	1	1	1.0,NA,1.0,0.0,1.0,0.62	1.0,1.0,1.0,NA,1.0,NA	-0.276
-0.341	1	SE.MATS.JC.txt	59380	ENSMUSG00000026207.17	Speg	chr1	+	75360682	75360712	75359780	75359823	75361299	75361389	59380	4,0,1,1,1,0	0,0,0,2,0,1	2,1,2,0,5,0	0,0,0,0,0,0	178	149	1	1	1.0,NA,1.0,0.295,1.0,0.0	1.0,1.0,1.0,NA,1.0,NA	-0.341
0.067	1	SE.MATS.JC.txt	59383	ENSMUSG00000026207.17	Speg	chr1	+	75403687	75403855	75403407	75403524	75403957	75404080	59383	4,1,2,6,4,17	0,0,0,0,0,0	11,7,3,1,21,8	0,0,1,0,0,0	298	149	1	1	1.0,1.0,1.0,1.0,1.0,1.0	1.0,1.0,0.6,1.0,1.0,1.0	0.067
-0.006	0.350264918	A3SS.MATS.JCEC.txt	535	ENSMUSG00000059552.14	Trp53	chr11	+	69482079	69482698	69482175	69482698	69481481	69481588	535	57,24,38,55,24,46	155,51,120,191,63,230	65,33,55,23,55,45	157,141,130,59,189,128	245	149	0.350264918	1	0.183,0.223,0.161,0.149,0.188,0.108	0.201,0.125,0.205,0.192,0.15,0.176	-0.006
-0.006	0.673473798	A3SS.MATS.JCEC.txt	613	ENSMUSG00000056851.15	Pcbp2	chr15	+	102392588	102392675	102392600	102392675	102391594	102391723	613	8,022,906,179,893,770,000	109,746,985,714,344,000,000	962,606,813,260,876,000	1,299,894,110,136,410,000,000	161	149	0.673473798	1	0.404,0.364,0.4,0.39,0.413,0.375	0.407,0.385,0.406,0.398,0.402,0.386	-0.006
0.003	0.886548744	A3SS.MATS.JCEC.txt	614	ENSMUSG00000056851.15	Pcbp2	chr15	+	102398186	102398242	102398189	102398242	102396639	102396712	614	92,34,76,81,43,116	24,4,18,20,10,40	99,82,64,42,103,96	35,20,15,7,24,22	152	149	0.886548744	1	0.79,0.893,0.805,0.799,0.808,0.74	0.735,0.801,0.807,0.855,0.808,0.811	0.003
-0.008	0.602076284	A3SS.MATS.JCEC.txt	615	ENSMUSG00000056851.15	Pcbp2	chr15	+	102398186	102398242	102398189	102398242	102397210	102397249	615	97,440,368,011,843,700,000	435,161,292,478,178,000	130,781,910,263,441,000,000	539,322,426,147,427,000	152	149	0.602076284	1	0.687,0.71,0.695,0.708,0.676,0.684	0.704,0.714,0.702,0.696,0.703,0.687	-0.008
0.001	1	A3SS.MATS.JCEC.txt	2794	ENSMUSG00000018796.14	Acsl1	chr8	+	46986402	46986504	46986418	46986504	46984824	46984968	2794	170,54,115,203,65,291	3,0,0,1,0,2	284,182,301,82,432,214	4,1,1,0,1,2	165	149	1	1	0.981,1.0,1.0,0.995,1.0,0.992	0.985,0.994,0.996,1.0,0.997,0.99	0.001
-0.003	1	A3SS.MATS.JCEC.txt	3139	ENSMUSG00000027610.18	Gss	chr2	-	155408722	155409807	155408722	155408804	155413438	155413505	3139	275,121,217,396,129,000	0,0,0,1,0,0	317,224,269,81,290,214	0,0,0,0,0,0	1152	149	1	1	1.0,1.0,1.0,0.981,1.0,1.0	1.0,1.0,1.0,1.0,1.0,1.0	-0.003
-0.001	1	A3SS.MATS.JCEC.txt	3842	ENSMUSG00000032554.16	Trf	chr9	-	103094561	103094732	103094561	103094717	103096421	103096454	3842	124,349,285,514,333,000,000	11,2,3,4,1,8	22,791,610,180,351,200,000,000	6,3,5,2,10,7	164	149	1	1	0.99,0.996,0.996,0.997,0.997,0.995	0.997,0.998,0.997,0.996,0.995,0.996	-0.001
0.002	0.113413392	A3SS.MATS.JCEC.txt	4741	ENSMUSG00000050708.17	Ftl1	chr7	-	45107958	45108105	45107958	45108084	45108507	45108654	4741	386,113,333,494,131,000	1,830,660,971,485,920,000,000,000,000	162,131,182,73,178,197	987,373,799,232,333,000,000,000	170	149	0.113413392	0.879490242	0.018,0.016,0.019,0.019,0.018,0.021	0.014,0.015,0.017,0.019,0.017,0.019	0.002
0.005	0.342931008	A3SS.MATS.JCEC.txt	5187	ENSMUSG00000056234.16	Ncoa4	chr14	+	31896346	31896490	31896349	31896490	31895357	31895447	5187	118,45,91,194,31,155	6,3,8,12,2,10	225,160,123,30,221,212	13,10,15,1,16,18	152	149	0.342931008	1	0.951,0.936,0.918,0.941,0.938,0.938	0.944,0.94,0.889,0.967,0.931,0.92	0.005
0.016	0.850629759	A3SS.MATS.JCEC.txt	6396	ENSMUSG00000003617.17	Cp	chr3	+	20029022	20029222	20029025	20029222	20027940	20028093	6396	124,76,68,159,28,170	372,166,202,546,68,563	153,170,103,16,179,96	490,507,333,56,517,271	152	149	0.850629759	1	0.246,0.31,0.248,0.222,0.288,0.228	0.234,0.247,0.233,0.219,0.253,0.258	0.016
0.085	1	A3SS.MATS.JCEC.txt	6670	ENSMUSG00000026207.17	Speg	chr1	+	75360677	75360712	75360682	75360712	75359780	75359823	6670	0,0,1,0,0,2	2,0,0,1,0,0	0,1,0,0,1,0	0,0,1,0,3,0	154	149	1	1	0.0,NA,1.0,0.0,NA,1.0	NA,1.0,0.0,NA,0.244,NA	0.085
0.144	1	A3SS.MATS.JCEC.txt	6671	ENSMUSG00000026207.17	Speg	chr1	+	75364441	75365748	75364444	75365748	75361471	75361808	6671	1,2,2,1,2,6	0,0,0,0,0,1	2,4,1,2,2,2	1,0,2,0,0,0	152	149	1	1	1.0,1.0,1.0,1.0,1.0,0.855	0.662,1.0,0.329,1.0,1.0,1.0	0.144
-0.001	1	A5SS.MATS.JCEC.txt	359	ENSMUSG00000056851.15	Pcbp2	chr15	+	102395522	102395564	102395522	102395563	102396639	102396867	359	133,353,794,617,445,000,000	0,0,0,0,2,0	17,441,206,136,248,400,000,000	1,0,0,0,0,0	150	149	1	1	1.0,1.0,1.0,1.0,0.996,1.0	0.999,1.0,1.0,1.0,1.0,1.0	-0.001
0	1	A5SS.MATS.JCEC.txt	1301	ENSMUSG00000021771.15	Vdac2	chr14	+	21887811	21887964	21887811	21887885	21888058	21888111	1301	1,518,573,113,021,390,000,000	1,0,0,0,0,0	15,711,101,141,336,600,000,000	0,0,0,0,0,0	228	149	1	1	0.999,1.0,1.0,1.0,1.0,1.0	1.0,1.0,1.0,1.0,1.0,1.0	0
0.007	1	A5SS.MATS.JCEC.txt	1698	ENSMUSG00000018796.14	Acsl1	chr8	+	46958685	46958803	46958685	46958768	46961369	46961434	1698	94,48,64,144,35,182	0,0,0,0,0,1	177,123,159,24,311,157	2,2,2,0,0,0	184	149	1	1	1.0,1.0,1.0,1.0,1.0,0.993	0.986,0.98,0.985,1.0,1.0,1.0	0.007
-0.004	1	A5SS.MATS.JCEC.txt	1891	ENSMUSG00000027610.18	Gss	chr2	-	155409612	155409807	155409702	155409807	155408722	155408804	1891	270,104,213,353,102,000	1,3,1,0,0,2	275,217,233,69,218,178	0,0,6,0,0,0	239	149	1	1	0.994,0.956,0.993,1.0,1.0,0.992	1.0,1.0,0.96,1.0,1.0,1.0	-0.004
0.001	1	A5SS.MATS.JCEC.txt	2333	ENSMUSG00000032554.16	Trf	chr9	-	103098091	103098243	103098093	103098243	103097000	103097091	2333	115,647,783,912,673,000,000	0,0,0,0,0,0	19,711,480,163,150,900,000,000	0,0,0,1,1,0	151	149	1	1	1.0,1.0,1.0,1.0,1.0,1.0	1.0,1.0,1.0,0.998,0.999,1.0	0.001
0	1	A5SS.MATS.JCEC.txt	2568	ENSMUSG00000024661.8	Fth1	chr19	+	9960067	9961691	9960067	9960347	9961923	9962049	2568	2,066,777,641,575,420,000,000,000,000	1,0,0,0,0,0	25,902,176,971,913,300,000,000,000,000	0,0,0,0,0,0	1493	149	1	1	1.0,1.0,1.0,1.0,1.0,1.0	1.0,1.0,1.0,1.0,1.0,1.0	0
0	1	A5SS.MATS.JCEC.txt	3178	ENSMUSG00000056234.16	Ncoa4	chr14	+	31894259	31894405	31894259	31894400	31894563	31894652	3178	1,0,0,1,0,0	101,33,115,174,51,139	0,1,1,0,0,0	197,138,125,33,216,211	154	149	1	1	0.009,0.0,0.0,0.006,0.0,0.0	0.0,0.007,0.008,0.0,0.0,0.0	0
0	1	A5SS.MATS.JCEC.txt	3891	ENSMUSG00000003617.17	Cp	chr3	+	20043216	20043404	20043216	20043382	20059630	20059735	3891	5,2,2,3,0,3	277,90,115,298,78,304	4,4,2,1,2,2	243,240,196,56,271,149	171	149	1	1	0.015,0.019,0.015,0.009,0.0,0.009	0.014,0.014,0.009,0.015,0.006,0.012	0
-0.009	0.022726074	A5SS.MATS.JCEC.txt	3926	ENSMUSG00000008892.13	Vdac3	chr8	-	23077565	23077618	23077568	23077618	23073599	23073752	3926	34,10,21,50,19,52	75,331,252,010,762,700,000	39,58,49,7,64,40	856,715,803,268,876,000	152	149	0.022726074	0.342630392	0.042,0.03,0.038,0.044,0.063,0.044	0.043,0.074,0.056,0.025,0.067,0.049	-0.009
0.153	1	A5SS.MATS.JCEC.txt	4080	ENSMUSG00000026207.17	Speg	chr1	+	75403407	75403855	75403407	75403524	75403957	75404080	4080	3,1,0,4,1,11	0,0,0,0,0,0	8,7,1,0,13,9	0,0,1,0,0,0	480	149	1	1	1.0,1.0,NA,1.0,1.0,1.0	1.0,1.0,0.237,NA,1.0,1.0	0.153
0.015	0.347609344	MXE.MATS.JCEC.txt	904	ENSMUSG00000056851.15	Pcbp2	chr15	+	102394382	102394475	102395522	102395564	102392588	102392675	102396639	102396712	904	499,237,399,696,232,000	112,946,080,714,774,000,000	689,439,547,158,555,000	15,021,017,113,941,700,000,000	242	191	0.347609344	1	0.259,0.289,0.281,0.271,0.27,0.271	0.266,0.254,0.275,0.23,0.262,0.266	0.015
-0.003	0.792469775	MXE.MATS.JCEC.txt	1880	ENSMUSG00000075706.12	Gpx4	chr10	+	79890533	79890678	79890801	79890953	79890347	79890442	79891756	79891781	1880	1,884,648,148,519,910,000,000	2,480,820,167,425,000,000,000	21,851,601,259,762,700,000,000	28,251,791,321,489,400,000,000	294	301	0.792469775	1	0.437,0.447,0.476,0.449,0.465,0.449	0.442,0.478,0.453,0.418,0.478,0.473	-0.003
-0.013	0.721947489	MXE.MATS.JCEC.txt	2293	ENSMUSG00000030314.17	Atg7	chr6	+	114661361	114661478	114663030	114663180	114657122	114657200	114672583	114672672	2293	41,12,31,55,12,41	51,13,39,74,20,85	48,41,38,17,73,44	78,46,52,18,93,74	266	299	0.721947489	1	0.475,0.509,0.472,0.455,0.403,0.352	0.409,0.5,0.451,0.515,0.469,0.401	-0.013
-0.01	0.447884193	MXE.MATS.JCEC.txt	3200	ENSMUSG00000021771.15	Vdac2	chr14	+	21888458	21888686	21890486	21890637	21888058	21888111	21893949	21894007	3200	1,513,552,105,219,400,000,000	123,042,974,212,583,000,000	15,341,133,138,840,900,000,000	10,747,121,035,347,900,000	377	300	0.447884193	1	0.495,0.506,0.53,0.551,0.53,0.505	0.532,0.559,0.516,0.484,0.559,0.529	-0.01
0.006	1	MXE.MATS.JCEC.txt	4188	ENSMUSG00000018796.14	Acsl1	chr8	+	46974304	46974382	46974446	46974524	46971997	46972071	46977979	46978114	4188	165,78,133,240,71,331	0,0,0,0,0,0	316,180,346,69,441,245	3,0,3,0,6,2	227	227	1	1	1.0,1.0,1.0,1.0,1.0,1.0	0.991,1.0,0.991,1.0,0.987,0.992	0.006
0.017	0.437655382	MXE.MATS.JCEC.txt	4642	ENSMUSG00000027610.18	Gss	chr2	-	155408722	155408804	155409612	155409807	155406679	155406869	155413438	155413505	4642	240,89,198,333,94,382	36,21,21,53,11,71	215,168,201,66,221,172	43,21,43,13,36,27	344	231	0.437655382	1	0.817,0.74,0.864,0.808,0.852,0.783	0.771,0.843,0.758,0.773,0.805,0.811	0.017
-0.014	0.932610815	MXE.MATS.JCEC.txt	4643	ENSMUSG00000027610.18	Gss	chr2	-	155409612	155409807	155413438	155413505	155408722	155408804	155414843	155414921	4643	75,14,63,107,27,139	229,84,165,286,80,340	69,47,65,18,59,73	221,177,188,53,182,140	216	344	0.932610815	1	0.343,0.21,0.378,0.373,0.35,0.394	0.332,0.297,0.355,0.351,0.34,0.454	-0.014
-0.019	1	MXE.MATS.JCEC.txt	4644	ENSMUSG00000027610.18	Gss	chr2	-	155409702	155409807	155413438	155413505	155408722	155408804	155414843	155414924	4644	75,14,63,107,27,139	1,2,3,0,0,1	69,47,65,18,59,73	0,0,4,0,0,0	216	254	1	1	0.989,0.892,0.961,1.0,1.0,0.994	1.0,1.0,0.95,1.0,1.0,1.0	-0.019
0.038	0.352159934	MXE.MATS.JCEC.txt	5827	ENSMUSG00000038160.8	Atg5	chr10	+	44195455	44195550	44222952	44223070	44179562	44179725	44238911	44240287	5827	82,39,57,121,27,129	102,46,74,150,39,153	100,85,96,15,108,113	159,117,138,40,124,126	244	267	0.352159934	1	0.468,0.481,0.457,0.469,0.431,0.48	0.408,0.443,0.432,0.291,0.488,0.495	0.038
-0.02	0.132171648	MXE.MATS.JCEC.txt	6221	ENSMUSG00000024661.8	Fth1	chr19	+	9961544	9961691	9961923	9962049	9959731	9960347	9962144	9962456	6221	105,994,073,883,712,000,000,000,000	1,893,672,341,515,620,000,000,000,000	13,761,972,110,487,300,000,000,000	20,957,142,211,811,500,000,000,000,000	296	275	0.132171648	0.926392515	0.342,0.343,0.351,0.336,0.307,0.299	0.379,0.388,0.35,0.317,0.34,0.324	-0.02
0	1	MXE.MATS.JCEC.txt	6222	ENSMUSG00000024661.8	Fth1	chr19	+	9961616	9961691	9961923	9962049	9960067	9960347	9962144	9962179	6222	0,0,0,0,0,0	1,893,672,341,515,620,000,000,000,000	0,0,0,0,1,0	20,957,142,211,811,500,000,000,000,000	224	275	1	1	0.0,0.0,0.0,0.0,0.0,0.0	0.0,0.0,0.0,0.0,0.0,0.0	0
-0.011	0.694863637	MXE.MATS.JCEC.txt	6525	ENSMUSG00000004270.14	Lpcat3	chr6	+	124677635	124677814	124678431	124678540	124676969	124677241	124679198	124679285	6525	132,67,94,179,40,188	91,38,77,157,38,152	227,200,174,64,241,211	186,156,119,43,184,155	328	258	0.694863637	1	0.533,0.581,0.49,0.473,0.453,0.493	0.49,0.502,0.535,0.539,0.507,0.517	-0.011
-0.005	0.612828523	MXE.MATS.JCEC.txt	9504	ENSMUSG00000003617.17	Cp	chr3	+	20043216	20043382	20059630	20059735	20042096	20042236	20062703	20063309	9504	100,534,049,410,742,000,000	157,56,85,196,49,204	120,511,388,552,101,000,000	169,149,125,44,176,118	315	254	0.612828523	1	0.838,0.83,0.824,0.815,0.802,0.865	0.852,0.86,0.847,0.794,0.841,0.81	-0.005
0.007	0.74125032	MXE.MATS.JCEC.txt	9593	ENSMUSG00000008892.13	Vdac3	chr8	-	23069007	23069158	23070355	23070583	23068058	23068116	23072098	23072151	9593	115,947,070,014,343,000,000	805,295,484,878,229,000	14,091,011,113,136,000,000,000	983,672,806,262,778,000	377	300	0.74125032	1	0.534,0.559,0.535,0.565,0.558,0.559	0.533,0.545,0.528,0.522,0.561,0.582	0.007
0.007	0.827913009	MXE.MATS.JCEC.txt	9594	ENSMUSG00000008892.13	Vdac3	chr8	-	23070355	23070583	23072098	23072151	23068058	23068116	23073599	23073752	9594	235,79,133,292,91,335	431,172,273,499,151,000	283,198,225,54,268,242	523,394,444,126,458,000	202	377	0.827913009	1	0.504,0.462,0.476,0.522,0.529,0.512	0.502,0.484,0.486,0.444,0.522,0.524	0.007
0.005	0.876539021	MXE.MATS.JCEC.txt	9595	ENSMUSG00000008892.13	Vdac3	chr8	-	23070355	23070583	23072098	23072151	23069007	23069158	23073599	23073752	9595	235,78,133,285,91,333	123,949,171,714,444,000,000	282,197,223,54,267,239	14,931,079,124,536,300,000,000	202	377	0.876539021	1	0.261,0.229,0.257,0.269,0.298,0.281	0.261,0.254,0.251,0.217,0.285,0.296	0.005
-0.034	0.001342204	RI.MATS.JCEC.txt	332	ENSMUSG00000059552.14	Trp53	chr11	+	69478197	69479373	69478197	69478458	69479189	69479373	332	77,53,44,134,58,146	127,38,79,157,46,174	186,107,102,41,129,136	134,89,91,36,146,101	880	149	0.001342204	0.021930342	0.093,0.191,0.086,0.126,0.176,0.124	0.19,0.169,0.16,0.162,0.13,0.186	-0.034
0.001	1	RI.MATS.JCEC.txt	1769	ENSMUSG00000018796.14	Acsl1	chr8	+	46964396	46966427	46964396	46964498	46966327	46966427	1769	4,4,0,9,3,12	89,35,64,110,36,155	5,4,9,1,6,14	147,121,165,17,225,133	1978	149	1	1	0.003,0.009,0.0,0.006,0.006,0.006	0.003,0.002,0.004,0.004,0.002,0.008	0.001
-0.017	2.40E-05	RI.MATS.JCEC.txt	1997	ENSMUSG00000027610.18	Gss	chr2	-	155408722	155409807	155408722	155408804	155409612	155409807	1997	36,31,21,63,35,72	167,64,124,216,50,249	102,56,67,16,69,45	169,138,139,37,131,108	957	149	2.40E-05	0.001025264	0.032,0.07,0.026,0.043,0.098,0.043	0.086,0.059,0.07,0.063,0.076,0.061	-0.017
-0.031	0.750014492	RI.MATS.JCEC.txt	1998	ENSMUSG00000027610.18	Gss	chr2	-	155408722	155409807	155408722	155408804	155409702	155409807	1998	139,71,110,200,87,239	1,3,1,0,0,2	208,135,161,48,156,115	0,0,6,0,0,0	1047	149	0.750014492	1	0.952,0.771,0.94,1.0,1.0,0.944	1.0,1.0,0.792,1.0,1.0,1.0	-0.031
-0.039	1.36E-05	RI.MATS.JCEC.txt	1999	ENSMUSG00000027610.18	Gss	chr2	-	155420208	155420707	155420208	155420348	155420631	155420707	1999	23,10,5,28,11,35	102,41,74,157,36,175	58,43,30,6,40,26	134,103,99,23,115,96	432	149	1.36E-05	0.000632527	0.072,0.078,0.023,0.058,0.095,0.065	0.13,0.126,0.095,0.083,0.107,0.085	-0.039
0.001	0.146223542	RI.MATS.JCEC.txt	2673	ENSMUSG00000024661.8	Fth1	chr19	+	9961544	9962049	9961544	9961691	9961923	9962049	2673	5,412,463,936,741,850,000	2,030,576,121,555,020,000,000,000,000	618,449,531,185,500,000	25,477,173,911,881,200,000,000,000,000	381	149	0.146223542	0.495701713	0.01,0.012,0.01,0.011,0.009,0.017	0.009,0.01,0.011,0.01,0.01,0.011	0.001
-0.006	0.730896096	RI.MATS.JCEC.txt	2795	ENSMUSG00000004270.14	Lpcat3	chr6	+	124676969	124677241	124676969	124677063	124677203	124677241	2795	3,0,1,8,0,9	89,51,77,145,29,141	12,7,1,2,7,3	172,135,127,40,195,161	289	149	0.730896096	1	0.017,0.0,0.007,0.028,0.0,0.032	0.035,0.026,0.004,0.025,0.018,0.01	-0.006
-0.016	1	RI.MATS.JCEC.txt	4365	ENSMUSG00000026207.17	Speg	chr1	+	75403407	75403855	75403407	75403524	75403687	75403855	4365	1,0,0,1,0,1	2,0,2,4,3,8	3,2,0,0,0,0	6,3,2,1,9,0	312	149	1	1	0.193,NA,0.0,0.107,0.0,0.056	0.193,0.241,0.0,0.0,0.0,NA	-0.016
0	1	SE.MATS.JCEC.txt	5103	ENSMUSG00000056851.15	Pcbp2	chr15	+	102387050	102387182	102383009	102383126	102391594	102391723	5103	25,439,692,008,363,100,000,000	1,0,0,2,1,1	30,602,098,243,184,600,000,000	4,0,0,1,0,1	281	149	1	1	0.999,1.0,1.0,0.999,0.998,0.999	0.998,1.0,1.0,0.998,1.0,0.999	0
0.001	1	SE.MATS.JCEC.txt	5104	ENSMUSG00000056851.15	Pcbp2	chr15	+	102391594	102391723	102383009	102383126	102392600	102392675	5104	91,639,873,611,894,100,000	0,0,0,0,0,0	1,094,724,947,297,980,000	2,0,0,0,0,0	278	149	1	1	1.0,1.0,1.0,1.0,1.0,1.0	0.997,1.0,1.0,1.0,1.0,1.0	0.001
0.007	0.687231479	SE.MATS.JCEC.txt	5105	ENSMUSG00000056851.15	Pcbp2	chr15	+	102394382	102394475	102392588	102392675	102395522	102395563	5105	120,952,490,515,365,000,000	79,632,857,710,403,700,000	15,891,026,124,839,200,000,000	1,074,717,811,292,850,000	242	149	0.687231479	1	0.483,0.496,0.491,0.476,0.46,0.478	0.477,0.468,0.487,0.453,0.484,0.471	0.007
0.001	0.953887301	SE.MATS.JCEC.txt	5106	ENSMUSG00000056851.15	Pcbp2	chr15	+	102394382	102394475	102392588	102392675	102396639	102396712	5106	499,237,399,696,232,000	9,4,4,12,2,8	689,439,547,158,555,000	12,7,6,3,5,7	242	149	0.953887301	1	0.972,0.973,0.984,0.973,0.986,0.983	0.972,0.975,0.982,0.97,0.986,0.979	0.001
0.003	1	SE.MATS.JCEC.txt	5107	ENSMUSG00000056851.15	Pcbp2	chr15	+	102395522	102395563	102394382	102394475	102396639	102396867	5107	264,95,204,300,97,347	1,0,0,5,0,3	337,200,213,81,272,216	2,3,1,0,1,3	190	149	1	1	0.995,1.0,1.0,0.979,1.0,0.989	0.992,0.981,0.994,1.0,0.995,0.983	0.003
0	1	SE.MATS.JCEC.txt	5108	ENSMUSG00000056851.15	Pcbp2	chr15	+	102395522	102395564	102392588	102392675	102396639	102396690	5108	112,946,080,714,774,000,000	9,4,4,12,2,8	15,021,017,113,941,700,000,000	12,7,6,3,5,7	191	149	1	1	0.99,0.989,0.994,0.99,0.995,0.994	0.99,0.991,0.993,0.991,0.995,0.992	0
0.001	1	SE.MATS.JCEC.txt	5109	ENSMUSG00000056851.15	Pcbp2	chr15	+	102395522	102395564	102394318	102394475	102396639	102396690	5109	106,642,675,213,154,000,000	1,0,0,5,0,3	135,390,610,543,671,000,000	2,3,1,0,1,3	191	149	1	1	0.999,1.0,1.0,0.995,1.0,0.997	0.998,0.996,0.999,1.0,0.999,0.996	0.001
0.002	0.967288642	SE.MATS.JCEC.txt	5110	ENSMUSG00000056851.15	Pcbp2	chr15	+	102397210	102397249	102396639	102396712	102398186	102398232	5110	119,150,088,115,494,000,000	69,29,64,66,31,84	16,181,021,125,843,900,000,000	78,63,54,38,78,64	188	149	0.967288642	1	0.932,0.932,0.916,0.949,0.926,0.939	0.943,0.928,0.949,0.902,0.929,0.934	0.002
0.002	0.886889384	SE.MATS.JCEC.txt	5111	ENSMUSG00000056851.15	Pcbp2	chr15	+	102397210	102397249	102396639	102396712	102398189	102398193	5111	683,271,510,870,297,000	24,4,18,20,10,40	886,549,684,244,726,000	35,20,15,7,24,22	188	149	0.886889384	1	0.958,0.982,0.957,0.972,0.959,0.951	0.953,0.956,0.973,0.965,0.96,0.961	0.002
-0.002	1	SE.MATS.JCEC.txt	5157	ENSMUSG00000028124.16	Gclm	chr3	+	122055516	122055576	122052855	122052940	122056248	122056451	5157	419,178,323,604,192,000	0,0,0,2,1,0	344,309,214,76,299,260	0,0,0,0,0,0	209	149	1	1	1.0,1.0,1.0,0.995,0.993,1.0	1.0,1.0,1.0,1.0,1.0,1.0	-0.002
0.001	1	SE.MATS.JCEC.txt	5158	ENSMUSG00000028124.16	Gclm	chr3	+	122058442	122058557	122056248	122056451	122059876	122059904	5158	76,634,158,911,323,200,000	0,0,1,2,0,1	633,565,441,160,616,000	0,0,1,0,1,1	264	149	1	1	1.0,1.0,0.997,0.997,1.0,0.999	1.0,1.0,0.996,1.0,0.997,0.996	0.001
-0.001	1	SE.MATS.JCEC.txt	10691	ENSMUSG00000075706.12	Gpx4	chr10	+	79890533	79890678	79890298	79890442	79890801	79890941	10691	433,815,423,132,457,000,000,000	2,2,2,1,0,0	536,737,335,710,143,000,000,000	1,0,3,0,0,3	294	149	1	1	0.999,0.997,0.999,1.0,1.0,1.0	1.0,1.0,0.999,1.0,1.0,0.999	-0.001
0	1	SE.MATS.JCEC.txt	10692	ENSMUSG00000075706.12	Gpx4	chr10	+	79890801	79890953	79890533	79890678	79891756	79891781	10692	498,117,343,346,514,000,000,000	0,0,0,0,0,0	606,939,636,395,171,000,000,000	0,0,0,0,1,0	301	149	1	1	1.0,1.0,1.0,1.0,1.0,1.0	1.0,1.0,1.0,1.0,1.0,1.0	0
0.008	0.840573497	SE.MATS.JCEC.txt	12763	ENSMUSG00000030314.17	Atg7	chr6	+	114623897	114624018	114620087	114620111	114649934	114650101	12763	4,2,3,9,1,6	10,4,12,13,6,21	11,3,2,0,5,5	11,9,11,1,23,8	270	149	0.840573497	1	0.181,0.216,0.121,0.276,0.084,0.136	0.356,0.155,0.091,0.0,0.107,0.256	0.008
-0.502	1	SE.MATS.JCEC.txt	12764	ENSMUSG00000030314.17	Atg7	chr6	+	114648062	114648213	114620072	114620111	114649751	114649804	12764	2,0,0,0,0,0	1,0,0,0,0,0	0,1,0,0,0,0	0,0,0,0,0,0	300	149	1	1	0.498,NA,NA,NA,NA,NA	NA,1.0,NA,NA,NA,NA	-0.502
-0.009	1	SE.MATS.JCEC.txt	12766	ENSMUSG00000030314.17	Atg7	chr6	+	114649751	114649804	114620091	114620111	114649934	114650076	12766	1,1,0,0,0,1	10,4,12,13,6,21	1,0,1,0,1,2	11,9,11,1,23,8	202	149	1	1	0.069,0.156,0.0,0.0,0.0,0.034	0.063,0.0,0.063,0.0,0.031,0.156	-0.009
0.025	1	SE.MATS.JCEC.txt	12767	ENSMUSG00000030314.17	Atg7	chr6	+	114649751	114649804	114623897	114624018	114649934	114650076	12767	0,1,0,0,2,1	4,2,3,9,1,6	1,0,1,0,1,2	11,3,2,0,5,5	202	149	1	1	0.0,0.269,0.0,0.0,0.596,0.109	0.063,0.0,0.269,NA,0.129,0.228	0.025
0.096	0.100409887	SE.MATS.JCEC.txt	12768	ENSMUSG00000030314.17	Atg7	chr6	+	114649751	114649804	114625806	114625921	114649934	114650076	12768	0,1,1,0,1,2	14,2,1,10,1,5	2,0,3,0,1,2	9,9,5,1,3,10	202	149	0.100409887	1	0.0,0.269,0.425,0.0,0.425,0.228	0.141,0.0,0.307,0.0,0.197,0.129	0.096
0.003	1	SE.MATS.JCEC.txt	12771	ENSMUSG00000030314.17	Atg7	chr6	+	114663030	114663180	114661361	114661478	114672583	114672672	12771	90,30,99,168,33,162	0,0,0,0,0,0	149,95,113,38,164,136	0,1,0,0,0,0	299	149	1	1	1.0,1.0,1.0,1.0,1.0,1.0	1.0,0.979,1.0,1.0,1.0,1.0	0.003
0.002	1	SE.MATS.JCEC.txt	12772	ENSMUSG00000030314.17	Atg7	chr6	+	114701854	114701935	114690253	114690329	114753917	114754040	12772	113,30,70,161,26,146	1,0,1,0,0,0	149,104,116,29,124,140	0,0,2,0,1,1	230	149	1	1	0.987,1.0,0.978,1.0,1.0,1.0	1.0,1.0,0.974,1.0,0.988,0.989	0.002
0.002	1	SE.MATS.JCEC.txt	12773	ENSMUSG00000030314.17	Atg7	chr6	+	114753917	114754040	114701854	114701935	114835951	114836182	12773	134,44,95,179,49,173	0,0,0,0,0,0	181,134,139,47,135,165	0,0,0,0,1,0	272	149	1	1	1.0,1.0,1.0,1.0,1.0,1.0	1.0,1.0,1.0,1.0,0.987,1.0	0.002
-0.001	1	SE.MATS.JCEC.txt	13637	ENSMUSG00000032350.10	Gclc	chr9	+	77673448	77673581	77661816	77662241	77682360	77682473	13637	1,2,0,10,1,5	270,104,262,540,90,539	3,4,1,0,2,1	155,164,132,25,170,186	282	149	1	1	0.002,0.01,0.0,0.01,0.006,0.005	0.01,0.013,0.004,0.0,0.006,0.003	-0.001
0.009	1	SE.MATS.JCEC.txt	13638	ENSMUSG00000032350.10	Gclc	chr9	+	77673448	77673581	77671264	77671443	77682360	77682473	13638	4,2,1,13,3,10	4,1,2,5,1,5	3,8,7,0,4,1	2,3,6,0,2,1	282	149	1	1	0.346,0.514,0.209,0.579,0.613,0.514	0.442,0.585,0.381,NA,0.514,0.346	0.009
-0.001	1	SE.MATS.JCEC.txt	13639	ENSMUSG00000032350.10	Gclc	chr9	+	77682360	77682473	77661816	77662241	77683407	77683590	13639	99,937,499,616,903,200,000	0,2,0,0,0,0	467,460,456,104,578,000	0,0,0,0,1,0	262	149	1	1	1.0,0.991,1.0,1.0,1.0,1.0	1.0,1.0,1.0,1.0,0.997,1.0	-0.001
0	1	SE.MATS.JCEC.txt	13640	ENSMUSG00000032350.10	Gclc	chr9	+	77686803	77686917	77683407	77683590	77688365	77688424	13640	1,247,483,123,720,680,000,000	0,0,0,1,0,2	642,588,496,113,708,000	0,0,0,0,0,1	263	149	1	1	1.0,1.0,1.0,0.999,1.0,0.998	1.0,1.0,1.0,1.0,1.0,0.997	0
0	1	SE.MATS.JCEC.txt	13641	ENSMUSG00000032350.10	Gclc	chr9	+	77695088	77695181	77694558	77694671	77695469	77695574	13641	1,685,707,147,927,450,000,000	1,0,0,0,0,0	871,826,698,197,946,000	0,0,0,0,0,0	242	149	1	1	0.999,1.0,1.0,1.0,1.0,1.0	1.0,1.0,1.0,1.0,1.0,1.0	0
-0.001	1	SE.MATS.JCEC.txt	13642	ENSMUSG00000032350.10	Gclc	chr9	+	77695469	77695574	77694558	77694671	77698996	77699078	13642	609,216,528,968,206,000	0,0,2,0,0,1	267,283,249,74,304,277	0,0,0,0,0,0	254	149	1	1	1.0,1.0,0.994,1.0,1.0,0.998	1.0,1.0,1.0,1.0,1.0,1.0	-0.001
0.001	1	SE.MATS.JCEC.txt	13643	ENSMUSG00000032350.10	Gclc	chr9	+	77699334	77699455	77699161	77699265	77700321	77701767	13643	2,251,984,188,334,510,000,000	0,0,0,1,0,0	116,611,069,082,499,000,000	1,1,0,0,0,0	270	149	1	1	1.0,1.0,1.0,0.999,1.0,1.0	0.998,0.998,1.0,1.0,1.0,1.0	0.001
0.009	1	SE.MATS.JCEC.txt	18537	ENSMUSG00000021771.15	Vdac2	chr14	+	21881645	21881735	21881338	21881512	21881918	21881977	18537	283,109,247,352,101,000	1,0,1,3,1,0	330,254,268,58,338,306	2,1,1,2,0,4	239	149	1	1	0.994,1.0,0.994,0.987,0.984,1.0	0.99,0.994,0.994,0.948,1.0,0.979	0.009
0.001	1	SE.MATS.JCEC.txt	18538	ENSMUSG00000021771.15	Vdac2	chr14	+	21881918	21881977	21881336	21881735	21882951	21883020	18538	626,233,520,871,233,000	0,0,0,0,0,0	696,556,621,146,753,000	0,0,0,0,1,1	208	149	1	1	1.0,1.0,1.0,1.0,1.0,1.0	1.0,1.0,1.0,1.0,0.998,0.998	0.001
0	1	SE.MATS.JCEC.txt	18539	ENSMUSG00000021771.15	Vdac2	chr14	+	21888458	21888686	21887801	21888111	21890486	21890503	18539	2,713,979,185,633,120,000,000	1,0,0,0,0,1	27,301,924,242,872,200,000,000	0,0,0,0,0,0	377	149	1	1	0.999,1.0,1.0,1.0,1.0,0.999	1.0,1.0,1.0,1.0,1.0,1.0	0
0	1	SE.MATS.JCEC.txt	18540	ENSMUSG00000021771.15	Vdac2	chr14	+	21890486	21890637	21888458	21888686	21893949	21894007	18540	2,428,857,154,726,290,000,000	0,1,0,0,0,0	22,691,502,207,365,900,000,000	0,0,0,0,0,0	300	149	1	1	1.0,0.998,1.0,1.0,1.0,1.0	1.0,1.0,1.0,1.0,1.0,1.0	0
-0.012	0.769709825	SE.MATS.JCEC.txt	24630	ENSMUSG00000018796.14	Acsl1	chr8	+	46924909	46925086	46924213	46924267	46945836	46946063	24630	5,1,0,3,0,5	38,13,28,39,14,65	5,2,4,4,7,3	58,40,100,16,145,49	326	149	0.769709825	1	0.057,0.034,0.0,0.034,0.0,0.034	0.038,0.022,0.018,0.103,0.022,0.027	-0.012
-0.006	1	SE.MATS.JCEC.txt	24631	ENSMUSG00000018796.14	Acsl1	chr8	+	46945836	46946063	46924073	46924267	46958685	46958749	24631	132,68,90,182,59,252	2,0,0,0,0,2	214,181,312,56,479,207	0,0,0,0,2,1	376	149	1	1	0.963,1.0,1.0,1.0,1.0,0.98	1.0,1.0,1.0,1.0,0.99,0.988	-0.006
0	1	SE.MATS.JCEC.txt	24632	ENSMUSG00000018796.14	Acsl1	chr8	+	46986402	46986504	46984824	46984968	46986601	46986673	24632	226,83,157,311,88,393	0,0,0,1,0,0	422,269,447,111,614,000	0,0,1,0,0,0	251	149	1	1	1.0,1.0,1.0,0.995,1.0,1.0	1.0,1.0,0.996,1.0,1.0,1.0	0
-0.001	1	SE.MATS.JCEC.txt	24633	ENSMUSG00000018796.14	Acsl1	chr8	+	46986418	46986504	46984824	46984968	46986601	46986673	24633	59,29,43,113,23,108	0,0,0,1,0,0	142,90,147,29,189,98	0,0,1,0,0,0	235	149	1	1	1.0,1.0,1.0,0.986,1.0,1.0	1.0,1.0,0.989,1.0,1.0,1.0	-0.001
0.002	1	SE.MATS.JCEC.txt	27528	ENSMUSG00000027610.18	Gss	chr2	-	155408722	155408804	155406679	155406869	155409612	155409807	27528	202,85,145,268,61,319	1,0,2,0,0,0	211,158,180,50,167,135	0,0,1,1,0,0	231	149	1	1	0.992,1.0,0.979,1.0,1.0,1.0	1.0,1.0,0.991,0.97,1.0,1.0	0.002
-0.001	1	SE.MATS.JCEC.txt	27529	ENSMUSG00000027610.18	Gss	chr2	-	155409612	155409807	155408722	155408804	155413438	155413505	27529	406,153,320,549,144,000	0,0,0,1,0,0	384,306,339,102,352,000	0,0,0,0,0,0	344	149	1	1	1.0,1.0,1.0,0.996,1.0,1.0	1.0,1.0,1.0,1.0,1.0,1.0	-0.001
-0.002	1	SE.MATS.JCEC.txt	27530	ENSMUSG00000027610.18	Gss	chr2	-	155409702	155409807	155408722	155408804	155413438	155413505	27530	140,54,111,198,42,219	0,0,0,1,0,0	111,91,114,35,136,103	0,0,0,0,0,0	254	149	1	1	1.0,1.0,1.0,0.991,1.0,1.0	1.0,1.0,1.0,1.0,1.0,1.0	-0.002
-0.002	1	SE.MATS.JCEC.txt	27531	ENSMUSG00000027610.18	Gss	chr2	-	155413438	155413505	155408722	155409807	155414843	155414921	27531	252,84,220,369,91,431	0,0,2,0,0,0	232,176,218,67,229,213	0,0,0,0,0,0	216	149	1	1	1.0,1.0,0.987,1.0,1.0,1.0	1.0,1.0,1.0,1.0,1.0,1.0	-0.002
0.004	0.652324062	SE.MATS.JCEC.txt	27532	ENSMUSG00000027610.18	Gss	chr2	-	155429361	155429496	155423807	155423953	155434613	155434647	27532	156,54,113,189,52,248	1,0,2,5,1,3	147,110,143,33,138,142	1,1,2,0,5,4	284	149	0.652324062	1	0.988,1.0,0.967,0.952,0.965,0.977	0.987,0.983,0.974,1.0,0.935,0.949	0.004
0.001	1	SE.MATS.JCEC.txt	28987	ENSMUSG00000079037.10	Prnp	chr2	+	131759305	131759333	131754114	131754212	131778339	131780349	28987	0,0,0,4,0,1	400,158,371,646,142,000	1,0,0,0,1,0	560,414,506,151,630,000	177	149	1	1	0.0,0.0,0.0,0.005,0.0,0.001	0.002,0.0,0.0,0.0,0.001,0.0	0.001
0	1	SE.MATS.JCEC.txt	33987	ENSMUSG00000032554.16	Trf	chr9	-	103089010	103089195	103087693	103087877	103092391	103092456	33987	34,621,286,209,834,000,000,000	0,0,1,0,0,2	631,139,854,711,147,000,000,000	0,0,0,0,0,0	334	149	1	1	1.0,1.0,0.999,1.0,1.0,0.999	1.0,1.0,1.0,1.0,1.0,1.0	0
0.002	1	SE.MATS.JCEC.txt	33988	ENSMUSG00000032554.16	Trf	chr9	-	103096421	103096454	103094561	103094717	103097000	103097039	33988	334,126,234,332,89,431	0,0,0,1,0,2	466,325,465,128,471,000	2,0,0,1,3,0	182	149	1	1	1.0,1.0,1.0,0.996,1.0,0.994	0.995,1.0,1.0,0.991,0.992,1.0	0.002
0.012	0.846847883	SE.MATS.JCEC.txt	34765	ENSMUSG00000038160.8	Atg5	chr10	+	44165858	44165986	44162027	44162193	44170591	44170670	34765	192,86,132,302,92,205	1,0,0,3,0,1	252,160,216,66,265,228	2,1,0,1,1,6	277	149	0.846847883	1	0.99,1.0,1.0,0.982,1.0,0.991	0.985,0.989,1.0,0.973,0.993,0.953	0.012
-0.016	0.019297561	SE.MATS.JCEC.txt	34766	ENSMUSG00000038160.8	Atg5	chr10	+	44170591	44170670	44165858	44165986	44179562	44179725	34766	177,85,115,265,88,210	3,2,3,10,0,2	212,164,182,52,239,214	2,0,3,0,4,1	228	149	0.019297561	0.540214919	0.975,0.965,0.962,0.945,1.0,0.986	0.986,1.0,0.975,1.0,0.975,0.993	-0.016
-0.004	0.265736818	SE.MATS.JCEC.txt	34767	ENSMUSG00000038160.8	Atg5	chr10	+	44195455	44195550	44179562	44179725	44222952	44223070	34767	205,86,149,277,66,303	7,0,5,9,2,6	258,189,221,49,259,255	7,2,4,2,5,4	244	149	0.265736818	1	0.947,1.0,0.948,0.949,0.953,0.969	0.957,0.983,0.971,0.937,0.969,0.975	-0.004
0	1	SE.MATS.JCEC.txt	34768	ENSMUSG00000038160.8	Atg5	chr10	+	44222952	44223070	44195455	44195550	44238911	44240287	34768	221,93,166,303,76,327	0,0,0,0,0,2	316,226,263,72,274,267	1,0,1,0,0,0	267	149	1	1	1.0,1.0,1.0,1.0,1.0,0.989	0.994,1.0,0.993,1.0,1.0,1.0	0
0	1	SE.MATS.JCEC.txt	37205	ENSMUSG00000024661.8	Fth1	chr19	+	9961544	9961691	9959731	9960347	9961923	9962049	37205	309,041,168,524,385,000,000,000,000,000	1,0,0,0,0,0	392,362,711,129,299,000,000,000,000,000	0,0,0,0,0,0	296	149	1	1	1.0,1.0,1.0,1.0,1.0,1.0	1.0,1.0,1.0,1.0,1.0,1.0	0
0	1	SE.MATS.JCEC.txt	37206	ENSMUSG00000024661.8	Fth1	chr19	+	9961616	9961691	9960067	9960347	9961923	9962049	37206	108,143,978,841,512,000,000,000,000	1,0,0,0,0,0	130,348,538,100,083,000,000,000,000	0,0,0,0,0,0	224	149	1	1	1.0,1.0,1.0,1.0,1.0,1.0	1.0,1.0,1.0,1.0,1.0,1.0	0
0	1	SE.MATS.JCEC.txt	37207	ENSMUSG00000024661.8	Fth1	chr19	+	9961923	9962049	9960067	9961691	9962144	9962179	37207	392,371,484,330,703,000,000,000,000,000	0,0,0,0,0,1	464,303,160,936,925,000,000,000,000,000	0,0,0,0,1,1	275	149	1	1	1.0,1.0,1.0,1.0,1.0,1.0	1.0,1.0,1.0,1.0,1.0,1.0	0
0.035	0.008968542	SE.MATS.JCEC.txt	38923	ENSMUSG00000004270.14	Lpcat3	chr6	+	124676201	124676308	124675032	124675140	124676969	124677063	38923	138,60,148,223,49,222	5,1,3,1,0,7	270,183,183,49,293,276	12,7,3,4,14,5	256	149	0.008968542	0.332350951	0.941,0.972,0.966,0.992,1.0,0.949	0.929,0.938,0.973,0.877,0.924,0.97	0.035
-0.003	1	SE.MATS.JCEC.txt	38924	ENSMUSG00000004270.14	Lpcat3	chr6	+	124677635	124677814	124676969	124677241	124678431	124678540	38924	237,107,193,307,82,335	0,0,0,2,0,5	400,358,328,116,447,000	1,1,1,0,0,2	328	149	1	1	1.0,1.0,1.0,0.986,1.0,0.968	0.995,0.994,0.993,1.0,1.0,0.988	-0.003
0.001	1	SE.MATS.JCEC.txt	38925	ENSMUSG00000004270.14	Lpcat3	chr6	+	124678431	124678540	124677635	124677814	124679198	124679253	38925	196,78,176,283,80,294	0,0,0,0,0,0	359,313,272,95,390,314	1,0,0,0,0,0	258	149	1	1	1.0,1.0,1.0,1.0,1.0,1.0	0.995,1.0,1.0,1.0,1.0,1.0	0.001
0.006	1	SE.MATS.JCEC.txt	43363	ENSMUSG00000015340.11	Cybb	chrX	-	9315879	9315972	9312931	9313185	9316920	9317050	43363	56,31,80,134,27,85	0,0,0,0,0,0	85,62,83,38,188,104	0,0,2,0,0,0	242	149	1	1	1.0,1.0,1.0,1.0,1.0,1.0	1.0,1.0,0.962,1.0,1.0,1.0	0.006
-0.015	1	SE.MATS.JCEC.txt	43365	ENSMUSG00000015340.11	Cybb	chrX	-	9331882	9331993	9323198	9323283	9335444	9335508	43365	16,6,21,49,9,36	0,0,0,0,0,2	45,25,36,11,84,43	0,0,0,0,0,0	260	149	1	1	1.0,1.0,1.0,1.0,1.0,0.912	1.0,1.0,1.0,1.0,1.0,1.0	-0.015
-0.003	1	SE.MATS.JCEC.txt	43366	ENSMUSG00000015340.11	Cybb	chrX	-	9333321	9333417	9331226	9331993	9335444	9335508	43366	41,10,38,80,13,57	0,0,0,1,0,0	62,42,63,28,186,78	0,0,0,0,0,0	245	149	1	1	1.0,1.0,1.0,0.98,1.0,1.0	1.0,1.0,1.0,1.0,1.0,1.0	-0.003
-0.008	1	SE.MATS.JCEC.txt	45688	ENSMUSG00000056234.16	Ncoa4	chr14	+	31888192	31888227	31887748	31887779	31892704	31892859	45688	1,0,1,1,0,0	8,2,15,16,4,17	1,1,0,0,4,1	34,15,10,2,20,33	184	149	1	1	0.092,0.0,0.051,0.048,0.0,0.0	0.023,0.051,0.0,0.0,0.139,0.024	-0.008
0.002	1	SE.MATS.JCEC.txt	45690	ENSMUSG00000056234.16	Ncoa4	chr14	+	31892704	31892859	31881821	31881967	31894259	31894356	45690	214,83,193,361,88,319	0,0,0,0,0,0	287,292,288,57,481,333	0,1,1,0,0,0	304	149	1	1	1.0,1.0,1.0,1.0,1.0,1.0	1.0,0.993,0.993,1.0,1.0,1.0	0.002
-0.003	1	SE.MATS.JCEC.txt	45691	ENSMUSG00000056234.16	Ncoa4	chr14	+	31894563	31894652	31894259	31894400	31894845	31894954	45691	189,62,194,329,85,265	0,0,0,0,1,0	355,257,244,62,384,367	0,0,0,0,0,0	238	149	1	1	1.0,1.0,1.0,1.0,0.982,1.0	1.0,1.0,1.0,1.0,1.0,1.0	-0.003
-0.001	1	SE.MATS.JCEC.txt	45692	ENSMUSG00000056234.16	Ncoa4	chr14	+	31896346	31896490	31895357	31895447	31897895	31898083	45692	201,70,181,356,57,252	0,0,1,0,0,0	435,290,249,55,374,375	0,0,0,0,1,0	293	149	1	1	1.0,1.0,0.989,1.0,1.0,1.0	1.0,1.0,1.0,1.0,0.995,1.0	-0.001
-0.001	1	SE.MATS.JCEC.txt	45693	ENSMUSG00000056234.16	Ncoa4	chr14	+	31896349	31896490	31895357	31895447	31897895	31898198	45693	89,28,98,174,28,107	0,0,1,0,0,0	224,140,141,26,169,182	0,0,0,0,1,0	290	149	1	1	1.0,1.0,0.981,1.0,1.0,1.0	1.0,1.0,1.0,1.0,0.989,1.0	-0.001
-0.001	1	SE.MATS.JCEC.txt	56884	ENSMUSG00000003617.17	Cp	chr3	+	20018443	20018691	20011217	20011593	20020402	20020612	56884	77,243,043,612,501,500,000	0,0,0,2,0,2	96,911,637,891,351,300,000	0,0,0,0,0,0	397	149	1	1	1.0,1.0,1.0,0.996,1.0,0.996	1.0,1.0,1.0,1.0,1.0,1.0	-0.001
0	1	SE.MATS.JCEC.txt	56885	ENSMUSG00000003617.17	Cp	chr3	+	20023939	20024194	20022203	20022377	20025075	20025247	56885	75,441,351,513,082,000,000	0,0,0,0,0,1	104,311,577,971,431,000,000	0,0,0,0,1,0	404	149	1	1	1.0,1.0,1.0,1.0,1.0,0.998	1.0,1.0,1.0,1.0,0.998,1.0	0
-0.002	1	SE.MATS.JCEC.txt	56886	ENSMUSG00000003617.17	Cp	chr3	+	20037556	20037685	20036126	20036266	20039723	20039830	56886	129,655,574,814,863,000,000	6,1,1,10,0,5	1,633,158,010,072,860,000,000	1,4,0,1,5,0	278	149	1	1	0.991,0.997,0.998,0.988,1.0,0.995	0.999,0.995,1.0,0.994,0.994,1.0	-0.002
-0.001	1	SE.MATS.JCEC.txt	56887	ENSMUSG00000003617.17	Cp	chr3	+	20041522	20041739	20039723	20039830	20042096	20042236	56887	2,151,853,109,824,120,000,000	2,1,3,4,1,0	27,302,662,179,347,900,000,000	4,5,2,0,0,1	366	149	1	1	0.998,0.997,0.993,0.996,0.995,1.0	0.996,0.995,0.997,1.0,1.0,0.998	-0.001
-0.002	1	SE.MATS.JCEC.txt	56888	ENSMUSG00000003617.17	Cp	chr3	+	20043216	20043382	20042096	20042236	20046672	20046689	56888	127,345,559,213,072,000,000	1,0,1,4,1,4	1,492,142,810,722,520,000,000	1,1,0,0,3,1	315	149	1	1	0.998,1.0,0.996,0.994,0.993,0.996	0.999,0.999,1.0,1.0,0.996,0.997	-0.002
-0.011	0.3995729	SE.MATS.JCEC.txt	56889	ENSMUSG00000003617.17	Cp	chr3	+	20043216	20043382	20042096	20042236	20059630	20059735	56889	128,243,060,913,703,000,000	10,4,6,14,10,10	1,446,137,410,502,660,000,000	12,13,7,0,11,6	315	149	0.3995729	1	0.984,0.981,0.98,0.979,0.939,0.989	0.983,0.98,0.986,1.0,0.984,0.984	-0.011
0.001	1	SE.MATS.JCEC.txt	56890	ENSMUSG00000003617.17	Cp	chr3	+	20043216	20043382	20042096	20042236	20062703	20063309	56890	100,534,049,410,742,000,000	0,0,0,0,0,0	120,511,388,552,101,000,000	2,1,0,0,0,0	315	149	1	1	1.0,1.0,1.0,1.0,1.0,1.0	0.997,0.998,1.0,1.0,1.0,1.0	0.001
-0.003	1	SE.MATS.JCEC.txt	56891	ENSMUSG00000003617.17	Cp	chr3	+	20043216	20043404	20042096	20042236	20046672	20046746	56891	101,034,249,510,752,000,000	1,0,1,4,1,4	120,711,398,562,111,000,000	1,1,0,0,3,1	337	149	1	1	0.998,1.0,0.995,0.992,0.991,0.994	0.998,0.998,1.0,1.0,0.994,0.996	-0.003
-0.016	0.352843163	SE.MATS.JCEC.txt	56892	ENSMUSG00000003617.17	Cp	chr3	+	20043216	20043404	20042096	20042236	20059630	20059735	56892	101,034,249,610,752,000,000	10,4,6,14,10,10	120,711,388,562,111,000,000	12,13,7,0,11,6	337	149	0.352843163	1	0.978,0.974,0.973,0.971,0.916,0.986	0.978,0.975,0.982,1.0,0.979,0.979	-0.016
0.005	1	SE.MATS.JCEC.txt	56893	ENSMUSG00000003617.17	Cp	chr3	+	20059630	20059735	20042096	20042236	20062703	20063309	56893	157,56,85,196,49,204	0,0,0,0,0,0	169,149,125,44,176,118	2,1,0,0,0,0	254	149	1	1	1.0,1.0,1.0,1.0,1.0,1.0	0.98,0.989,1.0,1.0,1.0,1.0	0.005
0.005	1	SE.MATS.JCEC.txt	56894	ENSMUSG00000003617.17	Cp	chr3	+	20059630	20059735	20043216	20043382	20062703	20063309	56894	402,139,188,459,111,000	0,0,0,2,0,0	391,359,308,96,418,250	2,4,1,0,1,0	254	149	1	1	1.0,1.0,1.0,0.993,1.0,1.0	0.991,0.981,0.994,1.0,0.996,1.0	0.005
0	1	SE.MATS.JCEC.txt	57440	ENSMUSG00000008892.13	Vdac3	chr8	-	23069007	23069158	23068058	23068116	23070355	23070583	57440	161,461,492,818,254,000,000	1,0,1,2,0,3	19,531,359,160,949,900,000,000	0,2,2,0,0,1	300	149	1	1	0.999,1.0,0.998,0.998,1.0,0.997	1.0,0.997,0.998,1.0,1.0,0.998	0
-0.002	1	SE.MATS.JCEC.txt	57441	ENSMUSG00000008892.13	Vdac3	chr8	-	23069007	23069158	23068058	23068116	23072098	23072151	57441	805,295,484,878,229,000	0,1,2,7,0,2	983,672,806,262,778,000	1,1,2,0,1,3	300	149	1	1	1.0,0.993,0.992,0.984,1.0,0.996	0.998,0.997,0.995,1.0,0.997,0.99	-0.002
-0.002	1	SE.MATS.JCEC.txt	57442	ENSMUSG00000008892.13	Vdac3	chr8	-	23070355	23070583	23068058	23068116	23072098	23072151	57442	115,947,070,014,343,000,000	0,1,2,7,0,2	14,091,011,113,136,000,000,000	1,1,2,0,1,3	377	149	1	1	1.0,0.995,0.993,0.988,1.0,0.997	0.998,0.998,0.996,1.0,0.998,0.993	-0.002
0	1	SE.MATS.JCEC.txt	57443	ENSMUSG00000008892.13	Vdac3	chr8	-	23070355	23070583	23069007	23069158	23072098	23072151	57443	1,967,789,114,423,790,000,000	0,0,1,0,0,0	23,791,696,193,259,700,000,000	0,0,0,0,0,0	377	149	1	1	1.0,1.0,0.998,1.0,1.0,1.0	1.0,1.0,1.0,1.0,1.0,1.0	0
0.002	1	SE.MATS.JCEC.txt	57444	ENSMUSG00000008892.13	Vdac3	chr8	-	23072098	23072151	23070355	23070583	23073599	23073752	57444	93,636,754,711,962,900,000	1,0,0,1,0,0	11,397,908,772,791,000,000	3,0,1,0,2,2	202	149	1	1	0.999,1.0,1.0,0.999,1.0,1.0	0.996,1.0,0.998,1.0,0.997,0.997	0.002
0	1	SE.MATS.JCEC.txt	57445	ENSMUSG00000008892.13	Vdac3	chr8	-	23078741	23078810	23077565	23077618	23083699	23083727	57445	7,072,654,378,812,440,000	0,0,0,0,0,1	776,683,720,238,776,000	0,0,0,0,0,0	218	149	1	1	1.0,1.0,1.0,1.0,1.0,0.999	1.0,1.0,1.0,1.0,1.0,1.0	0
0.001	1	SE.MATS.JCEC.txt	58626	ENSMUSG00000022797.17	Tfrc	chr16	+	32434010	32434212	32433383	32433585	32435566	32435716	58626	276,103,195,472,58,471	0,0,0,0,0,0	392,365,462,73,485,648	1,0,0,0,0,0	351	149	1	1	1.0,1.0,1.0,1.0,1.0,1.0	0.994,1.0,1.0,1.0,1.0,1.0	0.001
0.001	1	SE.MATS.JCEC.txt	58627	ENSMUSG00000022797.17	Tfrc	chr16	+	32439992	32440115	32439183	32439341	32441874	32441960	58627	235,114,146,387,53,328	0,0,0,0,0,0	300,258,364,56,303,448	0,1,0,0,0,0	272	149	1	1	1.0,1.0,1.0,1.0,1.0,1.0	1.0,0.993,1.0,1.0,1.0,1.0	0.001
-0.004	1	SE.MATS.JCEC.txt	58628	ENSMUSG00000022797.17	Tfrc	chr16	+	32443186	32443254	32442189	32442253	32443585	32443644	58628	163,80,105,263,41,235	1,0,0,0,0,2	180,168,225,46,195,360	0,0,0,0,0,0	217	149	1	1	0.991,1.0,1.0,1.0,1.0,0.988	1.0,1.0,1.0,1.0,1.0,1.0	-0.004
0	1	SE.MATS.JCEC.txt	58629	ENSMUSG00000022797.17	Tfrc	chr16	+	32447293	32447434	32445366	32445588	32448911	32451608	58629	431,187,252,603,144,000	1,0,0,1,0,0	673,411,626,125,582,000	0,0,1,0,0,1	290	149	1	1	0.996,1.0,1.0,0.997,1.0,1.0	1.0,1.0,0.997,1.0,1.0,0.997	0
-0.276	1	SE.MATS.JCEC.txt	59379	ENSMUSG00000026207.17	Speg	chr1	+	75360677	75360712	75359780	75359823	75361299	75361389	59379	2,0,2,0,1,2	0,0,0,2,0,1	2,2,1,0,3,0	0,0,0,0,0,0	184	149	1	1	1.0,NA,1.0,0.0,1.0,0.618	1.0,1.0,1.0,NA,1.0,NA	-0.276
-0.341	1	SE.MATS.JCEC.txt	59380	ENSMUSG00000026207.17	Speg	chr1	+	75360682	75360712	75359780	75359823	75361299	75361389	59380	4,0,1,1,1,0	0,0,0,2,0,1	2,1,2,0,5,0	0,0,0,0,0,0	179	149	1	1	1.0,NA,1.0,0.294,1.0,0.0	1.0,1.0,1.0,NA,1.0,NA	-0.341
0.069	1	SE.MATS.JCEC.txt	59383	ENSMUSG00000026207.17	Speg	chr1	+	75403687	75403855	75403407	75403524	75403957	75404080	59383	4,1,2,7,4,18	0,0,0,0,0,0	11,8,3,1,22,9	0,0,1,0,0,0	317	149	1	1	1.0,1.0,1.0,1.0,1.0,1.0	1.0,1.0,0.585,1.0,1.0,1.0	0.069
