# Supplementary material for: Deciphering regulatory patterns in a mouse model of hyperoxia-induced acute lung injury
Source: PeerJ. 2024 Sep 26;12:e18069. doi: 10.7717/peerj.18069 (PMC11439394; doi:10.7717/peerj.18069)
Supplement: Supplemental Information 10 [file peerj-12-18069-s010.csv]

#ceRNA network was constructed with the multiMiR
mature_mirna_id	target_symbol.mRNA	target_symbol.lncRNA	experiment.mRNA	support_type.mRNA	pubmed_id.mRNA	type.mRNA	score.mRNA	experiment.lncRNA	support_type.lncRNA	pubmed_id.lncRNA	type.lncRNA	score.lncRNA
mmu-miR-1187	Calcr	Gm10447	HITS-CLIP	Functional MTI (Weak)	23142080	validated					predicted	1
mmu-miR-1187	Hjv	Gm10447	Degradome sequencing	positive		validated					predicted	1
mmu-miR-1187	Txlnb	Gm10447	HITS-CLIP	Functional MTI (Weak)	25083871	validated					predicted	1
mmu-miR-1187	Ddc	Gm10447	Degradome sequencing	positive		validated					predicted	1
mmu-miR-1187	Nrk	Gm10447				predicted	0.997				predicted	1
mmu-miR-1187	Has2	Gm10447	HITS-CLIP	Functional MTI (Weak)	23597149	validated					predicted	1
mmu-miR-1187	Aldh1l2	Gm10447				predicted	1				predicted	1
mmu-miR-1187	Cacna2d2	Gm10447				predicted	49.2742				predicted	1
mmu-miR-1187	Has2	Gm10447				predicted	-23.48				predicted	1
mmu-miR-1187	Mylk4	Gm10447	HITS-CLIP	Functional MTI (Weak)	21258322	validated					predicted	1
mmu-miR-130a-3p	Sox9	H19	Degradome sequencing	positive		validated					predicted	19.471
mmu-miR-185-5p	Gal3st3	Gm10447	HITS-CLIP	Functional MTI (Weak)	21258322	validated					predicted	0.997
mmu-miR-185-5p	Prg2	Gm10447				predicted	18.9884				predicted	0.997
mmu-miR-185-5p	Serpine1	Gm10447	Degradome sequencing	positive		validated					predicted	0.997
mmu-miR-185-5p	Hnf4a	Gm10447	Degradome sequencing	positive		validated					predicted	0.997
mmu-miR-185-5p	Hsd3b2	Gm10447	Degradome sequencing	positive		validated					predicted	0.997
mmu-miR-185-5p	Thrsp	Gm10447	Degradome sequencing	positive		validated					predicted	0.997
mmu-miR-193a-3p	Agt	Gm10244	Degradome sequencing	positive		validated					predicted	0.999
mmu-miR-193a-3p	Hsd17b2	Gm10244	Degradome sequencing	positive		validated					predicted	0.999
mmu-miR-205-5p	Myl7	Gm10244	Degradome sequencing	positive		validated		Degradome sequencing	negative		validated
mmu-miR-205-5p	Myl4	Gm10244	Degradome sequencing	positive		validated		Degradome sequencing	negative		validated
mmu-miR-205-5p	Rragd	Gm10244	Degradome sequencing	negative		validated		Degradome sequencing	negative		validated
mmu-miR-205-5p	Tnnt2	Gm10244	Degradome sequencing	negative		validated		Degradome sequencing	negative		validated
mmu-miR-205-5p	Isl1	Gm10244	Degradome sequencing	negative		validated		Degradome sequencing	negative		validated
mmu-miR-205-5p	Srl	Gm10244	Degradome sequencing	negative		validated		Degradome sequencing	negative		validated
mmu-miR-205-5p	Ppp2r2c	Gm10244	Degradome sequencing//Degradome sequencing	positive		validated		Degradome sequencing	negative		validated
mmu-miR-205-5p	Mfsd2a	Gm10244	Degradome sequencing	positive		validated		Degradome sequencing	negative		validated
mmu-miR-205-5p	Tktl1	Gm10244	Degradome sequencing	positive		validated		Degradome sequencing	negative		validated
mmu-miR-205-5p	Fat2	Gm10244	Degradome sequencing	positive		validated		Degradome sequencing	negative		validated
mmu-miR-205-5p	Adra2b	Gm10244	Degradome sequencing	negative		validated		Degradome sequencing	negative		validated
mmu-miR-205-5p	Sox9	Gm10244	Degradome sequencing	negative		validated		Degradome sequencing	negative		validated
mmu-miR-205-5p	Lif	Gm10244	Degradome sequencing	positive		validated		Degradome sequencing	negative		validated
mmu-miR-205-5p	Fndc3c1	Gm10244	Degradome sequencing	negative		validated		Degradome sequencing	negative		validated
mmu-miR-205-5p	Serpine1	Gm10244	Degradome sequencing//Degradome sequencing	positive		validated		Degradome sequencing	negative		validated
mmu-miR-205-5p	Ttn	Gm10244				predicted	0.992	Degradome sequencing	negative		validated
mmu-miR-205-5p	Dpysl4	Gm10244	Degradome sequencing//Degradome sequencing	positive		validated		Degradome sequencing	negative		validated
mmu-miR-205-5p	Calcr	Gm10244	Degradome sequencing	negative		validated		Degradome sequencing	negative		validated
mmu-miR-205-5p	Nrk	Gm10244	Degradome sequencing	negative		validated		Degradome sequencing	negative		validated
mmu-miR-205-5p	Soat2	Gm10244	Degradome sequencing	negative		validated		Degradome sequencing	negative		validated
mmu-miR-205-5p	Rragd	Gm10244	Degradome sequencing	positive		validated		Degradome sequencing	negative		validated
mmu-miR-205-5p	Sec1	Gm10244	Degradome sequencing	positive		validated		Degradome sequencing	negative		validated
mmu-miR-205-5p	3830403N18Rik	Gm10244	Degradome sequencing	positive		validated		Degradome sequencing	negative		validated
mmu-miR-205-5p	Smpx	Gm10244	Degradome sequencing	positive		validated		Degradome sequencing	negative		validated
mmu-miR-205-5p	D7Ertd443e	Gm10244	Degradome sequencing	positive		validated		Degradome sequencing	negative		validated
mmu-miR-205-5p	Has2	Gm10244	Degradome sequencing	negative		validated		Degradome sequencing	negative		validated
mmu-miR-205-5p	Gal3st3	Gm10244	Degradome sequencing	positive		validated		Degradome sequencing	negative		validated
mmu-miR-205-5p	Foxa3	Gm10244	Degradome sequencing	negative		validated		Degradome sequencing	negative		validated
mmu-miR-205-5p	Hnf4a	Gm10244	Degradome sequencing	negative		validated		Degradome sequencing	negative		validated
mmu-miR-205-5p	Tbx20	Gm10244	Degradome sequencing//Degradome sequencing	negative		validated		Degradome sequencing	negative		validated
mmu-miR-3087-3p	Rragd	Gm10545	HITS-CLIP	Functional MTI (Weak)	21258322	validated					predicted	0.992
mmu-miR-379-5p	Aqp6	Gm10447				predicted	-16.96				predicted	1
mmu-miR-450b-3p	Kcnj3	Gm10244				predicted	-1.3157				predicted	0.988
mmu-miR-450b-3p	Psat1	Gm10244	HITS-CLIP	Functional MTI (Weak)	25083871	validated					predicted	0.988
mmu-miR-466d-5p	Fgf23	Gm10447				predicted	0.997				predicted	1
mmu-miR-466d-5p	Has2	Gm10447				predicted	0.999				predicted	1
mmu-miR-466d-5p	Nrk	Gm10447				predicted	1				predicted	1
mmu-miR-466d-5p	Ly6g6c	Gm10447				predicted	0.999				predicted	1
mmu-miR-466d-5p	Cacna2d2	Gm10447				predicted	0.998				predicted	1
mmu-miR-466d-5p	Has2	Gm10447				predicted	99.99999925				predicted	1
mmu-miR-466d-5p	Calcr	Gm10447	HITS-CLIP	Functional MTI (Weak)	23142080	validated					predicted	1
mmu-miR-466d-5p	Has2	Gm10447	HITS-CLIP	Functional MTI (Weak)	23597149	validated					predicted	1
mmu-miR-466d-5p	Nr4a1	Gm10447				predicted	18.9713				predicted	1
mmu-miR-466d-5p	Arpp21	Gm10447				predicted	99.85909996				predicted	1
mmu-miR-466d-5p	Ly6g6c	Gm10447				predicted	99.99795785				predicted	1
mmu-miR-466d-5p	Cacna2d2	Gm10447	HITS-CLIP	Functional MTI (Weak)	23597149	validated					predicted	1
mmu-miR-466d-5p	Zfp663	Gm10447				predicted	0.981				predicted	1
mmu-miR-466d-5p	Mylk4	Gm10447	HITS-CLIP	Functional MTI (Weak)	21258322	validated					predicted	1
mmu-miR-466d-5p	Ly6g6c	Gm10447	HITS-CLIP	Functional MTI (Weak)	23597149	validated					predicted	1
mmu-miR-466d-5p	Zfp663	Gm10447				predicted	99.99142844				predicted	1
mmu-miR-466d-5p	Fgf23	Gm10447				predicted	99.99778979				predicted	1
mmu-miR-466d-5p	Cacna2d2	Gm10447				predicted	100				predicted	1
mmu-miR-466h-5p	S100a3	Gm10447				predicted	19.686				predicted	1
mmu-miR-466h-5p	Cacna2d2	Gm10447	HITS-CLIP	Functional MTI (Weak)	23597149	validated					predicted	1
mmu-miR-466j	Cacna2d2	Gm10447	HITS-CLIP	Functional MTI (Weak)	23597149	validated					predicted	1
mmu-miR-466k	Calcr	Gm10447	HITS-CLIP	Functional MTI (Weak)	23142080	validated					predicted	1
mmu-miR-466k	Ly6g6c	Gm10447	HITS-CLIP	Functional MTI (Weak)	23597149	validated					predicted	1
mmu-miR-466k	Ly6g6c	Gm10447				predicted	0.997				predicted	1
mmu-miR-466k	Has2	Gm10447				predicted	99.99999925				predicted	1
mmu-miR-466k	Cacna2d2	Gm10447				predicted	100				predicted	1
mmu-miR-466k	Nrk	Gm10447				predicted	1				predicted	1
mmu-miR-466k	Has2	Gm10447				predicted	0.998				predicted	1
mmu-miR-466k	Has2	Gm10447	HITS-CLIP	Functional MTI (Weak)	23597149	validated					predicted	1
mmu-miR-466k	Fgf23	Gm10447				predicted	99.99778979				predicted	1
mmu-miR-466k	Elavl3	Gm10447				predicted	99.09784127				predicted	1
mmu-miR-466k	Cacna2d2	Gm10447				predicted	0.998				predicted	1
mmu-miR-466k	Mylk4	Gm10447	HITS-CLIP	Functional MTI (Weak)	21258322	validated					predicted	1
mmu-miR-466k	Arpp21	Gm10447				predicted	99.85909996				predicted	1
mmu-miR-466k	Eda2r	Gm10447				predicted	0.98				predicted	1
mmu-miR-466k	Ly6g6c	Gm10447				predicted	99.99795785				predicted	1
mmu-miR-466k	Fgf23	Gm10447				predicted	0.99				predicted	1
mmu-miR-466k	Zfp663	Gm10447				predicted	99.99142844				predicted	1
mmu-miR-466k	Cacna2d2	Gm10447	HITS-CLIP	Functional MTI (Weak)	23597149	validated					predicted	1
mmu-miR-466l-5p	Has2	Gm10447				predicted	0.996				predicted	1
mmu-miR-466l-5p	Arpp21	Gm10447				predicted	99.02603186				predicted	1
mmu-miR-466l-5p	Zfp663	Gm10447				predicted	99.51011539				predicted	1
mmu-miR-466l-5p	Ly6g6c	Gm10447				predicted	99.7833445				predicted	1
mmu-miR-466l-5p	Fgf23	Gm10447				predicted	99.02383054				predicted	1
mmu-miR-466l-5p	Mylk4	Gm10447	HITS-CLIP	Functional MTI (Weak)	21258322	validated					predicted	1
mmu-miR-466l-5p	Cacna2d2	Gm10447				predicted	0.997				predicted	1
mmu-miR-466l-5p	Has2	Gm10447				predicted	99.99805829				predicted	1
mmu-miR-466l-5p	Fgf23	Gm10447				predicted	0.985				predicted	1
mmu-miR-466l-5p	Cacna2d2	Gm10447				predicted	99.99902592				predicted	1
mmu-miR-466l-5p	Ly6g6c	Gm10447				predicted	0.997				predicted	1
mmu-miR-466l-5p	Cacna2d2	Gm10447	HITS-CLIP	Functional MTI (Weak)	23597149	validated					predicted	1
mmu-miR-466l-5p	Has2	Gm10447	HITS-CLIP	Functional MTI (Weak)	23597149	validated					predicted	1
mmu-miR-466l-5p	Nrk	Gm10447				predicted	1				predicted	1
mmu-miR-466l-5p	Calcr	Gm10447	HITS-CLIP	Functional MTI (Weak)	23142080	validated					predicted	1
mmu-miR-466l-5p	Zfp663	Gm10447				predicted	0.98				predicted	1
mmu-miR-466l-5p	Ly6g6c	Gm10447	HITS-CLIP	Functional MTI (Weak)	23597149	validated					predicted	1
mmu-miR-466m-5p	Cacna2d2	Gm10447	HITS-CLIP	Functional MTI (Weak)	23597149	validated					predicted	1
mmu-miR-466n-5p	Ly6g6c	Gm10447				predicted	0.995				predicted	1
mmu-miR-466n-5p	Has2	Gm10447				predicted	0.995				predicted	1
mmu-miR-466n-5p	Fgf23	Gm10447				predicted	0.979				predicted	1
mmu-miR-466n-5p	Cacna2d2	Gm10447	HITS-CLIP	Functional MTI (Weak)	23597149	validated					predicted	1
mmu-miR-466n-5p	Nrk	Gm10447				predicted	0.999				predicted	1
mmu-miR-466n-5p	Cacna2d2	Gm10447				predicted	0.995				predicted	1
mmu-miR-504-3p	Sectm1b	Gm10244				predicted	0.994				predicted	0.99
mmu-miR-5101	Rbfox3	Gm16401				predicted	47.7357				predicted	0.99
mmu-miR-5101	Celf5	Gm16401				predicted	47.5206				predicted	0.99
mmu-miR-5101	Hnf4a	Gm16401				predicted	0.988				predicted	0.99
mmu-miR-5101	Fam124b	Gm16401				predicted	99.9997539				predicted	0.99
mmu-miR-5101	Isl1	Gm16401				predicted	99.95217495				predicted	0.99
mmu-miR-5101	Mthfd2	Gm16401	HITS-CLIP	Functional MTI (Weak)	25083871	validated					predicted	0.99
mmu-miR-5101	Ptgs2	Gm16401				predicted	99.07836645				predicted	0.99
mmu-miR-5101	Tenm4	Gm16401				predicted	1				predicted	0.99
mmu-miR-5101	Isl1	Gm16401				predicted	0.985				predicted	0.99
mmu-miR-5101	Fam124b	Gm16401				predicted	1				predicted	0.99
mmu-miR-5101	Cwh43	Gm16401				predicted	0.998				predicted	0.99
mmu-miR-5101	Kcna5	Gm16401				predicted	0.987				predicted	0.99
mmu-miR-5101	Rbfox3	Gm16401				predicted	1				predicted	0.99
mmu-miR-5101	Rbfox3	Gm16401				predicted	49.0572				predicted	0.99
mmu-miR-5101	Ms4a2	Gm16401				predicted	99.61053551				predicted	0.99
mmu-miR-5101	Dusp8	Gm16401	HITS-CLIP	Functional MTI (Weak)	21258322	validated					predicted	0.99
mmu-miR-574-5p	H2bc7	Gm10447	Degradome sequencing//Degradome sequencing	positive		validated					predicted	1
mmu-miR-574-5p	Slc19a2	Gm10447	Degradome sequencing	positive		validated					predicted	1
mmu-miR-574-5p	Mylk4	Gm10447	HITS-CLIP	Functional MTI (Weak)	21258322	validated					predicted	1
mmu-miR-653-3p	Ttn	Gm10244				predicted	0.981				predicted	1
mmu-miR-669m-5p	Cacna2d2	Gm10447	HITS-CLIP	Functional MTI (Weak)	23597149	validated					predicted	1
mmu-miR-709	Gal3st3	Gm10447				predicted	20.2663				predicted	19.5077
mmu-miR-709	Gal3st3	Gm10382				predicted	20.2663				predicted	20.3845
mmu-miR-709	Tbx20	Gm10447	HITS-CLIP	Functional MTI (Weak)	21258322	validated					predicted	19.5077
mmu-miR-709	Tbx20	Gm10382	HITS-CLIP	Functional MTI (Weak)	21258322	validated					predicted	20.3845
mmu-miR-709	Etv4	Gm10447				predicted	-21.54				predicted	19.5077
mmu-miR-709	Etv4	Gm10382				predicted	-21.54				predicted	20.3845
mmu-miR-709	Sox9	Gm10447				predicted	-17.85				predicted	19.5077
mmu-miR-709	Sox9	Gm10382				predicted	-17.85				predicted	20.3845
mmu-miR-709	Cited4	Gm10447				predicted	19.6903				predicted	19.5077
mmu-miR-709	Cited4	Gm10382				predicted	19.6903				predicted	20.3845
mmu-miR-709	Pnpla3	Gm10447	HITS-CLIP	Functional MTI (Weak)	21258322	validated					predicted	19.5077
mmu-miR-709	Pnpla3	Gm10382	HITS-CLIP	Functional MTI (Weak)	21258322	validated					predicted	20.3845
mmu-miR-709	Syt12	Gm10447	HITS-CLIP	Functional MTI (Weak)	21258322	validated					predicted	19.5077
mmu-miR-709	Syt12	Gm10382	HITS-CLIP	Functional MTI (Weak)	21258322	validated					predicted	20.3845
mmu-miR-709	Slc28a3	Gm10447	HITS-CLIP	Functional MTI (Weak)	21258322	validated					predicted	19.5077
mmu-miR-709	Slc28a3	Gm10382	HITS-CLIP	Functional MTI (Weak)	21258322	validated					predicted	20.3845
mmu-miR-709	Tsks	Gm10447				predicted	19.286				predicted	19.5077
mmu-miR-709	Tsks	Gm10382				predicted	19.286				predicted	20.3845
mmu-miR-709	Tnfrsf10b	Gm10447	HITS-CLIP	Functional MTI (Weak)	25083871	validated					predicted	19.5077
mmu-miR-709	Tnfrsf10b	Gm10382	HITS-CLIP	Functional MTI (Weak)	25083871	validated					predicted	20.3845
mmu-miR-709	Nr1d1	Gm10447				predicted	-16.75				predicted	19.5077
mmu-miR-709	Nr1d1	Gm10382				predicted	-16.75				predicted	20.3845
mmu-miR-709	Apold1	Gm10447	HITS-CLIP	Functional MTI (Weak)	21258322	validated					predicted	19.5077
mmu-miR-709	Apold1	Gm10382	HITS-CLIP	Functional MTI (Weak)	21258322	validated					predicted	20.3845
mmu-miR-709	Pnpla3	Gm10447	HITS-CLIP	Functional MTI (Weak)	25083871	validated					predicted	19.5077
mmu-miR-709	Pnpla3	Gm10382	HITS-CLIP	Functional MTI (Weak)	25083871	validated					predicted	20.3845
mmu-miR-709	Gal3st3	Gm10447	HITS-CLIP	Functional MTI (Weak)	21258322	validated					predicted	19.5077
mmu-miR-709	Gal3st3	Gm10382	HITS-CLIP	Functional MTI (Weak)	21258322	validated					predicted	20.3845
mmu-miR-709	Slc28a3	Gm10447	HITS-CLIP	Functional MTI (Weak)	23597149	validated					predicted	19.5077
mmu-miR-709	Slc28a3	Gm10382	HITS-CLIP	Functional MTI (Weak)	23597149	validated					predicted	20.3845
mmu-miR-709	Ky	Gm10447				predicted	72.055				predicted	19.5077
mmu-miR-709	Ky	Gm10382				predicted	72.055				predicted	20.3845
mmu-miR-721	Slc17a7	H19				predicted	-17.18				predicted	19.6829
mmu-miR-804	Pnpla3	Gm10447	HITS-CLIP	Functional MTI (Weak)	21258322	validated					predicted	1
mmu-miR-804	Rragd	Gm10447	HITS-CLIP	Functional MTI (Weak)	21258322	validated					predicted	1
mmu-miR-804	Mylk4	Gm10447	HITS-CLIP	Functional MTI (Weak)	21258322	validated					predicted	1
mmu-miR-882	Art1	Gm10244	Degradome sequencing	positive		validated					predicted	0.984
mmu-miR-882	Ttn	Gm10244	Degradome sequencing	positive		validated					predicted	0.984
mmu-miR-882	Serpine1	Gm10244	Degradome sequencing	positive		validated					predicted	0.984
mmu-miR-882	Has2	Gm10244	Degradome sequencing	positive		validated					predicted	0.984
mmu-miR-882	Hjv	Gm10244	Degradome sequencing	positive		validated					predicted	0.984
mmu-miR-882	Gal3st3	Gm10244	HITS-CLIP	Functional MTI (Weak)	21258322	validated					predicted	0.984
mmu-miR-882	Slc7a11	Gm10244	Degradome sequencing	positive		validated					predicted	0.984
mmu-miR-882	Synpo2l	Gm10244	Degradome sequencing	positive		validated					predicted	0.984
mmu-miR-882	Nr1d1	Gm10244	Degradome sequencing	positive		validated					predicted	0.984
